# Supplementary material for: Multiple Classes of Antigen Contribute to the Antigenic Landscape of Mesothelioma
Source: Mol Cell Proteomics. 2025 Feb 5;24(3):100925. doi: 10.1016/j.mcpro.2025.100925 (PMC11929013; doi:10.1016/j.mcpro.2025.100925)
Supplement: Supplementary datafile 1 [file mmc1.xlsx]

## Sheet: P6215
Peptide	Alternate_I/L_Peptide	-10LgP	Mass	Length	Delta 1/k0	ppm	m/z	z	RT	1/k0 Range	Area UWA_PE_BR_6215	Intensity UWA_PE_BR_6215	Scan	Precursor Id	Source File	#Spec	#Spec UWA_PE_BR_6215	Accession	PTM	AScore
SEAGSHTI	SEAGSHTL	103.83	800.366	8	0	-5.1	401.185	2	5.8183	0.7488-0.7659	99	1410	282380	1964	25-Aug-23_20230825_KP_UWA_PE_P6215_S1-A2_1_2505.d	1	1	P04439|HLAA_HUMAN
RQKASIHEAW	RQKASLHEAW	45.46	1224.64	10	0	-3.4	409.215	3	12.6107	0.7536-0.7707	5640	70100	617167	12139	25-Aug-23_20230825_KP_UWA_PE_P6215_S1-A2_1_2505.d	2	2	P12814|ACTN1_HUMAN;O43707|ACTN4_HUMAN
GETGIGKSTL	GETGLGKSTL	106.2	961.508	10	0	-4.4	481.756	2	13.7308	0.8259-0.8429	3740	22300	671073	14229	25-Aug-23_20230825_KP_UWA_PE_P6215_S1-A2_1_2505.d	2	2	Q6ZU15|SEP14_HUMAN;Q9P0V9|SEP10_HUMAN;Q92599|SEPT8_HUMAN
IQKIKEAL	LQKLKEAI	21.42	941.591	8	0	1	471.8	2	13.8683	0.8348-0.8518			682225	14713	25-Aug-23_20230825_KP_UWA_PE_P6215_S1-A2_1_2505.d	1	1	Q7KZ85|SPT6H_HUMAN
TSSSPGSPI	TSSSPGSPL	104.52	831.397	9	0	0	832.399	1	14.2752	1.3160-1.3326	3900	15200	706099	15727	25-Aug-23_20230825_KP_UWA_PE_P6215_S1-A2_1_2505.d	1	1	Q01814|AT2B2_HUMAN
HEVMEQQTI	HEVMEQQTL	77.25	1113.51	9	0	2.6	557.761	2	14.9114	0.8640-0.8810	2410	26900	733221	16941	25-Aug-23_20230825_KP_UWA_PE_P6215_S1-A2_1_2505.d	1	1	P33993|MCM7_HUMAN
LISKIREEY	LLSKIREEY	102.39	1149.64	9	0	-1.5	575.822	2	15.5751	0.9339-0.9508	9950	122000	764983	18223	25-Aug-23_20230825_KP_UWA_PE_P6215_S1-A2_1_2505.d	2	2	P07437|TBB5_HUMAN
IMKKAYEL	LMKKAYEL	105.05	994.552	8	0	-3.2	498.278	2	16.0134	0.8749-0.8918	1460	13700	787246	19150	25-Aug-23_20230825_KP_UWA_PE_P6215_S1-A2_1_2505.d	1	1	P11831|SRF_HUMAN
PTDTNVIRY	PTDTNVLRY	104.94	1077.55	9	0	-1.8	539.775	2	17.5705	0.8504-0.8674	5590	165000	863532	22284	25-Aug-23_20230825_KP_UWA_PE_P6215_S1-A2_1_2505.d	3	3	Q92623|TTC9A_HUMAN
DPVQKAVI	DPVQKAVL	104.99	868.502	8	0	-3.2	435.254	2	17.6485	0.7741-0.7912	1770	17400	868285	22465	25-Aug-23_20230825_KP_UWA_PE_P6215_S1-A2_1_2505.d	2	2	Q569K4|Z385B_HUMAN;Q66K41|Z385C_HUMAN
AAAAAAAAI	AAAAAAAAL	102.52	699.391	9	0	0.3	700.394	1	17.4732	1.2561-1.2728	2020	19300	876254	22814	25-Aug-23_20230825_KP_UWA_PE_P6215_S1-A2_1_2505.d	2	2
KTKEVIQEW	KTKEVLQEW	106.34	1159.62	9	0	1.3	580.816	2	18.7003	0.9027-0.9196	34600	994000	919155	24567	25-Aug-23_20230825_KP_UWA_PE_P6215_S1-A2_1_2505.d	4	4	Q9Y490|TLN1_HUMAN
GEITGEVRM	GELTGEVRM	105.3	990.48	9	0	-3.1	496.242	2	18.6886	0.8252-0.8422	5180	125000	919183	24595	25-Aug-23_20230825_KP_UWA_PE_P6215_S1-A2_1_2505.d	4	4	P21333|FLNA_HUMAN
AEQRGELAI	AEQRGELAL	105.27	985.519	9	0	2.6	986.522	1	19.6807	1.4983-1.5148	129000	2210000	968485	26653	25-Aug-23_20230825_KP_UWA_PE_P6215_S1-A2_1_2505.d	8	8	P05787|K2C8_HUMAN
GIMKKAYEL	GLMKKAYEL	96.25	1051.57	9	0	-1.4	526.79	2	20.9415	0.8918-0.9088	2070	35600	1035614	29774	25-Aug-23_20230825_KP_UWA_PE_P6215_S1-A2_1_2505.d	1	1	P11831|SRF_HUMAN
IEGEGSVL	LEGEGSVL	11.04	802.407	8	0	14.9	803.421	1	20.1097	1.3140-1.3306	68400	352000	1070709	31341	25-Aug-23_20230825_KP_UWA_PE_P6215_S1-A2_1_2505.d	1	1	Q14764|MVP_HUMAN
NIRKSINVI	NIRKSINVL/NIRKSLNVI/NLRKSINVI/NLRKSLNVI	102.66	1055.65	9	0	3.9	352.888	3	22.2129	0.6879-0.7051	2320	35700	1096246	32494	25-Aug-23_20230825_KP_UWA_PE_P6215_S1-A2_1_2505.d	2	2
IPPPPPPPP	LPPPPPPPP	105.24	907.517	9	0	-3.5	454.761	2	22.0037	0.7830-0.8000	127000	1270000	1104235	32863	25-Aug-23_20230825_KP_UWA_PE_P6215_S1-A2_1_2505.d	58	58	P49750|YLPM1_HUMAN;Q8TF74|WIPF2_HUMAN
PITGSEIVAI	PITGSEIVAL/PLTGSEIVAI	27.45	998.565	10	0	-5.2	500.284	2	22.6626	0.8592-0.8762			1123396	33736	25-Aug-23_20230825_KP_UWA_PE_P6215_S1-A2_1_2505.d	1	1
DIAARNVL	DLAARNVL	93.66	870.492	8	0	3.1	871.496	1	23.0042	1.4325-1.4490	2120	19700	1137787	34411	25-Aug-23_20230825_KP_UWA_PE_P6215_S1-A2_1_2505.d	2	2	Q05397|FAK1_HUMAN
ISLEGKPL	LSLEGKPL	105.76	855.506	8	0	-6.7	428.755	2	23.9297	0.7728-0.7898	6920	77500	1180935	36411	25-Aug-23_20230825_KP_UWA_PE_P6215_S1-A2_1_2505.d	3	3	P23528|COF1_HUMAN
PIPPPPPPP	PLPPPPPPP	105.42	907.517	9	0	-1.7	454.762	2	23.9563	0.7878-0.8048	118000	216000	1188941	36797	25-Aug-23_20230825_KP_UWA_PE_P6215_S1-A2_1_2505.d	23	23	P49750|YLPM1_HUMAN;Q8TF74|WIPF2_HUMAN
EIIRKYVL	ELLRKYVL	106.33	1032.63	8	0	1.9	517.321	2	24.4021	0.8735-0.8905	10700	248000	1209635	37679	25-Aug-23_20230825_KP_UWA_PE_P6215_S1-A2_1_2505.d	4	4	O60645|EXOC3_HUMAN
PPPIPPPPP	PPPLPPPPP	104.18	907.517	9	0	-5.8	454.76	2	24.9408	0.7803-0.7973	1910	5930	1249336	39280	25-Aug-23_20230825_KP_UWA_PE_P6215_S1-A2_1_2505.d	1	1	Q8N684|CPSF7_HUMAN
VEIDPEIQ	VELDPEIQ	75.42	941.471	8	0	2.1	942.473	1	25.4408	1.4311-1.4476	312	8280	1262086	39838	25-Aug-23_20230825_KP_UWA_PE_P6215_S1-A2_1_2505.d	2	2	P04264|K2C1_HUMAN
VEFEDGSQI	VEFEDGSQL	105.07	1022.46	9	0	2.8	1023.46	1	25.5219	1.5030-1.5194	6460	148000	1266865	40045	25-Aug-23_20230825_KP_UWA_PE_P6215_S1-A2_1_2505.d	4	4	Q9H3R0|KDM4C_HUMAN
LTEILDRY	LTELIDRY	54.72	1021.54	8	0	3.1	511.777	2	25.8167	0.8511-0.8681	975	12100	1281272	40736	25-Aug-23_20230825_KP_UWA_PE_P6215_S1-A2_1_2505.d	1	1
GEGGSFGEL	GFGSVSGKI	98.58	851.366	9	0	4.6	852.371	1	26.558	1.3432-1.3597	16400	400000	1313169	42153	25-Aug-23_20230825_KP_UWA_PE_P6215_S1-A2_1_2505.d	4	4	P10644|KAP0_HUMAN
IEEDGKLYL	LEEDGKLYL	101.92	1078.55	9	0	-0.1	540.281	2	27.778	0.8932-0.9101	6860	102000	1376848	44872	25-Aug-23_20230825_KP_UWA_PE_P6215_S1-A2_1_2505.d	4	4	Q17RY0|CPEB4_HUMAN;Q7Z5Q1|CPEB2_HUMAN
DGKDYIAL	DGKDYLAL	82.92	893.449	8	0	1.2	894.451	1	27.8493	1.4166-1.4331	2810	24600	1380030	45006	25-Aug-23_20230825_KP_UWA_PE_P6215_S1-A2_1_2505.d	3	3	P04439|HLAA_HUMAN;P10321|HLAC_HUMAN;P01889|HLAB_HUMAN
EAIKKLLL	EALKKIII/EALKKLIL	97.32	926.616	8	0	-4.7	464.31	2	27.9037	0.8599-0.8769	1090	10700	1383239	45167	25-Aug-23_20230825_KP_UWA_PE_P6215_S1-A2_1_2505.d	1	1	#CONTAM#Hsap38.chr6.111136658.111137089.+;#CONTAM#Hsap38.chr7.119569483.119570178.+
LATRAIPEL	LATRALPEL	88.74	982.581	9	0	-5.9	492.291	2	29.8691	0.8422-0.8592			1485111	49503	25-Aug-23_20230825_KP_UWA_PE_P6215_S1-A2_1_2505.d	1	1	P35222|CTNB1_HUMAN
SAIGYIHSL	SAIGYLHSL/SALGYLHSI/SALGYLHSL	104.55	959.508	9	0	-2.7	480.756	2	30.764	0.8518-0.8688	4770	42100	1526648	51416	25-Aug-23_20230825_KP_UWA_PE_P6215_S1-A2_1_2505.d	2	2	Q13042|CDC16_HUMAN
GEFGDINAV	GEFGDLNAV	45.72	920.424	9	0	-1.9	921.423	1	31.184	1.4226-1.4391	351	4090	1548970	52402	25-Aug-23_20230825_KP_UWA_PE_P6215_S1-A2_1_2505.d	1	1
EKSEPLLI	EKSEPLLL	32.17	927.528	8	0	-2.2	464.767	2	31.4321	0.8143-0.8314	4880	21200	1555330	52666	25-Aug-23_20230825_KP_UWA_PE_P6215_S1-A2_1_2505.d	1	1	Q9Y5G7|PCDG6_HUMAN;Q9Y5H2|PCDGB_HUMAN;Q9Y5G9|PCDG4_HUMAN;Q9Y5H0|PCDG3_HUMAN
GEDRGIIQL	GEDRGLIQL	25.39	999.535	9	0	-3.6	500.769	2	31.6101	0.8660-0.8830	2460	18400	1568071	53215	25-Aug-23_20230825_KP_UWA_PE_P6215_S1-A2_1_2505.d	1	1	O60469|DSCAM_HUMAN
DIKPENIL	DIKPENLL/DLKPENIL/DLKPENLI/DLKPENLL	58.62	940.523	8	0	-3.5	471.264	2	32.4077	0.8028-0.8198	730	9870	1609360	54880	25-Aug-23_20230825_KP_UWA_PE_P6215_S1-A2_1_2505.d	2	2	O14578|CTRO_HUMAN
KLLEDRIAEF	KLLEDRLAEF	102.61	1232.68	10	0	-3.2	617.339	2	32.4447	0.9372-0.9542	1290	10800	1610945	54941	25-Aug-23_20230825_KP_UWA_PE_P6215_S1-A2_1_2505.d	1	1	P35579|MYH9_HUMAN
TIVDTGIGM	TLVDTGIGM	71.04	905.453	9	0	0.7	906.454	1	32.4856	1.4193-1.4358	728	10800	1614138	55086	25-Aug-23_20230825_KP_UWA_PE_P6215_S1-A2_1_2505.d	2	2	P07900|HS90A_HUMAN;Q58FG1|HS904_HUMAN
NEIVTIERL	NEIVTLERL	13.9	1085.61	9	0	-1.5	543.807	2	32.7907	0.8749-0.8918	9950	64900	1626845	55601	25-Aug-23_20230825_KP_UWA_PE_P6215_S1-A2_1_2505.d	1	1	Q06787|FMR1_HUMAN
IAAIAQEL	IAALAQEL	64.55	827.475	8	0	-2.4	828.475	1	33.017	1.3365-1.3531	539	8930	1639613	56177	25-Aug-23_20230825_KP_UWA_PE_P6215_S1-A2_1_2505.d	2	2	P35609|ACTN2_HUMAN;P12814|ACTN1_HUMAN;O43707|ACTN4_HUMAN
FIFQKVGKL	FLFQKVGKL	105.47	1078.65	9	0	-2.8	540.329	2	33.3661	0.8979-0.9149	1010	17300	1660320	57072	25-Aug-23_20230825_KP_UWA_PE_P6215_S1-A2_1_2505.d	5	5	Q9BWH2|FUND2_HUMAN
EEIKLLEEKL	EELKLLEEKL	104.43	1242.71	10	0	0.4	622.357	2	34.227	0.9420-0.9589	1560	16300	1700079	58731	25-Aug-23_20230825_KP_UWA_PE_P6215_S1-A2_1_2505.d	2	2
FVIDSSESI	FVLDSSESI	96.02	995.481	9	0	2.1	996.483	1	34.6765	1.4845-1.5010	3260	19200	1719121	59485	25-Aug-23_20230825_KP_UWA_PE_P6215_S1-A2_1_2505.d	1	1	P12110|CO6A2_HUMAN
YAYDGKDYIAL	YAYDGKDYLAL	106.33	1290.61	11	0	1.9	646.31	2	33.9204	0.9548-0.9717	229000	9730000	1736660	60260	25-Aug-23_20230825_KP_UWA_PE_P6215_S1-A2_1_2505.d	11	11	P01889|HLAB_HUMAN
VISSYTANL	VLSSYTANL	16.29	966.502	9	0	-1.9	967.501	1	37.7418	1.4733-1.4898			1879857	66297	25-Aug-23_20230825_KP_UWA_PE_P6215_S1-A2_1_2505.d	1	1	O43424|GRID2_HUMAN
KEGFPITAI	KEGFPITAL	78.63	974.544	9	0	-3.9	488.274	2	38.3428	0.8307-0.8477	4050	33500	1903761	67341	25-Aug-23_20230825_KP_UWA_PE_P6215_S1-A2_1_2505.d	3	3	Q14004|CDK13_HUMAN
ILKLKSLL	LIKLKSLI/LIKLKSLL	54.42	926.653	8	0	-6.3	464.327	2	38.6204	0.8518-0.8688	563	7580	1922844	68136	25-Aug-23_20230825_KP_UWA_PE_P6215_S1-A2_1_2505.d	2	2	Q96G01|BICD1_HUMAN;Q8TD16|BICD2_HUMAN
TTDC(+119.00)LQILAY	TTDC(+119.00)LQLLAY	49.78	1258.56	10	0	1.2	630.282	2	41.178	0.9210-0.9379	15200	174000	2046459	72879	25-Aug-23_20230825_KP_UWA_PE_P6215_S1-A2_1_2505.d	2	2	P35222|CTNB1_HUMAN	Cysteinylation	C4:Cysteinylation:1000.00
FYIGLGSRI	FYIGLGSRL	30.21	1024.57	9	0	0.4	513.289	2	41.7589	0.8626-0.8796	765	5890	2079784	74200	25-Aug-23_20230825_KP_UWA_PE_P6215_S1-A2_1_2505.d	1	1	Q5VST6|AB17B_HUMAN;Q6PCB6|AB17C_HUMAN
DYIALNEDL	DYLALNEDL	103.05	1064.5	9	0	2.5	1065.5	1	41.8512	1.5437-1.5601	20300	414000	2084518	74362	25-Aug-23_20230825_KP_UWA_PE_P6215_S1-A2_1_2505.d	9	9	P04439|HLAA_HUMAN;P10321|HLAC_HUMAN;P01889|HLAB_HUMAN
LEQSGIDIL	LEQSGLDLL	36.53	986.528	9	0	1.8	987.53	1	42.1859	1.5122-1.5286	303	3380	2101941	75021	25-Aug-23_20230825_KP_UWA_PE_P6215_S1-A2_1_2505.d	1	1	Q5VZK9|CARL1_HUMAN
LTDIGVLY	LTDLGVLY	50.29	892.49	8	0	2.7	893.494	1	42.4454	1.4509-1.4674	3040	18300	2109843	75303	25-Aug-23_20230825_KP_UWA_PE_P6215_S1-A2_1_2505.d	1	1	Q5VZ89|DEN4C_HUMAN
TVEEHIWFY	TVEEHLWFY	93.84	1222.57	9	0	0	612.286	2	43.2424	0.9217-0.9386	3790	19100	2147954	76838	25-Aug-23_20230825_KP_UWA_PE_P6215_S1-A2_1_2505.d	1	1	O95477|ABCA1_HUMAN
KAFIWSSTL	KAFLWSSTL	80.11	1051.57	9	0	-8.3	526.784	2	43.1697	0.8626-0.8796			2151131	76967	25-Aug-23_20230825_KP_UWA_PE_P6215_S1-A2_1_2505.d	1	1	O75437|ZN254_HUMAN
YEQLLDVKI	YEQLLDVKL	85.58	1119.62	9	0	-0.9	560.812	2	43.3911	0.9034-0.9203	3590	21900	2155884	77148	25-Aug-23_20230825_KP_UWA_PE_P6215_S1-A2_1_2505.d	1	1
NSAINPLIY	NSALNPILY/NSALNPLLY	73.37	1003.53	9	0	7.7	1004.54	1	43.5067	1.5174-1.5338	2590	16600	2162237	77405	25-Aug-23_20230825_KP_UWA_PE_P6215_S1-A2_1_2505.d	1	1	Q6W5P4|NPSR1_HUMAN
FNFVGKIL	FNFVGKLL	106.25	936.543	8	0	-4.5	469.273	2	45.9213	0.8212-0.8382	5950	45800	2284304	82124	25-Aug-23_20230825_KP_UWA_PE_P6215_S1-A2_1_2505.d	1	1	Q07666|KHDR1_HUMAN
LAVDPNGIYL	LAVDPNGLYL	76.06	1073.58	10	0	4.8	1074.58	1	48.7323	1.5791-1.5954	187	3900	2428311	87447	25-Aug-23_20230825_KP_UWA_PE_P6215_S1-A2_1_2505.d	1	1
LSDLGLISY	LSDLGLLSY	92.76	979.523	9	0	4.1	980.527	1	50.2597	1.5135-1.5299	20000	579000	2496202	89806	25-Aug-23_20230825_KP_UWA_PE_P6215_S1-A2_1_2505.d	5	5	O95251|KAT7_HUMAN
VAIGSPFSL	VALGSPFSL	67.78	889.491	9	0	7.5	890.498	1	50.6294	1.4166-1.4331	721	3830	2518400	90668	25-Aug-23_20230825_KP_UWA_PE_P6215_S1-A2_1_2505.d	1	1	Q92743|HTRA1_HUMAN
EIVAIINSI	EIVAIINSL/EIVAILNSL/EIVALINSL	40.11	970.57	9	0	-0.8	971.569	1	52.394	1.5135-1.5299	294	7300	2610093	93969	25-Aug-23_20230825_KP_UWA_PE_P6215_S1-A2_1_2505.d	2	2
AIGPTLLL	ALGPTLLL	39.94	796.506	8	0	0.8	797.508	1	53.7449	1.3796-1.3961	596	13900	2678788	97132	25-Aug-23_20230825_KP_UWA_PE_P6215_S1-A2_1_2505.d	1	1	Q8IY17|PLPL6_HUMAN
AIEDIITVI	AIEDIITVL	25.73	985.569	9	0	3	986.573	1	54.2982	1.5358-1.5522	23100	339000	2704722	98682	25-Aug-23_20230825_KP_UWA_PE_P6215_S1-A2_1_2505.d	1	1	O95466|FMNL1_HUMAN
TVDKHSDEY		104.86	1092.47	9	0	-2.9	547.238	2	4.1715	0.8436-0.8606	784	4440	192799	775	25-Aug-23_20230825_KP_UWA_PE_P6215_S1-A2_1_2505.d	3	3	P17676|CEBPB_HUMAN
ITDRGGGSQHY		38.16	1189.55	11	0	2.7	397.521	3	4.5065	0.7003-0.7174			218933	1001	25-Aug-23_20230825_KP_UWA_PE_P6215_S1-A2_1_2505.d	2	2	Q9NWH9|SLTM_HUMAN
ESEVNRGDKY		86.83	1195.55	10	0	-3.9	598.774	2	4.6969	0.8722-0.8891			228174	1098	25-Aug-23_20230825_KP_UWA_PE_P6215_S1-A2_1_2505.d	1	1	P33176|KINH_HUMAN
KTTNVRQTY		102.09	1109.58	9	0	-1.5	555.794	2	5.3594	0.8572-0.8742	27800	249000	235881	1185	25-Aug-23_20230825_KP_UWA_PE_P6215_S1-A2_1_2505.d	6	6	Q6PJT7|ZC3HE_HUMAN
REDNQTNRL		52.87	1144.56	9	0	-2.5	573.281	2	5.5073	0.8708-0.8878	12600	40300	235886	1190	25-Aug-23_20230825_KP_UWA_PE_P6215_S1-A2_1_2505.d	2	2	Q5JWF2|GNAS1_HUMAN;P63092|GNAS2_HUMAN
NTDPHSQEY		102.75	1089.44	9	0	-1.6	545.721	2	5.2566	0.8388-0.8558	19800	114000	238973	1229	25-Aug-23_20230825_KP_UWA_PE_P6215_S1-A2_1_2505.d	5	5	Q99613|EIF3C_HUMAN;B5ME19|EIFCL_HUMAN
SSDPQAQKY		105.16	1022.47	9	0	-3.6	512.235	2	5.0242	0.8075-0.8246	218	6590	242063	1271	25-Aug-23_20230825_KP_UWA_PE_P6215_S1-A2_1_2505.d	4	4	Q0VDF9|HSP7E_HUMAN
QSETKLQEEL		8.01	1203.6	10	0	-4.4	402.202	3	4.9825	0.6900-0.7071			242066	1274	25-Aug-23_20230825_KP_UWA_PE_P6215_S1-A2_1_2505.d	1	1	O75330|HMMR_HUMAN
QEEKPSSSHL		86.46	1140.54	10	0	-5.8	381.183	3	5.1094	0.7495-0.7666			248257	1369	25-Aug-23_20230825_KP_UWA_PE_P6215_S1-A2_1_2505.d	1	1	Q00987|MDM2_HUMAN
YMKKREEEM		106.19	1242.57	9	0	1.5	622.29	2	5.1751	0.9095-0.9264	181	4470	249799	1387	25-Aug-23_20230825_KP_UWA_PE_P6215_S1-A2_1_2505.d	3	3	P49755|TMEDA_HUMAN
IEHHLASNVQ		34.59	1146.58	10	0	-7.6	383.194	3	5.2363	0.7167-0.7338			254448	1464	25-Aug-23_20230825_KP_UWA_PE_P6215_S1-A2_1_2505.d	1	1	Q8IVM0|CCD50_HUMAN
NTDPAGAVNK		104.27	985.483	10	0	-6.1	493.742	2	5.448	0.7939-0.8109	2810	16900	260650	1570	25-Aug-23_20230825_KP_UWA_PE_P6215_S1-A2_1_2505.d	5	5	P47928|ID4_HUMAN
STSQVRQNY		105.91	1081.52	9	0	10.9	541.767	2	5.3634	0.8416-0.8586	1480	4370	260656	1576	25-Aug-23_20230825_KP_UWA_PE_P6215_S1-A2_1_2505.d	3	3	P02794|FRIH_HUMAN
ATAASSSSLEKS		105.87	1137.55	12	0	-2.5	569.777	2	5.4122	0.8647-0.8817	103	3830	265301	1649	25-Aug-23_20230825_KP_UWA_PE_P6215_S1-A2_1_2505.d	3	3	P60709|ACTB_HUMAN;Q6S8J3|POTEE_HUMAN;P63267|ACTH_HUMAN;P68133|ACTS_HUMAN;P62736|ACTA_HUMAN;P63261|ACTG_HUMAN;P68032|ACTC_HUMAN
YSDRSSGGSY		105.98	1077.44	10	0	-1.7	539.721	2	5.9807	0.8225-0.8395	13100	134000	271501	1753	25-Aug-23_20230825_KP_UWA_PE_P6215_S1-A2_1_2505.d	7	7	Q14011|CIRBP_HUMAN
QSESETAGSTKY		103.87	1286.56	12	0	1.6	644.285	2	5.7284	0.9095-0.9264	521	5570	273052	1780	25-Aug-23_20230825_KP_UWA_PE_P6215_S1-A2_1_2505.d	2	2	Q93008|USP9X_HUMAN
TETQEKNTL		104.98	1062.52	9	0	-1.3	532.262	2	5.9147	0.8348-0.8518	4050	36800	277708	1864	25-Aug-23_20230825_KP_UWA_PE_P6215_S1-A2_1_2505.d	3	3	P63313|TYB10_HUMAN
SLHTSRSAY		105.33	1020.5	9	0	0.7	511.253	2	5.7741	0.8633-0.8803	211	3660	279272	1904	25-Aug-23_20230825_KP_UWA_PE_P6215_S1-A2_1_2505.d	1	1	Q5T4S7|UBR4_HUMAN
VTTSTRTY		43.47	927.466	8	0	-2.6	464.736	2	5.9531	0.7864-0.8034	1960	9410	279273	1905	25-Aug-23_20230825_KP_UWA_PE_P6215_S1-A2_1_2505.d	1	1	P08670|VIME_HUMAN
RSKEESAHW		91.11	1128.53	9	0	-8.5	377.178	3	6.0483	0.7016-0.7188	2850	30700	280813	1921	25-Aug-23_20230825_KP_UWA_PE_P6215_S1-A2_1_2505.d	3	3	Q9BY42|RTF2_HUMAN
VEHDHPHAL		53.2	1053.5	9	0	-1.7	352.171	3	5.8401	0.6680-0.6852	195	2530	282372	1956	25-Aug-23_20230825_KP_UWA_PE_P6215_S1-A2_1_2505.d	1	1	Q9BRS2|RIOK1_HUMAN
SSDVGHDEY		105.53	1007.38	9	0	-3.6	1008.38	1	5.9665	1.4278-1.4443	14800	116000	283919	1979	25-Aug-23_20230825_KP_UWA_PE_P6215_S1-A2_1_2505.d	9	9	Q01082|SPTB2_HUMAN
GNIGQERVD		20.75	986.478	9	0	-10	494.238	2	5.8394	0.7871-0.8041			283938	1998	25-Aug-23_20230825_KP_UWA_PE_P6215_S1-A2_1_2505.d	1	1	Q01082|SPTB2_HUMAN
MAAKRQQEL		41.6	1073.57	9	0	-11	537.78	2	5.8715	0.8565-0.8735	295	2650	283942	2002	25-Aug-23_20230825_KP_UWA_PE_P6215_S1-A2_1_2505.d	1	1	P35221|CTNA1_HUMAN
HLRTTRDSY		12.42	1147.57	9	0	-8.8	383.526	3	5.8754	0.6934-0.7105	965	11200	285491	2027	25-Aug-23_20230825_KP_UWA_PE_P6215_S1-A2_1_2505.d	1	1	O15230|LAMA5_HUMAN
FTESQKTKY		105.9	1130.56	9	0	-4.5	566.281	2	6.0231	0.9088-0.9257	1850	12400	288592	2080	25-Aug-23_20230825_KP_UWA_PE_P6215_S1-A2_1_2505.d	2	2	Q9GZR7|DDX24_HUMAN
ELDARHDKY		28.53	1145.55	9	0	-5.9	382.851	3	6.1042	0.6674-0.6845	3280	14900	290157	2121	25-Aug-23_20230825_KP_UWA_PE_P6215_S1-A2_1_2505.d	2	2	Q99598|TSNAX_HUMAN
YSDVHNC(+119.00)SY		59.06	1205.41	9	0	-2.1	603.707	2	6.2775	0.8674-0.8844	7680	27300	291703	2143	25-Aug-23_20230825_KP_UWA_PE_P6215_S1-A2_1_2505.d	1	1	Q6FIF0|ZFAN6_HUMAN	Cysteinylation	C7:Cysteinylation:1000.00
RESHQKATEEL		62.01	1326.65	11	0	-5.2	443.219	3	6.0381	0.7400-0.7570	122	2570	291713	2153	25-Aug-23_20230825_KP_UWA_PE_P6215_S1-A2_1_2505.d	1	1	P20592|MX2_HUMAN
SSDVSHQEY		106.22	1050.43	9	0	-1.7	526.215	2	6.0129	0.8368-0.8538	10100	81700	293260	2176	25-Aug-23_20230825_KP_UWA_PE_P6215_S1-A2_1_2505.d	4	4	O60381|HBP1_HUMAN
TSDKPGSPY		104.47	950.434	9	0	-5.5	476.219	2	6.1863	0.7687-0.7857	1030	9030	294829	2221	25-Aug-23_20230825_KP_UWA_PE_P6215_S1-A2_1_2505.d	3	3	O60488|ACSL4_HUMAN
EEVKDRC(+119.00)TL		73.71	1210.53	9	0	-0.8	606.269	2	6.3407	0.8966-0.9135	4480	15500	296370	2238	25-Aug-23_20230825_KP_UWA_PE_P6215_S1-A2_1_2505.d	1	1	P23528|COF1_HUMAN	Cysteinylation	C7:Cysteinylation:1000.00
QTDC(+119.00)APNNGY		95.47	1200.42	10	0	-2.2	601.21	2	6.3803	0.8538-0.8708	4660	14400	296371	2239	25-Aug-23_20230825_KP_UWA_PE_P6215_S1-A2_1_2505.d	1	1	Q15155|NOMO1_HUMAN;P69849|NOMO3_HUMAN;Q5JPE7|NOMO2_HUMAN	Cysteinylation	C4:Cysteinylation:1000.00
YSHSSSSL		71.28	866.377	8	0	-5.8	434.19	2	5.9528	0.7782-0.7953	2210	14000	296373	2241	25-Aug-23_20230825_KP_UWA_PE_P6215_S1-A2_1_2505.d	3	3	Q9BSJ8|ESYT1_HUMAN
GGDRSLQDKY		37.3	1137.54	10	0	-1	569.773	2	6.4306	0.8558-0.8728	28200	86400	297925	2269	25-Aug-23_20230825_KP_UWA_PE_P6215_S1-A2_1_2505.d	1	1	Q96JH7|VCIP1_HUMAN
DVKKKIKEV		42.42	1085.68	9	0	-6.3	362.896	3	6.1784	0.7133-0.7304	507	5510	297941	2285	25-Aug-23_20230825_KP_UWA_PE_P6215_S1-A2_1_2505.d	1	1	Q8IWA4|MFN1_HUMAN
VTDNGDGTY		104.85	940.377	9	0	3.9	941.381	1	6.1567	1.3809-1.3975			299471	2291	25-Aug-23_20230825_KP_UWA_PE_P6215_S1-A2_1_2505.d	1	1	Q14315|FLNC_HUMAN
ACLEHRHS(+79.97)Y		91.08	1194.46	9	0	-9	598.23	2	6.3482	0.9081-0.9251	4060	20000	299502	2322	25-Aug-23_20230825_KP_UWA_PE_P6215_S1-A2_1_2505.d	1	1	P53618|COPB_HUMAN	Phosphorylation (STY)	S8:Phosphorylation (STY):0.00
EEEKRNPAL		39.31	1084.55	9	0	-1.9	543.278	2	6.3514	0.8640-0.8810	1870	4310	302602	2374	25-Aug-23_20230825_KP_UWA_PE_P6215_S1-A2_1_2505.d	1	1	Q8NF37|PCAT1_HUMAN
VEPIKKHEV		104.96	1077.62	9	0	-2	539.811	2	6.2758	0.8654-0.8823	619	15700	302617	2389	25-Aug-23_20230825_KP_UWA_PE_P6215_S1-A2_1_2505.d	5	5	P07602|SAP_HUMAN
KLEEENRSLK		58.41	1244.67	10	0	-5.4	415.893	3	6.2202	0.7434-0.7605			302623	2395	25-Aug-23_20230825_KP_UWA_PE_P6215_S1-A2_1_2505.d	1	1	P51572|BAP31_HUMAN
GGGGGLEPYAGP		22.06	1030.47	12	0	-9.7	516.235	2	6.1817	0.8239-0.8409	618	4160	304177	2425	25-Aug-23_20230825_KP_UWA_PE_P6215_S1-A2_1_2505.d	1	1	O14497|ARI1A_HUMAN
YTDATSKY		105.14	947.424	8	0	0.2	948.424	1	6.2836	1.4285-1.4450	4590	23600	305717	2441	25-Aug-23_20230825_KP_UWA_PE_P6215_S1-A2_1_2505.d	5	5	Q13217|DNJC3_HUMAN
SAVKEGTAM		105.93	892.432	9	0	-0.9	447.22	2	6.4482	0.7830-0.8000	1920	13600	305732	2456	25-Aug-23_20230825_KP_UWA_PE_P6215_S1-A2_1_2505.d	2	2	Q9H694|BICC1_HUMAN
HTDMSSSSY		26.5	1013.38	9	0	-2.3	507.69	2	6.3924	0.7809-0.7980	796	5950	307302	2502	25-Aug-23_20230825_KP_UWA_PE_P6215_S1-A2_1_2505.d	2	2	Q7Z3B3|KANL1_HUMAN
YSDHPSGGSY		105.32	1068.41	10	0	-1.5	535.21	2	6.6289	0.8239-0.8409	8210	75200	311961	2589	25-Aug-23_20230825_KP_UWA_PE_P6215_S1-A2_1_2505.d	2	2	P38159|RBMX_HUMAN;Q96E39|RMXL1_HUMAN
DSERQNQEY		105.87	1167.48	9	0	-2.8	584.741	2	6.4177	0.8524-0.8694	30000	238000	311976	2604	25-Aug-23_20230825_KP_UWA_PE_P6215_S1-A2_1_2505.d	9	9	P08727|K1C19_HUMAN
QSDFHNNRY		102.11	1179.51	9	0	-9	394.17	3	6.1664	0.7365-0.7536	4590	36700	315085	2665	25-Aug-23_20230825_KP_UWA_PE_P6215_S1-A2_1_2505.d	4	4	P07333|CSF1R_HUMAN
KEINEKSSQL		103.56	1174.62	10	0	0.8	588.313	2	6.5542	0.8959-0.9129	231	2470	316647	2703	25-Aug-23_20230825_KP_UWA_PE_P6215_S1-A2_1_2505.d	1	1	Q5QJE6|TDIF2_HUMAN
DSKIRSKAL		29	1016.6	9	0	-14.6	509.295	2	6.5058	0.8320-0.8490			316650	2706	25-Aug-23_20230825_KP_UWA_PE_P6215_S1-A2_1_2505.d	1	1	P27695|APEX1_HUMAN
EEYTKKLNTQ		106.38	1252.63	10	0	0.1	627.318	2	6.6376	0.9305-0.9474	2080	59200	316653	2709	25-Aug-23_20230825_KP_UWA_PE_P6215_S1-A2_1_2505.d	4	4	P02647|APOA1_HUMAN
YSGQQSTY		37.52	932.388	8	0	2.9	933.391	1	6.5375	1.3935-1.4100			318182	2714	25-Aug-23_20230825_KP_UWA_PE_P6215_S1-A2_1_2505.d	1	1	O14979|HNRDL_HUMAN
SEAANRNNDAL		105.09	1173.54	11	0	-1.3	587.771	2	6.5203	0.8735-0.8905	17100	104000	318191	2723	25-Aug-23_20230825_KP_UWA_PE_P6215_S1-A2_1_2505.d	4	4	P08670|VIME_HUMAN
NVEKKIDKY		103.6	1135.62	9	0	-2.1	568.814	2	6.5714	0.8871-0.9040	4460	75100	318199	2731	25-Aug-23_20230825_KP_UWA_PE_P6215_S1-A2_1_2505.d	3	3	P40429|RL13A_HUMAN
EERVQKSLA		52.23	1058.57	9	0	-6.7	353.86	3	6.6129	0.6914-0.7085	576	5130	318200	2732	25-Aug-23_20230825_KP_UWA_PE_P6215_S1-A2_1_2505.d	1	1	Q15149|PLEC_HUMAN
IETRDGKL		89.9	930.513	8	0	-4.6	466.259	2	6.6689	0.8068-0.8239	657	1960	318205	2737	25-Aug-23_20230825_KP_UWA_PE_P6215_S1-A2_1_2505.d	1	1	P05787|K2C8_HUMAN
NTDRNIDKY		101.58	1137.54	9	0	-1	569.773	2	6.4306	0.8572-0.8742	35300	312000	319747	2755	25-Aug-23_20230825_KP_UWA_PE_P6215_S1-A2_1_2505.d	5	5	Q9UK61|TASOR_HUMAN
DQVKKIDKY		17.03	1135.62	9	0	-6.8	379.543	3	6.616	0.7030-0.7201	3890	34000	319761	2769	25-Aug-23_20230825_KP_UWA_PE_P6215_S1-A2_1_2505.d	1	1	P19367|HXK1_HUMAN
RLAADRAKY		94.27	1062.59	9	0	-7.9	355.2	3	6.6628	0.7078-0.7249	2720	47200	319773	2781	25-Aug-23_20230825_KP_UWA_PE_P6215_S1-A2_1_2505.d	2	2	Q1W6H9|F110C_HUMAN
KEIDKEEHL		101.62	1139.58	9	0	-3.6	570.792	2	6.6884	0.8701-0.8871	9600	121000	321309	2793	25-Aug-23_20230825_KP_UWA_PE_P6215_S1-A2_1_2505.d	4	4	Q96JG8|MAGD4_HUMAN;Q9Y5V3|MAGD1_HUMAN
IIDHHDNTY		105.24	1126.5	9	0	-1.4	564.255	2	6.7515	0.8667-0.8837	4390	22000	321319	2803	25-Aug-23_20230825_KP_UWA_PE_P6215_S1-A2_1_2505.d	1	1	P21333|FLNA_HUMAN
RSDELTRHY		104.63	1175.57	9	0	-6	392.858	3	6.745	0.7201-0.7372	5960	190000	321327	2811	25-Aug-23_20230825_KP_UWA_PE_P6215_S1-A2_1_2505.d	5	5	Q9Y5W3|KLF2_HUMAN;Q13887|KLF5_HUMAN
DLHSHHEL		104.35	986.457	8	0	-6.5	494.229	2	6.6896	0.8477-0.8647	1070	5890	321334	2818	25-Aug-23_20230825_KP_UWA_PE_P6215_S1-A2_1_2505.d	1	1	P84022|SMAD3_HUMAN;Q15796|SMAD2_HUMAN
FAKRQQQL		93.71	1017.57	8	0	-1.6	509.789	2	6.755	0.8592-0.8762	2920	14600	322874	2834	25-Aug-23_20230825_KP_UWA_PE_P6215_S1-A2_1_2505.d	1	1	P35579|MYH9_HUMAN;P35749|MYH11_HUMAN
TTDHIERY		56.43	1033.48	8	0	-2	517.744	2	6.6164	0.8266-0.8436	360	2690	322875	2835	25-Aug-23_20230825_KP_UWA_PE_P6215_S1-A2_1_2505.d	1	1	Q8IY21|DDX60_HUMAN
ELKQRNGAL		66.33	1027.58	9	0	-1.9	514.791	2	6.7718	0.8524-0.8694	1580	8950	324439	2875	25-Aug-23_20230825_KP_UWA_PE_P6215_S1-A2_1_2505.d	1	1	P12270|TPR_HUMAN
ETEKM(+15.99)IEKY		103.19	1185.56	9	0	-1.9	593.781	2	7.0139	0.8844-0.9013	8560	58400	324447	2883	25-Aug-23_20230825_KP_UWA_PE_P6215_S1-A2_1_2505.d	4	4	Q01082|SPTB2_HUMAN;P11277|SPTB1_HUMAN	Oxidation (M)	M5:Oxidation (M):1000.00
NSDINSNHY		86.76	1062.44	9	0	-2.7	532.22	2	6.6281	0.8463-0.8633	6200	36500	326003	2915	25-Aug-23_20230825_KP_UWA_PE_P6215_S1-A2_1_2505.d	2	2	Q9UPW5|CBPC1_HUMAN
KTDYDTREY		66.47	1189.53	9	0	-0.1	595.765	2	6.7688	0.8959-0.9129	448	3530	326004	2916	25-Aug-23_20230825_KP_UWA_PE_P6215_S1-A2_1_2505.d	1	1	Q7Z6E9|RBBP6_HUMAN
HSDIAQRY		66.66	988.473	8	0	-5.1	495.238	2	6.8354	0.8225-0.8395	1010	14500	329123	2987	25-Aug-23_20230825_KP_UWA_PE_P6215_S1-A2_1_2505.d	2	2	Q9BS26|ERP44_HUMAN
SATERSASL		37.98	920.456	9	0	2.5	461.233	2	6.7596	0.7762-0.7932			329124	2988	25-Aug-23_20230825_KP_UWA_PE_P6215_S1-A2_1_2505.d	1	1	Q8WXI7|MUC16_HUMAN
ATDPDDTHAY		30.89	1104.44	10	0	-0.7	553.221	2	6.8747	0.8497-0.8667	3720	40400	329131	2995	25-Aug-23_20230825_KP_UWA_PE_P6215_S1-A2_1_2505.d	2	2	Q99715|COCA1_HUMAN
ATDTETGSAY		34.36	1014.41	10	0	4.7	1015.42	1	6.8456	1.4588-1.4753	167	1980	330667	3007	25-Aug-23_20230825_KP_UWA_PE_P6215_S1-A2_1_2505.d	2	2	Q9H4B4|PLK3_HUMAN
GVSSVREKY		105.63	1023.53	9	0	-4.5	512.769	2	6.9148	0.8674-0.8844	2600	21100	330679	3019	25-Aug-23_20230825_KP_UWA_PE_P6215_S1-A2_1_2505.d	2	2	Q05397|FAK1_HUMAN
VEDASGKGL		24.6	874.44	9	0	1.7	438.225	2	6.8267	0.7625-0.7796	168	2260	330682	3022	25-Aug-23_20230825_KP_UWA_PE_P6215_S1-A2_1_2505.d	1	1	O15533|TPSN_HUMAN
VVDEHTGQY		13.37	1046.47	9	0	1.5	524.238	2	6.8499	0.8266-0.8436	371	3920	330702	3042	25-Aug-23_20230825_KP_UWA_PE_P6215_S1-A2_1_2505.d	1	1	Q8N157|AHI1_HUMAN
KSDVNKEYY		78.83	1144.54	9	0	-3.3	573.271	2	6.8752	0.8735-0.8905	3590	53500	332241	3057	25-Aug-23_20230825_KP_UWA_PE_P6215_S1-A2_1_2505.d	4	4	Q9NW64|RBM22_HUMAN
RTLGEGHRAEY		96.58	1287.63	11	0	-1.5	430.214	3	6.8908	0.7652-0.7823	1820	39600	332244	3060	25-Aug-23_20230825_KP_UWA_PE_P6215_S1-A2_1_2505.d	2	2	Q7Z6B7|SRGP1_HUMAN
TTDKKSLAY		105.34	1025.54	9	0	-2.1	513.772	2	7.0668	0.8742-0.8912	9300	63700	333808	3100	25-Aug-23_20230825_KP_UWA_PE_P6215_S1-A2_1_2505.d	2	2	Q16513|PKN2_HUMAN
AEDEGTQRL		29.93	1017.47	9	0	-2.4	509.739	2	6.8548	0.8218-0.8388			333819	3111	25-Aug-23_20230825_KP_UWA_PE_P6215_S1-A2_1_2505.d	1	1	P05362|ICAM1_HUMAN
AAVDAGM(+15.99)AM(+15.99)		105.39	867.347	9	0	4.4	868.351	1	6.8865	1.3405-1.3571	25700	178000	335363	3131	25-Aug-23_20230825_KP_UWA_PE_P6215_S1-A2_1_2505.d	68	68	P26599|PTBP1_HUMAN	Oxidation (M); Oxidation (M)	M7:Oxidation (M):1000.00;M9:Oxidation (M):1000.00
EIMQKKQHL		105.22	1153.63	9	0	-2.1	577.816	2	6.9866	0.9203-0.9372	8270	66300	335370	3138	25-Aug-23_20230825_KP_UWA_PE_P6215_S1-A2_1_2505.d	2	2	P15924|DESP_HUMAN
SEIAQKQKL		96.81	1043.6	9	0	-3.9	522.8	2	6.9079	0.8647-0.8817	350	5140	335372	3140	25-Aug-23_20230825_KP_UWA_PE_P6215_S1-A2_1_2505.d	1	1	Q9NVD7|PARVA_HUMAN
DLKEKKEVV		96.83	1086.63	9	0	-4.1	363.213	3	7.1034	0.6968-0.7140	82900	2970000	335376	3144	25-Aug-23_20230825_KP_UWA_PE_P6215_S1-A2_1_2505.d	14	14	P06454|PTMA_HUMAN
VSDRHVYKY		95.96	1165.59	9	0	-9.6	389.53	3	6.8865	0.7290-0.7461			335378	3146	25-Aug-23_20230825_KP_UWA_PE_P6215_S1-A2_1_2505.d	1	1	Q15911|ZFHX3_HUMAN
DIKKKVIA		105.62	913.596	8	0	-8.3	457.798	2	7.0096	0.8150-0.8320	551	4370	338527	3247	25-Aug-23_20230825_KP_UWA_PE_P6215_S1-A2_1_2505.d	1	1	Q9UKA1|FBXL5_HUMAN
NTDASGKIEKY		105.68	1224.6	11	0	1.8	613.303	2	6.9686	0.9217-0.9386	279	11300	338536	3256	25-Aug-23_20230825_KP_UWA_PE_P6215_S1-A2_1_2505.d	3	3	Q9UHB6|LIMA1_HUMAN
ATEYKNEEY		37.74	1145.49	9	0	-2.2	573.746	2	7.2289	0.8837-0.9007	17200	68100	340074	3270	25-Aug-23_20230825_KP_UWA_PE_P6215_S1-A2_1_2505.d	1	1	Q96MU7|YTDC1_HUMAN
GTDPTPQHY		103.68	1014.44	9	0	-0.7	508.224	2	7.0867	0.8143-0.8314	2930	17400	340076	3272	25-Aug-23_20230825_KP_UWA_PE_P6215_S1-A2_1_2505.d	1	1	P06241|FYN_HUMAN
KLQEKARKW		93.96	1185.7	9	0	-4.2	396.236	3	7.0208	0.7119-0.7290	762	6680	340079	3275	25-Aug-23_20230825_KP_UWA_PE_P6215_S1-A2_1_2505.d	1	1	Q6P2Q9|PRP8_HUMAN
ELPKKREL		18.3	1011.61	8	0	-11.2	338.204	3	6.9817	0.6715-0.6886			340080	3276	25-Aug-23_20230825_KP_UWA_PE_P6215_S1-A2_1_2505.d	1	1	Q9UPT8|ZC3H4_HUMAN
LAHSGSDL		55.08	798.387	8	0	-6.2	400.195	2	7.103	0.7611-0.7782	442	3430	341644	3316	25-Aug-23_20230825_KP_UWA_PE_P6215_S1-A2_1_2505.d	1	1	Q9Y4C2|TCAF1_HUMAN
AETRESTQL		51.18	1033.5	9	0	-5.2	517.753	2	7.202	0.8463-0.8633	2180	16500	341666	3338	25-Aug-23_20230825_KP_UWA_PE_P6215_S1-A2_1_2505.d	2	2	Q08J23|NSUN2_HUMAN
EAKKKFRNL		26.14	1132.67	9	0	-4.2	378.56	3	7.1398	0.7037-0.7208	504	4890	344771	3395	25-Aug-23_20230825_KP_UWA_PE_P6215_S1-A2_1_2505.d	1	1	Q9H6Z9|EGLN3_HUMAN
EQMYKHKL		68.28	1075.55	8	0	-1.2	538.777	2	7.1257	0.8647-0.8817	823	11000	344776	3400	25-Aug-23_20230825_KP_UWA_PE_P6215_S1-A2_1_2505.d	1	1	P59998|ARPC4_HUMAN
SSDRHLTQY		36.56	1105.52	9	0	-2.8	553.759	2	7.1869	0.8654-0.8823	2950	19400	344781	3405	25-Aug-23_20230825_KP_UWA_PE_P6215_S1-A2_1_2505.d	2	2	O14646|CHD1_HUMAN
RSHS(+79.97)SPASL		8.61	1020.44	9	0	0.3	511.223	2	7.3167	0.8171-0.8341	1990	5900	344786	3410	25-Aug-23_20230825_KP_UWA_PE_P6215_S1-A2_1_2505.d	1	1	Q9GZV5|WWTR1_HUMAN	Phosphorylation (STY)	S4:Phosphorylation (STY):12.31
VAHLKQQV		104.6	921.54	8	0	-4.9	461.772	2	7.1833	0.8116-0.8286	1900	13600	346327	3427	25-Aug-23_20230825_KP_UWA_PE_P6215_S1-A2_1_2505.d	1	1	P05161|ISG15_HUMAN
VTDNADGTY		103.22	954.393	9	0	2	955.395	1	7.1832	1.4107-1.4272	148	3930	347884	3460	25-Aug-23_20230825_KP_UWA_PE_P6215_S1-A2_1_2505.d	2	2	O75369|FLNB_HUMAN
GEQTSSGTL		104.49	878.398	9	0	2	879.401	1	7.1705	1.3710-1.3875	284	8130	347885	3461	25-Aug-23_20230825_KP_UWA_PE_P6215_S1-A2_1_2505.d	9	9	P98082|DAB2_HUMAN
LEDAHSHTL		102.9	1021.48	9	0	1.1	511.746	2	7.2052	0.8803-0.8973	491	4210	347896	3472	25-Aug-23_20230825_KP_UWA_PE_P6215_S1-A2_1_2505.d	1	1	Q9BZZ2|SN_HUMAN
NTDKAVEC(+119.00)Y		80.64	1160.45	9	0	-1.5	581.226	2	6.9349	0.8769-0.8939	10500	194000	347904	3480	25-Aug-23_20230825_KP_UWA_PE_P6215_S1-A2_1_2505.d	5	5	P49792|RBP2_HUMAN	Cysteinylation	C8:Cysteinylation:1000.00
DSIQ(+0.98)QTTRS		66.91	1035.48	9	0	-4	518.743	2	7.2165	0.8477-0.8647	410	3440	347905	3481	25-Aug-23_20230825_KP_UWA_PE_P6215_S1-A2_1_2505.d	1	1	Q8WXH0|SYNE2_HUMAN	Deamidation (NQ)	Q4:Deamidation (NQ):11.06
EALKRQSSL		103.63	1030.58	9	0	-4.4	516.29	2	7.2117	0.8558-0.8728	883	8120	347913	3489	25-Aug-23_20230825_KP_UWA_PE_P6215_S1-A2_1_2505.d	1	1	Q7Z3J2|VP35L_HUMAN
DAYTKKEL		104.71	966.502	8	0	-3	484.253	2	7.3876	0.8225-0.8395	7560	68100	349477	3529	25-Aug-23_20230825_KP_UWA_PE_P6215_S1-A2_1_2505.d	2	2	Q9Y490|TLN1_HUMAN
ISKNKHVSL		69.09	1024.6	9	0	-0.1	513.305	2	7.1721	0.8538-0.8708			349480	3532	25-Aug-23_20230825_KP_UWA_PE_P6215_S1-A2_1_2505.d	1	1	Q9HC16|ABC3G_HUMAN
RAHS(+79.97)SPASL		37.67	1004.44	9	0	-1.8	503.225	2	7.2719	0.8116-0.8286	4520	28700	349481	3533	25-Aug-23_20230825_KP_UWA_PE_P6215_S1-A2_1_2505.d	1	1	P46937|YAP1_HUMAN	Phosphorylation (STY)	S4:Phosphorylation (STY):18.53
KETGGVEKL		97.64	959.529	9	0	-4.9	480.766	2	7.1721	0.7959-0.8130			349489	3541	25-Aug-23_20230825_KP_UWA_PE_P6215_S1-A2_1_2505.d	1	1	O60216|RAD21_HUMAN
AAAVAGPEM(+15.99)		103.63	831.38	9	0	-4.5	832.377	1	7.2038	1.3200-1.3365	5410	50800	351025	3553	25-Aug-23_20230825_KP_UWA_PE_P6215_S1-A2_1_2505.d	17	17	Q12805|FBLN3_HUMAN	Oxidation (M)	M9:Oxidation (M):1000.00
HEVKEAQTL		84.35	1053.55	9	0	-1.3	527.775	2	7.2789	0.8735-0.8905	2220	19500	351036	3564	25-Aug-23_20230825_KP_UWA_PE_P6215_S1-A2_1_2505.d	1	1	Q9UPN3|MACF1_HUMAN
PSDPKQYRY		105.81	1152.56	9	0	-2	577.28	2	7.2452	0.8762-0.8932	5800	182000	351054	3582	25-Aug-23_20230825_KP_UWA_PE_P6215_S1-A2_1_2505.d	7	7	O43847|NRDC_HUMAN
QADNQRLKY		101.3	1134.58	9	0	-0.3	568.292	2	7.2744	0.9074-0.9244	451	6300	352612	3616	25-Aug-23_20230825_KP_UWA_PE_P6215_S1-A2_1_2505.d	1	1	Q9GZM8|NDEL1_HUMAN
FAKRQQQ(+0.98)L		81.27	1018.56	8	0	4.9	510.284	2	7.2932	0.8626-0.8796	164	1820	352613	3617	25-Aug-23_20230825_KP_UWA_PE_P6215_S1-A2_1_2505.d	1	1	P35579|MYH9_HUMAN;P35749|MYH11_HUMAN	Deamidation (NQ)	Q7:Deamidation (NQ):32.28
SETTAAHSL		8.11	915.43	9	0	-2.9	458.717	2	7.3147	0.7857-0.8028	1010	6150	352616	3620	25-Aug-23_20230825_KP_UWA_PE_P6215_S1-A2_1_2505.d	1	1	Q9HC98|NEK6_HUMAN
KEDTPVRHL		88.73	1093.59	9	0	-4	547.795	2	7.3	0.8647-0.8817	621	7150	354168	3648	25-Aug-23_20230825_KP_UWA_PE_P6215_S1-A2_1_2505.d	2	2	Q8IYN2|TCAL8_HUMAN
KGFDERHAY		106.1	1121.53	9	0	-3.9	561.764	2	7.4013	0.8755-0.8925	6000	40500	355728	3684	25-Aug-23_20230825_KP_UWA_PE_P6215_S1-A2_1_2505.d	2	2
ATHSSSTSW		98.29	962.409	9	0	-3.3	482.207	2	7.8213	0.8096-0.8266	5930	15200	355730	3686	25-Aug-23_20230825_KP_UWA_PE_P6215_S1-A2_1_2505.d	2	2	Q9UPN3|MACF1_HUMAN
RQNPHHVHEW		75.85	1338.63	10	0	-13.6	335.659	4	7.299	0.6605-0.6777	4460	22700	355734	3690	25-Aug-23_20230825_KP_UWA_PE_P6215_S1-A2_1_2505.d	2	2	Q9HCS7|SYF1_HUMAN
RTKQIC(+119.00)KSW		66.65	1267.62	9	0	-6.5	423.54	3	7.3623	0.7290-0.7461	825	9630	357316	3748	25-Aug-23_20230825_KP_UWA_PE_P6215_S1-A2_1_2505.d	1	1	Q9H788|SH24A_HUMAN	Cysteinylation	C6:Cysteinylation:1000.00
GSDGGQSVY		42.97	868.356	9	0	-5.8	869.352	1	7.3664	1.3419-1.3584	304	2370	357319	3751	25-Aug-23_20230825_KP_UWA_PE_P6215_S1-A2_1_2505.d	1	1	P49773|HINT1_HUMAN
SEESRPQSL		102.4	1031.49	9	0	-4.6	516.745	2	7.4715	0.8307-0.8477	1910	9920	357321	3753	25-Aug-23_20230825_KP_UWA_PE_P6215_S1-A2_1_2505.d	1	1	P15336|ATF2_HUMAN
C(+119.00)VANGEVRNGY		105.85	1299.53	11	0	-0.2	650.769	2	7.5084	0.9040-0.9210	2820	49800	358883	3791	25-Aug-23_20230825_KP_UWA_PE_P6215_S1-A2_1_2505.d	3	3	O15270|SPTC2_HUMAN	Cysteinylation	C1:Cysteinylation:1000.00
GDNSQSVY		9.38	868.356	8	0	-5.8	869.352	1	7.3664	1.3399-1.3564	995	4560	360438	3822	25-Aug-23_20230825_KP_UWA_PE_P6215_S1-A2_1_2505.d	2	2	Q9UQC2|GAB2_HUMAN
EVYKRAKAL		20.26	1076.63	9	0	-0.8	539.32	2	7.4767	0.8776-0.8945	1580	14400	360450	3834	25-Aug-23_20230825_KP_UWA_PE_P6215_S1-A2_1_2505.d	1	1	Q49A26|GLYR1_HUMAN
EPYTKKEL		103.84	1006.53	8	0	-4.6	504.268	2	7.5254	0.8354-0.8524	58100	387000	360451	3835	25-Aug-23_20230825_KP_UWA_PE_P6215_S1-A2_1_2505.d	5	5	P42224|STAT1_HUMAN
VTEDGNQHVY		103.17	1160.51	10	0	-0.7	581.258	2	7.4148	0.9074-0.9244	4640	59300	360458	3842	25-Aug-23_20230825_KP_UWA_PE_P6215_S1-A2_1_2505.d	2	2	Q8WU10|PYRD1_HUMAN
SLKQKEQQL		73.16	1100.62	9	0	-3.6	551.311	2	7.5352	0.8973-0.9142	1390	7600	362024	3884	25-Aug-23_20230825_KP_UWA_PE_P6215_S1-A2_1_2505.d	1	1	Q14980|NUMA1_HUMAN
SVKTTTHSW		91.12	1045.52	9	0	-3.5	523.761	2	7.4286	0.8667-0.8837	247	5500	362025	3885	25-Aug-23_20230825_KP_UWA_PE_P6215_S1-A2_1_2505.d	1	1	Q12778|FOXO1_HUMAN
FVVHMKQKGKK		35.94	1328.78	11	0	-6.3	443.926	3	7.4654	0.7242-0.7413	962	11900	362030	3890	25-Aug-23_20230825_KP_UWA_PE_P6215_S1-A2_1_2505.d	1	1	P60903|S10AA_HUMAN
KAVNPGRSL		36.62	940.545	9	0	-5.1	471.274	2	7.6209	0.8109-0.8280	3450	31800	362047	3907	25-Aug-23_20230825_KP_UWA_PE_P6215_S1-A2_1_2505.d	2	2	Q9NZS9|BFAR_HUMAN
MSEDKPQDY		106.1	1111.45	9	0	-3	556.726	2	7.6808	0.8511-0.8681	7530	63200	363604	3940	25-Aug-23_20230825_KP_UWA_PE_P6215_S1-A2_1_2505.d	2	2	P35222|CTNB1_HUMAN
AVLGKGHQY		103.21	971.519	9	0	-2.1	486.762	2	7.546	0.8565-0.8735	1210	8530	363610	3946	25-Aug-23_20230825_KP_UWA_PE_P6215_S1-A2_1_2505.d	1	1	Q12769|NU160_HUMAN
KESDNNVKL		62.3	1045.54	9	0	-2.1	523.773	2	7.662	0.8429-0.8599	2590	8440	365164	3976	25-Aug-23_20230825_KP_UWA_PE_P6215_S1-A2_1_2505.d	1	1	P53618|COPB_HUMAN
YMREHNQL		102.2	1089.5	8	0	-2.2	545.753	2	7.4894	0.8735-0.8905			365173	3985	25-Aug-23_20230825_KP_UWA_PE_P6215_S1-A2_1_2505.d	1	1	Q14956|GPNMB_HUMAN
SEDAEKKVL		106.23	1017.53	9	0	-3.4	509.769	2	7.7137	0.8375-0.8545	2950	31500	366749	4037	25-Aug-23_20230825_KP_UWA_PE_P6215_S1-A2_1_2505.d	3	3	P16989|YBOX3_HUMAN
EQIKKTEL		103.99	987.56	8	0	-4.8	494.781	2	7.7247	0.8572-0.8742	5780	29100	366752	4040	25-Aug-23_20230825_KP_UWA_PE_P6215_S1-A2_1_2505.d	1	1	Q14152|EIF3A_HUMAN
YTSPGTQKY		94.28	1043.49	9	0	-2	522.749	2	7.5809	0.8456-0.8626	741	5650	366758	4046	25-Aug-23_20230825_KP_UWA_PE_P6215_S1-A2_1_2505.d	1	1	Q6P1X5|TAF2_HUMAN
SSDAHTSYY		106.27	1029.4	9	0	-0.1	1030.4	1	8.1995	1.4733-1.4898	79500	1580000	368292	4056	25-Aug-23_20230825_KP_UWA_PE_P6215_S1-A2_1_2505.d	25	25	Q9UH99|SUN2_HUMAN
DSDYHQEAY		106.06	1126.42	9	0	-2.4	564.212	2	7.8064	0.8592-0.8762	6230	38200	368316	4080	25-Aug-23_20230825_KP_UWA_PE_P6215_S1-A2_1_2505.d	2	2	Q9UH92|MLX_HUMAN
KMESARKAW		48.14	1105.57	9	0	-2.1	369.527	3	7.5529	0.7290-0.7461			368319	4083	25-Aug-23_20230825_KP_UWA_PE_P6215_S1-A2_1_2505.d	1	1	Q9Y520|PRC2C_HUMAN;Q5JSZ5|PRC2B_HUMAN
ETDPDAQAKAY		103.65	1207.54	11	0	0.2	604.771	2	7.6151	0.9047-0.9217	913	8640	369879	4119	25-Aug-23_20230825_KP_UWA_PE_P6215_S1-A2_1_2505.d	1	1	Q5XUX1|FBXW9_HUMAN
TPRGKPPL		70.85	864.518	8	0	-4.3	433.261	2	7.8253	0.8844-0.9013	9320	75600	369887	4127	25-Aug-23_20230825_KP_UWA_PE_P6215_S1-A2_1_2505.d	2	2	P09601|HMOX1_HUMAN
RISSSSFSR		46.25	1025.53	9	0	-2.9	513.765	2	7.6684	0.8565-0.8735	1310	10500	369888	4128	25-Aug-23_20230825_KP_UWA_PE_P6215_S1-A2_1_2505.d	1	1	P05787|K2C8_HUMAN
STDPRPASY		106	992.456	9	0	-3.6	497.23	2	7.3978	0.8041-0.8212	11500	149000	369890	4130	25-Aug-23_20230825_KP_UWA_PE_P6215_S1-A2_1_2505.d	5	5	O15169|AXIN1_HUMAN
TRILQEKVQ		44.16	1113.65	9	0	-7.2	372.219	3	7.5846	0.6934-0.7105			369896	4136	25-Aug-23_20230825_KP_UWA_PE_P6215_S1-A2_1_2505.d	1	1	Q6PD62|CTR9_HUMAN
GEGHTQDTEL		78.59	1085.46	10	0	-2.7	543.733	2	7.575	0.8688-0.8857	9330	65900	371440	4156	25-Aug-23_20230825_KP_UWA_PE_P6215_S1-A2_1_2505.d	3	3	P13747|HLAE_HUMAN
Q(+0.98)ALKKKVL		50.61	927.612	8	0	-2.7	464.808	2	7.6263	0.8273-0.8443	248	3570	371453	4169	25-Aug-23_20230825_KP_UWA_PE_P6215_S1-A2_1_2505.d	1	1	P19099|C11B2_HUMAN;P15538|C11B1_HUMAN	Deamidation (NQ)	Q1:Deamidation (NQ):1000.00
VTDKNPAGDY		103.05	1078.49	10	0	-16.8	540.241	2	7.6164	0.8395-0.8565	465	3500	371462	4178	25-Aug-23_20230825_KP_UWA_PE_P6215_S1-A2_1_2505.d	2	2	O15040|TCPR2_HUMAN
QMDDSHYSHY		94.51	1281.47	10	0	-5.8	428.159	3	7.6481	0.7618-0.7789			373024	4216	25-Aug-23_20230825_KP_UWA_PE_P6215_S1-A2_1_2505.d	2	2	Q9H7D0|DOCK5_HUMAN
TSDLQDKNEY		105.21	1211.53	10	0	-3.1	606.766	2	7.8494	0.8993-0.9162	4270	14100	374568	4236	25-Aug-23_20230825_KP_UWA_PE_P6215_S1-A2_1_2505.d	2	2	Q8NFH4|NUP37_HUMAN
HEDAPSTKL		102.34	996.488	9	0	-10.3	499.242	2	7.7716	0.8320-0.8490	1450	9960	374570	4238	25-Aug-23_20230825_KP_UWA_PE_P6215_S1-A2_1_2505.d	1	1	Q86UU1|PHLB1_HUMAN
RTCDYKHHW		62.18	1244.55	9	0	-5.2	415.852	3	7.7967	0.7461-0.7632	1430	9330	374576	4244	25-Aug-23_20230825_KP_UWA_PE_P6215_S1-A2_1_2505.d	1	1	Q8NEB5|PLPP5_HUMAN
AEDYNKAME		69.57	1069.44	9	0	5.5	535.726	2	7.73	0.8715-0.8884	264	3530	376161	4305	25-Aug-23_20230825_KP_UWA_PE_P6215_S1-A2_1_2505.d	1	1	O43166|SI1L1_HUMAN
GSDRSSFSHY		84.79	1141.48	10	0	-9.3	381.494	3	7.7994	0.6948-0.7119	655	4820	377712	4332	25-Aug-23_20230825_KP_UWA_PE_P6215_S1-A2_1_2505.d	1	1	Q8NC51|PAIRB_HUMAN
DLKHAHEL		103.21	961.498	8	0	-5.3	481.75	2	7.8357	0.8409-0.8579	859	10900	377728	4348	25-Aug-23_20230825_KP_UWA_PE_P6215_S1-A2_1_2505.d	2	2	Q8IUR7|ARMC8_HUMAN
AAVRGELES		50.92	930.477	9	0	-11.3	466.237	2	7.8783	0.8028-0.8198	990	3560	377729	4349	25-Aug-23_20230825_KP_UWA_PE_P6215_S1-A2_1_2505.d	1	1	Q16647|PTGIS_HUMAN
QEVDATSHHL		105.28	1135.53	10	0	-0.9	568.766	2	7.8025	0.9135-0.9305	445	5650	379285	4381	25-Aug-23_20230825_KP_UWA_PE_P6215_S1-A2_1_2505.d	2	2	O95450|ATS2_HUMAN
ATAASSSSL		80.76	793.382	9	0	-1.6	794.382	1	8.0405	1.3007-1.3173	678	4620	382399	4447	25-Aug-23_20230825_KP_UWA_PE_P6215_S1-A2_1_2505.d	3	3	P60709|ACTB_HUMAN;Q6S8J3|POTEE_HUMAN;P63267|ACTH_HUMAN;P68133|ACTS_HUMAN;P62736|ACTA_HUMAN;P63261|ACTG_HUMAN;P68032|ACTC_HUMAN
GEYRC(+119.00)QTNL		55.39	1201.49	9	0	-1.4	601.745	2	7.8702	0.9007-0.9176			383987	4511	25-Aug-23_20230825_KP_UWA_PE_P6215_S1-A2_1_2505.d	1	1	O75015|FCG3B_HUMAN;P08637|FCG3A_HUMAN	Cysteinylation	C5:Cysteinylation:1000.00
LGAGAFGKV		21.35	818.465	9	0	-4.6	410.235	2	7.8702	0.7652-0.7823			383999	4523	25-Aug-23_20230825_KP_UWA_PE_P6215_S1-A2_1_2505.d	1	1	P07333|CSF1R_HUMAN
KEDDPKAAL		65.51	985.508	9	0	2.6	493.759	2	7.8333	0.8334-0.8504	406	5670	384006	4530	25-Aug-23_20230825_KP_UWA_PE_P6215_S1-A2_1_2505.d	1	1	P61201|CSN2_HUMAN
ETSADNQHYY		56.94	1226.48	10	0	-3.7	614.243	2	7.9918	0.9237-0.9406	647	4130	385566	4566	25-Aug-23_20230825_KP_UWA_PE_P6215_S1-A2_1_2505.d	1	1	Q9BZH6|WDR11_HUMAN
KEGAIHREEL		60.79	1180.62	10	0	-4.9	394.543	3	7.9698	0.7611-0.7782	441	8720	385580	4580	25-Aug-23_20230825_KP_UWA_PE_P6215_S1-A2_1_2505.d	2	2	P0C0L4|CO4A_HUMAN;P0C0L5|CO4B_HUMAN
FTDEC(+119.00)VKKY		57.97	1250.53	9	0	-4.2	626.266	2	7.977	0.9399-0.9569	885	14300	387119	4595	25-Aug-23_20230825_KP_UWA_PE_P6215_S1-A2_1_2505.d	2	2	Q9UHD2|TBK1_HUMAN	Cysteinylation	C5:Cysteinylation:1000.00
FVVHMKQKGK		67.89	1200.68	10	0	-11.4	401.226	3	7.9928	0.6989-0.7160	809	9240	387127	4603	25-Aug-23_20230825_KP_UWA_PE_P6215_S1-A2_1_2505.d	1	1	P60903|S10AA_HUMAN
KMHQSRISY		101.93	1148.58	9	0	-1.5	575.29	2	8.0976	0.8844-0.9013	2820	18400	388688	4640	25-Aug-23_20230825_KP_UWA_PE_P6215_S1-A2_1_2505.d	2	2	Q8IZT6|ASPM_HUMAN
RTLRKDHRW		106.01	1266.71	9	0	-12.8	317.677	4	7.9903	0.6612-0.6783	254	5720	388694	4646	25-Aug-23_20230825_KP_UWA_PE_P6215_S1-A2_1_2505.d	1	1	O14776|TCRG1_HUMAN
SMHSAGGGSYY		16.86	1115.43	11	0	2.6	558.722	2	8.2324	0.8939-0.9108	5130	12000	388697	4649	25-Aug-23_20230825_KP_UWA_PE_P6215_S1-A2_1_2505.d	1	1	Q12946|FOXF1_HUMAN
ATALTRHAY		105.7	1002.52	9	0	-2.3	502.265	2	8.0012	0.8613-0.8783	459	11700	388698	4650	25-Aug-23_20230825_KP_UWA_PE_P6215_S1-A2_1_2505.d	2	2	Q7Z442|PK1L2_HUMAN
SETSIKDRM		87.09	1065.51	9	0	-2.5	533.758	2	7.9243	0.8701-0.8871	874	10800	388718	4670	25-Aug-23_20230825_KP_UWA_PE_P6215_S1-A2_1_2505.d	1	1	Q9UHB6|LIMA1_HUMAN
IEHEGQEC(+119.00)L		89.03	1175.46	9	0	-1.6	588.731	2	8.0348	0.8817-0.8986	915	17700	390254	4682	25-Aug-23_20230825_KP_UWA_PE_P6215_S1-A2_1_2505.d	1	1	Q8IZT6|ASPM_HUMAN	Cysteinylation	C8:Cysteinylation:1000.00
HPKYKTEL		106.35	1014.55	8	0	-2.1	508.277	2	8.3059	0.8545-0.8715	214000	6740000	390255	4683	25-Aug-23_20230825_KP_UWA_PE_P6215_S1-A2_1_2505.d	19	19	Q07352|TISB_HUMAN
SEDPSHPSM		105.84	985.381	9	0	-2	493.693	2	7.8081	0.8055-0.8225	35800	709000	390256	4684	25-Aug-23_20230825_KP_UWA_PE_P6215_S1-A2_1_2505.d	10	10	Q14839|CHD4_HUMAN
KESEDKPEI		104.89	1073.52	9	0	-0.1	537.765	2	7.6201	0.8524-0.8694	15900	107000	390279	4707	25-Aug-23_20230825_KP_UWA_PE_P6215_S1-A2_1_2505.d	4	4	P07900|HS90A_HUMAN
DAKKKLRL		34.67	970.629	8	0	-7.9	324.545	3	8.0525	0.6968-0.7140	193	3930	391834	4738	25-Aug-23_20230825_KP_UWA_PE_P6215_S1-A2_1_2505.d	1	1	Q14C86|GAPD1_HUMAN
REDSVKPGAHL		103.68	1207.63	11	0	1.3	403.548	3	8.0289	0.7850-0.8021			391851	4755	25-Aug-23_20230825_KP_UWA_PE_P6215_S1-A2_1_2505.d	1	1	P51991|ROA3_HUMAN
RPKGTPPL		32.29	864.518	8	0	-5.7	289.176	3	8.0289	0.6591-0.6763			391853	4757	25-Aug-23_20230825_KP_UWA_PE_P6215_S1-A2_1_2505.d	2	2	Q2KJY2|KI26B_HUMAN
GESSDSGAGL		71.33	878.362	10	0	-6.2	879.357	1	8.0606	1.3491-1.3657			393379	4759	25-Aug-23_20230825_KP_UWA_PE_P6215_S1-A2_1_2505.d	2	2	Q06945|SOX4_HUMAN
EMAKRSKML		104.55	1092.58	9	0	-7.4	547.288	2	8.1276	0.8864-0.9034	1030	6470	393391	4771	25-Aug-23_20230825_KP_UWA_PE_P6215_S1-A2_1_2505.d	1	1	Q8IXQ6|PARP9_HUMAN
HTELPRGDHY		78.77	1223.57	10	0	-3.3	408.859	3	8.1119	0.7728-0.7898	844	7830	393394	4774	25-Aug-23_20230825_KP_UWA_PE_P6215_S1-A2_1_2505.d	1	1	Q13873|BMPR2_HUMAN
SEAPGQRAL		37.27	927.477	9	0	-2.5	464.741	2	8.2439	0.7987-0.8157	3380	23900	393405	4785	25-Aug-23_20230825_KP_UWA_PE_P6215_S1-A2_1_2505.d	2	2	Q04637|IF4G1_HUMAN
DPLKKHTL		106.14	950.555	8	0	-1.6	476.281	2	8.132	0.8348-0.8518	773	5340	393409	4789	25-Aug-23_20230825_KP_UWA_PE_P6215_S1-A2_1_2505.d	1	1	Q12789|TF3C1_HUMAN
IESTKNEQL		15.66	1060.54	9	0	-1.4	531.273	2	8.1801	0.8409-0.8579	1150	6260	393415	4795	25-Aug-23_20230825_KP_UWA_PE_P6215_S1-A2_1_2505.d	1	1	Q96PP9|GBP4_HUMAN
REVAGHTEQL		105.78	1138.57	10	0	-1.5	570.289	2	8.0717	0.8728-0.8898	93200	2580000	394959	4815	25-Aug-23_20230825_KP_UWA_PE_P6215_S1-A2_1_2505.d	10	10	P08727|K1C19_HUMAN
VESSESNSL		9.6	950.419	9	0	8.2	951.427	1	8.0924	1.4074-1.4239			394969	4825	25-Aug-23_20230825_KP_UWA_PE_P6215_S1-A2_1_2505.d	1	1	P29374|ARI4A_HUMAN
KEDSVSRDL		88.41	1047.52	9	0	-1.5	524.763	2	7.9891	0.8409-0.8579	7710	45100	396526	4858	25-Aug-23_20230825_KP_UWA_PE_P6215_S1-A2_1_2505.d	2	2	O14879|IFIT3_HUMAN
LVDC(+119.00)STEKY		88.67	1175.48	9	0	1.2	588.746	2	8.2261	0.8830-0.9000	14200	217000	396533	4865	25-Aug-23_20230825_KP_UWA_PE_P6215_S1-A2_1_2505.d	4	4	P25774|CATS_HUMAN	Cysteinylation	C4:Cysteinylation:1000.00
AEEREKTVL		51.92	1073.57	9	0	-2.4	537.788	2	8.4611	0.8742-0.8912	12400	34300	396548	4880	25-Aug-23_20230825_KP_UWA_PE_P6215_S1-A2_1_2505.d	1	1	Q9P2M7|CING_HUMAN
TSGYGQSSY		103.32	948.383	9	0	-4	949.379	1	8.1558	1.4034-1.4199			398083	4891	25-Aug-23_20230825_KP_UWA_PE_P6215_S1-A2_1_2505.d	1	1	P35637|FUS_HUMAN
KVSTSRQTW		10.63	1091.57	9	0	-2.3	546.788	2	7.9542	0.8620-0.8789	6330	25600	398115	4923	25-Aug-23_20230825_KP_UWA_PE_P6215_S1-A2_1_2505.d	1	1	A7E2V4|ZSWM8_HUMAN
SSDPYHSGY		99.63	1011.39	9	0	-4.1	506.698	2	7.9449	0.8082-0.8252	4540	33700	398117	4925	25-Aug-23_20230825_KP_UWA_PE_P6215_S1-A2_1_2505.d	2	2	Q9BXP5|SRRT_HUMAN
SAYQGSQAV		74.52	909.419	9	0	-7.4	910.413	1	8.1875	1.3968-1.4133			399651	4935	25-Aug-23_20230825_KP_UWA_PE_P6215_S1-A2_1_2505.d	2	2	O95428|PPN_HUMAN
AEAEERGEL		45.97	1002.46	9	0	-2.3	502.233	2	7.9093	0.8225-0.8395	142000	1610000	399664	4948	25-Aug-23_20230825_KP_UWA_PE_P6215_S1-A2_1_2505.d	9	9	P08729|K2C7_HUMAN
AVQKAIAHY		106.52	999.55	9	0	-1.4	500.778	2	8.2467	0.8572-0.8742	380	3010	401242	5002	25-Aug-23_20230825_KP_UWA_PE_P6215_S1-A2_1_2505.d	1	1	P32455|GBP1_HUMAN;Q9H0R5|GBP3_HUMAN
QLRNYRDNY		99.58	1240.59	9	0	-3.7	414.534	3	8.3649	0.7092-0.7263	19300	207000	402808	5044	25-Aug-23_20230825_KP_UWA_PE_P6215_S1-A2_1_2505.d	3	3	P15924|DESP_HUMAN
LTEKANHYY		102.89	1137.55	9	0	-1.7	569.775	2	8.3119	0.9047-0.9217	3040	31900	402812	5048	25-Aug-23_20230825_KP_UWA_PE_P6215_S1-A2_1_2505.d	2	2	Q5TA45|INT11_HUMAN
TEALNHHNL		73.95	1047.51	9	0	-3.4	524.757	2	8.2684	0.8878-0.9047	382	7660	402834	5070	25-Aug-23_20230825_KP_UWA_PE_P6215_S1-A2_1_2505.d	2	2	P05538|DQB2_HUMAN;P01920|DQB1_HUMAN
ESKIREHL		100.18	1010.55	8	0	-0.6	506.279	2	8.3804	0.8320-0.8490	10000	52400	404376	5088	25-Aug-23_20230825_KP_UWA_PE_P6215_S1-A2_1_2505.d	2	2	P05783|K1C18_HUMAN
RQSSATSSF		93.4	969.452	9	0	-4.2	485.728	2	7.4025	0.8041-0.8212	17400	199000	404384	5096	25-Aug-23_20230825_KP_UWA_PE_P6215_S1-A2_1_2505.d	6	6	P08727|K1C19_HUMAN
VSDNDIRKY		105.19	1108.55	9	0	-3.2	555.277	2	8.33	0.8735-0.8905	527	7840	404397	5109	25-Aug-23_20230825_KP_UWA_PE_P6215_S1-A2_1_2505.d	2	2	P55072|TERA_HUMAN
GKKPFPHL		33.55	922.539	8	0	-5.8	308.516	3	8.3145	0.6358-0.6529			405948	5136	25-Aug-23_20230825_KP_UWA_PE_P6215_S1-A2_1_2505.d	1	1	Q9H583|HEAT1_HUMAN
REENAEQQAL		70.6	1186.56	10	0	-1.8	594.281	2	8.4131	0.8871-0.9040	1590	6990	405949	5137	25-Aug-23_20230825_KP_UWA_PE_P6215_S1-A2_1_2505.d	1	1	Q9UQE7|SMC3_HUMAN
DVKSKTEAL		101.94	989.539	9	0	-2.5	495.772	2	8.1713	0.8518-0.8688	21100	398000	405950	5138	25-Aug-23_20230825_KP_UWA_PE_P6215_S1-A2_1_2505.d	5	5	P53618|COPB_HUMAN
NSEEMKEAY		68.05	1099.45	9	0	-6.1	550.725	2	8.3739	0.8565-0.8735	599	2930	405952	5140	25-Aug-23_20230825_KP_UWA_PE_P6215_S1-A2_1_2505.d	1	1	O14730|RIOK3_HUMAN
YGKAKSIV		106.64	864.507	8	0	-7.7	433.254	2	8.3145	0.7994-0.8164			405959	5147	25-Aug-23_20230825_KP_UWA_PE_P6215_S1-A2_1_2505.d	1	1	Q99613|EIF3C_HUMAN;B5ME19|EIFCL_HUMAN
YSSSSPGSY		91.59	933.372	9	0	-5.4	934.367	1	8.3145	1.3928-1.4094			405960	5148	25-Aug-23_20230825_KP_UWA_PE_P6215_S1-A2_1_2505.d	2	2	Q9BWG4|SSBP4_HUMAN
REIDERNRPL		63.7	1296.69	10	0	-1.6	433.233	3	8.3514	0.7570-0.7741	336	3030	405961	5149	25-Aug-23_20230825_KP_UWA_PE_P6215_S1-A2_1_2505.d	1	1	O75533|SF3B1_HUMAN
GTMDSVRSGA		57.16	979.439	10	0	-19.3	490.714	2	9.1598	0.8062-0.8232	33600	31800	405969	5157	25-Aug-23_20230825_KP_UWA_PE_P6215_S1-A2_1_2505.d	1	1	Q13509|TBB3_HUMAN
QMKQKVQSL		99.15	1088.6	9	0	-3.1	545.302	2	8.4151	0.8742-0.8912	579	6630	407520	5184	25-Aug-23_20230825_KP_UWA_PE_P6215_S1-A2_1_2505.d	1	1	Q14494|NF2L1_HUMAN
AAGEPGTSM		104.44	819.343	9	0	2.3	820.346	1	8.6608	1.2788-1.2954	2370	19600	409068	5208	25-Aug-23_20230825_KP_UWA_PE_P6215_S1-A2_1_2505.d	4	4	Q5VTR2|BRE1A_HUMAN
VERIKDTY		95.56	1022.54	8	0	-2.2	512.272	2	8.4827	0.8504-0.8674	1100	15300	409089	5229	25-Aug-23_20230825_KP_UWA_PE_P6215_S1-A2_1_2505.d	2	2	Q16787|LAMA3_HUMAN
YAAAAAAAA		53.04	749.371	9	0	1.4	750.374	1	8.5322	1.2628-1.2794	678	3400	410639	5255	25-Aug-23_20230825_KP_UWA_PE_P6215_S1-A2_1_2505.d	1	1	P31277|HXD11_HUMAN;P78415|IRX3_HUMAN
SSRYKTEL		85.04	982.508	8	0	-5.1	492.255	2	8.5463	0.8579-0.8749	2330	11400	410657	5273	25-Aug-23_20230825_KP_UWA_PE_P6215_S1-A2_1_2505.d	1	1	Q07352|TISB_HUMAN
DSMEDTGHY		105.06	1053.37	9	0	-4.3	527.687	2	8.4641	0.8320-0.8490	504	3080	410672	5288	25-Aug-23_20230825_KP_UWA_PE_P6215_S1-A2_1_2505.d	1	1	Q5TAQ9|DCAF8_HUMAN
KEEPKEVKL		69.68	1098.63	9	0	-8.2	367.211	3	8.4627	0.7406-0.7577	721	5720	410679	5295	25-Aug-23_20230825_KP_UWA_PE_P6215_S1-A2_1_2505.d	1	1	P19878|NCF2_HUMAN
RLGAVRSHY		105.71	1057.58	9	0	-6.9	353.528	3	8.4249	0.7112-0.7283	611	23500	410680	5296	25-Aug-23_20230825_KP_UWA_PE_P6215_S1-A2_1_2505.d	4	4	Q8NBI6|XXLT1_HUMAN
YPHHATQL		35.19	965.472	8	0	-5.6	483.737	2	8.4155	0.8177-0.8348	511	4630	410682	5298	25-Aug-23_20230825_KP_UWA_PE_P6215_S1-A2_1_2505.d	1	1	Q8WWM7|ATX2L_HUMAN
TTDSPTSY		30.91	870.361	8	0	-6.1	871.356	1	8.5623	1.3551-1.3717	409	2110	412215	5307	25-Aug-23_20230825_KP_UWA_PE_P6215_S1-A2_1_2505.d	1	1	Q96BF6|NACC2_HUMAN
TVHKKAVSI		14.33	981.597	9	0	-10.4	491.797	2	8.4412	0.8388-0.8558	282	3330	412238	5330	25-Aug-23_20230825_KP_UWA_PE_P6215_S1-A2_1_2505.d	1	1	Q709C8|VP13C_HUMAN
DMKAKQEAL		104.85	1032.53	9	0	-3	517.266	2	8.2232	0.8722-0.8891	6140	48500	412248	5340	25-Aug-23_20230825_KP_UWA_PE_P6215_S1-A2_1_2505.d	2	2	Q14320|FA50A_HUMAN
KSAEDLDKLRN		30.32	1287.68	11	0	-9.4	430.226	3	8.4732	0.7570-0.7741			413815	5383	25-Aug-23_20230825_KP_UWA_PE_P6215_S1-A2_1_2505.d	1	1	P09210|GSTA2_HUMAN;P08263|GSTA1_HUMAN
DSDLRNDSY		104.1	1083.45	9	0	-3.1	542.725	2	8.581	0.8252-0.8422	664	7410	415370	5414	25-Aug-23_20230825_KP_UWA_PE_P6215_S1-A2_1_2505.d	2	2	P55197|AF10_HUMAN
AMHTLREKY		95.32	1147.58	9	0	-11	383.527	3	8.5576	0.7249-0.7420	642	5670	416948	5468	25-Aug-23_20230825_KP_UWA_PE_P6215_S1-A2_1_2505.d	1	1	Q15652|JHD2C_HUMAN
TPSEKHML		92.75	941.464	8	0	-6.1	471.733	2	8.4786	0.8205-0.8375	525	4270	418536	5532	25-Aug-23_20230825_KP_UWA_PE_P6215_S1-A2_1_2505.d	1	1	Q7L576|CYFP1_HUMAN;Q96F07|CYFP2_HUMAN
QSEGSNSDMY		86.64	1116.4	10	0	2.2	1117.4	1	8.7495	1.5279-1.5443	587	1780	420072	5544	25-Aug-23_20230825_KP_UWA_PE_P6215_S1-A2_1_2505.d	2	2	P15104|GLNA_HUMAN
HTETKTITY		106.12	1092.55	9	0	-2	547.275	2	9.0009	0.9251-0.9420	66200	1120000	420085	5557	25-Aug-23_20230825_KP_UWA_PE_P6215_S1-A2_1_2505.d	6	6	P11171|EPB41_HUMAN;Q9Y2J2|E41L3_HUMAN
HLAVQ(+0.98)QAH		18.82	903.456	8	0	-6.5	452.729	2	8.681	0.7796-0.7966	244	1540	420089	5561	25-Aug-23_20230825_KP_UWA_PE_P6215_S1-A2_1_2505.d	1	1	Q96AX9|MIB2_HUMAN	Deamidation (NQ)	Q5:Deamidation (NQ):0.00
HTDDIENAKY		88.55	1204.54	10	0	-1.8	603.27	2	8.8328	0.8932-0.9101	3410	13200	424804	5704	25-Aug-23_20230825_KP_UWA_PE_P6215_S1-A2_1_2505.d	1	1	Q15678|PTN14_HUMAN
HGYVKQSL		101.34	930.492	8	0	-5.2	466.248	2	8.7952	0.8157-0.8327	1130	6280	424808	5708	25-Aug-23_20230825_KP_UWA_PE_P6215_S1-A2_1_2505.d	1	1	O43813|LANC1_HUMAN
YTDKLQHY		105.71	1066.51	8	0	-4.4	534.255	2	8.7746	0.8436-0.8606	869	7570	424809	5709	25-Aug-23_20230825_KP_UWA_PE_P6215_S1-A2_1_2505.d	2	2	P29323|EPHB2_HUMAN
STDNFNC(+119.00)KY		35.87	1209.44	9	0	-0.1	605.724	2	8.8237	0.8871-0.9040	1720	7780	427915	5767	25-Aug-23_20230825_KP_UWA_PE_P6215_S1-A2_1_2505.d	1	1	Q6ZV73|FGD6_HUMAN	Cysteinylation	C7:Cysteinylation:1000.00
LQAKVRESY		76.26	1092.59	9	0	-18.2	547.29	2	8.7588	0.8945-0.9115	201	4200	427928	5780	25-Aug-23_20230825_KP_UWA_PE_P6215_S1-A2_1_2505.d	2	2	Q13423|NNTM_HUMAN
KEKEPEEEL		30.49	1129.55	9	0	-2.6	565.777	2	8.7013	0.8694-0.8864	1190	6180	429487	5815	25-Aug-23_20230825_KP_UWA_PE_P6215_S1-A2_1_2505.d	1	1	Q86UX7|URP2_HUMAN
C(+119.00)VDGTFHKY		92.32	1187.47	9	0	-0.5	594.74	2	8.9572	0.8925-0.9095	4000	59000	431058	5862	25-Aug-23_20230825_KP_UWA_PE_P6215_S1-A2_1_2505.d	3	3	Q9Y484|WIPI4_HUMAN	Cysteinylation	C1:Cysteinylation:1000.00
ELKRQAEL		96.21	985.556	8	0	-0.9	493.781	2	8.9233	0.8456-0.8626	1480	7630	431059	5863	25-Aug-23_20230825_KP_UWA_PE_P6215_S1-A2_1_2505.d	1	1	P15924|DESP_HUMAN
AAAPASGEM		106.36	803.348	9	0	0.2	804.35	1	8.7547	1.2748-1.2914	3420	16400	432602	5882	25-Aug-23_20230825_KP_UWA_PE_P6215_S1-A2_1_2505.d	5	5	Q86XL3|ANKL2_HUMAN
AEAANVTGP		89.71	828.398	9	0	2.4	829.401	1	8.9892	1.3213-1.3379	655	3660	434164	5920	25-Aug-23_20230825_KP_UWA_PE_P6215_S1-A2_1_2505.d	2	2	P67809|YBOX1_HUMAN;P16989|YBOX3_HUMAN
DLKRKPADL		102.35	1054.61	9	0	-2.8	528.309	2	8.9681	0.8735-0.8905	10100	101000	434176	5932	25-Aug-23_20230825_KP_UWA_PE_P6215_S1-A2_1_2505.d	3	3	Q96NY7|CLIC6_HUMAN;Q9Y696|CLIC4_HUMAN;Q9NZA1|CLIC5_HUMAN
GEEKEAATL		96.86	946.461	9	0	-3.2	474.233	2	8.7493	0.8198-0.8368	20600	147000	434177	5933	25-Aug-23_20230825_KP_UWA_PE_P6215_S1-A2_1_2505.d	4	4	P51858|HDGF_HUMAN
SVSATGPGPG		74.05	828.398	10	0	-3.2	829.396	1	9.0299	1.3213-1.3379	331	1790	435738	5970	25-Aug-23_20230825_KP_UWA_PE_P6215_S1-A2_1_2505.d	1	1	P51532|SMCA4_HUMAN
ASASSASSI		99.76	779.366	9	0	1.6	780.369	1	8.9594	1.2887-1.3054	4570	22300	437309	6017	25-Aug-23_20230825_KP_UWA_PE_P6215_S1-A2_1_2505.d	4	4	P34995|PE2R1_HUMAN
GESAVGKSSL		104.92	933.477	10	0	-8.3	467.738	2	9.0382	0.7994-0.8164	5930	23600	437327	6035	25-Aug-23_20230825_KP_UWA_PE_P6215_S1-A2_1_2505.d	2	2	P61020|RAB5B_HUMAN;P51148|RAB5C_HUMAN;P20339|RAB5A_HUMAN
HTAPMRPSY		27.98	1058.5	9	0	-1.4	530.251	2	9.0415	0.8354-0.8524	2280	13800	437332	6040	25-Aug-23_20230825_KP_UWA_PE_P6215_S1-A2_1_2505.d	1	1	Q9HBL0|TENS1_HUMAN
REHEDVQERTTL		48.86	1511.73	12	0	1.8	504.916	3	8.9563	0.7762-0.7932	121	2640	437335	6043	25-Aug-23_20230825_KP_UWA_PE_P6215_S1-A2_1_2505.d	1	1	P23508|CRCM_HUMAN
ISN(+0.98)GGAQTY		46.44	910.403	9	0	-0.9	911.403	1	9.1137	1.3796-1.3961	652	2920	438875	6059	25-Aug-23_20230825_KP_UWA_PE_P6215_S1-A2_1_2505.d	2	2	P22059|OSBP1_HUMAN	Deamidation (NQ)	N3:Deamidation (NQ):28.70
RVSDYKHHW		105.09	1226.59	9	0	-7.8	409.866	3	9.0127	0.7331-0.7502	7320	174000	440464	6124	25-Aug-23_20230825_KP_UWA_PE_P6215_S1-A2_1_2505.d	5	5	O43688|PLPP2_HUMAN
SEAADGSSTL		104.43	936.404	10	0	0.7	937.405	1	9.0535	1.4087-1.4252	720	9090	442047	6183	25-Aug-23_20230825_KP_UWA_PE_P6215_S1-A2_1_2505.d	6	6	Q9Y5G7|PCDG6_HUMAN;O60330|PCDGC_HUMAN;Q9Y5H2|PCDGB_HUMAN;Q9Y5G1|PCDGF_HUMAN;Q9Y5G9|PCDG4_HUMAN;Q9Y5H0|PCDG3_HUMAN
KTDSTGTHSLY		106.11	1208.57	11	0	-1.7	605.285	2	8.3758	0.9081-0.9251	10900	182000	443612	6224	25-Aug-23_20230825_KP_UWA_PE_P6215_S1-A2_1_2505.d	5	5	Q96FS4|SIPA1_HUMAN;O43166|SI1L1_HUMAN;Q9P2F8|SI1L2_HUMAN;O60292|SI1L3_HUMAN
YTDHQNSSSYY		78.89	1363.53	11	0	-1.2	682.767	2	9.2822	0.9406-0.9575	13000	176000	443619	6231	25-Aug-23_20230825_KP_UWA_PE_P6215_S1-A2_1_2505.d	4	4	P48436|SOX9_HUMAN
ATDSYKVTHY		106.47	1183.55	10	0	-3.7	592.776	2	9.1615	0.9237-0.9406	3020	26000	443630	6242	25-Aug-23_20230825_KP_UWA_PE_P6215_S1-A2_1_2505.d	2	2	P43490|NAMPT_HUMAN
LVKTKEEL		59.38	958.57	8	0	-6.3	480.286	2	9.2378	0.8558-0.8728	4650	29800	445184	6272	25-Aug-23_20230825_KP_UWA_PE_P6215_S1-A2_1_2505.d	2	2	P15311|EZRI_HUMAN
LGGNEQVTR		105.36	972.499	9	0	-3.8	487.251	2	6.552	0.8014-0.8184	425000	16900000	445185	6273	25-Aug-23_20230825_KP_UWA_PE_P6215_S1-A2_1_2505.d	36	36	iRT-pepA
TTDSSYGQNY		106.36	1134.45	10	0	2.8	1135.45	1	9.5358	1.5502-1.5666	45600	620000	446744	6308	25-Aug-23_20230825_KP_UWA_PE_P6215_S1-A2_1_2505.d	15	15	Q92804|RBP56_HUMAN
TLKNREASL		102.29	1030.58	9	0	-16	516.284	2	9.1396	0.8674-0.8844			446769	6333	25-Aug-23_20230825_KP_UWA_PE_P6215_S1-A2_1_2505.d	1	1	Q01082|SPTB2_HUMAN
AAAAPRAVA		82.12	796.456	9	0	-1.1	399.232	2	9.2524	0.7447-0.7618	2370	17000	446778	6342	25-Aug-23_20230825_KP_UWA_PE_P6215_S1-A2_1_2505.d	2	2	Q13310|PABP4_HUMAN
ISNPTRHVY		104.07	1085.56	9	0	-3.8	543.782	2	9.2428	0.8979-0.9149	3080	18300	448327	6367	25-Aug-23_20230825_KP_UWA_PE_P6215_S1-A2_1_2505.d	1	1	Q04727|TLE4_HUMAN;Q04726|TLE3_HUMAN;Q04724|TLE1_HUMAN
RLQAEKRSW		85.61	1172.64	9	0	-5	391.883	3	9.3058	0.7277-0.7447	1890	20700	448331	6371	25-Aug-23_20230825_KP_UWA_PE_P6215_S1-A2_1_2505.d	2	2	Q9UBG0|MRC2_HUMAN
GEESKVARL		101.2	987.535	9	0	2.9	494.773	2	9.3058	0.8327-0.8497	1360	6460	448335	6375	25-Aug-23_20230825_KP_UWA_PE_P6215_S1-A2_1_2505.d	1	1	Q9Y2L5|TPPC8_HUMAN
ALKAKKAVL		75.73	940.643	9	0	-4	471.324	2	9.2465	0.8640-0.8810	1220	7960	448345	6385	25-Aug-23_20230825_KP_UWA_PE_P6215_S1-A2_1_2505.d	1	1	P62750|RL23A_HUMAN
SSEAHLQQY		105.83	1061.48	9	0	-3.4	531.74	2	9.4522	0.8443-0.8613	13700	165000	449895	6411	25-Aug-23_20230825_KP_UWA_PE_P6215_S1-A2_1_2505.d	4	4	P48552|NRIP1_HUMAN
EAYSRSQL		72.26	952.461	8	0	-5.8	477.232	2	9.47	0.8198-0.8368	15200	45700	449903	6419	25-Aug-23_20230825_KP_UWA_PE_P6215_S1-A2_1_2505.d	1	1	Q6KB66|K2C80_HUMAN
KVDEEQMKY		106	1168.54	9	0	-2.2	585.274	2	9.2593	0.8844-0.9013	1160	29800	449906	6422	25-Aug-23_20230825_KP_UWA_PE_P6215_S1-A2_1_2505.d	2	2	P13010|XRCC5_HUMAN
FDQ(+0.98)ATGGTAQ		25.33	995.42	10	0	0.2	996.42	1	9.2316	1.4681-1.4845	6530	12300	451449	6441	25-Aug-23_20230825_KP_UWA_PE_P6215_S1-A2_1_2505.d	1	1	P41252|SYIC_HUMAN	Deamidation (NQ)	Q3:Deamidation (NQ):31.93
DLKSSKASL		104.91	947.529	9	0	-5.5	474.766	2	9.4191	0.8184-0.8354	8610	34900	453033	6501	25-Aug-23_20230825_KP_UWA_PE_P6215_S1-A2_1_2505.d	1	1	Q09666|AHNK_HUMAN
AAVAHAQSL		52.88	866.461	9	0	-9.6	434.231	2	9.2982	0.7748-0.7919			454605	6549	25-Aug-23_20230825_KP_UWA_PE_P6215_S1-A2_1_2505.d	1	1	Q02218|ODO1_HUMAN
DAKKRINL		105.62	956.577	8	0	-2.3	479.291	2	9.5063	0.8198-0.8368	20800	168000	454615	6559	25-Aug-23_20230825_KP_UWA_PE_P6215_S1-A2_1_2505.d	4	4	Q7L576|CYFP1_HUMAN;Q96F07|CYFP2_HUMAN
FTDKKTHLY		98.62	1151.6	9	0	-3.1	384.869	3	9.3183	0.7133-0.7304	329	3850	454623	6567	25-Aug-23_20230825_KP_UWA_PE_P6215_S1-A2_1_2505.d	1	1	P27824|CALX_HUMAN
REKIDQERL		41.12	1185.65	9	0	-4.6	396.218	3	9.3731	0.7338-0.7509	460	6280	456198	6618	25-Aug-23_20230825_KP_UWA_PE_P6215_S1-A2_1_2505.d	1	1	Q9Y3X0|CCDC9_HUMAN
AEAGSRMDKL		91.53	1076.53	10	0	4.5	539.27	2	9.3299	0.8688-0.8857			456201	6621	25-Aug-23_20230825_KP_UWA_PE_P6215_S1-A2_1_2505.d	1	1	P35221|CTNA1_HUMAN;P26232|CTNA2_HUMAN
AEHIESRTL		105.32	1054.54	9	0	-3.3	528.272	2	9.5345	0.8470-0.8640	8730	62800	457773	6669	25-Aug-23_20230825_KP_UWA_PE_P6215_S1-A2_1_2505.d	3	3	Q99541|PLIN2_HUMAN
KQFTSSTSY		106.24	1047.49	9	0	1.3	1048.49	1	9.5008	1.5049-1.5214	20200	277000	459314	6686	25-Aug-23_20230825_KP_UWA_PE_P6215_S1-A2_1_2505.d	4	4	P02671|FIBA_HUMAN
RENLEKTRL		87.15	1157.65	9	0	-5.1	386.886	3	9.543	0.7564-0.7734	7020	108000	460909	6757	25-Aug-23_20230825_KP_UWA_PE_P6215_S1-A2_1_2505.d	2	2	Q6NZI2|CAVN1_HUMAN
LRDYEQEKV		44.42	1178.59	9	0	-10.6	590.293	2	9.4628	0.8973-0.9142	234	2010	460914	6762	25-Aug-23_20230825_KP_UWA_PE_P6215_S1-A2_1_2505.d	1	1	Q8IWJ2|GCC2_HUMAN
AEAEAKGAGEA		48.09	1002.46	11	0	-2.3	502.233	2	7.9093	0.8252-0.8422	133000	265000	460915	6763	25-Aug-23_20230825_KP_UWA_PE_P6215_S1-A2_1_2505.d	1	1	Q9BXM0|PRAX_HUMAN
DSDPTGTAY		89.59	925.366	9	0	0.2	926.367	1	9.5349	1.3902-1.4067	945	4700	462468	6792	25-Aug-23_20230825_KP_UWA_PE_P6215_S1-A2_1_2505.d	2	2	P51687|SUOX_HUMAN
GESSVGTNM		78.64	880.36	9	0	9.8	881.369	1	9.457	1.3392-1.3558			462469	6793	25-Aug-23_20230825_KP_UWA_PE_P6215_S1-A2_1_2505.d	1	1	Q9Y3B9|RRP15_HUMAN
YTDKIDRY		105.71	1072.52	8	0	1.4	537.264	2	9.5876	0.8456-0.8626	49300	1690000	462482	6806	25-Aug-23_20230825_KP_UWA_PE_P6215_S1-A2_1_2505.d	15	15	O14817|TSN4_HUMAN
REKEAAYQERL		78.2	1391.72	11	0	-8.4	464.905	3	9.457	0.7809-0.7980			462491	6815	25-Aug-23_20230825_KP_UWA_PE_P6215_S1-A2_1_2505.d	1	1	P49756|RBM25_HUMAN
ETEKDFSRY		34.2	1173.53	9	0	13.2	392.186	3	9.457	0.7010-0.7181			462507	6831	25-Aug-23_20230825_KP_UWA_PE_P6215_S1-A2_1_2505.d	1	1	O60306|AQR_HUMAN
VTEGSSPAY		104.63	909.408	9	0	-5.1	910.404	1	9.4773	1.4047-1.4212	623	21000	464038	6838	25-Aug-23_20230825_KP_UWA_PE_P6215_S1-A2_1_2505.d	4	4	Q86U86|PB1_HUMAN
SKGAPEEDS		10.42	918.393	9	0	-2.1	919.392	1	9.5492	1.3783-1.3948	75.1	749	464039	6839	25-Aug-23_20230825_KP_UWA_PE_P6215_S1-A2_1_2505.d	1	1	P78509|RELN_HUMAN
GEDPTAAAP		60.4	827.366	9	0	0.6	828.368	1	9.6057	1.3107-1.3273	546	5130	464041	6841	25-Aug-23_20230825_KP_UWA_PE_P6215_S1-A2_1_2505.d	2	2	O96005|CLPT1_HUMAN
FTDKSAEDY		102.72	1074.45	9	0	-3.1	538.227	2	9.633	0.8402-0.8572	3070	13500	464053	6853	25-Aug-23_20230825_KP_UWA_PE_P6215_S1-A2_1_2505.d	2	2	Q13153|PAK1_HUMAN
VEEKVKEQL		50.95	1100.61	9	0	-8	551.303	2	9.5364	0.8945-0.9115	539	6340	465635	6911	25-Aug-23_20230825_KP_UWA_PE_P6215_S1-A2_1_2505.d	1	1	Q8WUD4|CCD12_HUMAN
PSDPRYHEVHY		68.53	1398.63	11	0	-8.1	467.211	3	9.542	0.7338-0.7509	321	6760	465638	6914	25-Aug-23_20230825_KP_UWA_PE_P6215_S1-A2_1_2505.d	1	1	Q96P11|NSUN5_HUMAN
YTSDSPGSY		103.57	975.382	9	0	-3.6	976.379	1	9.7018	1.4298-1.4463	849	6780	467185	6937	25-Aug-23_20230825_KP_UWA_PE_P6215_S1-A2_1_2505.d	2	2	Q96RE7|NACC1_HUMAN
ELMKKTETM		105.05	1109.55	9	0	-6.5	555.773	2	9.6278	0.9101-0.9271	1380	14200	467213	6965	25-Aug-23_20230825_KP_UWA_PE_P6215_S1-A2_1_2505.d	1	1	P12270|TPR_HUMAN
LVDDGTHGQY		94.99	1103.49	10	0	-0.3	552.747	2	9.6079	0.8477-0.8647	445	9550	467221	6973	25-Aug-23_20230825_KP_UWA_PE_P6215_S1-A2_1_2505.d	2	2	O94759|TRPM2_HUMAN
YLQEKRNTL		69.53	1163.63	9	0	-3.5	582.816	2	9.5844	0.9230-0.9399	584	7870	467223	6975	25-Aug-23_20230825_KP_UWA_PE_P6215_S1-A2_1_2505.d	1	1	Q9P2D3|HTR5B_HUMAN
QEATPEKESL		45.4	1130.55	10	0	0.5	566.276	2	9.6461	0.8715-0.8884	1480	8820	468791	7019	25-Aug-23_20230825_KP_UWA_PE_P6215_S1-A2_1_2505.d	1	1	Q9H6Z4|RANB3_HUMAN
AEDRPSEQL		97.36	1043.49	9	0	-2	522.747	2	9.7577	0.8395-0.8565	3650	15400	468792	7020	25-Aug-23_20230825_KP_UWA_PE_P6215_S1-A2_1_2505.d	1	1	Q8WUI4|HDAC7_HUMAN
VESHIQHSL		105.7	1048.53	9	0	12.8	525.275	2	9.5839	0.8599-0.8769			468800	7028	25-Aug-23_20230825_KP_UWA_PE_P6215_S1-A2_1_2505.d	1	1	Q9BR11|ZSWM1_HUMAN
HEAATKAVL		105.41	938.519	9	0	-5	470.261	2	9.8736	0.7973-0.8143	6560	60800	470362	7066	25-Aug-23_20230825_KP_UWA_PE_P6215_S1-A2_1_2505.d	3	3	Q9Y394|DHRS7_HUMAN
DPHVKTNL		104.74	922.487	8	0	-3.9	462.246	2	9.6156	0.8354-0.8524			470365	7069	25-Aug-23_20230825_KP_UWA_PE_P6215_S1-A2_1_2505.d	1	1	O75643|U520_HUMAN
VGDPGQRTL		102.89	941.493	9	0	-2.8	471.749	2	9.7627	0.7966-0.8137	1600	13300	471922	7102	25-Aug-23_20230825_KP_UWA_PE_P6215_S1-A2_1_2505.d	2	2	O14497|ARI1A_HUMAN
ELRNKVNRL		48.98	1140.67	9	0	-3.2	381.228	3	9.658	0.7249-0.7420	383	8080	471924	7104	25-Aug-23_20230825_KP_UWA_PE_P6215_S1-A2_1_2505.d	1	1	Q92734|TFG_HUMAN
GTLKKSTSW		105.88	1006.54	9	0	-2.7	504.275	2	9.7147	0.8640-0.8810	865	6000	471946	7126	25-Aug-23_20230825_KP_UWA_PE_P6215_S1-A2_1_2505.d	1	1	O75962|TRIO_HUMAN
DIHKKMVV		103.59	968.548	8	0	-4.4	485.276	2	9.7228	0.8402-0.8572	754	5330	473499	7155	25-Aug-23_20230825_KP_UWA_PE_P6215_S1-A2_1_2505.d	1	1	P63098|CANB1_HUMAN
HEYKGPKADL		25.53	1156.59	10	0	-4.1	386.532	3	9.6791	0.7290-0.7461			473513	7169	25-Aug-23_20230825_KP_UWA_PE_P6215_S1-A2_1_2505.d	1	1	Q99442|SEC62_HUMAN
SEDEPTRSL		101	1032.47	9	0	2.8	1033.48	1	9.8998	1.4582-1.4747	35200	457000	473517	7173	25-Aug-23_20230825_KP_UWA_PE_P6215_S1-A2_1_2505.d	7	7	Q92973|TNPO1_HUMAN;O14787|TNPO2_HUMAN
DTKSKVTL		104.03	890.507	8	0	-5.7	446.255	2	9.7672	0.7939-0.8109	532	9270	473524	7180	25-Aug-23_20230825_KP_UWA_PE_P6215_S1-A2_1_2505.d	2	2	O75534|CSDE1_HUMAN
AAAALPGAR		45	796.456	9	0	-4.8	399.23	2	9.7108	0.7495-0.7666			475085	7217	25-Aug-23_20230825_KP_UWA_PE_P6215_S1-A2_1_2505.d	1	1	Q9H4Q3|PRD13_HUMAN
MEESNNGSL		61.39	979.392	9	0	-1.1	980.391	1	9.7103	1.4410-1.4575	343	2950	476651	7259	25-Aug-23_20230825_KP_UWA_PE_P6215_S1-A2_1_2505.d	1	1	P40763|STAT3_HUMAN
IAHDTGTSL		49.73	913.451	9	0	-4.1	457.727	2	9.9632	0.8075-0.8246	2320	5470	476664	7272	25-Aug-23_20230825_KP_UWA_PE_P6215_S1-A2_1_2505.d	1	1	Q9BUI4|RPC3_HUMAN
YEEDSKETL		91.19	1112.49	9	0	-2.3	557.246	2	9.8909	0.8626-0.8796	2290	10200	478220	7304	25-Aug-23_20230825_KP_UWA_PE_P6215_S1-A2_1_2505.d	1	1	Q8NFC6|BD1L1_HUMAN
KMKGDYYRY		101.76	1222.58	9	0	0.1	408.531	3	9.7744	0.7400-0.7570			478243	7327	25-Aug-23_20230825_KP_UWA_PE_P6215_S1-A2_1_2505.d	1	1	Q04917|1433F_HUMAN;P61981|1433G_HUMAN;P63104|1433Z_HUMAN
REVCGAGTAAI		18.35	1046.52	11	0	2.6	524.264	2	10.023	0.8456-0.8626	8300	56900	478250	7334	25-Aug-23_20230825_KP_UWA_PE_P6215_S1-A2_1_2505.d	2	2	Q6UWE0|LRSM1_HUMAN
KVQEQVHTL		93.41	1080.59	9	0	-0.7	541.299	2	9.9067	0.8694-0.8864	2140	15300	479795	7355	25-Aug-23_20230825_KP_UWA_PE_P6215_S1-A2_1_2505.d	1	1	Q07065|CKAP4_HUMAN
AALKKALAA		105.28	855.554	9	0	-5.3	428.779	2	9.9054	0.8096-0.8266	1860	13900	479805	7365	25-Aug-23_20230825_KP_UWA_PE_P6215_S1-A2_1_2505.d	1	1	P16402|H13_HUMAN;P16403|H12_HUMAN;P16401|H15_HUMAN;P10412|H14_HUMAN
RSYVTTSTRTY		60.21	1333.66	11	0	-9.9	445.554	3	9.8062	0.7502-0.7673	3070	25400	479821	7381	25-Aug-23_20230825_KP_UWA_PE_P6215_S1-A2_1_2505.d	2	2	P08670|VIME_HUMAN
AASPSSSSL		99.53	805.382	9	0	-0.9	806.383	1	9.9621	1.2980-1.3146	774	7570	481355	7391	25-Aug-23_20230825_KP_UWA_PE_P6215_S1-A2_1_2505.d	2	2	Q58A45|PAN3_HUMAN
ALRDVRQQY		106.05	1147.61	9	0	-6.1	383.539	3	10.0594	0.6893-0.7064	96300	2010000	481372	7408	25-Aug-23_20230825_KP_UWA_PE_P6215_S1-A2_1_2505.d	7	7	P08670|VIME_HUMAN
LTEVSQKENY		102.08	1209.59	10	0	3.4	605.799	2	9.852	0.8986-0.9156	520	5780	481375	7411	25-Aug-23_20230825_KP_UWA_PE_P6215_S1-A2_1_2505.d	1	1	Q12796|PNRC1_HUMAN
YLKSKGAEI		93.06	1007.57	9	0	-5.2	504.784	2	9.8379	0.8409-0.8579			481382	7418	25-Aug-23_20230825_KP_UWA_PE_P6215_S1-A2_1_2505.d	1	1	Q7L2H7|EIF3M_HUMAN
KELDEEHSQEL		80.24	1355.62	11	0	-3.3	678.81	2	9.9088	0.9413-0.9582	872	6040	481392	7428	25-Aug-23_20230825_KP_UWA_PE_P6215_S1-A2_1_2505.d	1	1	Q9H2G2|SLK_HUMAN
QSDSVAQGY		51.92	953.409	9	0	2.2	954.412	1	10.2009	1.4490-1.4654	3530	47300	482927	7439	25-Aug-23_20230825_KP_UWA_PE_P6215_S1-A2_1_2505.d	5	5	O75874|IDHC_HUMAN
SEIKKEAGEL		85.16	1102.59	10	0	-0.6	552.296	2	9.9282	0.8789-0.8959	1200	8640	482943	7455	25-Aug-23_20230825_KP_UWA_PE_P6215_S1-A2_1_2505.d	1	1	P53618|COPB_HUMAN
LDKSSKALS		93.61	947.529	9	0	-5.5	474.766	2	9.4191	0.8184-0.8354	8610	34900	482952	7464	25-Aug-23_20230825_KP_UWA_PE_P6215_S1-A2_1_2505.d	1	1	Q96R69|OR4F4_HUMAN;Q8NH21|OR4F5_HUMAN;Q8NGA8|O4F17_HUMAN
YTDHQN(+0.98)SSSYY		13.85	1364.52	11	0	-0.1	683.26	2	9.8763	0.9379-0.9548	1050	18200	482960	7472	25-Aug-23_20230825_KP_UWA_PE_P6215_S1-A2_1_2505.d	2	2	P48436|SOX9_HUMAN	Deamidation (NQ)	N6:Deamidation (NQ):0.00
SEAEHQRAYL		106.02	1202.57	10	0	-1.3	602.286	2	10.0417	0.9183-0.9352	3470	14400	484524	7512	25-Aug-23_20230825_KP_UWA_PE_P6215_S1-A2_1_2505.d	1	1	P13747|HLAE_HUMAN
GEHGDSSVPV		78.15	982.436	10	0	-2.7	492.22	2	9.9755	0.8034-0.8205	1030	5860	484527	7515	25-Aug-23_20230825_KP_UWA_PE_P6215_S1-A2_1_2505.d	1	1	Q6ZMR3|LDH6A_HUMAN;P00338|LDHA_HUMAN;Q9BYZ2|LDH6B_HUMAN
AEYSTKNNAL		9.32	1109.54	10	0	4.7	555.774	2	9.8727	0.8633-0.8803	419	6570	484536	7524	25-Aug-23_20230825_KP_UWA_PE_P6215_S1-A2_1_2505.d	1	1	P61009|SPCS3_HUMAN
ETDRGM(+15.99)SAEY		9.37	1173.46	10	0	-4.3	587.731	2	10.0064	0.8776-0.8945	1640	10800	486094	7558	25-Aug-23_20230825_KP_UWA_PE_P6215_S1-A2_1_2505.d	1	1	Q9Y512|SAM50_HUMAN	Oxidation (M)	M6:Oxidation (M):1000.00
RSQSPKAQPQTW		105.59	1412.72	12	0	-0.1	707.36	2	9.996	0.9690-0.9859	515	4960	486098	7562	25-Aug-23_20230825_KP_UWA_PE_P6215_S1-A2_1_2505.d	1	1	Q14134|TRI29_HUMAN
KEQDVEKEL		93.52	1116.57	9	0	-3.6	559.284	2	9.9912	0.8749-0.8918	786	21900	486100	7564	25-Aug-23_20230825_KP_UWA_PE_P6215_S1-A2_1_2505.d	2	2	Q14494|NF2L1_HUMAN
HGGGGGGG		59.15	554.22	8	0	-2	555.222	1	9.7819	1.0412-1.0580	708	2480	486111	7575	25-Aug-23_20230825_KP_UWA_PE_P6215_S1-A2_1_2505.d	1	1	P14866|HNRPL_HUMAN;Q9NQV8|PRDM8_HUMAN;Q12946|FOXF1_HUMAN;Q12948|FOXC1_HUMAN;Q06945|SOX4_HUMAN
KSDSGKPYYY		106.41	1206.56	10	0	-0.9	604.28	2	10.2319	0.9081-0.9251	34900	886000	487659	7599	25-Aug-23_20230825_KP_UWA_PE_P6215_S1-A2_1_2505.d	8	8	O75400|PR40A_HUMAN
ETDRGMSAEY		55.85	1157.47	10	0	0.9	579.737	2	10.1215	0.8728-0.8898	18500	192000	487660	7600	25-Aug-23_20230825_KP_UWA_PE_P6215_S1-A2_1_2505.d	4	4	Q9Y512|SAM50_HUMAN
VTDKSMVDKY		106.04	1184.57	10	0	-0.7	593.29	2	10.0782	0.8986-0.9156	7060	76500	487673	7613	25-Aug-23_20230825_KP_UWA_PE_P6215_S1-A2_1_2505.d	3	3	Q5VYK3|ECM29_HUMAN
FSDSKIQKY		99.91	1114.57	9	0	-11.6	372.522	3	9.9885	0.7078-0.7249	536	5890	487676	7616	25-Aug-23_20230825_KP_UWA_PE_P6215_S1-A2_1_2505.d	2	2	Q6KC79|NIPBL_HUMAN
GEQREPETL		100.7	1057.5	9	0	-3.5	529.754	2	10.1419	0.8626-0.8796	3190	31300	487678	7618	25-Aug-23_20230825_KP_UWA_PE_P6215_S1-A2_1_2505.d	3	3	Q5W0V3|FHI2A_HUMAN
RPFEKSRL		15.37	1031.59	8	0	-9.1	344.864	3	10.0927	0.7147-0.7318	3000	16100	487683	7623	25-Aug-23_20230825_KP_UWA_PE_P6215_S1-A2_1_2505.d	1	1	P46781|RS9_HUMAN
STDTSGYGQSSY		106.04	1251.49	12	0	-0.5	626.747	2	10.1767	0.9115-0.9284	3430	15500	489234	7650	25-Aug-23_20230825_KP_UWA_PE_P6215_S1-A2_1_2505.d	2	2	P35637|FUS_HUMAN
HEDPGQATL		67.64	966.441	9	0	-8.5	484.22	2	10.033	0.8055-0.8225	1080	8710	489236	7652	25-Aug-23_20230825_KP_UWA_PE_P6215_S1-A2_1_2505.d	3	3	Q8TD26|CHD6_HUMAN
SPKEKYSL		105.17	950.507	8	0	-4.6	476.255	2	10.2143	0.8565-0.8735	11500	45400	489244	7660	25-Aug-23_20230825_KP_UWA_PE_P6215_S1-A2_1_2505.d	2	2	P15924|DESP_HUMAN
VEAGHTATL		106.08	897.456	9	0	-6.3	449.729	2	10.1205	0.8034-0.8205	1370	14300	489254	7670	25-Aug-23_20230825_KP_UWA_PE_P6215_S1-A2_1_2505.d	2	2	P98160|PGBM_HUMAN
AAAESSTSL		64.41	835.392	9	0	2	836.395	1	9.8778	1.3239-1.3405	3860	8540	490805	7697	25-Aug-23_20230825_KP_UWA_PE_P6215_S1-A2_1_2505.d	2	2	Q96QE2|MYCT_HUMAN
KEDPATQTNL		53.51	1115.55	10	0	1.7	558.777	2	10.0821	0.8599-0.8769	962	9790	490816	7708	25-Aug-23_20230825_KP_UWA_PE_P6215_S1-A2_1_2505.d	1	1	Q9HC07|TM165_HUMAN
SEAEAAKNAL		104.98	1002.5	10	0	-3.5	502.251	2	10.0315	0.8327-0.8497	7430	165000	490822	7714	25-Aug-23_20230825_KP_UWA_PE_P6215_S1-A2_1_2505.d	4	4	Q93062|RBPMS_HUMAN
TEEAHKTVSL		104.83	1113.57	10	0	0.4	557.787	2	10.0692	0.8891-0.9061	1240	6720	490830	7722	25-Aug-23_20230825_KP_UWA_PE_P6215_S1-A2_1_2505.d	1	1	Q8IY21|DDX60_HUMAN
ELKEKEATL		96.57	1059.58	9	0	-2.7	530.793	2	10.0627	0.8884-0.9054	522	4030	490834	7726	25-Aug-23_20230825_KP_UWA_PE_P6215_S1-A2_1_2505.d	1	1	Q8N8A2|ANR44_HUMAN
YSSGSSPEM		106.19	943.359	9	0	1.5	944.361	1	10.2381	1.3862-1.4028	2180	22000	490835	7727	25-Aug-23_20230825_KP_UWA_PE_P6215_S1-A2_1_2505.d	4	4	Q8WXI7|MUC16_HUMAN
REAEETQSTL		91.22	1162.55	10	0	-0.4	582.276	2	7.9729	0.8783-0.8952	68200	1790000	490851	7743	25-Aug-23_20230825_KP_UWA_PE_P6215_S1-A2_1_2505.d	10	10	Q9P2E9|RRBP1_HUMAN
SPKYVSSVT		36.51	966.502	9	0	-2.1	484.254	2	10.0602	0.8320-0.8490			492419	7787	25-Aug-23_20230825_KP_UWA_PE_P6215_S1-A2_1_2505.d	1	1	P10636|TAU_HUMAN
TTDKRTSFY		104.41	1117.54	9	0	0.2	559.774	2	10.1784	0.8823-0.8993	1540	10400	493984	7828	25-Aug-23_20230825_KP_UWA_PE_P6215_S1-A2_1_2505.d	1	1	Q8WWW0|RASF5_HUMAN
YIDENQDRY		104.82	1214.52	9	0	-0.4	608.263	2	10.2252	0.8959-0.9129	9050	173000	495538	7858	25-Aug-23_20230825_KP_UWA_PE_P6215_S1-A2_1_2505.d	4	4	Q96KP4|CNDP2_HUMAN
EEVKDRCTL		103.92	1091.53	9	0	-1.9	546.766	2	10.2174	0.8735-0.8905	4590	47700	495554	7874	25-Aug-23_20230825_KP_UWA_PE_P6215_S1-A2_1_2505.d	5	5	P23528|COF1_HUMAN
AAGPPARSL		68.19	838.466	9	0	-10.2	420.233	2	10.1621	0.7611-0.7782	173	4000	495555	7875	25-Aug-23_20230825_KP_UWA_PE_P6215_S1-A2_1_2505.d	3	3	Q92908|GATA6_HUMAN
VTNPHSSQW		103.91	1054.48	9	0	-2.3	528.244	2	10.3553	0.8375-0.8545	8930	97500	495558	7878	25-Aug-23_20230825_KP_UWA_PE_P6215_S1-A2_1_2505.d	3	3	P24522|GA45A_HUMAN
YEEEVKKTL		14.93	1137.59	9	0	-1.9	569.798	2	10.143	0.8850-0.9020	754	8430	495560	7880	25-Aug-23_20230825_KP_UWA_PE_P6215_S1-A2_1_2505.d	1	1	Q9NTX5|ECHD1_HUMAN
PPPPPICP		14.95	816.42	8	0	0.7	409.215	2	10.0158	0.7338-0.7509	384	2240	497115	7911	25-Aug-23_20230825_KP_UWA_PE_P6215_S1-A2_1_2505.d	1	1	Q16637|SMN_HUMAN
SEDASIHRL		51.97	1026.51	9	0	-2.1	514.257	2	10.1721	0.8626-0.8796	577	7730	497119	7915	25-Aug-23_20230825_KP_UWA_PE_P6215_S1-A2_1_2505.d	1	1	Q92620|PRP16_HUMAN
SYGGGDGGYN		48.99	945.346	10	0	-0.1	946.347	1	10.2317	1.4173-1.4338	204	1880	497120	7916	25-Aug-23_20230825_KP_UWA_PE_P6215_S1-A2_1_2505.d	1	1	P51991|ROA3_HUMAN
RICSKAHSW		91.38	1086.54	9	0	-1.9	363.184	3	10.2327	0.7064-0.7235	599	10900	497142	7938	25-Aug-23_20230825_KP_UWA_PE_P6215_S1-A2_1_2505.d	2	2	Q8N3D4|EH1L1_HUMAN
NSDGYGGNY		106.34	945.346	9	0	-0.1	946.347	1	10.2317	1.4120-1.4285	5440	41900	498668	7940	25-Aug-23_20230825_KP_UWA_PE_P6215_S1-A2_1_2505.d	5	5	O15523|DDX3Y_HUMAN;O00571|DDX3X_HUMAN
VEPYTKKEL		95.17	1105.6	9	0	-4.1	369.537	3	10.2547	0.7270-0.7441	4750	41800	498687	7959	25-Aug-23_20230825_KP_UWA_PE_P6215_S1-A2_1_2505.d	2	2	P42224|STAT1_HUMAN
QTDGC(+119.00)NGLRY		87.6	1244.49	10	0	-5.7	415.832	3	10.3389	0.7359-0.7529	3210	33800	498700	7972	25-Aug-23_20230825_KP_UWA_PE_P6215_S1-A2_1_2505.d	3	3	P32780|TF2H1_HUMAN	Cysteinylation	C5:Cysteinylation:1000.00
RLQKKVEQL		61.94	1140.7	9	0	-5.9	381.235	3	10.2163	0.7140-0.7311	464	8320	498713	7985	25-Aug-23_20230825_KP_UWA_PE_P6215_S1-A2_1_2505.d	1	1	P17676|CEBPB_HUMAN
AVKRKIQAL		103.91	1025.67	9	0	-2.6	513.838	2	10.3955	0.8755-0.8925	73400	697000	500256	8004	25-Aug-23_20230825_KP_UWA_PE_P6215_S1-A2_1_2505.d	5	5	P67936|TPM4_HUMAN
ESFKKRVI		105.87	1005.6	8	0	-0.3	503.802	2	10.283	0.8470-0.8640	3390	29000	500257	8005	25-Aug-23_20230825_KP_UWA_PE_P6215_S1-A2_1_2505.d	2	2	P23497|SP100_HUMAN
HEESVREASL		48.94	1155.55	10	0	-1.9	578.778	2	10.2982	0.8871-0.9040	2320	15200	500270	8018	25-Aug-23_20230825_KP_UWA_PE_P6215_S1-A2_1_2505.d	1	1	A8MT19|RHN2P_HUMAN;Q8IUC4|RHPN2_HUMAN
AEAYSRSQL		62.56	1023.5	9	0	-2.2	512.752	2	10.2754	0.8484-0.8654	1390	9000	500271	8019	25-Aug-23_20230825_KP_UWA_PE_P6215_S1-A2_1_2505.d	1	1	Q6KB66|K2C80_HUMAN
KEIAENQEAKL		44.77	1271.67	11	0	0.4	636.839	2	10.2842	0.9264-0.9433	239	3630	501834	8058	25-Aug-23_20230825_KP_UWA_PE_P6215_S1-A2_1_2505.d	1	1	Q13625|ASPP2_HUMAN
VKS(+79.97)VERNAL		12.8	1094.55	9	0	-1.3	365.854	3	10.2505	0.6879-0.7051			501872	8096	25-Aug-23_20230825_KP_UWA_PE_P6215_S1-A2_1_2505.d	1	1	Q9H694|BICC1_HUMAN	Phosphorylation (STY)	S3:Phosphorylation (STY):1000.00
SSDSLRHVY		105.99	1062.51	9	0	-1.5	532.257	2	10.3976	0.8674-0.8844	3120	17100	503414	8114	25-Aug-23_20230825_KP_UWA_PE_P6215_S1-A2_1_2505.d	1	1	P00488|F13A_HUMAN
GEDKSSKNLL		96.08	1089.57	10	0	-3.6	545.785	2	10.39	0.8654-0.8823	2820	27500	503420	8120	25-Aug-23_20230825_KP_UWA_PE_P6215_S1-A2_1_2505.d	2	2	Q9UBS9|SUCO_HUMAN
GTDSQYNAY		97.03	1017.4	9	0	0.9	1018.4	1	10.6327	1.4753-1.4918	4500	11400	504967	8143	25-Aug-23_20230825_KP_UWA_PE_P6215_S1-A2_1_2505.d	1	1	Q15800|MSMO1_HUMAN
LEEYTKKLNTQ		104.65	1365.71	11	0	4.1	683.862	2	10.3624	0.9906-1.0075	689	8670	504980	8156	25-Aug-23_20230825_KP_UWA_PE_P6215_S1-A2_1_2505.d	1	1	P02647|APOA1_HUMAN
HEAQLKN(+0.98)GSL		68.54	1096.55	10	0	-0.1	549.279	2	10.4882	0.8654-0.8823	5310	20600	504984	8160	25-Aug-23_20230825_KP_UWA_PE_P6215_S1-A2_1_2505.d	1	1	Q9Y266|NUDC_HUMAN	Deamidation (NQ)	N7:Deamidation (NQ):62.26
YTN(+0.98)RTGAVY		104.23	1044.49	9	0	-0.3	523.247	2	10.4642	0.8470-0.8640	3550	16500	504993	8169	25-Aug-23_20230825_KP_UWA_PE_P6215_S1-A2_1_2505.d	1	1	P26006|ITA3_HUMAN	Deamidation (NQ)	N3:Deamidation (NQ):1000.00
DTDARFGHGSDY		106.32	1339.54	12	0	0.3	670.774	2	10.3834	0.9467-0.9636	1870	17400	505006	8182	25-Aug-23_20230825_KP_UWA_PE_P6215_S1-A2_1_2505.d	2	2	Q9NWH9|SLTM_HUMAN
ISESQTAGY		87.08	954.429	9	0	-0.1	955.43	1	10.3457	1.4179-1.4344			506541	8193	25-Aug-23_20230825_KP_UWA_PE_P6215_S1-A2_1_2505.d	1	1	O75165|DJC13_HUMAN
QLQTRAHC(+119.00)W		82.53	1260.55	9	0	-3.7	631.275	2	10.3882	0.9332-0.9501	866	13300	506555	8207	25-Aug-23_20230825_KP_UWA_PE_P6215_S1-A2_1_2505.d	2	2	O95072|REC8_HUMAN	Cysteinylation	C8:Cysteinylation:1000.00
ASPKEKYSL		46.72	1021.54	9	0	-1.7	511.775	2	10.3673	0.8450-0.8620	810	7170	506557	8209	25-Aug-23_20230825_KP_UWA_PE_P6215_S1-A2_1_2505.d	1	1	P15924|DESP_HUMAN
LTEVNKTGTQY		104.54	1252.63	11	0	2	627.319	2	10.4254	0.9122-0.9291	5840	50200	506565	8217	25-Aug-23_20230825_KP_UWA_PE_P6215_S1-A2_1_2505.d	1	1	P35237|SPB6_HUMAN
REPDSDTEL		62.46	1060.47	9	0	-5.7	531.234	2	10.323	0.8375-0.8545	112	2880	506569	8221	25-Aug-23_20230825_KP_UWA_PE_P6215_S1-A2_1_2505.d	1	1	Q9UPS6|SET1B_HUMAN
YM(+15.99)ENGGGGEY		86.46	1091.39	10	0	8.3	1092.39	1	10.3774	1.4911-1.5076			508113	8241	25-Aug-23_20230825_KP_UWA_PE_P6215_S1-A2_1_2505.d	1	1	P09871|C1S_HUMAN	Oxidation (M)	M2:Oxidation (M):1000.00
EALPKQSV		19.61	870.481	8	0	-6.7	436.242	2	10.456	0.7680-0.7850	978	19400	508149	8277	25-Aug-23_20230825_KP_UWA_PE_P6215_S1-A2_1_2505.d	2	2	P20290|BTF3_HUMAN
SETAVAKNQAL		103.3	1130.59	11	0	0.9	566.3	2	10.4899	0.8973-0.9142	1950	22600	509701	8305	25-Aug-23_20230825_KP_UWA_PE_P6215_S1-A2_1_2505.d	2	2	P53396|ACLY_HUMAN
SEKVSHVL		105.46	897.492	8	0	-2	449.749	2	10.5412	0.8048-0.8218	3590	49700	509703	8307	25-Aug-23_20230825_KP_UWA_PE_P6215_S1-A2_1_2505.d	4	4	Q9Y490|TLN1_HUMAN
HPRAKVTL		37.42	920.556	8	0	-4.2	461.28	2	10.4246	0.8116-0.8286	1150	6040	509713	8317	25-Aug-23_20230825_KP_UWA_PE_P6215_S1-A2_1_2505.d	1	1	P05362|ICAM1_HUMAN
SEGPHHVAL		77.78	945.467	9	0	-1.3	473.737	2	10.5339	0.8007-0.8177	2310	11600	509721	8325	25-Aug-23_20230825_KP_UWA_PE_P6215_S1-A2_1_2505.d	1	1	O60313|OPA1_HUMAN
AAAGAGPEM		94.94	773.338	9	0	5.2	774.343	1	10.3749	1.2641-1.2808	255	5440	511260	8340	25-Aug-23_20230825_KP_UWA_PE_P6215_S1-A2_1_2505.d	3	3	P28482|MK01_HUMAN
LSEVNRTGTQY		105.95	1266.62	11	0	0.3	634.313	2	10.5648	0.9081-0.9251	14000	433000	511269	8349	25-Aug-23_20230825_KP_UWA_PE_P6215_S1-A2_1_2505.d	4	4	P50452|SPB8_HUMAN
GEISEKAKL		103.21	973.544	9	0	-2.2	487.775	2	10.5773	0.8640-0.8810	8530	128000	511270	8350	25-Aug-23_20230825_KP_UWA_PE_P6215_S1-A2_1_2505.d	3	3	Q00987|MDM2_HUMAN
KEDTVTEKL		65.99	1061.56	9	0	-5.9	531.78	2	10.4409	0.8429-0.8599			511279	8359	25-Aug-23_20230825_KP_UWA_PE_P6215_S1-A2_1_2505.d	1	1	Q8IX04|UEVLD_HUMAN
PHPPPPPPP		103.63	931.492	9	0	-5.2	466.747	2	10.7406	0.8028-0.8198	263000	3370000	511280	8360	25-Aug-23_20230825_KP_UWA_PE_P6215_S1-A2_1_2505.d	28	28
VEKLEQKLHE		14.68	1251.68	10	0	4.5	418.234	3	10.4409	0.7413-0.7584			511282	8362	25-Aug-23_20230825_KP_UWA_PE_P6215_S1-A2_1_2505.d	1	1	Q14596|NBR1_HUMAN
QTDAAKGFGGKY		106.38	1241.6	12	0	-0.6	621.804	2	10.5282	0.9521-0.9690	4000	34100	511283	8363	25-Aug-23_20230825_KP_UWA_PE_P6215_S1-A2_1_2505.d	2	2	P14317|HCLS1_HUMAN
GESSGKNVTL		82.25	990.498	10	0	-2.5	496.252	2	10.2516	0.8259-0.8429	6610	36500	511289	8369	25-Aug-23_20230825_KP_UWA_PE_P6215_S1-A2_1_2505.d	2	2	P36578|RL4_HUMAN
YTDGPGGSGQY		106.14	1100.44	11	0	3.1	1101.44	1	10.2758	1.5227-1.5391	4110	32400	512832	8388	25-Aug-23_20230825_KP_UWA_PE_P6215_S1-A2_1_2505.d	4	4	Q9BZ72|PITM2_HUMAN;O00562|PITM1_HUMAN
GETTTQGL		13.03	805.382	8	0	-0.9	806.383	1	10.5459	1.3146-1.3312	657	2820	512836	8392	25-Aug-23_20230825_KP_UWA_PE_P6215_S1-A2_1_2505.d	1	1	P04075|ALDOA_HUMAN;P09972|ALDOC_HUMAN
KIYPSREEY		94.68	1183.59	9	0	-0.3	592.797	2	10.6044	0.8912-0.9081	24000	165000	512848	8404	25-Aug-23_20230825_KP_UWA_PE_P6215_S1-A2_1_2505.d	1	1	Q06587|RING1_HUMAN
IVDQSQQAY		91.67	1050.5	9	0	2.6	1051.5	1	10.6053	1.5049-1.5214	3530	28100	512876	8432	25-Aug-23_20230825_KP_UWA_PE_P6215_S1-A2_1_2505.d	3	3	P63104|1433Z_HUMAN
NSDISQSY		43.96	912.383	8	0	-3.5	913.38	1	10.6279	1.3816-1.3981	777	3470	514409	8441	25-Aug-23_20230825_KP_UWA_PE_P6215_S1-A2_1_2505.d	1	1	O43312|MTSS1_HUMAN
HTGPVRAL		99.07	849.482	8	0	-7.5	425.742	2	10.5307	0.7748-0.7919	187	3360	514433	8465	25-Aug-23_20230825_KP_UWA_PE_P6215_S1-A2_1_2505.d	1	1	O94979|SC31A_HUMAN
SPLKKEQPL		68.89	1038.61	9	0	3.1	520.309	2	10.5184	0.8803-0.8973	340	4280	514435	8467	25-Aug-23_20230825_KP_UWA_PE_P6215_S1-A2_1_2505.d	1	1	Q53H80|AKIR2_HUMAN
YEEGPGKNL		62.6	1005.48	9	0	2.6	503.743	2	10.5043	0.8327-0.8497			514436	8468	25-Aug-23_20230825_KP_UWA_PE_P6215_S1-A2_1_2505.d	1	1	P15954|COX7C_HUMAN
RKVGALESKL		65.59	1099.67	10	0	-4.2	367.56	3	10.5727	0.7037-0.7208	1280	16700	516006	8514	25-Aug-23_20230825_KP_UWA_PE_P6215_S1-A2_1_2505.d	1	1	Q9GZM8|NDEL1_HUMAN;Q9NXR1|NDE1_HUMAN
HEVPSGNSL		26.38	938.446	9	0	-0.4	470.227	2	10.5849	0.7953-0.8123	744	3000	516019	8527	25-Aug-23_20230825_KP_UWA_PE_P6215_S1-A2_1_2505.d	1	1	Q96B97|SH3K1_HUMAN
AEEPKARVL		104.44	1011.57	9	0	-5	506.787	2	10.6212	0.8803-0.8973	911	4200	516024	8532	25-Aug-23_20230825_KP_UWA_PE_P6215_S1-A2_1_2505.d	1	1	P30305|MPIP2_HUMAN
SEESGTGDTSL		104.74	1081.44	11	0	0.9	1082.44	1	10.6488	1.5161-1.5325	307	8990	517559	8543	25-Aug-23_20230825_KP_UWA_PE_P6215_S1-A2_1_2505.d	4	4	Q96Q07|BTBD9_HUMAN
HEAEVHAESL		85.92	1120.51	10	0	1.2	561.261	2	10.4735	0.8620-0.8789	2520	16300	517583	8567	25-Aug-23_20230825_KP_UWA_PE_P6215_S1-A2_1_2505.d	1	1	Q14789|GOGB1_HUMAN
VVRHQLLKT		95.34	1092.68	9	0	-9.8	365.227	3	10.6329	0.7509-0.7680	1120	13200	517585	8569	25-Aug-23_20230825_KP_UWA_PE_P6215_S1-A2_1_2505.d	1	1	P15954|COX7C_HUMAN
GESHVSGTTTL		72.62	1087.51	11	0	0.2	1088.51	1	10.5995	1.5529-1.5692	4260	47900	519138	8598	25-Aug-23_20230825_KP_UWA_PE_P6215_S1-A2_1_2505.d	5	5	Q9UPT9|UBP22_HUMAN
YTDVSTRY		101.45	1003.46	8	0	2.8	1004.46	1	10.7015	1.4806-1.4970	24900	585000	519140	8600	25-Aug-23_20230825_KP_UWA_PE_P6215_S1-A2_1_2505.d	6	6	Q9Y320|TMX2_HUMAN
YARLHPRAV		104.04	1081.61	9	0	-2.7	541.809	2	10.6181	0.9061-0.9230	6490	209000	519171	8631	25-Aug-23_20230825_KP_UWA_PE_P6215_S1-A2_1_2505.d	4	4	P62987|RL40_HUMAN
HPPPPPPPP		101.72	931.492	9	0	-5.2	466.747	2	10.7406	0.7659-0.7830	272000	1280000	519173	8633	25-Aug-23_20230825_KP_UWA_PE_P6215_S1-A2_1_2505.d	25	25	P14866|HNRPL_HUMAN;P17676|CEBPB_HUMAN;Q9C0F0|ASXL3_HUMAN
RLKKKEYVM		52.95	1193.7	9	0	-6.6	398.9	3	10.6178	0.7338-0.7509	180	3000	519174	8634	25-Aug-23_20230825_KP_UWA_PE_P6215_S1-A2_1_2505.d	1	1	Q9NS37|ZHANG_HUMAN
LETSTGHSL		33.1	943.461	9	0	-4.1	472.733	2	10.6632	0.8184-0.8354	1470	7060	519175	8635	25-Aug-23_20230825_KP_UWA_PE_P6215_S1-A2_1_2505.d	1	1	Q32MZ4|LRRF1_HUMAN
SQSVVDANT(+79.97)GT		29.83	1157.46	11	0	5.9	579.737	2	10.1215	0.8742-0.8912	16200	62000	519178	8638	25-Aug-23_20230825_KP_UWA_PE_P6215_S1-A2_1_2505.d	1	1	Q96JK9|MAML3_HUMAN	Phosphorylation (STY)	T9:Phosphorylation (STY):0.00
FAEDGARTV		22.27	964.461	9	0	0	483.235	2	10.776	0.8096-0.8266	4210	21000	519184	8644	25-Aug-23_20230825_KP_UWA_PE_P6215_S1-A2_1_2505.d	1	1	Q9UP38|FZD1_HUMAN
SAVEAGSEV		52.86	847.392	9	0	9.8	848.402	1	10.6312	1.3425-1.3591			520723	8659	25-Aug-23_20230825_KP_UWA_PE_P6215_S1-A2_1_2505.d	2	2	P49321|NASP_HUMAN
KQSPSAGVHTF		99.05	1157.58	11	0	4.2	579.797	2	10.6312	0.8789-0.8959			520736	8672	25-Aug-23_20230825_KP_UWA_PE_P6215_S1-A2_1_2505.d	1	1	Q8N5D0|WDTC1_HUMAN
KLQEALRRKY		84.33	1303.77	10	0	-1.4	652.888	2	10.6686	0.9785-0.9954	229	3710	520760	8696	25-Aug-23_20230825_KP_UWA_PE_P6215_S1-A2_1_2505.d	1	1	Q15149|PLEC_HUMAN
NPRVKAAAL		105.82	938.566	9	0	-8.1	470.283	2	10.7402	0.8307-0.8477	4780	34900	520761	8697	25-Aug-23_20230825_KP_UWA_PE_P6215_S1-A2_1_2505.d	1	1	O15269|SPTC1_HUMAN
AEETC(+119.00)APSV		98.59	1024.38	9	0	-1.6	513.195	2	10.7505	0.8300-0.8470	2310	10700	520769	8705	25-Aug-23_20230825_KP_UWA_PE_P6215_S1-A2_1_2505.d	1	1	P24385|CCND1_HUMAN	Cysteinylation	C5:Cysteinylation:1000.00
QEDPNNTSL		9.22	1016.44	9	0	1.7	1017.44	1	10.7208	1.4325-1.4490	388	2680	522306	8718	25-Aug-23_20230825_KP_UWA_PE_P6215_S1-A2_1_2505.d	1	1	Q6KC79|NIPBL_HUMAN
VVDTGTNAC(+119.00)Y		76.34	1160.45	10	0	2.4	581.228	2	10.6954	0.8749-0.8918	1580	15300	522319	8731	25-Aug-23_20230825_KP_UWA_PE_P6215_S1-A2_1_2505.d	1	1	P52790|HXK3_HUMAN	Cysteinylation	C9:Cysteinylation:1000.00
GFGPGVPPPPP		18.19	1017.53	11	0	-3	509.766	2	10.7017	0.8191-0.8361	12400	68600	522320	8732	25-Aug-23_20230825_KP_UWA_PE_P6215_S1-A2_1_2505.d	4	4	O95104|SCAF4_HUMAN
MEVEKEKQEL		62.33	1261.62	10	0	-0.3	631.814	2	10.663	0.9508-0.9677			522335	8747	25-Aug-23_20230825_KP_UWA_PE_P6215_S1-A2_1_2505.d	1	1	P12270|TPR_HUMAN
SEQESGNGRDVL		99.9	1289.58	12	0	-1.7	645.794	2	10.663	0.9162-0.9332			522336	8748	25-Aug-23_20230825_KP_UWA_PE_P6215_S1-A2_1_2505.d	1	1	Q9Y4A5|TRRAP_HUMAN
EVLNKHSL		50.37	938.519	8	0	-8.1	470.259	2	10.7646	0.8497-0.8667	1950	13700	522343	8755	25-Aug-23_20230825_KP_UWA_PE_P6215_S1-A2_1_2505.d	1	1	P52272|HNRPM_HUMAN
AEGASEQAL		89.93	874.403	9	0	0.8	875.405	1	10.999	1.3637-1.3803	5290	43500	522354	8766	25-Aug-23_20230825_KP_UWA_PE_P6215_S1-A2_1_2505.d	6	6	Q13751|LAMB3_HUMAN
QSEVESTEY		65.19	1070.44	9	0	-0.6	1071.44	1	10.814	1.4964-1.5128	1720	15600	523884	8772	25-Aug-23_20230825_KP_UWA_PE_P6215_S1-A2_1_2505.d	2	2	Q14444|CAPR1_HUMAN
QIKQKVDSL		101.11	1057.61	9	0	-2.4	529.809	2	10.8151	0.8830-0.9000	8110	99400	523899	8787	25-Aug-23_20230825_KP_UWA_PE_P6215_S1-A2_1_2505.d	2	2	O60812|HNRC1_HUMAN;P07910|HNRPC_HUMAN;B2RXH8|HNRC2_HUMAN;B7ZW38|HNRC3_HUMAN;P0DMR1|HNRC4_HUMAN
YVEGVHQQY		105.31	1121.51	9	0	0.9	561.761	2	10.7771	0.8742-0.8912	2330	17700	523906	8794	25-Aug-23_20230825_KP_UWA_PE_P6215_S1-A2_1_2505.d	1	1	Q96GC9|VMP1_HUMAN
ISERNQDATVY		96.61	1294.62	11	0	2.3	648.312	2	10.8018	0.9339-0.9508	663	5370	525472	8836	25-Aug-23_20230825_KP_UWA_PE_P6215_S1-A2_1_2505.d	1	1	Q15427|SF3B4_HUMAN
LTEVNKAGTQY		106.05	1222.62	11	0	-0.6	612.312	2	10.7913	0.9013-0.9183	5760	112000	525473	8837	25-Aug-23_20230825_KP_UWA_PE_P6215_S1-A2_1_2505.d	2	2	P50453|SPB9_HUMAN
MTDIKNDSY		103.35	1085.47	9	0	-0.8	543.738	2	10.7983	0.8674-0.8844	6320	38100	525474	8838	25-Aug-23_20230825_KP_UWA_PE_P6215_S1-A2_1_2505.d	2	2	Q9NXK6|PAQR5_HUMAN
QVDESGTKVDEY		106.57	1368.6	12	0	0.1	685.305	2	10.8965	0.9528-0.9697	12200	245000	525487	8851	25-Aug-23_20230825_KP_UWA_PE_P6215_S1-A2_1_2505.d	3	3	P19447|ERCC3_HUMAN
GEEERNNVL		68.2	1058.5	9	0	-3.7	530.251	2	11.0404	0.8409-0.8579	7940	36200	525490	8854	25-Aug-23_20230825_KP_UWA_PE_P6215_S1-A2_1_2505.d	2	2	O15231|ZN185_HUMAN
YTIKSHSSL		96.99	1034.54	9	0	-4.2	518.271	2	10.7295	0.8742-0.8912	163	2740	525496	8860	25-Aug-23_20230825_KP_UWA_PE_P6215_S1-A2_1_2505.d	1	1	O43293|DAPK3_HUMAN
KEADEMHTL		102.12	1072.49	9	0	-5.3	537.244	2	10.7439	0.8450-0.8620	428	12100	525497	8861	25-Aug-23_20230825_KP_UWA_PE_P6215_S1-A2_1_2505.d	2	2	Q86UP2|KTN1_HUMAN
YSGGGSAL		29.8	710.323	8	0	4.8	711.329	1	10.9503	1.2015-1.2181	1180	3110	527031	8871	25-Aug-23_20230825_KP_UWA_PE_P6215_S1-A2_1_2505.d	1	1	Q10471|GALT2_HUMAN
RMSDHRPAMGY		79.87	1319.59	11	0	-9.8	440.862	3	10.7582	0.7461-0.7632			527054	8894	25-Aug-23_20230825_KP_UWA_PE_P6215_S1-A2_1_2505.d	1	1	O14647|CHD2_HUMAN
LPKEHAASL		100.9	964.534	9	0	-4.3	483.269	2	10.7984	0.8361-0.8531	664	19600	528619	8935	25-Aug-23_20230825_KP_UWA_PE_P6215_S1-A2_1_2505.d	2	2	Q9H0A8|COMD4_HUMAN
GEDDLKKGTQL		68.64	1202.61	11	0	0.3	602.31	2	10.8401	0.9447-0.9616	734	7710	528624	8940	25-Aug-23_20230825_KP_UWA_PE_P6215_S1-A2_1_2505.d	1	1	P61201|CSN2_HUMAN
GQKPWSQHY		42.11	1129.53	9	0	-2.1	565.767	2	10.8487	0.8945-0.9115	172	1860	528628	8944	25-Aug-23_20230825_KP_UWA_PE_P6215_S1-A2_1_2505.d	1	1	Q00839|HNRPU_HUMAN
IESHPDNAL		101.13	994.472	9	0	1.4	498.24	2	10.7899	0.8096-0.8266			528629	8945	25-Aug-23_20230825_KP_UWA_PE_P6215_S1-A2_1_2505.d	2	2	Q13564|ULA1_HUMAN
EMMKSHVM		68.49	991.429	8	0	1.1	496.719	2	10.7949	0.8402-0.8572	184	3270	528639	8955	25-Aug-23_20230825_KP_UWA_PE_P6215_S1-A2_1_2505.d	1	1	Q13422|IKZF1_HUMAN
SEEVSRSEL		99.86	1034.49	9	0	-2.3	518.246	2	10.8928	0.8348-0.8518	6910	98900	530190	8982	25-Aug-23_20230825_KP_UWA_PE_P6215_S1-A2_1_2505.d	3	3	Q14790|CASP8_HUMAN
ESSDVLPK		102.13	873.444	8	0	-6.2	437.724	2	10.8732	0.7884-0.8055	1070	5510	530196	8988	25-Aug-23_20230825_KP_UWA_PE_P6215_S1-A2_1_2505.d	3	3	P05787|K2C8_HUMAN
LAAAAAAAA		63	699.391	9	0	-0.8	700.393	1	11.0177	1.2341-1.2508	1150	4940	531740	9008	25-Aug-23_20230825_KP_UWA_PE_P6215_S1-A2_1_2505.d	1	1	Q96T25|ZIC5_HUMAN;Q6ZNJ1|NBEL2_HUMAN;Q504T8|MIDN_HUMAN;P36897|TGFR1_HUMAN;Q15904|VAS1_HUMAN
TLAQVRKEY		105.82	1106.61	9	0	-1.7	554.307	2	10.9118	0.9013-0.9183	717	6930	531749	9017	25-Aug-23_20230825_KP_UWA_PE_P6215_S1-A2_1_2505.d	1	1	Q5VTR2|BRE1A_HUMAN;O75150|BRE1B_HUMAN
YSDMREANY		102.94	1147.46	9	0	1.1	574.734	2	10.9069	0.8701-0.8871	2170	20100	531750	9018	25-Aug-23_20230825_KP_UWA_PE_P6215_S1-A2_1_2505.d	1	1	P0DJI9|SAA2_HUMAN;P0DJI8|SAA1_HUMAN
REEIEKQAL		51.46	1114.6	9	0	1	558.303	2	10.9667	0.8769-0.8939	7710	119000	531759	9027	25-Aug-23_20230825_KP_UWA_PE_P6215_S1-A2_1_2505.d	2	2	Q8WWI1|LMO7_HUMAN
KEEDYHTAL		104.91	1104.51	9	0	1.9	553.259	2	10.9267	0.8640-0.8810	535	5210	531763	9031	25-Aug-23_20230825_KP_UWA_PE_P6215_S1-A2_1_2505.d	1	1	Q9BQS8|FYCO1_HUMAN
AAAAAAAAV		93.91	685.376	9	0	-2.9	686.376	1	10.8779	1.2321-1.2488	280	1660	533312	9056	25-Aug-23_20230825_KP_UWA_PE_P6215_S1-A2_1_2505.d	1	1	Q13950|RUNX2_HUMAN;A0AV96|RBM47_HUMAN;Q5VYV0|FOXB2_HUMAN;Q9NQR1|KMT5A_HUMAN;Q9H1B7|I2BPL_HUMAN;Q9Y4H2|IRS2_HUMAN;Q12873|CHD3_HUMAN;Q9BWF3|RBM4_HUMAN;Q9ULJ6|ZMIZ1_HUMAN
GTMDVHHHW		106.3	1118.47	9	0	0.9	560.24	2	10.9425	0.8959-0.9129	1200	14900	533327	9071	25-Aug-23_20230825_KP_UWA_PE_P6215_S1-A2_1_2505.d	2	2	Q8N3R3|TCAIM_HUMAN
MSEEHTAVY		103.34	1065.44	9	0	-0.8	533.725	2	10.9082	0.8416-0.8586	846	13700	533329	9073	25-Aug-23_20230825_KP_UWA_PE_P6215_S1-A2_1_2505.d	2	2	Q562E7|WDR81_HUMAN
RQYEGPLHHY		106.29	1298.62	10	0	-4	433.874	3	10.8883	0.7406-0.7577	912	14600	533332	9076	25-Aug-23_20230825_KP_UWA_PE_P6215_S1-A2_1_2505.d	2	2	O75376|NCOR1_HUMAN
DVIQKNKL		74.3	956.565	8	0	-0.6	479.286	2	10.9562	0.8388-0.8558	1390	9900	533341	9085	25-Aug-23_20230825_KP_UWA_PE_P6215_S1-A2_1_2505.d	1	1	P51948|MAT1_HUMAN
YSEAVASHY		105.74	1025.45	9	0	-1	513.726	2	10.9453	0.8456-0.8626	887	11600	534904	9124	25-Aug-23_20230825_KP_UWA_PE_P6215_S1-A2_1_2505.d	1	1	O14936|CSKP_HUMAN
GEAEGGEANL		25.04	945.404	10	0	0.4	946.405	1	10.9888	1.4021-1.4186	313	2570	536451	9147	25-Aug-23_20230825_KP_UWA_PE_P6215_S1-A2_1_2505.d	1	1	Q9UBL3|ASH2L_HUMAN
SYVTTSTRTYS		99.87	1264.59	11	0	5.7	633.303	2	10.9485	0.9278-0.9447			536464	9160	25-Aug-23_20230825_KP_UWA_PE_P6215_S1-A2_1_2505.d	1	1	P08670|VIME_HUMAN
AEFAEVSK		105.65	879.434	8	0	-4.1	440.719	2	11.0279	0.7714-0.7884	701	4430	536468	9164	25-Aug-23_20230825_KP_UWA_PE_P6215_S1-A2_1_2505.d	1	1	P02768|ALBU_HUMAN
ELKGKKVEL		94.55	1042.64	9	0	-3.4	522.321	2	10.9719	0.8626-0.8796	391	5160	536490	9186	25-Aug-23_20230825_KP_UWA_PE_P6215_S1-A2_1_2505.d	1	1	Q8IY18|SMC5_HUMAN
REVVAGSHEL		77.94	1095.57	10	0	-3.5	548.785	2	11.066	0.8708-0.8878	3610	28000	538048	9220	25-Aug-23_20230825_KP_UWA_PE_P6215_S1-A2_1_2505.d	1	1	Q01082|SPTB2_HUMAN
HTN(+0.98)TSHVMQY		100.94	1217.51	10	0	-2.8	609.758	2	11.1483	0.8864-0.9034	9380	108000	538051	9223	25-Aug-23_20230825_KP_UWA_PE_P6215_S1-A2_1_2505.d	2	2	Q99538|LGMN_HUMAN	Deamidation (NQ)	N3:Deamidation (NQ):95.35
DAKGRTVSL		102.14	945.524	9	0	-2.7	473.765	2	11.1593	0.8252-0.8422	7050	66200	538053	9225	25-Aug-23_20230825_KP_UWA_PE_P6215_S1-A2_1_2505.d	2	2	Q8TED1|GPX8_HUMAN
KEFEENTQHL		99.35	1273.59	10	0	-0.6	637.799	2	11.0913	0.9162-0.9332	1600	12300	539618	9266	25-Aug-23_20230825_KP_UWA_PE_P6215_S1-A2_1_2505.d	1	1	A2VDJ0|T131L_HUMAN
GSDC(+119.00)TTIHY		81.83	1114.41	9	0	-0.2	558.206	2	11.2233	0.8497-0.8667	15200	218000	539620	9268	25-Aug-23_20230825_KP_UWA_PE_P6215_S1-A2_1_2505.d	4	4	P04637|P53_HUMAN	Cysteinylation	C4:Cysteinylation:1000.00
DAKSKIRAL		71.43	1000.6	9	0	-2.2	501.304	2	11.0436	0.8681-0.8850	1970	18600	539632	9280	25-Aug-23_20230825_KP_UWA_PE_P6215_S1-A2_1_2505.d	2	2	Q92598|HS105_HUMAN
HQYHIRAY		96.03	1086.54	8	0	-2	363.183	3	11.012	0.7078-0.7249			539637	9285	25-Aug-23_20230825_KP_UWA_PE_P6215_S1-A2_1_2505.d	1	1	P15104|GLNA_HUMAN
ASGAKLDY		102.87	823.408	8	0	-15.1	412.702	2	11.0632	0.7516-0.7687	667	11800	539657	9305	25-Aug-23_20230825_KP_UWA_PE_P6215_S1-A2_1_2505.d	4	4	Q7L1Q6|5MP2_HUMAN
KTFTGHREW		106.49	1160.57	9	0	0.3	581.29	2	11.1194	0.8728-0.8898	11900	126000	541200	9324	25-Aug-23_20230825_KP_UWA_PE_P6215_S1-A2_1_2505.d	3	3	P43034|LIS1_HUMAN
HEESREYSL		97.43	1148.51	9	0	-1.4	575.257	2	11.2091	0.8878-0.9047	6190	58800	541209	9333	25-Aug-23_20230825_KP_UWA_PE_P6215_S1-A2_1_2505.d	2	2	Q63HN8|RN213_HUMAN
HEAEPVRTL		47.2	1050.55	9	0	-3.6	526.274	2	11.1389	0.8361-0.8531	2990	19900	541215	9339	25-Aug-23_20230825_KP_UWA_PE_P6215_S1-A2_1_2505.d	1	1	Q8NAP3|ZBT38_HUMAN
HTN(+0.98)TSHVM(+15.99)QY		17.84	1233.51	10	0	-7	617.753	2	11.0768	0.8912-0.9081	704	6610	541222	9346	25-Aug-23_20230825_KP_UWA_PE_P6215_S1-A2_1_2505.d	1	1	Q99538|LGMN_HUMAN	Deamidation (NQ); Oxidation (M)	N3:Deamidation (NQ):62.39;M8:Oxidation (M):1000.00
YTDYVSTR		62.34	1003.46	8	0	-1.1	502.734	2	10.7608	0.8348-0.8518	22700	137000	541224	9348	25-Aug-23_20230825_KP_UWA_PE_P6215_S1-A2_1_2505.d	1	1	P20794|MAK_HUMAN;Q9UPZ9|CILK1_HUMAN
DLKEHASSL		105.29	998.503	9	0	-1.1	500.255	2	11.0988	0.8314-0.8484	1020	29100	541238	9362	25-Aug-23_20230825_KP_UWA_PE_P6215_S1-A2_1_2505.d	2	2	Q8IUD2|RB6I2_HUMAN;O15083|ERC2_HUMAN
GEDTGRVHL		105.45	982.483	9	0	-6.1	492.242	2	11.1702	0.8599-0.8769	1690	10400	542780	9380	25-Aug-23_20230825_KP_UWA_PE_P6215_S1-A2_1_2505.d	1	1	Q5HYK7|SH319_HUMAN
TIMRHHTL		47.22	1007.53	8	0	-7.5	336.847	3	11.1245	0.6619-0.6790	467	4620	542786	9386	25-Aug-23_20230825_KP_UWA_PE_P6215_S1-A2_1_2505.d	1	1	Q8WXI9|P66B_HUMAN
RTFLKRTKY		29.24	1211.71	9	0	-1.4	404.908	3	11.0847	0.7441-0.7611	419	6670	542793	9393	25-Aug-23_20230825_KP_UWA_PE_P6215_S1-A2_1_2505.d	1	1	Q9Y5B8|NDK7_HUMAN
KLHQRVEQL		104	1149.66	9	0	-3.9	575.832	2	11.076	0.9088-0.9257	223	5510	542795	9395	25-Aug-23_20230825_KP_UWA_PE_P6215_S1-A2_1_2505.d	1	1	P49716|CEBPD_HUMAN
FGKKKYNL		106.53	996.576	8	0	-1.7	499.291	2	11.109	0.8626-0.8796	200	3410	542814	9414	25-Aug-23_20230825_KP_UWA_PE_P6215_S1-A2_1_2505.d	1	1	Q8N108|MIER1_HUMAN
AVQQNPHSW		52.32	1065.5	9	0	-1.4	533.752	2	11.2227	0.8558-0.8728	4700	28800	544360	9436	25-Aug-23_20230825_KP_UWA_PE_P6215_S1-A2_1_2505.d	1	1	Q6PID6|TTC33_HUMAN
YKAGMTHI		104.88	919.459	8	0	-3.8	460.731	2	11.1594	0.8273-0.8443	1730	15900	544361	9437	25-Aug-23_20230825_KP_UWA_PE_P6215_S1-A2_1_2505.d	1	1	P39023|RL3_HUMAN
HLDQSQKSLY		80.25	1217.6	10	0	-4.1	609.802	2	11.177	0.9210-0.9379	467	3440	544375	9451	25-Aug-23_20230825_KP_UWA_PE_P6215_S1-A2_1_2505.d	1	1	Q9Y2L8|ZKSC5_HUMAN
VSDPSSPQY		106.06	978.429	9	0	5.8	979.435	1	11.1409	1.3975-1.4140	17600	705000	545915	9467	25-Aug-23_20230825_KP_UWA_PE_P6215_S1-A2_1_2505.d	13	13	O14773|TPP1_HUMAN
AAAGTGGVM		60.6	733.343	9	0	9.3	734.352	1	11.1635	1.2595-1.2761	756	5590	545919	9471	25-Aug-23_20230825_KP_UWA_PE_P6215_S1-A2_1_2505.d	2	2	P05120|PAI2_HUMAN
TSSSHTLTY		104.68	995.456	9	0	-2.4	498.731	2	11.4142	0.8361-0.8531	19400	202000	545930	9482	25-Aug-23_20230825_KP_UWA_PE_P6215_S1-A2_1_2505.d	4	4	Q9Y639|NPTN_HUMAN
IPPPPPICP		33.07	929.505	9	0	2.5	465.757	2	11.1714	0.7987-0.8157	343	6240	545931	9483	25-Aug-23_20230825_KP_UWA_PE_P6215_S1-A2_1_2505.d	2	2	Q16637|SMN_HUMAN
EIKERIERV		79.42	1170.67	9	0	-6.8	391.226	3	11.1816	0.7365-0.7536	1010	14000	545933	9485	25-Aug-23_20230825_KP_UWA_PE_P6215_S1-A2_1_2505.d	1	1	Q8NFI4|F10A5_HUMAN;P50502|F10A1_HUMAN
ELKEKKVEI		58.43	1114.66	9	0	0.5	558.333	2	11.1851	0.9013-0.9183	475	8180	545968	9520	25-Aug-23_20230825_KP_UWA_PE_P6215_S1-A2_1_2505.d	1	1	Q13439|GOGA4_HUMAN
GAITSGSSV		103.63	777.387	9	0	11.9	778.398	1	11.3098	1.2927-1.3093	655	5910	547503	9531	25-Aug-23_20230825_KP_UWA_PE_P6215_S1-A2_1_2505.d	2	2	Q9HD67|MYO10_HUMAN
REIQKVTKL		102.9	1113.69	9	0	-9.3	372.23	3	11.1846	0.7646-0.7816	293	4630	547528	9556	25-Aug-23_20230825_KP_UWA_PE_P6215_S1-A2_1_2505.d	1	1	Q14204|DYHC1_HUMAN
YEKIKSQL		35.85	1007.57	8	0	-5	504.784	2	11.1707	0.8402-0.8572			547531	9559	25-Aug-23_20230825_KP_UWA_PE_P6215_S1-A2_1_2505.d	1	1	O15031|PLXB2_HUMAN
GEKVVKTAL		104.17	943.57	9	0	-3	472.788	2	11.1707	0.8068-0.8239			547537	9565	25-Aug-23_20230825_KP_UWA_PE_P6215_S1-A2_1_2505.d	1	1	P51659|DHB4_HUMAN
VTDDSPKYNY		101.13	1200.53	10	0	1.4	601.269	2	11.1707	0.8959-0.9129	433	5720	547551	9579	25-Aug-23_20230825_KP_UWA_PE_P6215_S1-A2_1_2505.d	2	2	P49588|SYAC_HUMAN
GEFSGANKEKL		106.59	1178.59	11	0	1.2	590.3	2	11.2585	0.9257-0.9427	3220	62900	549111	9615	25-Aug-23_20230825_KP_UWA_PE_P6215_S1-A2_1_2505.d	2	2	P10599|THIO_HUMAN
LQKMKESL		59.89	975.542	8	0	-4.6	488.773	2	11.2437	0.8456-0.8626	1260	9410	549113	9617	25-Aug-23_20230825_KP_UWA_PE_P6215_S1-A2_1_2505.d	1	1	Q99541|PLIN2_HUMAN
DSDRGLQEGY		89.63	1138.49	10	0	0.5	570.248	2	11.3163	0.8674-0.8844	4750	46500	549131	9635	25-Aug-23_20230825_KP_UWA_PE_P6215_S1-A2_1_2505.d	2	2	Q9C0C9|UBE2O_HUMAN
VEDTTGSQSL		104.93	1035.47	10	0	3.8	1036.48	1	11.3406	1.4990-1.5154	1280	18200	550703	9683	25-Aug-23_20230825_KP_UWA_PE_P6215_S1-A2_1_2505.d	3	3	P43246|MSH2_HUMAN
GEEGYGRSL		96.96	966.441	9	0	-1.9	484.223	2	11.2754	0.8327-0.8497	849	6070	550709	9689	25-Aug-23_20230825_KP_UWA_PE_P6215_S1-A2_1_2505.d	1	1	Q9UJX4|APC5_HUMAN
KELEHVGQHAL		50.56	1259.66	11	0	-8.1	420.888	3	11.2545	0.7550-0.7721	357	4840	550710	9690	25-Aug-23_20230825_KP_UWA_PE_P6215_S1-A2_1_2505.d	1	1	Q01954|BNC1_HUMAN
LESKTYHAL		54.3	1060.56	9	0	-1.8	531.28	2	11.2934	0.8613-0.8783	869	8050	550727	9707	25-Aug-23_20230825_KP_UWA_PE_P6215_S1-A2_1_2505.d	1	1	O00231|PSD11_HUMAN
HEKAELEQHL		14.48	1232.61	10	0	-9.3	411.872	3	11.2788	0.7523-0.7693	137	1960	552285	9741	25-Aug-23_20230825_KP_UWA_PE_P6215_S1-A2_1_2505.d	1	1	Q16204|CCDC6_HUMAN
SEDAVKARL		103.04	987.535	9	0	-3.3	494.769	2	10.9103	0.8599-0.8769	12100	195000	552291	9747	25-Aug-23_20230825_KP_UWA_PE_P6215_S1-A2_1_2505.d	4	4	Q13813|SPTN1_HUMAN
RLKAKEEEW		57.95	1187.63	9	0	-8.3	396.878	3	11.325	0.7324-0.7495	2620	25500	552293	9749	25-Aug-23_20230825_KP_UWA_PE_P6215_S1-A2_1_2505.d	1	1	O75182|SIN3B_HUMAN
STDNFNC(+119.00)KYEG		53.14	1395.51	11	0	-4.5	698.753	2	11.3389	0.9602-0.9771	552	5910	552297	9753	25-Aug-23_20230825_KP_UWA_PE_P6215_S1-A2_1_2505.d	1	1	Q6ZV73|FGD6_HUMAN	Cysteinylation	C7:Cysteinylation:1000.00
ASDEVSTSY		69.98	957.393	9	0	3.2	958.396	1	11.4981	1.4265-1.4430	8490	88500	553843	9775	25-Aug-23_20230825_KP_UWA_PE_P6215_S1-A2_1_2505.d	3	3	Q10571|MN1_HUMAN
QTESQQIRY		106.03	1151.56	9	0	-1.5	576.781	2	11.0456	0.8837-0.9007	13000	174000	553857	9789	25-Aug-23_20230825_KP_UWA_PE_P6215_S1-A2_1_2505.d	3	3	Q9H7F0|AT133_HUMAN
GPFKPDHY		105.8	959.45	8	0	-4.7	480.727	2	11.3416	0.8055-0.8225	921	6150	553859	9791	25-Aug-23_20230825_KP_UWA_PE_P6215_S1-A2_1_2505.d	1	1	P23526|SAHH_HUMAN
SALRPSTSRSL		72.24	1173.65	11	0	0.7	392.22	3	11.3219	0.7386-0.7557	8660	116000	553861	9793	25-Aug-23_20230825_KP_UWA_PE_P6215_S1-A2_1_2505.d	2	2	P08670|VIME_HUMAN
VSDHSGFHY		106.51	1047.44	9	0	-8	350.149	3	11.3455	0.6872-0.7044	1360	17300	553867	9799	25-Aug-23_20230825_KP_UWA_PE_P6215_S1-A2_1_2505.d	3	3	Q7Z6K3|PTAR1_HUMAN
LRPSTSRSL		43.29	1015.58	9	0	-7.9	508.788	2	11.3306	0.8667-0.8837	674	8910	553871	9803	25-Aug-23_20230825_KP_UWA_PE_P6215_S1-A2_1_2505.d	1	1	P08670|VIME_HUMAN
SGSLPGGSVI		30.65	872.46	10	0	-6.1	437.232	2	11.4417	0.7728-0.7898	644	2360	553879	9811	25-Aug-23_20230825_KP_UWA_PE_P6215_S1-A2_1_2505.d	1	1	Q16760|DGKD_HUMAN
KEDEDDKTVL		106.11	1190.57	10	0	2.3	596.288	2	11.4088	0.9115-0.9284	43300	530000	553888	9820	25-Aug-23_20230825_KP_UWA_PE_P6215_S1-A2_1_2505.d	8	8	Q58FF3|ENPLL_HUMAN;P14625|ENPL_HUMAN
GEAASGSGAEL		101.92	947.42	11	0	12.2	948.432	1	10.7692	1.4113-1.4278	28000	52900	555423	9831	25-Aug-23_20230825_KP_UWA_PE_P6215_S1-A2_1_2505.d	3	3	Q9UBU6|FA8A1_HUMAN
TVQTVRYKY		105.8	1156.62	9	0	-3	579.313	2	11.3818	0.9352-0.9521	1910	23400	555435	9843	25-Aug-23_20230825_KP_UWA_PE_P6215_S1-A2_1_2505.d	1	1	Q8N0X7|SPART_HUMAN
DLRKKAESF		104.92	1092.59	9	0	-5.7	547.297	2	11.3357	0.8857-0.9027	6420	82900	555436	9844	25-Aug-23_20230825_KP_UWA_PE_P6215_S1-A2_1_2505.d	2	2	A0MZ66|SHOT1_HUMAN
EAVIKHSL		63.75	895.513	8	0	-5.3	448.758	2	11.3645	0.8109-0.8280	2340	38800	555438	9846	25-Aug-23_20230825_KP_UWA_PE_P6215_S1-A2_1_2505.d	1	1	Q15397|PUM3_HUMAN
VSQVGKEL		102.53	858.481	8	0	-2.2	430.244	2	11.4272	0.7830-0.8000	5110	54300	555439	9847	25-Aug-23_20230825_KP_UWA_PE_P6215_S1-A2_1_2505.d	3	3	Q9NX09|DDIT4_HUMAN
VLHTLRQRY		105.3	1184.68	9	0	-4.8	593.339	2	11.3809	0.9366-0.9535	12700	442000	555446	9854	25-Aug-23_20230825_KP_UWA_PE_P6215_S1-A2_1_2505.d	4	4	Q92614|MY18A_HUMAN
DIKKSVKL		71.66	929.591	8	0	-7	465.796	2	11.373	0.8177-0.8348	2490	114000	555450	9858	25-Aug-23_20230825_KP_UWA_PE_P6215_S1-A2_1_2505.d	3	3	Q13129|RLF_HUMAN
AEVRAENL		86.22	900.466	8	0	-0.2	451.237	2	11.4358	0.8028-0.8198	552	2840	555465	9873	25-Aug-23_20230825_KP_UWA_PE_P6215_S1-A2_1_2505.d	1	1	P12270|TPR_HUMAN
KLKEAETRAEF		104.59	1320.7	11	0	-3.6	661.352	2	11.3826	0.9460-0.9629	17700	684000	555466	9874	25-Aug-23_20230825_KP_UWA_PE_P6215_S1-A2_1_2505.d	5	5	P67936|TPM4_HUMAN;P09493|TPM1_HUMAN;P06753|TPM3_HUMAN
HIKHRVQEL		96.1	1158.66	9	0	-2.1	580.333	2	11.35	0.9149-0.9318	11600	330000	555470	9878	25-Aug-23_20230825_KP_UWA_PE_P6215_S1-A2_1_2505.d	3	3	Q9Y490|TLN1_HUMAN
YSSSRSDLY		106.41	1076.48	9	0	-2.4	539.241	2	11.4185	0.8361-0.8531	3510	70000	555471	9879	25-Aug-23_20230825_KP_UWA_PE_P6215_S1-A2_1_2505.d	3	3	P38159|RBMX_HUMAN;Q96E39|RMXL1_HUMAN
GEDSTSTGEL		101.28	994.409	10	0	-0.6	995.409	1	11.1315	1.4523-1.4687	2400	16200	557013	9897	25-Aug-23_20230825_KP_UWA_PE_P6215_S1-A2_1_2505.d	2	2	P33991|MCM4_HUMAN
KMMNGGHYTY		106.86	1200.51	10	0	-1.3	601.255	2	11.3924	0.8973-0.9142	3870	47600	557027	9911	25-Aug-23_20230825_KP_UWA_PE_P6215_S1-A2_1_2505.d	1	1	Q99497|PARK7_HUMAN
RESDLSSKTQL		101.12	1262.65	11	0	1.7	632.327	2	11.3787	0.9366-0.9535	1050	13400	557055	9939	25-Aug-23_20230825_KP_UWA_PE_P6215_S1-A2_1_2505.d	1	1	Q86UP2|KTN1_HUMAN
KAIEKNVL		92.16	913.56	8	0	-11.9	457.778	2	11.3611	0.8055-0.8225			557057	9941	25-Aug-23_20230825_KP_UWA_PE_P6215_S1-A2_1_2505.d	1	1	P10644|KAP0_HUMAN
GASASPKEKYSL		105.13	1236.63	12	0	-3.5	619.318	2	11.3827	0.9738-0.9906	247	4280	557062	9946	25-Aug-23_20230825_KP_UWA_PE_P6215_S1-A2_1_2505.d	1	1	P15924|DESP_HUMAN
LPKKHMQL		102.12	993.579	8	0	-0.5	497.793	2	11.4042	0.8681-0.8850	497	6970	557064	9948	25-Aug-23_20230825_KP_UWA_PE_P6215_S1-A2_1_2505.d	1	1	A2RUS2|DEND3_HUMAN
KVQGKRFVY		100.49	1123.65	9	0	-7.8	375.552	3	11.4398	0.7427-0.7598	7630	85600	557076	9960	25-Aug-23_20230825_KP_UWA_PE_P6215_S1-A2_1_2505.d	2	2	Q06546|GABPA_HUMAN
SEDSGADAL		66.94	863.351	9	0	-1.8	864.35	1	11.4664	1.3491-1.3657	227	1860	558611	9971	25-Aug-23_20230825_KP_UWA_PE_P6215_S1-A2_1_2505.d	1	1	Q12882|DPYD_HUMAN
KPYQKVGL		105.62	931.549	8	0	-1.4	466.778	2	11.4678	0.8592-0.8762	6400	52100	558623	9983	25-Aug-23_20230825_KP_UWA_PE_P6215_S1-A2_1_2505.d	1	1	Q9H4L7|SMRCD_HUMAN
VQGKRFVYK		39.38	1123.65	9	0	-7.8	375.552	3	11.4398	0.7427-0.7598	4630	50200	558626	9986	25-Aug-23_20230825_KP_UWA_PE_P6215_S1-A2_1_2505.d	1	1	Q06546|GABPA_HUMAN
EPVTGLDAK		104.89	928.486	9	0	-0.8	929.486	1	11.3928	1.4437-1.4602			558639	9999	25-Aug-23_20230825_KP_UWA_PE_P6215_S1-A2_1_2505.d	2	2	iRT-pepB
HEIAHNAAF		106.37	1008.48	9	0	-1.9	505.241	2	11.412	0.8348-0.8518	1350	19500	558643	10003	25-Aug-23_20230825_KP_UWA_PE_P6215_S1-A2_1_2505.d	1	1	O15121|DEGS1_HUMAN
RVAQMKRTW		94	1174.64	9	0	-4.2	392.549	3	11.4407	0.7625-0.7796	284	7740	560216	10052	25-Aug-23_20230825_KP_UWA_PE_P6215_S1-A2_1_2505.d	1	1	Q8IY37|DHX37_HUMAN
FNDPNAKEM		103.92	1064.46	9	0	3.1	1065.46	1	11.4246	1.5069-1.5233	7470	60900	560230	10066	25-Aug-23_20230825_KP_UWA_PE_P6215_S1-A2_1_2505.d	3	3	Q96KR1|ZFR_HUMAN
SSDDSKLEY		106.06	1042.45	9	0	-0.6	1043.44	1	11.5284	1.4747-1.4911	34900	457000	560231	10067	25-Aug-23_20230825_KP_UWA_PE_P6215_S1-A2_1_2505.d	6	6	Q15057|ACAP2_HUMAN
ISDHGTVTY		60.73	991.461	9	0	-4.5	496.732	2	11.4805	0.8246-0.8416	1330	13200	560244	10080	25-Aug-23_20230825_KP_UWA_PE_P6215_S1-A2_1_2505.d	1	1	P13473|LAMP2_HUMAN
VESEDTSSL		100.89	965.419	9	0	1.2	966.42	1	11.6069	1.4338-1.4503	1480	7140	561783	10095	25-Aug-23_20230825_KP_UWA_PE_P6215_S1-A2_1_2505.d	1	1	Q16665|HIF1A_HUMAN
EIDKNDHLY		53.52	1145.54	9	0	-2.4	573.769	2	11.5849	0.9230-0.9399	6380	43900	561807	10119	25-Aug-23_20230825_KP_UWA_PE_P6215_S1-A2_1_2505.d	1	1	Q9UNF1|MAGD2_HUMAN
ATELTHEDY		77.87	1077.46	9	0	1.6	539.735	2	11.5311	0.8552-0.8722	4170	36200	561809	10121	25-Aug-23_20230825_KP_UWA_PE_P6215_S1-A2_1_2505.d	1	1	P17980|PRS6A_HUMAN
GEAQVGKTSL		106.34	988.519	10	0	0.4	495.263	2	11.5163	0.8252-0.8422	1520	12100	561810	10122	25-Aug-23_20230825_KP_UWA_PE_P6215_S1-A2_1_2505.d	1	1	Q8IXI1|MIRO2_HUMAN
M(+15.99)RQKAVSL		32.81	947.522	8	0	-1.2	474.764	2	11.4504	0.8239-0.8409	398	6040	561821	10133	25-Aug-23_20230825_KP_UWA_PE_P6215_S1-A2_1_2505.d	1	1	P09912|IFI6_HUMAN	Oxidation (M)	M1:Oxidation (M):1000.00
TSDNGKDGLAY		106.54	1139.51	11	0	-0.9	570.757	2	11.488	0.8918-0.9088	5300	23300	563381	10169	25-Aug-23_20230825_KP_UWA_PE_P6215_S1-A2_1_2505.d	2	2	Q9UM11|FZR1_HUMAN
TAIRHHVL		104.74	945.551	8	0	-0.1	473.779	2	11.5308	0.8504-0.8674	4230	44700	563382	10170	25-Aug-23_20230825_KP_UWA_PE_P6215_S1-A2_1_2505.d	3	3	Q15155|NOMO1_HUMAN;P69849|NOMO3_HUMAN;Q5JPE7|NOMO2_HUMAN
RLHNDRVYY		105.76	1234.62	9	0	-6.8	412.542	3	11.6009	0.7311-0.7482	16300	517000	563385	10173	25-Aug-23_20230825_KP_UWA_PE_P6215_S1-A2_1_2505.d	4	4	Q9Y221|NIP7_HUMAN
TEDYSKQAL		105.71	1053.5	9	0	0.2	527.753	2	11.5223	0.8477-0.8647	982	15400	563394	10182	25-Aug-23_20230825_KP_UWA_PE_P6215_S1-A2_1_2505.d	2	2	Q13753|LAMC2_HUMAN
PPHPPPPPP		68.09	931.492	9	0	-5.2	466.747	2	10.7406	0.7925-0.8096	246000	667000	563395	10183	25-Aug-23_20230825_KP_UWA_PE_P6215_S1-A2_1_2505.d	6	6
GESIDRNNL		50.51	1016.49	9	0	-1.5	509.247	2	11.5858	0.8361-0.8531	3540	26500	563402	10190	25-Aug-23_20230825_KP_UWA_PE_P6215_S1-A2_1_2505.d	1	1	Q9HB21|PKHA1_HUMAN
IEQGGQGSAL		102.03	958.472	10	0	1.6	959.474	1	11.6135	1.4496-1.4661	620	5140	563406	10194	25-Aug-23_20230825_KP_UWA_PE_P6215_S1-A2_1_2505.d	2	2	Q9UBB5|MBD2_HUMAN
SEEVVSREV		17.2	1032.51	9	0	-2.3	517.257	2	11.5382	0.8320-0.8490	1960	10500	563409	10197	25-Aug-23_20230825_KP_UWA_PE_P6215_S1-A2_1_2505.d	1	1	P02545|LMNA_HUMAN
GEYEKGVDHL		106.16	1145.54	10	0	-2.4	573.769	2	11.5849	0.9237-0.9406	6380	43900	564959	10223	25-Aug-23_20230825_KP_UWA_PE_P6215_S1-A2_1_2505.d	1	1	Q15388|TOM20_HUMAN
KVAGERYVY		106.43	1083.57	9	0	-0.1	542.789	2	11.5714	0.8857-0.9027	9080	237000	564960	10224	25-Aug-23_20230825_KP_UWA_PE_P6215_S1-A2_1_2505.d	2	2	P43268|ETV4_HUMAN;P41161|ETV5_HUMAN;P50549|ETV1_HUMAN
ELDGPKGTGY		100.17	1035.49	10	0	-2.2	518.746	2	11.614	0.8361-0.8531	2830	15700	564975	10239	25-Aug-23_20230825_KP_UWA_PE_P6215_S1-A2_1_2505.d	1	1	P42224|STAT1_HUMAN
RSNQWHGRSW		96.83	1312.62	10	0	-4.3	438.541	3	11.5197	0.7488-0.7659	182	3470	564977	10241	25-Aug-23_20230825_KP_UWA_PE_P6215_S1-A2_1_2505.d	1	1	Q9BTL3|RAMAC_HUMAN
IEQNTKSPL		103.22	1028.55	9	0	-0.1	515.279	2	11.6556	0.8293-0.8463	5030	56700	564995	10259	25-Aug-23_20230825_KP_UWA_PE_P6215_S1-A2_1_2505.d	2	2	P01009|A1AT_HUMAN
ITDTTRDVY		21.43	1082.52	9	0	-2	542.264	2	11.6512	0.8586-0.8755	5430	43100	566542	10282	25-Aug-23_20230825_KP_UWA_PE_P6215_S1-A2_1_2505.d	1	1	Q8NC56|LEMD2_HUMAN
KEAAGEGPAL		88.05	941.482	10	0	-5.9	471.742	2	11.7342	0.7932-0.8103	4260	36400	566544	10284	25-Aug-23_20230825_KP_UWA_PE_P6215_S1-A2_1_2505.d	2	2	P27695|APEX1_HUMAN
DYVPSKSKI		103.81	1035.56	9	0	-2.3	518.782	2	11.6016	0.8742-0.8912	1550	16400	566559	10299	25-Aug-23_20230825_KP_UWA_PE_P6215_S1-A2_1_2505.d	1	1	Q9Y2G9|SBNO2_HUMAN
DIKAKAQL		28.35	885.528	8	0	-3.9	443.767	2	11.5994	0.8062-0.8232	913	8200	566560	10300	25-Aug-23_20230825_KP_UWA_PE_P6215_S1-A2_1_2505.d	1	1	Q76L83|ASXL2_HUMAN
LEHVGQHAL		77.19	1002.52	9	0	9.3	502.271	2	11.5515	0.8456-0.8626			566561	10301	25-Aug-23_20230825_KP_UWA_PE_P6215_S1-A2_1_2505.d	1	1	Q01954|BNC1_HUMAN
TLSSIRSKY		105.2	1053.58	9	0	-2.6	527.793	2	11.7435	0.9054-0.9223	7580	68000	568128	10344	25-Aug-23_20230825_KP_UWA_PE_P6215_S1-A2_1_2505.d	3	3	Q460N5|PAR14_HUMAN
RQAQADRVSL		103.32	1142.62	10	0	-8.6	381.873	3	11.5833	0.6701-0.6872	2980	21100	568135	10351	25-Aug-23_20230825_KP_UWA_PE_P6215_S1-A2_1_2505.d	2	2	P10321|HLAC_HUMAN
INKKRIAL		28.44	954.634	8	0	-2	478.32	2	11.6496	0.8599-0.8769	1340	10400	568138	10354	25-Aug-23_20230825_KP_UWA_PE_P6215_S1-A2_1_2505.d	1	1	P18124|RL7_HUMAN
KLKEKTYSL		104.34	1108.65	9	0	1.5	555.329	2	11.62	0.9264-0.9433	1090	18400	568153	10369	25-Aug-23_20230825_KP_UWA_PE_P6215_S1-A2_1_2505.d	2	2	Q9Y217|MTMR6_HUMAN
IEKKYDEEL		101.5	1165.59	9	0	-0.1	583.796	2	11.7426	0.9359-0.9528	5130	87400	569707	10399	25-Aug-23_20230825_KP_UWA_PE_P6215_S1-A2_1_2505.d	2	2	Q01995|TAGL_HUMAN
KQNKNRISW		70.82	1172.64	9	0	-5	391.883	3	11.7015	0.7044-0.7215	3450	34800	569719	10411	25-Aug-23_20230825_KP_UWA_PE_P6215_S1-A2_1_2505.d	1	1	P26358|DNMT1_HUMAN
LSDSGVTQRY		103.95	1124.55	10	0	-1.5	563.275	2	11.7397	0.8810-0.8979	4840	38000	571281	10449	25-Aug-23_20230825_KP_UWA_PE_P6215_S1-A2_1_2505.d	1	1	Q9NPF4|OSGEP_HUMAN
C(+119.00)EIKEKTVL		45.09	1180.58	9	0	4.9	591.298	2	11.7084	0.9366-0.9535	1090	9020	571289	10457	25-Aug-23_20230825_KP_UWA_PE_P6215_S1-A2_1_2505.d	1	1	P40424|PBX1_HUMAN	Cysteinylation	C1:Cysteinylation:1000.00
KTSNIRANF		106.65	1049.56	9	0	-3.4	525.783	2	11.8328	0.8722-0.8891	88000	2370000	571291	10459	25-Aug-23_20230825_KP_UWA_PE_P6215_S1-A2_1_2505.d	5	5	Q14247|SRC8_HUMAN
QTETKTITY		98.7	1083.54	9	0	-1.5	542.775	2	11.8407	0.9210-0.9379	18200	106000	571304	10472	25-Aug-23_20230825_KP_UWA_PE_P6215_S1-A2_1_2505.d	2	2	O43491|E41L2_HUMAN
GGMQRKLSV		102.91	974.533	9	0	-0.2	488.27	2	11.6377	0.8443-0.8613	339	7070	571305	10473	25-Aug-23_20230825_KP_UWA_PE_P6215_S1-A2_1_2505.d	1	1	Q8IZY2|ABCA7_HUMAN;O95477|ABCA1_HUMAN;P78363|ABCA4_HUMAN
LTTDHIERY		58.56	1146.57	9	0	-10.1	383.19	3	11.6467	0.7160-0.7331			571306	10474	25-Aug-23_20230825_KP_UWA_PE_P6215_S1-A2_1_2505.d	1	1	Q8IY21|DDX60_HUMAN
QTDGC(+119.00)N(+0.98)GLRY		88.2	1245.48	10	0	-0.1	623.74	2	11.7232	0.9129-0.9298	4150	41600	571318	10486	25-Aug-23_20230825_KP_UWA_PE_P6215_S1-A2_1_2505.d	4	4	P32780|TF2H1_HUMAN	Cysteinylation; Deamidation (NQ)	C5:Cysteinylation:1000.00;N6:Deamidation (NQ):39.44
EVVGGSSDSY		105.92	998.419	10	0	-4.6	999.415	1	11.6844	1.4470-1.4635	346	3510	572848	10492	25-Aug-23_20230825_KP_UWA_PE_P6215_S1-A2_1_2505.d	1	1	Q15517|CDSN_HUMAN
ESKLKTAL		106.66	888.528	8	0	-5.1	445.266	2	11.7929	0.8007-0.8177	3210	16500	572864	10508	25-Aug-23_20230825_KP_UWA_PE_P6215_S1-A2_1_2505.d	1	1	O60488|ACSL4_HUMAN
KLHYKHESW		106.3	1226.62	9	0	-2.3	614.311	2	11.7307	0.9325-0.9494	11000	219000	572870	10514	25-Aug-23_20230825_KP_UWA_PE_P6215_S1-A2_1_2505.d	4	4	P27707|DCK_HUMAN
EMLTKKSTL		106.56	1049.58	9	0	-3.1	525.791	2	11.6992	0.8993-0.9162	1960	19700	572871	10515	25-Aug-23_20230825_KP_UWA_PE_P6215_S1-A2_1_2505.d	1	1	Q12874|SF3A3_HUMAN
SSDRTITEY		23.34	1070.49	9	0	1	536.248	2	11.7716	0.8871-0.9040	1590	9050	572884	10528	25-Aug-23_20230825_KP_UWA_PE_P6215_S1-A2_1_2505.d	1	1	P11216|PYGB_HUMAN
FSHAGSQF		55.26	879.388	8	0	-3.5	440.696	2	11.7776	0.7775-0.7946	861	10900	572904	10548	25-Aug-23_20230825_KP_UWA_PE_P6215_S1-A2_1_2505.d	2	2	Q9Y2G1|MYRF_HUMAN
VLREKEAAL		61.68	1027.6	9	0	-1.4	514.804	2	11.7637	0.8823-0.8993	953	7580	574446	10566	25-Aug-23_20230825_KP_UWA_PE_P6215_S1-A2_1_2505.d	1	1	Q5T3J3|LRIF1_HUMAN
MAKKHLEI		105.29	968.548	8	0	-4.9	485.275	2	11.786	0.8558-0.8728	810	5500	574459	10579	25-Aug-23_20230825_KP_UWA_PE_P6215_S1-A2_1_2505.d	1	1	Q58FF7|H90B3_HUMAN;P08238|HS90B_HUMAN
ELKRKFEQM		102.53	1207.64	9	0	1	604.823	2	11.8262	0.9339-0.9508	1920	8980	574468	10588	25-Aug-23_20230825_KP_UWA_PE_P6215_S1-A2_1_2505.d	1	1	P11940|PABP1_HUMAN
REDISSKL		44	946.508	8	0	0.2	474.258	2	11.7029	0.8184-0.8354	180	4160	574476	10596	25-Aug-23_20230825_KP_UWA_PE_P6215_S1-A2_1_2505.d	1	1	Q9NNX1|TUFT1_HUMAN
YTESQSSLRSSY		106.05	1406.63	12	0	0.5	704.318	2	11.789	0.9805-0.9974	1070	12400	576024	10620	25-Aug-23_20230825_KP_UWA_PE_P6215_S1-A2_1_2505.d	1	1	Q96JY6|PDLI2_HUMAN
AGKLRETL		64.5	886.524	8	0	1.4	444.267	2	11.801	0.8191-0.8361	1280	9340	576028	10624	25-Aug-23_20230825_KP_UWA_PE_P6215_S1-A2_1_2505.d	1	1	P28838|AMPL_HUMAN
RLSETRTQF		12.81	1136.59	9	0	-0.5	569.3	2	11.853	0.9013-0.9183	4580	42200	577607	10679	25-Aug-23_20230825_KP_UWA_PE_P6215_S1-A2_1_2505.d	1	1	Q8NF91|SYNE1_HUMAN
SEERAGAPL		62.69	928.461	9	0	-2.3	465.234	2	11.8919	0.7946-0.8116	5920	35400	577609	10681	25-Aug-23_20230825_KP_UWA_PE_P6215_S1-A2_1_2505.d	2	2	Q13207|TBX2_HUMAN
REENHKLQL		101.03	1165.62	9	0	-4.3	389.543	3	11.8992	0.7372-0.7543	9090	166000	577622	10694	25-Aug-23_20230825_KP_UWA_PE_P6215_S1-A2_1_2505.d	3	3	O60437|PEPL_HUMAN
SEDTAVQHGL		105.6	1055.49	10	0	-0.4	528.747	2	11.9089	0.8409-0.8579	3760	19100	577626	10698	25-Aug-23_20230825_KP_UWA_PE_P6215_S1-A2_1_2505.d	1	1	O14879|IFIT3_HUMAN
EEVEDKTVM		62.49	1078.49	9	0	-2.6	540.245	2	11.8801	0.8497-0.8667	1430	10200	577634	10706	25-Aug-23_20230825_KP_UWA_PE_P6215_S1-A2_1_2505.d	1	1	O15397|IPO8_HUMAN
MEESTNGSL		88.04	966.396	9	0	1.1	967.398	1	12.0972	1.4364-1.4529	15800	139000	579168	10716	25-Aug-23_20230825_KP_UWA_PE_P6215_S1-A2_1_2505.d	4	4	P42224|STAT1_HUMAN
HELDQGQQL		85.11	1066.5	9	0	-2.1	534.255	2	11.852	0.8470-0.8640	1690	13000	579182	10730	25-Aug-23_20230825_KP_UWA_PE_P6215_S1-A2_1_2505.d	1	1	Q7KZ85|SPT6H_HUMAN
RRGPLVKY		99.81	987.598	8	0	-5.6	330.202	3	11.8123	0.6872-0.7044	4680	107000	579186	10734	25-Aug-23_20230825_KP_UWA_PE_P6215_S1-A2_1_2505.d	3	3	Q08380|LG3BP_HUMAN
GEDGGAAAQSL		90.69	974.431	11	0	0.9	975.432	1	11.9615	1.4490-1.4654	655	8820	579188	10736	25-Aug-23_20230825_KP_UWA_PE_P6215_S1-A2_1_2505.d	3	3	P09972|ALDOC_HUMAN
RVASYARKW		18.3	1135.62	9	0	-5.9	379.544	3	11.8036	0.7181-0.7352	261	4810	579218	10766	25-Aug-23_20230825_KP_UWA_PE_P6215_S1-A2_1_2505.d	1	1	Q6ZWL3|CP4V2_HUMAN
QAVAGVCKS(+79.97)		9.52	941.404	9	0	-6.6	942.398	1	12.0979	1.4008-1.4173	4030	9570	580749	10773	25-Aug-23_20230825_KP_UWA_PE_P6215_S1-A2_1_2505.d	1	1	Q7Z6Z7|HUWE1_HUMAN	Phosphorylation (STY)	S9:Phosphorylation (STY):1000.00
DQKDHAVF		104.52	958.451	8	0	-2.4	480.228	2	11.9515	0.8096-0.8266	6110	18900	580765	10789	25-Aug-23_20230825_KP_UWA_PE_P6215_S1-A2_1_2505.d	1	1	P31689|DNJA1_HUMAN
VLKRQVQSL		33.99	1069.66	9	0	-2.2	535.833	2	11.9117	0.9122-0.9291	1570	11000	580782	10806	25-Aug-23_20230825_KP_UWA_PE_P6215_S1-A2_1_2505.d	1	1	Q969G3|SMCE1_HUMAN
QQKRKIVL		74.68	1011.66	8	0	0.3	506.831	2	11.876	0.8755-0.8925	836	7540	580783	10807	25-Aug-23_20230825_KP_UWA_PE_P6215_S1-A2_1_2505.d	1	1	P00751|CFAB_HUMAN
LAEAGGRAL		97	856.477	9	0	-0.9	429.242	2	11.9148	0.8041-0.8212	1610	11800	580784	10808	25-Aug-23_20230825_KP_UWA_PE_P6215_S1-A2_1_2505.d	1	1	Q9UQ90|SPG7_HUMAN
SVQAPSYG		105.65	807.376	8	0	1.4	808.379	1	11.9262	1.3312-1.3478	789	6070	582336	10836	25-Aug-23_20230825_KP_UWA_PE_P6215_S1-A2_1_2505.d	1	1	P05783|K1C18_HUMAN
RTQSHISQW		52.71	1141.56	9	0	2.2	571.786	2	11.9427	0.8783-0.8952	3140	47900	582348	10848	25-Aug-23_20230825_KP_UWA_PE_P6215_S1-A2_1_2505.d	3	3	O43310|CTIF_HUMAN
GYKAGMTHI		101.08	976.48	9	0	-0.3	489.244	2	11.9838	0.8490-0.8660	9530	62400	582349	10849	25-Aug-23_20230825_KP_UWA_PE_P6215_S1-A2_1_2505.d	2	2	P39023|RL3_HUMAN
GEKVSKVSL		106.14	945.549	9	0	-1.3	473.778	2	11.9369	0.8171-0.8341	1200	10400	582350	10850	25-Aug-23_20230825_KP_UWA_PE_P6215_S1-A2_1_2505.d	1	1	Q9H1H9|KI13A_HUMAN
IYNEALKG		104.22	906.481	8	0	-5.1	454.242	2	11.9893	0.7891-0.8062	19000	296000	582351	10851	25-Aug-23_20230825_KP_UWA_PE_P6215_S1-A2_1_2505.d	6	6	P06703|S10A6_HUMAN
REVEAEDPGRL		85.42	1269.63	11	0	-7.9	424.211	3	11.9086	0.7400-0.7570	289	4540	582352	10852	25-Aug-23_20230825_KP_UWA_PE_P6215_S1-A2_1_2505.d	1	1	Q92839|HYAS1_HUMAN
LESSDC(+119.00)ESL		40.45	1100.4	9	0	0.2	551.203	2	12.0127	0.8572-0.8742	2190	10900	582363	10863	25-Aug-23_20230825_KP_UWA_PE_P6215_S1-A2_1_2505.d	1	1	Q9NX09|DDIT4_HUMAN	Cysteinylation	C6:Cysteinylation:1000.00
MRQKAVSL		86.05	931.527	8	0	-3.4	466.766	2	11.5798	0.8286-0.8456	11600	308000	582370	10870	25-Aug-23_20230825_KP_UWA_PE_P6215_S1-A2_1_2505.d	4	4	P09912|IFI6_HUMAN
SSDNATLTHY		106.41	1107.48	10	0	0.1	554.745	2	11.9203	0.8620-0.8789	5410	43000	583925	10901	25-Aug-23_20230825_KP_UWA_PE_P6215_S1-A2_1_2505.d	2	2	Q5VWN6|TASO2_HUMAN
DLNEKARAL		57.4	1028.56	9	0	0.2	515.284	2	12.0294	0.8606-0.8776	7650	139000	583939	10915	25-Aug-23_20230825_KP_UWA_PE_P6215_S1-A2_1_2505.d	3	3	Q9BUL8|PDC10_HUMAN
KENSAPVKL		105.6	984.56	9	0	-3.1	493.282	2	11.9501	0.8205-0.8375	613	10800	583958	10934	25-Aug-23_20230825_KP_UWA_PE_P6215_S1-A2_1_2505.d	2	2	O14936|CSKP_HUMAN
VTDGPGNYKY		53.88	1112.51	10	0	-2.7	557.259	2	12.0149	0.8647-0.8817	3220	23100	585502	10954	25-Aug-23_20230825_KP_UWA_PE_P6215_S1-A2_1_2505.d	1	1	O75882|ATRN_HUMAN
EETEVKGTL		47.79	1004.5	9	0	-1.9	503.254	2	11.9323	0.8266-0.8436	66.5	1190	585503	10955	25-Aug-23_20230825_KP_UWA_PE_P6215_S1-A2_1_2505.d	2	2	Q96AQ6|PBIP1_HUMAN
YSEGYPGQRY		104.98	1218.53	10	0	8	610.273	2	11.9323	0.9040-0.9210			585509	10961	25-Aug-23_20230825_KP_UWA_PE_P6215_S1-A2_1_2505.d	1	1	P34896|GLYC_HUMAN
LAADC(+119.00)AHEL		12.68	1060.43	9	0	3.4	531.221	2	11.9323	0.8531-0.8701			585514	10966	25-Aug-23_20230825_KP_UWA_PE_P6215_S1-A2_1_2505.d	1	1	Q96LJ7|DHRS1_HUMAN	Cysteinylation	C5:Cysteinylation:1000.00
KPPPPPPPP		106.41	922.528	9	0	-13.7	462.261	2	11.9323	0.7857-0.8028	40300	325000	585515	10967	25-Aug-23_20230825_KP_UWA_PE_P6215_S1-A2_1_2505.d	23	23	A0JLT2|MED19_HUMAN
TENGDKITM		89.41	1007.46	9	0	-6.1	504.73	2	11.9496	0.8014-0.8184	352	2600	585518	10970	25-Aug-23_20230825_KP_UWA_PE_P6215_S1-A2_1_2505.d	1	1	Q15723|ELF2_HUMAN
AEVLNKHSL		90.44	1009.56	9	0	-0.8	505.781	2	11.9864	0.8803-0.8973	1240	10200	585520	10972	25-Aug-23_20230825_KP_UWA_PE_P6215_S1-A2_1_2505.d	1	1	P52272|HNRPM_HUMAN
NLDGNGQEAY		101.82	1079.45	10	0	-2.3	1080.45	1	12.0668	1.5542-1.5706	824	5340	587063	10991	25-Aug-23_20230825_KP_UWA_PE_P6215_S1-A2_1_2505.d	1	1	P53355|DAPK1_HUMAN
AEAAEAGNL		100.48	844.393	9	0	1.4	845.395	1	12.1477	1.3312-1.3478	4620	15900	587068	10996	25-Aug-23_20230825_KP_UWA_PE_P6215_S1-A2_1_2505.d	2	2	Q9C0C2|TB182_HUMAN
YMESMKPNKY		106.52	1289.58	10	0	1.9	645.793	2	11.9782	0.9623-0.9792	305	9920	587078	11006	25-Aug-23_20230825_KP_UWA_PE_P6215_S1-A2_1_2505.d	4	4	P57682|KLF3_HUMAN
FGEEAEEEA		76.11	1009.39	9	0	6.6	1010.39	1	11.9974	1.4371-1.4536	592	8770	587089	11017	25-Aug-23_20230825_KP_UWA_PE_P6215_S1-A2_1_2505.d	1	1	P07437|TBB5_HUMAN
IEKFDKSKL		17.37	1106.63	9	0	-7.6	369.88	3	12.0242	0.7311-0.7482	1650	16100	587094	11022	25-Aug-23_20230825_KP_UWA_PE_P6215_S1-A2_1_2505.d	1	1	O14604|TYB4Y_HUMAN;P62328|TYB4_HUMAN
TEAVVKEKL		105.98	1015.59	9	0	-1.1	508.799	2	11.7123	0.8755-0.8925	16700	135000	587098	11026	25-Aug-23_20230825_KP_UWA_PE_P6215_S1-A2_1_2505.d	3	3	Q01082|SPTB2_HUMAN
QIFTHRSNY		104.99	1164.57	9	0	-0.4	583.287	2	12.0634	0.9020-0.9190	4040	20600	587103	11031	25-Aug-23_20230825_KP_UWA_PE_P6215_S1-A2_1_2505.d	2	2	Q13129|RLF_HUMAN
VGAKKRAIL		42.63	954.634	9	0	-14.3	319.212	3	11.964	0.6646-0.6818			587110	11038	25-Aug-23_20230825_KP_UWA_PE_P6215_S1-A2_1_2505.d	1	1	Q6P4A8|PLBL1_HUMAN
DSELQREGVSHY		76.21	1418.64	12	0	-2.5	710.322	2	12.0037	0.9731-0.9900	302	3990	588657	11061	25-Aug-23_20230825_KP_UWA_PE_P6215_S1-A2_1_2505.d	1	1	Q969N2|PIGT_HUMAN
MPKVKMPK		104.99	957.55	8	0	-7.1	320.186	3	11.9818	0.6742-0.6914	226	2870	588687	11091	25-Aug-23_20230825_KP_UWA_PE_P6215_S1-A2_1_2505.d	1	1	Q09666|AHNK_HUMAN
REAEQEGGQVL		87.49	1214.59	11	0	-0.2	608.297	2	12.0625	0.9095-0.9264	603	5100	588692	11096	25-Aug-23_20230825_KP_UWA_PE_P6215_S1-A2_1_2505.d	1	1	O96024|B3GT4_HUMAN
VEETSSASSL		102.64	1008.46	10	0	2.1	1009.46	1	12.0857	1.4628-1.4793	152	1250	590226	11106	25-Aug-23_20230825_KP_UWA_PE_P6215_S1-A2_1_2505.d	1	1	Q8WXI7|MUC16_HUMAN
AAVDAGMAM(+15.99)		106	851.352	9	0	1.3	852.354	1	11.4801	1.3372-1.3538	150000	972000	590230	11110	25-Aug-23_20230825_KP_UWA_PE_P6215_S1-A2_1_2505.d	23	23	P26599|PTBP1_HUMAN	Oxidation (M)	M9:Oxidation (M):39.76
MMDPNSTQRY		106.12	1241.52	10	0	-1.2	621.76	2	12.0731	0.9108-0.9278	5050	78200	590241	11121	25-Aug-23_20230825_KP_UWA_PE_P6215_S1-A2_1_2505.d	2	2	Q9HAV4|XPO5_HUMAN
YEENAKAEL		47.34	1065.5	9	0	0.1	533.752	2	12.1494	0.8504-0.8674	8770	54100	590252	11132	25-Aug-23_20230825_KP_UWA_PE_P6215_S1-A2_1_2505.d	1	1	Q9BXC9|BBS2_HUMAN
IEHSKAVEI		102.93	1024.56	9	0	0.4	513.281	2	12.0373	0.8375-0.8545	565	16700	590257	11137	25-Aug-23_20230825_KP_UWA_PE_P6215_S1-A2_1_2505.d	2	2	Q5EBL8|PDZ11_HUMAN
RLNEHPSNNW		64.16	1265.59	10	0	-0.6	633.797	2	12.0421	0.9352-0.9521	135	5160	590262	11142	25-Aug-23_20230825_KP_UWA_PE_P6215_S1-A2_1_2505.d	1	1	Q13753|LAMC2_HUMAN
GEGKPTPAL		102.19	868.465	9	0	-6.2	435.234	2	12.1714	0.7734-0.7905	2590	13800	590264	11144	25-Aug-23_20230825_KP_UWA_PE_P6215_S1-A2_1_2505.d	1	1	Q16891|MIC60_HUMAN
QESNDHVC(+119.00)L		61.65	1162.44	9	0	1.4	582.223	2	12.19	0.8586-0.8755	2590	11700	590271	11151	25-Aug-23_20230825_KP_UWA_PE_P6215_S1-A2_1_2505.d	1	1	Q9UJX4|APC5_HUMAN	Cysteinylation	C8:Cysteinylation:1000.00
DIYSKKTL		99.38	966.539	8	0	0.4	484.273	2	12.0813	0.8280-0.8450	744	5320	590272	11152	25-Aug-23_20230825_KP_UWA_PE_P6215_S1-A2_1_2505.d	1	1	Q92922|SMRC1_HUMAN
GEARVGSEL		95.23	916.461	9	0	-4.6	459.233	2	12.1396	0.7905-0.8075	2600	20700	591823	11179	25-Aug-23_20230825_KP_UWA_PE_P6215_S1-A2_1_2505.d	1	1	Q12789|TF3C1_HUMAN
SETNDTKVL		106.23	1005.5	9	0	-3.2	503.751	2	11.4818	0.8239-0.8409	81900	1440000	591831	11187	25-Aug-23_20230825_KP_UWA_PE_P6215_S1-A2_1_2505.d	9	9	P05783|K1C18_HUMAN
VTDHNLHEL		105.48	1076.53	9	0	-2.5	539.265	2	12.147	0.8979-0.9149	4090	32700	591834	11190	25-Aug-23_20230825_KP_UWA_PE_P6215_S1-A2_1_2505.d	2	2	Q9NV31|IMP3_HUMAN
ETDSSEEISRY		102.65	1314.56	11	0	-2.1	658.28	2	12.0959	0.9325-0.9494	525	11200	591842	11198	25-Aug-23_20230825_KP_UWA_PE_P6215_S1-A2_1_2505.d	2	2	Q96NL6|SCLT1_HUMAN
KEDSDEVHL		106.46	1070.49	9	0	-0.7	536.247	2	12.1595	0.8586-0.8755	4730	28500	591843	11199	25-Aug-23_20230825_KP_UWA_PE_P6215_S1-A2_1_2505.d	1	1	P33241|LSP1_HUMAN
HESLSHEL		55.5	950.446	8	0	-2.5	951.444	1	12.1466	1.4542-1.4707	28200	409000	593393	11225	25-Aug-23_20230825_KP_UWA_PE_P6215_S1-A2_1_2505.d	4	4	Q8IZV5|RDH10_HUMAN
GEDPETAAV		9.51	887.387	9	0	-4.6	888.384	1	12.091	1.3756-1.3922			593395	11227	25-Aug-23_20230825_KP_UWA_PE_P6215_S1-A2_1_2505.d	1	1	Q96NU1|SAM11_HUMAN
GAEDGGPG		9.92	658.256	8	0	-1.3	659.257	1	12.1847	1.0136-1.0304	2760	28800	593405	11237	25-Aug-23_20230825_KP_UWA_PE_P6215_S1-A2_1_2505.d	1	1	Q7Z7M0|MEGF8_HUMAN
ILDENSQKY		105.44	1108.54	9	0	1	555.274	2	12.1625	0.8504-0.8674	10400	86200	593418	11250	25-Aug-23_20230825_KP_UWA_PE_P6215_S1-A2_1_2505.d	1	1	Q8N1I0|DOCK4_HUMAN
MVKKKVVF		106.49	977.61	8	0	-2.1	489.808	2	12.1566	0.8518-0.8688	1470	11500	593425	11257	25-Aug-23_20230825_KP_UWA_PE_P6215_S1-A2_1_2505.d	1	1	Q9UBE0|SAE1_HUMAN
VEFKHDDRL		25.93	1157.58	9	0	-1.6	386.865	3	12.1524	0.6968-0.7140	275	5150	595009	11317	25-Aug-23_20230825_KP_UWA_PE_P6215_S1-A2_1_2505.d	1	1	P53992|SC24C_HUMAN
VMDDGTNEY		103.88	1042.39	9	0	-0.2	1043.39	1	12.2912	1.5023-1.5187	2310	10500	595018	11326	25-Aug-23_20230825_KP_UWA_PE_P6215_S1-A2_1_2505.d	1	1	Q96RV3|PCX1_HUMAN
GEEATTTKSQVL		105.67	1262.64	12	0	0.6	632.321	2	12.2096	0.9393-0.9562	1120	7540	596591	11375	25-Aug-23_20230825_KP_UWA_PE_P6215_S1-A2_1_2505.d	1	1	O15460|P4HA2_HUMAN
GEEQTQDTEL		79.94	1148.48	10	0	-2.4	575.243	2	12.4717	0.8918-0.9088	10100	52200	596607	11391	25-Aug-23_20230825_KP_UWA_PE_P6215_S1-A2_1_2505.d	3	3	P30511|HLAF_HUMAN
KQNDVRVKF		106.23	1132.64	9	0	-5.9	378.547	3	12.232	0.7201-0.7372	1940	16700	596609	11393	25-Aug-23_20230825_KP_UWA_PE_P6215_S1-A2_1_2505.d	1	1	Q9Y2U5|M3K2_HUMAN
STDTGEAVY		75.04	941.398	9	0	0.1	942.398	1	12.0979	1.4107-1.4272	4030	38300	598161	11421	25-Aug-23_20230825_KP_UWA_PE_P6215_S1-A2_1_2505.d	4	4	Q9NXB0|MKS1_HUMAN
SESGPDNEL		102.65	946.388	9	0	-1.1	947.387	1	12.4064	1.3823-1.3988	1930	8760	598162	11422	25-Aug-23_20230825_KP_UWA_PE_P6215_S1-A2_1_2505.d	2	2	Q8IUD6|RN135_HUMAN
AEDAAGQAL		61.29	844.393	9	0	1.4	845.395	1	12.1477	1.3465-1.3631	3800	11800	598163	11423	25-Aug-23_20230825_KP_UWA_PE_P6215_S1-A2_1_2505.d	1	1	O15230|LAMA5_HUMAN
ATDINGDDY		104.02	982.388	9	0	5.3	983.393	1	12.2052	1.4457-1.4621	322	9930	598186	11446	25-Aug-23_20230825_KP_UWA_PE_P6215_S1-A2_1_2505.d	1	1	P06756|ITAV_HUMAN
YTAPQPGKY		103.3	1023.5	9	0	-1.2	512.754	2	12.1625	0.8382-0.8552	278	4650	598192	11452	25-Aug-23_20230825_KP_UWA_PE_P6215_S1-A2_1_2505.d	1	1	P21333|FLNA_HUMAN
SAYERSMM		106.35	973.4	8	0	-11.3	487.698	2	12.1862	0.8109-0.8280			598193	11453	25-Aug-23_20230825_KP_UWA_PE_P6215_S1-A2_1_2505.d	2	2	P18583|SON_HUMAN
TEVENGGSL		104.73	904.414	9	0	-5.3	905.41	1	12.2095	1.3551-1.3717	408	6860	599741	11477	25-Aug-23_20230825_KP_UWA_PE_P6215_S1-A2_1_2505.d	3	3	P14618|KPYM_HUMAN
DIIERHNTM		103.74	1127.54	9	0	0.8	564.773	2	12.2097	0.8939-0.9108	881	8240	599753	11489	25-Aug-23_20230825_KP_UWA_PE_P6215_S1-A2_1_2505.d	1	1	O75815|BCAR3_HUMAN
SEKVDRAVL		104.87	1015.57	9	0	-1.1	508.786	2	12.25	0.8443-0.8613	2980	52400	599754	11490	25-Aug-23_20230825_KP_UWA_PE_P6215_S1-A2_1_2505.d	2	2	Q96CV9|OPTN_HUMAN
GESGGSMHTAL		64.43	1045.45	11	0	-1.8	523.727	2	12.4446	0.8348-0.8518	7430	27600	599770	11506	25-Aug-23_20230825_KP_UWA_PE_P6215_S1-A2_1_2505.d	1	1	Q00013|EM55_HUMAN
SENSETTAL		57.69	950.419	9	0	-1.7	951.418	1	12.3006	1.4166-1.4331	913	3510	599788	11524	25-Aug-23_20230825_KP_UWA_PE_P6215_S1-A2_1_2505.d	1	1	Q8WXI7|MUC16_HUMAN
YMENGGGGEY		105.74	1075.39	10	0	1	1076.39	1	11.698	1.4970-1.5135	11200	250000	601320	11532	25-Aug-23_20230825_KP_UWA_PE_P6215_S1-A2_1_2505.d	7	7	P09871|C1S_HUMAN
GTDGVEANY		62.98	924.382	9	0	4.8	925.388	1	12.2496	1.3869-1.4034			601323	11535	25-Aug-23_20230825_KP_UWA_PE_P6215_S1-A2_1_2505.d	1	1	O75533|SF3B1_HUMAN
YASGSSASL		105.94	841.382	9	0	0.5	842.383	1	12.1063	1.3458-1.3624	10800	177000	601324	11536	25-Aug-23_20230825_KP_UWA_PE_P6215_S1-A2_1_2505.d	6	6	Q15149|PLEC_HUMAN
AHQKYVRQAW		82.29	1285.67	10	0	4.1	643.839	2	12.2681	0.9609-0.9778	1620	14700	601335	11547	25-Aug-23_20230825_KP_UWA_PE_P6215_S1-A2_1_2505.d	2	2	P50914|RL14_HUMAN
GEERPIGHL		63.73	1006.52	9	0	-0.2	504.263	2	12.2943	0.8470-0.8640	945	11800	601347	11559	25-Aug-23_20230825_KP_UWA_PE_P6215_S1-A2_1_2505.d	2	2	Q8IZ52|CHSS2_HUMAN
NIKDKAVI		38.2	899.544	8	0	-7	450.773	2	12.3045	0.8089-0.8259	1770	18300	601351	11563	25-Aug-23_20230825_KP_UWA_PE_P6215_S1-A2_1_2505.d	1	1	P80511|S10AC_HUMAN
VQKKTFTKW		56.56	1164.67	9	0	-11.6	389.222	3	12.2822	0.7331-0.7502	690	7500	601359	11571	25-Aug-23_20230825_KP_UWA_PE_P6215_S1-A2_1_2505.d	1	1	Q01082|SPTB2_HUMAN;P11277|SPTB1_HUMAN;P11532|DMD_HUMAN;P46939|UTRN_HUMAN;Q03001|DYST_HUMAN;Q9UPN3|MACF1_HUMAN;O15020|SPTN2_HUMAN;Q15149|PLEC_HUMAN
YAHPSGTAL		96.04	915.445	9	0	0.7	916.446	1	12.3241	1.4259-1.4424	6010	35300	602908	11596	25-Aug-23_20230825_KP_UWA_PE_P6215_S1-A2_1_2505.d	3	3	Q8N556|AFAP1_HUMAN
NLDKNTVGY		60.71	1022.5	9	0	-1.6	512.254	2	12.3549	0.8742-0.8912	1730	15500	602923	11611	25-Aug-23_20230825_KP_UWA_PE_P6215_S1-A2_1_2505.d	1	1	Q9NVH1|DJC11_HUMAN
KQNHESVQW		84.73	1154.55	9	0	-0.6	578.276	2	12.4095	0.8884-0.9054	5960	31400	602941	11629	25-Aug-23_20230825_KP_UWA_PE_P6215_S1-A2_1_2505.d	2	2	O43143|DHX15_HUMAN
ETELKTTDY		106.54	1098.51	9	0	-6.1	550.254	2	12.3197	0.8586-0.8755	599	12100	602942	11630	25-Aug-23_20230825_KP_UWA_PE_P6215_S1-A2_1_2505.d	1	1	P13611|CSPG2_HUMAN
RTQPMTAQAASY		95.45	1323.62	12	0	-2.5	662.813	2	12.3285	0.9487-0.9656	876	8990	602948	11636	25-Aug-23_20230825_KP_UWA_PE_P6215_S1-A2_1_2505.d	1	1	Q96PK6|RBM14_HUMAN
RIHIRENSY		17.05	1186.62	9	0	3.4	396.546	3	12.3897	0.7188-0.7359	1710	12100	602956	11644	25-Aug-23_20230825_KP_UWA_PE_P6215_S1-A2_1_2505.d	1	1	Q9H8G1|ZN430_HUMAN;Q8TF32|ZN431_HUMAN
PQKIKAEL		102.68	925.56	8	0	-4.6	463.782	2	12.3119	0.8164-0.8334	142	5010	602964	11652	25-Aug-23_20230825_KP_UWA_PE_P6215_S1-A2_1_2505.d	2	2	Q8WYP3|RIN2_HUMAN
YEAIHHEDL		93.48	1125.51	9	0	-3.1	563.756	2	12.4053	0.8945-0.9115	3950	30100	604508	11672	25-Aug-23_20230825_KP_UWA_PE_P6215_S1-A2_1_2505.d	1	1	P08631|HCK_HUMAN
SEPVTGLDAK		106.09	1015.52	10	0	0.5	508.763	2	12.4485	0.8307-0.8477	14200	153000	604510	11674	25-Aug-23_20230825_KP_UWA_PE_P6215_S1-A2_1_2505.d	3	3	iRT-pepB
AAAGPSC(+119.00)AL		88.19	878.363	9	0	-5	440.183	2	12.5245	0.7673-0.7844	17500	166000	604512	11676	25-Aug-23_20230825_KP_UWA_PE_P6215_S1-A2_1_2505.d	7	7	P41134|ID1_HUMAN	Cysteinylation	C7:Cysteinylation:1000.00
AEDKDTPAL		104.26	958.461	9	0	-4	480.232	2	12.5104	0.8280-0.8450	21000	269000	604516	11680	25-Aug-23_20230825_KP_UWA_PE_P6215_S1-A2_1_2505.d	5	5	Q7Z6Z7|HUWE1_HUMAN
YTQATHDESMTY		106.11	1445.58	12	0	7.8	723.796	2	12.3475	0.9798-0.9967	307	5650	604530	11694	25-Aug-23_20230825_KP_UWA_PE_P6215_S1-A2_1_2505.d	1	1	P13611|CSPG2_HUMAN
NVDPVQHTY		106.45	1071.5	9	0	2.4	1072.5	1	12.4473	1.5253-1.5417	81800	2390000	606076	11716	25-Aug-23_20230825_KP_UWA_PE_P6215_S1-A2_1_2505.d	8	8	O00468|AGRIN_HUMAN
KLPDDYRC(+119.00)SY		73.57	1377.57	10	0	-5.1	460.191	3	12.4284	0.7488-0.7659	8260	120000	606097	11737	25-Aug-23_20230825_KP_UWA_PE_P6215_S1-A2_1_2505.d	2	2	Q9UK99|FBX3_HUMAN	Cysteinylation	C8:Cysteinylation:1000.00
AETLSKQSI		105.3	975.524	9	0	3.8	488.767	2	12.3708	0.8402-0.8572	570	5620	606112	11752	25-Aug-23_20230825_KP_UWA_PE_P6215_S1-A2_1_2505.d	1	1	P04839|CY24B_HUMAN
SETEEASQL		104.66	992.43	9	0	2.8	993.433	1	12.2729	1.4358-1.4523	8070	54000	607655	11771	25-Aug-23_20230825_KP_UWA_PE_P6215_S1-A2_1_2505.d	2	2	Q9P2E9|RRBP1_HUMAN
YSDERGC(+119.00)LY		73.96	1223.46	9	0	0.4	612.732	2	12.4587	0.9115-0.9284	3360	23300	607669	11785	25-Aug-23_20230825_KP_UWA_PE_P6215_S1-A2_1_2505.d	1	1	P98164|LRP2_HUMAN	Cysteinylation	C7:Cysteinylation:1000.00
KTDVHSPLKY		29.17	1186.63	10	0	-8.3	396.546	3	12.3897	0.7468-0.7639	1710	12100	607673	11789	25-Aug-23_20230825_KP_UWA_PE_P6215_S1-A2_1_2505.d	1	1	Q495T6|MMEL1_HUMAN
FEEKQGTEI		105.61	1079.51	9	0	-2.6	540.759	2	12.4307	0.8776-0.8945	607	16200	607676	11792	25-Aug-23_20230825_KP_UWA_PE_P6215_S1-A2_1_2505.d	2	2	P19338|NUCL_HUMAN
SEAGASNPSL		105.51	931.425	10	0	1.8	932.427	1	12.4544	1.4107-1.4272	505	5450	607687	11803	25-Aug-23_20230825_KP_UWA_PE_P6215_S1-A2_1_2505.d	2	2	O94854|K0754_HUMAN
RTREDIEGSHW		52.77	1384.65	11	0	-4.4	462.551	3	12.4455	0.8055-0.8225	2250	22200	607688	11804	25-Aug-23_20230825_KP_UWA_PE_P6215_S1-A2_1_2505.d	1	1	Q5XPI4|RN123_HUMAN
KEEDPIHLR		106.17	1135.6	9	0	-3.7	379.536	3	12.3766	0.7413-0.7584			607695	11811	25-Aug-23_20230825_KP_UWA_PE_P6215_S1-A2_1_2505.d	1	1	O75015|FCG3B_HUMAN;P08637|FCG3A_HUMAN
VSDPSSPQYGKY		106.62	1326.61	12	0	0.4	664.307	2	12.488	0.9548-0.9717	2540	25800	609247	11839	25-Aug-23_20230825_KP_UWA_PE_P6215_S1-A2_1_2505.d	1	1	O14773|TPP1_HUMAN
AENEKIQNEQL		97.68	1314.64	11	0	1.3	658.324	2	12.4477	0.9454-0.9623	1880	40900	610823	11891	25-Aug-23_20230825_KP_UWA_PE_P6215_S1-A2_1_2505.d	2	2	P12270|TPR_HUMAN
RSEDPDTSMDSY		106.37	1401.54	12	0	0.4	701.77	2	12.5131	0.9643-0.9812	1660	32900	610842	11910	25-Aug-23_20230825_KP_UWA_PE_P6215_S1-A2_1_2505.d	2	2	P50416|CPT1A_HUMAN
SLSKRNVSL		87.36	1002.58	9	0	-6.3	502.292	2	12.466	0.8538-0.8708	207	4060	610844	11912	25-Aug-23_20230825_KP_UWA_PE_P6215_S1-A2_1_2505.d	1	1	Q5VZ89|DEN4C_HUMAN
FSKVGREL		57.16	934.524	8	0	-4.6	468.264	2	12.4774	0.8225-0.8395	680	8020	610850	11918	25-Aug-23_20230825_KP_UWA_PE_P6215_S1-A2_1_2505.d	1	1	Q9HCE0|EPG5_HUMAN
EIKEKTVL		92.58	958.57	8	0	-4.6	480.286	2	12.5983	0.8348-0.8518	5450	42600	612402	11946	25-Aug-23_20230825_KP_UWA_PE_P6215_S1-A2_1_2505.d	1	1	P40424|PBX1_HUMAN
TAVEAGRAL		57.89	886.487	9	0	-6.5	444.245	2	12.571	0.8014-0.8184	2280	11800	612403	11947	25-Aug-23_20230825_KP_UWA_PE_P6215_S1-A2_1_2505.d	1	1	Q8IY17|PLPL6_HUMAN
AEFQEHEHAL		41.15	1209.54	10	0	-0.4	605.773	2	12.5125	0.8993-0.9162	714	7200	612409	11953	25-Aug-23_20230825_KP_UWA_PE_P6215_S1-A2_1_2505.d	1	1	Q9NW13|RBM28_HUMAN
SASPDPRPL		72.99	938.482	9	0	-6	470.242	2	12.5363	0.7959-0.8130	1600	6440	612412	11956	25-Aug-23_20230825_KP_UWA_PE_P6215_S1-A2_1_2505.d	1	1	Q6H9L7|ISM2_HUMAN
VTEIDQDKY		105.88	1109.52	9	0	-2.2	555.764	2	12.6811	0.8490-0.8660	87600	1230000	612413	11957	25-Aug-23_20230825_KP_UWA_PE_P6215_S1-A2_1_2505.d	10	10	P21333|FLNA_HUMAN
QSDFGAGHY		38.48	980.399	9	0	-7.2	491.2	2	12.523	0.8068-0.8239	571	3630	612437	11981	25-Aug-23_20230825_KP_UWA_PE_P6215_S1-A2_1_2505.d	1	1	Q8WYB5|KAT6B_HUMAN
GSAMSTDAY		72.85	901.349	9	0	1.5	902.351	1	12.586	1.3961-1.4127	404	2970	613966	11986	25-Aug-23_20230825_KP_UWA_PE_P6215_S1-A2_1_2505.d	2	2	O95721|SNP29_HUMAN
SASPAGDSL		65.9	803.366	9	0	0.4	804.368	1	12.6961	1.2967-1.3133	2810	9580	613969	11989	25-Aug-23_20230825_KP_UWA_PE_P6215_S1-A2_1_2505.d	1	1	P01100|FOS_HUMAN
LTDPEAAKY		105.7	1006.5	9	0	0.9	504.253	2	12.5626	0.8361-0.8531	10800	108000	613980	12000	25-Aug-23_20230825_KP_UWA_PE_P6215_S1-A2_1_2505.d	2	2	P04062|GBA1_HUMAN
SEEELKTHI		105.21	1084.54	9	0	-7.5	543.269	2	12.5143	0.9081-0.9251	563	14200	613995	12015	25-Aug-23_20230825_KP_UWA_PE_P6215_S1-A2_1_2505.d	2	2	P12956|XRCC6_HUMAN
SEADAGETL		100.6	891.382	9	0	-5.9	892.378	1	12.5036	1.3644-1.3809			614004	12024	25-Aug-23_20230825_KP_UWA_PE_P6215_S1-A2_1_2505.d	3	3	P18583|SON_HUMAN
VETEGGSEL		100.64	919.413	9	0	-0.7	920.413	1	12.8012	1.4404-1.4569	5910	57500	615547	12043	25-Aug-23_20230825_KP_UWA_PE_P6215_S1-A2_1_2505.d	3	3	Q9BUJ2|HNRL1_HUMAN
EAAQKNMAL		105.45	974.486	9	0	-3	488.245	2	12.666	0.8082-0.8252	10500	72300	615564	12060	25-Aug-23_20230825_KP_UWA_PE_P6215_S1-A2_1_2505.d	2	2	P35579|MYH9_HUMAN
SEAEPGGGSL		105.18	902.398	10	0	1.7	903.4	1	12.7648	1.3624-1.3789	6810	144000	615569	12065	25-Aug-23_20230825_KP_UWA_PE_P6215_S1-A2_1_2505.d	8	8	P15170|ERF3A_HUMAN
KLLEQRAQY		95.14	1147.63	9	0	-2.1	574.819	2	12.6123	0.9176-0.9345	1990	18500	615571	12067	25-Aug-23_20230825_KP_UWA_PE_P6215_S1-A2_1_2505.d	1	1	Q6PD62|CTR9_HUMAN
SVKEKNISI		9.63	1016.59	9	0	-2.4	509.296	2	12.5752	0.8531-0.8701	347	4570	615581	12077	25-Aug-23_20230825_KP_UWA_PE_P6215_S1-A2_1_2505.d	1	1	O75159|SOCS5_HUMAN
RVRVKVETY		85.11	1148.67	9	0	-5	383.891	3	12.6245	0.7133-0.7304	12200	79600	615583	12079	25-Aug-23_20230825_KP_UWA_PE_P6215_S1-A2_1_2505.d	1	1	P27694|RFA1_HUMAN
RMQEESLRQEY		65.22	1467.68	11	0	-4	490.228	3	12.5353	0.7925-0.8096			615590	12086	25-Aug-23_20230825_KP_UWA_PE_P6215_S1-A2_1_2505.d	1	1	Q9P270|SLAI2_HUMAN
FGHSSTSAL		85.43	905.424	9	0	-5.3	453.714	2	12.5353	0.8000-0.8171	644	10600	615596	12092	25-Aug-23_20230825_KP_UWA_PE_P6215_S1-A2_1_2505.d	2	2	Q7Z6Z7|HUWE1_HUMAN
LESKIREHL		85.53	1123.63	9	0	-1.5	562.82	2	12.6379	0.9176-0.9345	40300	752000	617145	12117	25-Aug-23_20230825_KP_UWA_PE_P6215_S1-A2_1_2505.d	4	4	P05783|K1C18_HUMAN
GAAEVQRF		105.12	876.445	8	0	-4.3	439.225	2	12.7168	0.7755-0.7925	4310	105000	617149	12121	25-Aug-23_20230825_KP_UWA_PE_P6215_S1-A2_1_2505.d	5	5	Q13813|SPTN1_HUMAN
FEHHGQVRL		104.4	1121.57	9	0	-10.3	374.858	3	12.567	0.7536-0.7707			617158	12130	25-Aug-23_20230825_KP_UWA_PE_P6215_S1-A2_1_2505.d	1	1	Q13888|TF2H2_HUMAN;Q6P1K8|T2H2L_HUMAN
YTETEPYHNY		106.53	1315.54	10	0	-0.9	658.77	2	12.6526	0.9379-0.9548	9500	239000	617162	12134	25-Aug-23_20230825_KP_UWA_PE_P6215_S1-A2_1_2505.d	4	4	Q86VM9|ZCH18_HUMAN
DLYHKSC(+119.00)AL		53.69	1167.51	9	0	-2.8	584.754	2	12.567	0.8986-0.9156			617163	12135	25-Aug-23_20230825_KP_UWA_PE_P6215_S1-A2_1_2505.d	1	1	Q8IX12|CCAR1_HUMAN	Cysteinylation	C7:Cysteinylation:1000.00
KEAENPREVL		104.59	1183.62	10	0	0.7	592.813	2	12.6486	0.9210-0.9379	1760	14400	617171	12143	25-Aug-23_20230825_KP_UWA_PE_P6215_S1-A2_1_2505.d	1	1	Q15459|SF3A1_HUMAN
RLHYYRGNY		103.61	1240.61	9	0	-5.6	414.539	3	12.567	0.7495-0.7666			617174	12146	25-Aug-23_20230825_KP_UWA_PE_P6215_S1-A2_1_2505.d	2	2	Q8NE71|ABCF1_HUMAN
RMKDLRDAY		51.66	1166.59	9	0	-4.6	389.865	3	12.562	0.7085-0.7256	150	3290	617177	12149	25-Aug-23_20230825_KP_UWA_PE_P6215_S1-A2_1_2505.d	1	1	O14514|AGRB1_HUMAN
DVKEKVVV		103.6	914.544	8	0	-4.5	458.274	2	12.6533	0.8103-0.8273	1140	7120	617186	12158	25-Aug-23_20230825_KP_UWA_PE_P6215_S1-A2_1_2505.d	1	1	Q92817|EVPL_HUMAN
AAFTAARS		33.21	793.408	8	0	-13.1	794.399	1	12.7771	1.3000-1.3166	4870	72800	618720	12168	25-Aug-23_20230825_KP_UWA_PE_P6215_S1-A2_1_2505.d	3	3	Q8TBF5|PIGX_HUMAN
TAQKRVYSL		105.69	1064.6	9	0	-0.2	533.302	2	12.6591	0.8878-0.9047	4770	79500	618730	12178	25-Aug-23_20230825_KP_UWA_PE_P6215_S1-A2_1_2505.d	2	2	P41220|RGS2_HUMAN
AEQQIKDNL		19.45	1057.54	9	0	-3	529.772	2	12.6705	0.8572-0.8742	1140	9890	618731	12179	25-Aug-23_20230825_KP_UWA_PE_P6215_S1-A2_1_2505.d	1	1	Q13772|NCOA4_HUMAN
FAEGQGRAL		75.25	947.482	9	0	-2	474.744	2	12.687	0.8171-0.8341	5730	72200	618732	12180	25-Aug-23_20230825_KP_UWA_PE_P6215_S1-A2_1_2505.d	2	2	Q92508|PIEZ1_HUMAN
RITAVRRVY		75.74	1132.68	9	0	-4.7	378.564	3	12.6309	0.7475-0.7646	7120	60000	618734	12182	25-Aug-23_20230825_KP_UWA_PE_P6215_S1-A2_1_2505.d	1	1	Q12996|CSTF3_HUMAN
DLKAASKL		98.24	844.502	8	0	-5.1	423.253	2	12.6978	0.7782-0.7953	2290	34900	618744	12192	25-Aug-23_20230825_KP_UWA_PE_P6215_S1-A2_1_2505.d	3	3	Q13217|DNJC3_HUMAN
SSEPVTGLDAK		106.29	1102.55	11	0	0.4	552.279	2	12.702	0.8789-0.8959	13200	225000	618748	12196	25-Aug-23_20230825_KP_UWA_PE_P6215_S1-A2_1_2505.d	5	5	iRT-pepB
EIREKLAKM		37.5	1116.63	9	0	-7.7	373.213	3	12.6235	0.7482-0.7652	382	7790	618750	12198	25-Aug-23_20230825_KP_UWA_PE_P6215_S1-A2_1_2505.d	1	1	P62847|RS24_HUMAN
ATDMPVKNQY		106.24	1165.54	10	0	0	583.775	2	12.6361	0.8884-0.9054	1450	17700	618761	12209	25-Aug-23_20230825_KP_UWA_PE_P6215_S1-A2_1_2505.d	2	2	Q96CN4|EVI5L_HUMAN
ETDNM(+15.99)FNRY		68.21	1204.48	9	0	1	603.244	2	12.6199	0.8912-0.9081	1160	7040	620344	12268	25-Aug-23_20230825_KP_UWA_PE_P6215_S1-A2_1_2505.d	1	1	O00462|MANBA_HUMAN	Oxidation (M)	M5:Oxidation (M):1000.00
GTDSASGMDY		105.69	1002.36	10	0	1.9	1003.36	1	12.7128	1.4740-1.4905	192	1690	621884	12284	25-Aug-23_20230825_KP_UWA_PE_P6215_S1-A2_1_2505.d	1	1	P53634|CATC_HUMAN
LAGQATTAY		69.91	894.445	9	0	-7.8	895.438	1	12.7232	1.4008-1.4173	157	1260	621886	12286	25-Aug-23_20230825_KP_UWA_PE_P6215_S1-A2_1_2505.d	1	1	P04233|HG2A_HUMAN
SLKLKKDSL		66.56	1030.64	9	0	-2.7	516.322	2	12.6976	0.8993-0.9162	980	9930	621897	12297	25-Aug-23_20230825_KP_UWA_PE_P6215_S1-A2_1_2505.d	1	1	O15117|FYB1_HUMAN
VAAPPPKNSF		105.69	1026.55	10	0	-2.4	514.277	2	12.8433	0.8327-0.8497	4430	19800	623479	12355	25-Aug-23_20230825_KP_UWA_PE_P6215_S1-A2_1_2505.d	1	1	O15357|SHIP2_HUMAN
NARLKDAL		67.95	899.519	8	0	-3.6	450.762	2	12.8005	0.8143-0.8314	1460	10200	623497	12373	25-Aug-23_20230825_KP_UWA_PE_P6215_S1-A2_1_2505.d	1	1	Q14203|DCTN1_HUMAN
STDVDKTGASYY		106.32	1305.57	12	0	0.4	653.789	2	12.7779	0.9372-0.9542	2630	20400	623498	12374	25-Aug-23_20230825_KP_UWA_PE_P6215_S1-A2_1_2505.d	1	1	Q9BY44|EIF2A_HUMAN
QSDPTQSGMY		105.28	1112.44	10	0	5.6	1113.45	1	12.7257	1.5378-1.5542	6040	84600	625041	12393	25-Aug-23_20230825_KP_UWA_PE_P6215_S1-A2_1_2505.d	7	7	O60381|HBP1_HUMAN
VSDDNAPSPY		34.86	1063.45	10	0	4.4	1064.45	1	12.7618	1.4898-1.5062	114	2440	625042	12394	25-Aug-23_20230825_KP_UWA_PE_P6215_S1-A2_1_2505.d	1	1	Q32MH5|ATOSA_HUMAN
VEAGGM(+15.99)QAL		83.85	890.417	9	0	-1.2	891.417	1	12.7257	1.3816-1.3981			625045	12397	25-Aug-23_20230825_KP_UWA_PE_P6215_S1-A2_1_2505.d	1	1	P35222|CTNB1_HUMAN;P14923|PLAK_HUMAN	Oxidation (M)	M6:Oxidation (M):1000.00
HLRKYNEAL		90.49	1142.62	9	0	-2.4	572.312	2	12.758	0.9142-0.9311	286	2820	625057	12409	25-Aug-23_20230825_KP_UWA_PE_P6215_S1-A2_1_2505.d	1	1	Q9BYX4|IFIH1_HUMAN
GSSEPVTGLDAK		106.17	1159.57	12	0	-1.2	580.788	2	12.7985	0.8844-0.9013	17500	131000	625058	12410	25-Aug-23_20230825_KP_UWA_PE_P6215_S1-A2_1_2505.d	2	2	iRT-pepB
YIQEARNC(+119.00)L		39.43	1227.54	9	0	4.3	614.774	2	12.7776	0.9352-0.9521	2290	20200	625067	12419	25-Aug-23_20230825_KP_UWA_PE_P6215_S1-A2_1_2505.d	1	1	Q9NNX1|TUFT1_HUMAN	Cysteinylation	C8:Cysteinylation:1000.00
RIKQKYAEL		81.63	1147.67	9	0	-8.7	383.558	3	12.7306	0.7030-0.7201	935	13600	625077	12429	25-Aug-23_20230825_KP_UWA_PE_P6215_S1-A2_1_2505.d	1	1	Q13751|LAMB3_HUMAN
RLHSPQTHW		106.02	1160.58	9	0	-11.4	387.861	3	12.7257	0.6968-0.7140			625086	12438	25-Aug-23_20230825_KP_UWA_PE_P6215_S1-A2_1_2505.d	1	1	Q9H8Y5|ANKZ1_HUMAN
RTKQICKSW		101.23	1148.61	9	0	-4.7	383.873	3	12.7759	0.7420-0.7591	646	11000	625099	12451	25-Aug-23_20230825_KP_UWA_PE_P6215_S1-A2_1_2505.d	2	2	Q9H788|SH24A_HUMAN
VTDSPSPEY		105.99	993.429	9	0	3.8	994.433	1	12.8685	1.4707-1.4872	1120	6730	626633	12461	25-Aug-23_20230825_KP_UWA_PE_P6215_S1-A2_1_2505.d	1	1	Q99743|NPAS2_HUMAN
GSDEGTEYY		55.28	1019.37	9	0	2.3	1020.37	1	12.8179	1.4397-1.4562	317	1870	626634	12462	25-Aug-23_20230825_KP_UWA_PE_P6215_S1-A2_1_2505.d	1	1	Q9H0W8|SMG9_HUMAN
IAKHGTAL		23.23	809.476	8	0	-6.4	405.74	2	12.8141	0.7584-0.7755	3360	29700	626651	12479	25-Aug-23_20230825_KP_UWA_PE_P6215_S1-A2_1_2505.d	1	1	P22059|OSBP1_HUMAN
HPPPHLKTQL		16.14	1166.66	10	0	-7.2	389.887	3	13.0532	0.7816-0.7987	5780	28900	626659	12487	25-Aug-23_20230825_KP_UWA_PE_P6215_S1-A2_1_2505.d	2	2	Q9NUK0|MBNL3_HUMAN
KYNKILNKY		27.93	1182.68	9	0	-9.5	395.226	3	12.7965	0.7454-0.7625	314	4840	626673	12501	25-Aug-23_20230825_KP_UWA_PE_P6215_S1-A2_1_2505.d	1	1	Q92608|DOCK2_HUMAN
AEGHTDAVL		104.44	911.435	9	0	-2.9	912.433	1	12.8734	1.4087-1.4252	6130	36800	628215	12519	25-Aug-23_20230825_KP_UWA_PE_P6215_S1-A2_1_2505.d	4	4	Q13610|PWP1_HUMAN
SEERPPAQAL		104.69	1096.55	10	0	-1.7	549.278	2	12.8438	0.8620-0.8789	2530	27100	628229	12533	25-Aug-23_20230825_KP_UWA_PE_P6215_S1-A2_1_2505.d	2	2	P27816|MAP4_HUMAN
AEAEAASVRM		96.42	1033.49	10	0	-8.4	517.742	2	12.7892	0.8314-0.8484			628230	12534	25-Aug-23_20230825_KP_UWA_PE_P6215_S1-A2_1_2505.d	1	1	O75955|FLOT1_HUMAN
NLLKKHQL		72.32	992.613	8	0	-9.1	331.873	3	12.7892	0.6413-0.6584	2410	27300	628235	12539	25-Aug-23_20230825_KP_UWA_PE_P6215_S1-A2_1_2505.d	3	3	P02549|SPTA1_HUMAN;Q13813|SPTN1_HUMAN
YEAKELHDAM		106.63	1205.54	10	0	0.2	603.772	2	12.8489	0.9142-0.9311	4240	49000	628237	12541	25-Aug-23_20230825_KP_UWA_PE_P6215_S1-A2_1_2505.d	2	2	P13928|ANXA8_HUMAN;Q5VT79|AXA81_HUMAN
NSN(+0.98)LTDNQY		105.74	1068.44	9	0	-5.3	1069.43	1	12.7892	1.5174-1.5338			628239	12543	25-Aug-23_20230825_KP_UWA_PE_P6215_S1-A2_1_2505.d	1	1	P22897|MRC1_HUMAN	Deamidation (NQ)	N3:Deamidation (NQ):0.00
QEKEAIERL		16.81	1114.6	9	0	-6.3	372.535	3	12.8378	0.7447-0.7618	815	12500	628244	12548	25-Aug-23_20230825_KP_UWA_PE_P6215_S1-A2_1_2505.d	2	2	P54727|RD23B_HUMAN;P54725|RD23A_HUMAN
YTDPPQESY		104.94	1098.45	9	0	0	1099.45	1	12.8187	1.4839-1.5003	153	3300	629788	12568	25-Aug-23_20230825_KP_UWA_PE_P6215_S1-A2_1_2505.d	2	2	Q9BY67|CADM1_HUMAN
KEESVESSL		30.86	1006.48	9	0	-0.5	1007.48	1	12.8279	1.4549-1.4714	130	2730	629789	12569	25-Aug-23_20230825_KP_UWA_PE_P6215_S1-A2_1_2505.d	1	1	Q00987|MDM2_HUMAN
HLKQQVSGL		94.14	1008.57	9	0	-0.1	505.289	2	12.9221	0.8463-0.8633	12600	148000	629804	12584	25-Aug-23_20230825_KP_UWA_PE_P6215_S1-A2_1_2505.d	2	2	P05161|ISG15_HUMAN
RVMSRVHSL		75.29	1083.6	9	0	-6.4	362.201	3	12.8569	0.7188-0.7359	8420	259000	629808	12588	25-Aug-23_20230825_KP_UWA_PE_P6215_S1-A2_1_2505.d	4	4	Q9UH99|SUN2_HUMAN
QIHDADVRHTW		82.05	1376.66	11	0	-5	459.888	3	12.8209	0.7687-0.7857			629827	12607	25-Aug-23_20230825_KP_UWA_PE_P6215_S1-A2_1_2505.d	1	1	Q9UIW2|PLXA1_HUMAN
EVRKKTLQL		103.02	1113.69	9	0	0.1	557.847	2	12.8976	0.8973-0.9142	22700	198000	629838	12618	25-Aug-23_20230825_KP_UWA_PE_P6215_S1-A2_1_2505.d	3	3	P53618|COPB_HUMAN
REAEQSNVAL		87.03	1115.56	10	0	-0.9	558.781	2	13.0009	0.8789-0.8959	15900	177000	631386	12642	25-Aug-23_20230825_KP_UWA_PE_P6215_S1-A2_1_2505.d	2	2	Q9NNX1|TUFT1_HUMAN
VSYGEGKAL		105.5	922.476	9	0	-5.2	462.24	2	12.9383	0.8103-0.8273	1360	21100	631388	12644	25-Aug-23_20230825_KP_UWA_PE_P6215_S1-A2_1_2505.d	2	2	P61225|RAP2B_HUMAN
GTDGHVHLY		106.54	997.462	9	0	-2.5	499.733	2	13.0213	0.8633-0.8803	21000	423000	631396	12652	25-Aug-23_20230825_KP_UWA_PE_P6215_S1-A2_1_2505.d	4	4	Q96EX3|DC2I2_HUMAN
TVMDKTRAL		46.76	1033.56	9	0	0	517.783	2	12.8986	0.8755-0.8925	1560	16000	631402	12658	25-Aug-23_20230825_KP_UWA_PE_P6215_S1-A2_1_2505.d	1	1	P29466|CASP1_HUMAN;Q5EG05|CAR16_HUMAN
DLRTKATI		58.72	916.534	8	0	-7.4	459.268	2	12.9188	0.8068-0.8239	908	9310	631409	12665	25-Aug-23_20230825_KP_UWA_PE_P6215_S1-A2_1_2505.d	1	1	P51532|SMCA4_HUMAN
DVLKKAHEL		72.55	1051.6	9	0	-2.2	526.804	2	12.8527	0.8871-0.9040	298	6670	631411	12667	25-Aug-23_20230825_KP_UWA_PE_P6215_S1-A2_1_2505.d	2	2	P20062|TCO2_HUMAN
TAKKKVLF		49.32	933.601	8	0	-3.5	467.803	2	12.8527	0.8334-0.8504			631416	12672	25-Aug-23_20230825_KP_UWA_PE_P6215_S1-A2_1_2505.d	1	1	Q9H173|SIL1_HUMAN
AEDGADPNL		80.25	900.382	9	0	5.6	901.388	1	12.928	1.3789-1.3955	285	3750	632949	12681	25-Aug-23_20230825_KP_UWA_PE_P6215_S1-A2_1_2505.d	1	1	P14635|CCNB1_HUMAN
ETEKMIEKY		105.33	1169.56	9	0	-3.3	585.783	2	11.3973	0.9074-0.9244	86700	4370000	632973	12705	25-Aug-23_20230825_KP_UWA_PE_P6215_S1-A2_1_2505.d	12	12	Q01082|SPTB2_HUMAN;P11277|SPTB1_HUMAN
VEHTDGQSVL		74.21	1083.52	10	0	-3.7	542.761	2	12.9937	0.8715-0.8884	3700	20400	632974	12706	25-Aug-23_20230825_KP_UWA_PE_P6215_S1-A2_1_2505.d	1	1	O95219|SNX4_HUMAN
GEDSTEEAL		27.4	949.388	9	0	0.5	950.389	1	12.9384	1.4318-1.4483	501	4370	632993	12725	25-Aug-23_20230825_KP_UWA_PE_P6215_S1-A2_1_2505.d	1	1	Q641Q2|WAC2A_HUMAN;Q9Y4E1|WAC2C_HUMAN
QQQQHVTSW		16.7	1140.53	9	0	-2.9	571.267	2	13.0004	0.8681-0.8850	2200	14600	634566	12774	25-Aug-23_20230825_KP_UWA_PE_P6215_S1-A2_1_2505.d	1	1	Q14119|VEZF1_HUMAN
EAVHRAVAL		105.56	964.545	9	0	-0.7	483.276	2	12.9914	0.8314-0.8484	1580	13100	634567	12775	25-Aug-23_20230825_KP_UWA_PE_P6215_S1-A2_1_2505.d	1	1	O95072|REC8_HUMAN
VSSTSEIGTRY		106	1198.58	11	0	-0.6	600.294	2	12.9361	0.9040-0.9210	663	7940	634571	12779	25-Aug-23_20230825_KP_UWA_PE_P6215_S1-A2_1_2505.d	1	1	Q9H2Y7|ZN106_HUMAN
DARKYEESL		99.59	1109.54	9	0	-4.7	555.768	2	12.9517	0.8932-0.9101	413	16200	634586	12794	25-Aug-23_20230825_KP_UWA_PE_P6215_S1-A2_1_2505.d	2	2	Q8IY21|DDX60_HUMAN
YTEEDAASY		105.59	1047.4	9	0	2.4	1048.41	1	12.025	1.4944-1.5108	58000	4200000	636117	12801	25-Aug-23_20230825_KP_UWA_PE_P6215_S1-A2_1_2505.d	16	16	P10644|KAP0_HUMAN
SLYRQLAH		94.55	986.53	8	0	-2.6	494.267	2	12.9942	0.8484-0.8654	1160	13200	636134	12818	25-Aug-23_20230825_KP_UWA_PE_P6215_S1-A2_1_2505.d	1	1	P01009|A1AT_HUMAN
VILGTRKTY		103.81	1049.62	9	0	-9.2	350.876	3	12.9638	0.6859-0.7030	2230	34200	636173	12857	25-Aug-23_20230825_KP_UWA_PE_P6215_S1-A2_1_2505.d	3	3	Q969N2|PIGT_HUMAN
LPVKKPRL		71.61	949.644	8	0	-10.8	317.549	3	12.9479	0.6557-0.6728			636174	12858	25-Aug-23_20230825_KP_UWA_PE_P6215_S1-A2_1_2505.d	2	2	Q6H9L7|ISM2_HUMAN
GEEPGQSGASL		106.04	1030.46	11	0	4.9	1031.46	1	13.1187	1.4891-1.5056	6100	116000	637700	12860	25-Aug-23_20230825_KP_UWA_PE_P6215_S1-A2_1_2505.d	8	8	Q53GL7|PAR10_HUMAN
SSDPDPAAY		43.37	921.372	9	0	2.3	922.374	1	12.9874	1.3994-1.4160	208	2800	637702	12862	25-Aug-23_20230825_KP_UWA_PE_P6215_S1-A2_1_2505.d	1	1	Q9UQF2|JIP1_HUMAN
KELIEKNSQL		97.64	1200.67	10	0	-2.7	601.337	2	13.0258	0.9271-0.9440	776	10700	637714	12874	25-Aug-23_20230825_KP_UWA_PE_P6215_S1-A2_1_2505.d	1	1	Q15714|T22D1_HUMAN
SETN(+0.98)DTKVL		96.72	1006.48	9	0	-0.8	504.244	2	12.9991	0.8171-0.8341	18300	56300	637717	12877	25-Aug-23_20230825_KP_UWA_PE_P6215_S1-A2_1_2505.d	2	2	P05783|K1C18_HUMAN	Deamidation (NQ)	N4:Deamidation (NQ):1000.00
RQKKESEAVEW		18.99	1388.7	11	0	-3.1	463.904	3	13.0413	0.7557-0.7728	7100	49800	637719	12879	25-Aug-23_20230825_KP_UWA_PE_P6215_S1-A2_1_2505.d	1	1	P26038|MOES_HUMAN
YADYSGQQSTY		88.63	1281.52	11	0	-3	641.758	2	12.9978	0.9251-0.9420	461	12400	637735	12895	25-Aug-23_20230825_KP_UWA_PE_P6215_S1-A2_1_2505.d	2	2	O14979|HNRDL_HUMAN
REKAEGDVAAL		96.08	1157.6	11	0	-0.3	579.805	2	12.88	0.8993-0.9162	5960	48100	637738	12898	25-Aug-23_20230825_KP_UWA_PE_P6215_S1-A2_1_2505.d	2	2	P67936|TPM4_HUMAN
MPKKRQALV		40.33	1069.64	9	0	-6.7	535.821	2	12.9796	0.8708-0.8878			637739	12899	25-Aug-23_20230825_KP_UWA_PE_P6215_S1-A2_1_2505.d	1	1	P14866|HNRPL_HUMAN
KTKETSVNW		102.2	1091.56	9	0	-0.9	546.783	2	12.1475	0.8579-0.8749	40600	735000	637754	12914	25-Aug-23_20230825_KP_UWA_PE_P6215_S1-A2_1_2505.d	5	5	P55265|DSRAD_HUMAN
VEAEDPGRL		54.43	984.488	9	0	-7	493.244	2	12.985	0.8280-0.8450	416	8370	637755	12915	25-Aug-23_20230825_KP_UWA_PE_P6215_S1-A2_1_2505.d	1	1	Q92839|HYAS1_HUMAN
YSKQFTSSTSY		103.41	1297.58	11	0	3.3	649.796	2	12.9909	0.9467-0.9636	499	10600	639300	12936	25-Aug-23_20230825_KP_UWA_PE_P6215_S1-A2_1_2505.d	1	1	P02671|FIBA_HUMAN
QEQAAKAVL		104.94	956.529	9	0	-4.4	479.266	2	13.1005	0.8143-0.8314	1830	27700	639303	12939	25-Aug-23_20230825_KP_UWA_PE_P6215_S1-A2_1_2505.d	3	3	Q9NVN8|GNL3L_HUMAN
ERLLKHKL		31.64	1035.66	8	0	-4.4	346.222	3	13.0373	0.7099-0.7270	641	7980	639306	12942	25-Aug-23_20230825_KP_UWA_PE_P6215_S1-A2_1_2505.d	1	1	Q96PP9|GBP4_HUMAN
HTDILKEKY		105.03	1145.61	9	0	2.6	573.809	2	13.0582	0.9095-0.9264	27500	1580000	639320	12956	25-Aug-23_20230825_KP_UWA_PE_P6215_S1-A2_1_2505.d	9	9	Q8N5C7|DTWD1_HUMAN
DSIC(+119.00)NNKW		99.33	1097.43	8	0	-3.5	549.715	2	13.0113	0.8565-0.8735			639324	12960	25-Aug-23_20230825_KP_UWA_PE_P6215_S1-A2_1_2505.d	1	1	P63096|GNAI1_HUMAN;P04899|GNAI2_HUMAN	Cysteinylation	C4:Cysteinylation:1000.00
GEGEVGNNSL		96.82	974.431	10	0	3.3	975.434	1	13.0877	1.4457-1.4621	384	5410	639325	12961	25-Aug-23_20230825_KP_UWA_PE_P6215_S1-A2_1_2505.d	2	2	Q9HAW0|BRF2_HUMAN
SEKDTKEEIL		103.64	1190.6	10	0	-3.1	596.303	2	13.026	0.9230-0.9399	847	11000	639327	12963	25-Aug-23_20230825_KP_UWA_PE_P6215_S1-A2_1_2505.d	1	1	Q12798|CETN1_HUMAN;P41208|CETN2_HUMAN
SASPNGAEL		58.09	844.393	9	0	-0.2	845.394	1	13.1356	1.3193-1.3359	1580	7460	640877	12989	25-Aug-23_20230825_KP_UWA_PE_P6215_S1-A2_1_2505.d	1	1	Q9H9P5|UNKL_HUMAN
TQFTGRYHY		106.63	1171.54	9	0	-0.5	586.773	2	13.1139	0.9196-0.9366	13800	140000	640887	12999	25-Aug-23_20230825_KP_UWA_PE_P6215_S1-A2_1_2505.d	2	2	Q8NCW5|NNRE_HUMAN
ASSPEHPEL		47.69	965.445	9	0	-5.7	483.724	2	13.0638	0.8103-0.8273	905	13200	640890	13002	25-Aug-23_20230825_KP_UWA_PE_P6215_S1-A2_1_2505.d	2	2	Q96G74|OTUD5_HUMAN
VSDSGAHVL		81.7	883.44	9	0	-2	442.723	2	13.1416	0.7809-0.7980	1490	9010	640891	13003	25-Aug-23_20230825_KP_UWA_PE_P6215_S1-A2_1_2505.d	1	1	Q9NVM9|INT13_HUMAN
NEKETMQSL		89.56	1078.5	9	0	0.5	540.252	2	13.1532	0.8966-0.9135	3520	20400	640898	13010	25-Aug-23_20230825_KP_UWA_PE_P6215_S1-A2_1_2505.d	1	1	Q92764|KRT35_HUMAN;P05783|K1C18_HUMAN
SEATDVKSTL		106.28	1049.52	10	0	-0.6	525.765	2	13.0732	0.8395-0.8565	4180	66200	640900	13012	25-Aug-23_20230825_KP_UWA_PE_P6215_S1-A2_1_2505.d	2	2	Q9NZM1|MYOF_HUMAN
IVHSVRAKW		106.33	1094.63	9	0	-0.3	548.321	2	13.1067	0.9332-0.9501	8140	87200	640903	13015	25-Aug-23_20230825_KP_UWA_PE_P6215_S1-A2_1_2505.d	2	2	Q9Y4C1|KDM3A_HUMAN
SIAPKTTRVTY		104.77	1235.69	11	0	-4.1	618.844	2	13.1046	0.9474-0.9643	6100	159000	640912	13024	25-Aug-23_20230825_KP_UWA_PE_P6215_S1-A2_1_2505.d	4	4	P04844|RPN2_HUMAN
GTGFGGGSSFG		39.31	929.388	11	0	-11.9	930.377	1	13.1388	1.4067-1.4232	879	9420	642458	13046	25-Aug-23_20230825_KP_UWA_PE_P6215_S1-A2_1_2505.d	2	2	Q2M2I5|K1C24_HUMAN
AANGQAYAV		56.79	863.414	9	0	-1.9	864.413	1	13.0748	1.3763-1.3928			642459	13047	25-Aug-23_20230825_KP_UWA_PE_P6215_S1-A2_1_2505.d	1	1	Q96CS7|PKHB2_HUMAN
VVKPRVNSL		102.54	1010.62	9	0	-4.9	506.313	2	13.0703	0.8565-0.8735	515	11700	642473	13061	25-Aug-23_20230825_KP_UWA_PE_P6215_S1-A2_1_2505.d	1	1	Q92917|GPKOW_HUMAN
HEQANVESL		56.01	1025.48	9	0	-5	513.74	2	13.1362	0.8286-0.8456	827	8110	642474	13062	25-Aug-23_20230825_KP_UWA_PE_P6215_S1-A2_1_2505.d	1	1	Q5QJE6|TDIF2_HUMAN
SVKLKTC(+119.00)TL		49.47	1110.58	9	0	-4.3	556.29	2	13.0748	0.9101-0.9271			642491	13079	25-Aug-23_20230825_KP_UWA_PE_P6215_S1-A2_1_2505.d	1	1	Q709C8|VP13C_HUMAN	Cysteinylation	C7:Cysteinylation:1000.00
ALLKKHEAL		105.8	1021.63	9	0	0.3	511.818	2	13.0928	0.9040-0.9210	367	12300	642503	13091	25-Aug-23_20230825_KP_UWA_PE_P6215_S1-A2_1_2505.d	5	5	Q13813|SPTN1_HUMAN
YEADTNSSL		106.32	998.419	9	0	2.9	999.422	1	13.1487	1.4635-1.4799	1140	19700	642506	13094	25-Aug-23_20230825_KP_UWA_PE_P6215_S1-A2_1_2505.d	2	2	Q8WYP3|RIN2_HUMAN
AATGATPIA		83.85	771.413	9	0	1	772.415	1	13.1458	1.2808-1.2974	410	4420	644053	13117	25-Aug-23_20230825_KP_UWA_PE_P6215_S1-A2_1_2505.d	1	1	P08865|RSSA_HUMAN
QKRLKTVL		72.34	984.644	8	0	-2.4	493.325	2	13.1859	0.8647-0.8817	4250	73600	644064	13128	25-Aug-23_20230825_KP_UWA_PE_P6215_S1-A2_1_2505.d	2	2	Q14444|CAPR1_HUMAN
DMKSKVVV		106.25	904.505	8	0	-4.1	453.255	2	13.1602	0.7973-0.8143	1310	11900	644066	13130	25-Aug-23_20230825_KP_UWA_PE_P6215_S1-A2_1_2505.d	1	1	Q99733|NP1L4_HUMAN
KELHIQGNRL		24.39	1206.68	10	0	-3.7	403.231	3	13.115	0.8000-0.8171	282	5650	644078	13142	25-Aug-23_20230825_KP_UWA_PE_P6215_S1-A2_1_2505.d	1	1	Q15404|RSU1_HUMAN
GESPSGTDGL		104.26	918.393	10	0	3.1	919.396	1	13.2571	1.3948-1.4113	2300	25900	644086	13150	25-Aug-23_20230825_KP_UWA_PE_P6215_S1-A2_1_2505.d	4	4	O00468|AGRIN_HUMAN
ELLKRSEKL		18.42	1114.67	9	0	-6.7	558.335	2	13.1356	0.9068-0.9237	171	3050	644090	13154	25-Aug-23_20230825_KP_UWA_PE_P6215_S1-A2_1_2505.d	1	1	Q9HAW4|CLSPN_HUMAN
SEVTSQSGL		102.04	906.429	9	0	7.6	907.437	1	13.1823	1.3915-1.4080	411	4140	645630	13170	25-Aug-23_20230825_KP_UWA_PE_P6215_S1-A2_1_2505.d	1	1	Q9Y2H0|DLGP4_HUMAN
VETRDGQVI		66.29	1015.53	9	0	2.7	508.77	2	13.1383	0.8572-0.8742	771	8590	645645	13185	25-Aug-23_20230825_KP_UWA_PE_P6215_S1-A2_1_2505.d	2	2	P08670|VIME_HUMAN
AEEADHEVL		99.11	1011.45	9	0	-4.3	506.727	2	13.271	0.8130-0.8300	2550	10500	645646	13186	25-Aug-23_20230825_KP_UWA_PE_P6215_S1-A2_1_2505.d	1	1	Q14789|GOGB1_HUMAN
GTETRSDFY		67.52	1074.46	9	0	-3.1	538.233	2	13.1988	0.8599-0.8769	1850	18300	645659	13199	25-Aug-23_20230825_KP_UWA_PE_P6215_S1-A2_1_2505.d	1	1	Q9UHG3|PCYOX_HUMAN
IADPRGNTL		94.57	955.509	9	0	1.8	478.759	2	13.1622	0.8334-0.8504	640	8070	645665	13205	25-Aug-23_20230825_KP_UWA_PE_P6215_S1-A2_1_2505.d	1	1	P14625|ENPL_HUMAN
RVQKEVAGF		67.91	1032.57	9	0	-5.9	517.286	2	13.1534	0.8715-0.8884	990	14200	645672	13212	25-Aug-23_20230825_KP_UWA_PE_P6215_S1-A2_1_2505.d	2	2	Q9Y2S2|CRYL1_HUMAN
GQGTYGAAAY		93.9	957.419	10	0	3.3	958.423	1	13.2843	1.4582-1.4747	1050	5970	647206	13222	25-Aug-23_20230825_KP_UWA_PE_P6215_S1-A2_1_2505.d	1	1	Q92841|DDX17_HUMAN
ITAPPGTAA		106.04	797.428	9	0	2.1	798.432	1	13.0633	1.3047-1.3213	21900	472000	647211	13227	25-Aug-23_20230825_KP_UWA_PE_P6215_S1-A2_1_2505.d	9	9	Q96GE9|DMAC1_HUMAN
FLKQRPTKL		49.44	1129.7	9	0	1.2	565.852	2	13.1992	0.9169-0.9339	828	21100	647221	13237	25-Aug-23_20230825_KP_UWA_PE_P6215_S1-A2_1_2505.d	1	1	P00973|OAS1_HUMAN
LLRKKTLV		98.39	969.67	8	0	-5.4	485.836	2	13.182	0.8837-0.9007	1940	47900	647222	13238	25-Aug-23_20230825_KP_UWA_PE_P6215_S1-A2_1_2505.d	1	1	Q14318|FKBP8_HUMAN
VTDSIRDEY		95.89	1096.5	9	0	-0.8	549.255	2	13.2679	0.8531-0.8701	19400	153000	647223	13239	25-Aug-23_20230825_KP_UWA_PE_P6215_S1-A2_1_2505.d	2	2	O00429|DNM1L_HUMAN
IPHIHKSL		96.6	943.56	8	0	0.8	472.784	2	13.1885	0.8150-0.8320	2030	57700	647224	13240	25-Aug-23_20230825_KP_UWA_PE_P6215_S1-A2_1_2505.d	2	2	P0C0S5|H2AZ_HUMAN;Q71UI9|H2AV_HUMAN
HEAWTDGKEAM		89.63	1273.54	11	0	-1.9	637.771	2	13.1521	0.9352-0.9521	184	1940	647232	13248	25-Aug-23_20230825_KP_UWA_PE_P6215_S1-A2_1_2505.d	1	1	P12814|ACTN1_HUMAN;O43707|ACTN4_HUMAN
DLGKKKLL		50.24	913.596	8	0	-6	457.799	2	13.1998	0.8354-0.8524	665	6150	647235	13251	25-Aug-23_20230825_KP_UWA_PE_P6215_S1-A2_1_2505.d	1	1	Q15393|SF3B3_HUMAN
KINEKPQVI		38.03	1067.63	9	0	-1.9	534.819	2	13.1926	0.8620-0.8789	1310	30100	647241	13257	25-Aug-23_20230825_KP_UWA_PE_P6215_S1-A2_1_2505.d	1	1	O60869|EDF1_HUMAN
RQQKLSSTW		56.73	1132.6	9	0	1.5	567.303	2	13.2318	0.9020-0.9190	1270	10700	647262	13278	25-Aug-23_20230825_KP_UWA_PE_P6215_S1-A2_1_2505.d	1	1	P37173|TGFR2_HUMAN
EVAQTQAPAA		36.56	984.488	10	0	-9.8	493.243	2	13.3116	0.8320-0.8490	205	1210	647270	13286	25-Aug-23_20230825_KP_UWA_PE_P6215_S1-A2_1_2505.d	1	1	Q8IVF2|AHNK2_HUMAN
SLHMKAKL		94.8	926.537	8	0	-7.6	309.848	3	13.2237	0.6735-0.6907	2630	134000	647274	13290	25-Aug-23_20230825_KP_UWA_PE_P6215_S1-A2_1_2505.d	3	3	Q9H1C4|UN93B_HUMAN
AEAQAGTTTL		104.56	961.472	10	0	1.5	962.473	1	13.3506	1.4496-1.4661	1270	5150	648802	13294	25-Aug-23_20230825_KP_UWA_PE_P6215_S1-A2_1_2505.d	1	1	P51610|HCFC1_HUMAN
VTTSQGATL		104.55	876.455	9	0	-7.5	877.45	1	13.3201	1.3809-1.3975	626	2830	648804	13296	25-Aug-23_20230825_KP_UWA_PE_P6215_S1-A2_1_2505.d	1	1	Q14204|DYHC1_HUMAN
GTDGGRYDVY		106.25	1101.47	10	0	-2.9	551.738	2	13.3581	0.8715-0.8884	12800	158000	648817	13309	25-Aug-23_20230825_KP_UWA_PE_P6215_S1-A2_1_2505.d	2	2	Q9Y6Y8|S23IP_HUMAN
EVNPSLGKTPEE		101.67	1298.64	12	0	-4	650.318	2	13.2017	0.9643-0.9812			648824	13316	25-Aug-23_20230825_KP_UWA_PE_P6215_S1-A2_1_2505.d	1	1	P05089|ARGI1_HUMAN
GESGLGKSTL		105.81	947.492	10	0	-3.9	474.748	2	13.3194	0.8198-0.8368	7280	43300	648837	13329	25-Aug-23_20230825_KP_UWA_PE_P6215_S1-A2_1_2505.d	3	3	Q99719|SEPT5_HUMAN;Q15019|SEPT2_HUMAN;Q16181|SEPT7_HUMAN;O43236|SEPT4_HUMAN
KTWAHC(+119.00)MSY		105.2	1244.48	9	0	-2.3	623.24	2	13.2501	0.9223-0.9393	1880	21100	648838	13330	25-Aug-23_20230825_KP_UWA_PE_P6215_S1-A2_1_2505.d	1	1	Q969F8|KISSR_HUMAN	Cysteinylation	C6:Cysteinylation:1000.00
RTDTGEITSY		54.51	1141.53	10	0	2.4	571.767	2	13.2017	0.8762-0.8932			648839	13331	25-Aug-23_20230825_KP_UWA_PE_P6215_S1-A2_1_2505.d	1	1	Q9P2R6|RERE_HUMAN
SEVGTPGGRGL		10.38	1028.53	11	0	2.6	515.267	2	13.182	0.8382-0.8552	347	6040	648850	13342	25-Aug-23_20230825_KP_UWA_PE_P6215_S1-A2_1_2505.d	1	1	P41134|ID1_HUMAN
ESDPAYQQY		105.95	1099.45	9	0	0.6	1100.45	1	13.3029	1.5424-1.5588	819	11700	650384	13352	25-Aug-23_20230825_KP_UWA_PE_P6215_S1-A2_1_2505.d	2	2	P13667|PDIA4_HUMAN
AAAGSGAEF		38.74	779.345	9	0	2	780.348	1	13.2334	1.2794-1.2961			650391	13359	25-Aug-23_20230825_KP_UWA_PE_P6215_S1-A2_1_2505.d	1	1	Q5K4L6|S27A3_HUMAN
SEDLNKHVL		105.3	1053.55	9	0	0	527.776	2	13.2641	0.8755-0.8925	10300	87500	650402	13370	25-Aug-23_20230825_KP_UWA_PE_P6215_S1-A2_1_2505.d	1	1	O75362|ZN217_HUMAN
LPSQKTASL		103.37	943.534	9	0	-5.9	472.768	2	13.2334	0.8368-0.8538			650403	13371	25-Aug-23_20230825_KP_UWA_PE_P6215_S1-A2_1_2505.d	1	1	Q14684|RRP1B_HUMAN
YINGKTGL		88.63	864.471	8	0	-8.4	433.236	2	13.2823	0.7857-0.8028	966	8060	650404	13372	25-Aug-23_20230825_KP_UWA_PE_P6215_S1-A2_1_2505.d	1	1	Q70CQ2|UBP34_HUMAN
REIEEKLHKL		38.06	1293.74	10	0	-3.3	432.25	3	13.2334	0.7516-0.7687			650405	13373	25-Aug-23_20230825_KP_UWA_PE_P6215_S1-A2_1_2505.d	1	1	Q9BW91|NUDT9_HUMAN
HAIMRSPQM		103	1069.52	9	0	-0.8	535.761	2	13.2396	0.8620-0.8789	1430	31000	650411	13379	25-Aug-23_20230825_KP_UWA_PE_P6215_S1-A2_1_2505.d	1	1	P35222|CTNB1_HUMAN
REEGVNEAL		90.53	1015.49	9	0	-8.1	508.746	2	13.3286	0.8150-0.8320	1640	11100	650412	13380	25-Aug-23_20230825_KP_UWA_PE_P6215_S1-A2_1_2505.d	1	1	Q8WYP5|ELYS_HUMAN
REIGEATEHL		42.8	1153.57	10	0	-1.2	577.789	2	13.2661	0.8850-0.9020	1190	17200	650420	13388	25-Aug-23_20230825_KP_UWA_PE_P6215_S1-A2_1_2505.d	1	1	P55268|LAMB2_HUMAN
AETEKQVAL		56.46	987.524	9	0	-8	494.762	2	13.1969	0.8239-0.8409	776	4180	650432	13400	25-Aug-23_20230825_KP_UWA_PE_P6215_S1-A2_1_2505.d	1	1	Q9Y613|FHOD1_HUMAN
LTDPDGALAK		105.53	999.524	10	0	-4.5	500.763	2	13.3529	0.8395-0.8565	5970	82800	650438	13406	25-Aug-23_20230825_KP_UWA_PE_P6215_S1-A2_1_2505.d	2	2	Q13561|DCTN2_HUMAN
SAASASAAL		104.88	747.376	9	0	1.8	748.38	1	13.5824	1.2681-1.2847	47400	414000	651981	13425	25-Aug-23_20230825_KP_UWA_PE_P6215_S1-A2_1_2505.d	3	3	Q06945|SOX4_HUMAN
ELLKRKEAL		92.2	1098.68	9	0	-0.4	550.341	2	13.301	0.9074-0.9244	6930	244000	651991	13435	25-Aug-23_20230825_KP_UWA_PE_P6215_S1-A2_1_2505.d	2	2	Q8N556|AFAP1_HUMAN
KLKSKVTTW		103.08	1089.65	9	0	-4.1	545.828	2	13.2747	0.8789-0.8959	3440	82600	651992	13436	25-Aug-23_20230825_KP_UWA_PE_P6215_S1-A2_1_2505.d	1	1	O94851|MICA2_HUMAN
VAGGGGGFGAA		92.17	819.388	11	0	-6.1	820.384	1	13.3639	1.2788-1.2954	320	2060	652000	13444	25-Aug-23_20230825_KP_UWA_PE_P6215_S1-A2_1_2505.d	1	1	P35908|K22E_HUMAN
KVIGAGKSW		106.58	944.544	9	0	-3	473.275	2	13.2812	0.8164-0.8334	1440	20900	652006	13450	25-Aug-23_20230825_KP_UWA_PE_P6215_S1-A2_1_2505.d	1	1	P21291|CSRP1_HUMAN
KLAVGRHSF		57.6	1013.58	9	0	-8.1	338.861	3	13.2652	0.7194-0.7365			652007	13451	25-Aug-23_20230825_KP_UWA_PE_P6215_S1-A2_1_2505.d	1	1	O75460|ERN1_HUMAN
DSDGAQDYY		76.59	1032.37	9	0	3.4	1033.37	1	13.4549	1.4391-1.4556	1110	4180	652010	13454	25-Aug-23_20230825_KP_UWA_PE_P6215_S1-A2_1_2505.d	1	1	Q86UK7|ZN598_HUMAN
KEEPDGPAL		62.23	954.466	9	0	-4.5	478.235	2	13.3273	0.8028-0.8198	933	13100	652034	13478	25-Aug-23_20230825_KP_UWA_PE_P6215_S1-A2_1_2505.d	2	2	Q8NF64|ZMIZ2_HUMAN
IYASSKDAI		96.22	966.502	9	0	-4.6	484.253	2	13.3001	0.8171-0.8341	728	14900	652046	13490	25-Aug-23_20230825_KP_UWA_PE_P6215_S1-A2_1_2505.d	2	2	P23528|COF1_HUMAN;P60981|DEST_HUMAN;Q9Y281|COF2_HUMAN
ETERLTDDY		106.08	1140.49	9	0	-2.6	571.248	2	13.4053	0.8755-0.8925	24600	181000	653597	13517	25-Aug-23_20230825_KP_UWA_PE_P6215_S1-A2_1_2505.d	2	2	P26006|ITA3_HUMAN
TQKVKNII		58.37	942.586	8	0	-7.6	472.293	2	13.2969	0.8246-0.8416			653598	13518	25-Aug-23_20230825_KP_UWA_PE_P6215_S1-A2_1_2505.d	1	1	P20592|MX2_HUMAN
AQNAVRLHY		106.74	1070.56	9	0	-2.1	536.283	2	13.3376	0.8667-0.8837	13500	412000	653611	13531	25-Aug-23_20230825_KP_UWA_PE_P6215_S1-A2_1_2505.d	5	5	P35222|CTNB1_HUMAN
VLKSKTYL		106.34	950.58	8	0	-3.8	476.292	2	13.3035	0.8667-0.8837	445	9220	653629	13549	25-Aug-23_20230825_KP_UWA_PE_P6215_S1-A2_1_2505.d	1	1	Q15054|DPOD3_HUMAN
HLDAQRLHY		104.32	1151.58	9	0	-2.1	384.865	3	13.2969	0.7277-0.7447			653650	13570	25-Aug-23_20230825_KP_UWA_PE_P6215_S1-A2_1_2505.d	1	1	Q8NE71|ABCF1_HUMAN
TYIESSTKV		100.12	1026.52	9	0	-2.4	514.264	2	13.3766	0.8422-0.8592	1380	11400	653654	13574	25-Aug-23_20230825_KP_UWA_PE_P6215_S1-A2_1_2505.d	1	1	O96005|CLPT1_HUMAN
HSN(+0.98)HGDPLSY		101.74	1126.47	10	0	0.7	564.237	2	13.3061	0.8552-0.8722	221	5480	653661	13581	25-Aug-23_20230825_KP_UWA_PE_P6215_S1-A2_1_2505.d	1	1	Q96N46|TTC14_HUMAN	Deamidation (NQ)	N3:Deamidation (NQ):1000.00
YEVKSENL		105.72	980.481	8	0	-2.2	981.48	1	13.3287	1.4740-1.4905	1610	20900	655189	13585	25-Aug-23_20230825_KP_UWA_PE_P6215_S1-A2_1_2505.d	2	2	P27694|RFA1_HUMAN
QESAEPSQL		103.54	987.451	9	0	-1.3	988.45	1	13.4332	1.4311-1.4476	592	6160	655190	13586	25-Aug-23_20230825_KP_UWA_PE_P6215_S1-A2_1_2505.d	2	2	P78347|GTF2I_HUMAN
AAGAGGAGGAGG		17.93	772.346	12	0	-10.5	773.34	1	13.1035	1.2914-1.3080	6570	20400	655193	13589	25-Aug-23_20230825_KP_UWA_PE_P6215_S1-A2_1_2505.d	1	1	P29122|PCSK6_HUMAN
MENKIRSTL		39.25	1090.58	9	0	1.1	546.294	2	13.3287	0.9013-0.9183			655205	13601	25-Aug-23_20230825_KP_UWA_PE_P6215_S1-A2_1_2505.d	1	1	P47756|CAPZB_HUMAN
KEITEKTRVAL		22.41	1286.76	11	0	-6.4	429.92	3	13.3509	0.7509-0.7680	548	6620	655209	13605	25-Aug-23_20230825_KP_UWA_PE_P6215_S1-A2_1_2505.d	1	1	Q13573|SNW1_HUMAN
PVTGLDAK		102.69	799.444	8	0	3.4	800.448	1	13.3164	1.0863-1.1030	2330	158000	655213	13609	25-Aug-23_20230825_KP_UWA_PE_P6215_S1-A2_1_2505.d	4	4	iRT-pepB
AGGGAGPPP		45.3	679.329	9	0	-5.9	680.327	1	13.3269	1.1881-1.2048	151	2970	655220	13616	25-Aug-23_20230825_KP_UWA_PE_P6215_S1-A2_1_2505.d	1	1	Q58A45|PAN3_HUMAN
QNAVRLHY		104.26	999.525	8	0	-7.6	500.762	2	13.3287	0.8592-0.8762			655242	13638	25-Aug-23_20230825_KP_UWA_PE_P6215_S1-A2_1_2505.d	1	1	P35222|CTNB1_HUMAN
KETPDKVEL		79.07	1057.57	9	0	-2.2	529.785	2	13.406	0.8402-0.8572	5270	113000	655249	13645	25-Aug-23_20230825_KP_UWA_PE_P6215_S1-A2_1_2505.d	2	2	Q13610|PWP1_HUMAN
FGASHSASL		60.56	875.414	9	0	-8.5	438.707	2	13.3479	0.7837-0.8007	271	3830	655264	13660	25-Aug-23_20230825_KP_UWA_PE_P6215_S1-A2_1_2505.d	1	1	Q8IXJ9|ASXL1_HUMAN
SETTERTVL		62.82	1034.52	9	0	-1.9	518.265	2	13.4512	0.8443-0.8613	2630	20600	656811	13683	25-Aug-23_20230825_KP_UWA_PE_P6215_S1-A2_1_2505.d	1	1	Q9UK61|TASOR_HUMAN
EEIQSEKEAL		54.79	1174.57	10	0	3.8	588.291	2	13.3604	0.8986-0.9156			656814	13686	25-Aug-23_20230825_KP_UWA_PE_P6215_S1-A2_1_2505.d	1	1	Q8IWJ2|GCC2_HUMAN
HTAKISDF		96.6	917.461	8	0	-7.9	459.731	2	13.3839	0.8089-0.8259	617	9550	656815	13687	25-Aug-23_20230825_KP_UWA_PE_P6215_S1-A2_1_2505.d	1	1	Q16576|RBBP7_HUMAN;Q09028|RBBP4_HUMAN
HVKYKIRM		94.5	1073.62	8	0	-7.8	358.874	3	13.3604	0.7283-0.7454			656827	13699	25-Aug-23_20230825_KP_UWA_PE_P6215_S1-A2_1_2505.d	1	1	O95477|ABCA1_HUMAN;P78363|ABCA4_HUMAN
WSQHYHQGYY		106.01	1367.57	10	0	0.9	684.787	2	13.4591	0.9798-0.9967	6850	158000	658384	13732	25-Aug-23_20230825_KP_UWA_PE_P6215_S1-A2_1_2505.d	4	4	Q00839|HNRPU_HUMAN
KMKEIAEAY		70.5	1081.55	9	0	2.4	541.779	2	13.4181	0.8925-0.9095	2620	41600	658386	13734	25-Aug-23_20230825_KP_UWA_PE_P6215_S1-A2_1_2505.d	1	1	P0DMV9|HS71B_HUMAN;P0DMV8|HS71A_HUMAN;P11142|HSP7C_HUMAN
KLHALRTEY		10.09	1129.62	9	0	-9.5	377.542	3	13.4468	0.7359-0.7529	5200	50900	658390	13738	25-Aug-23_20230825_KP_UWA_PE_P6215_S1-A2_1_2505.d	1	1	Q99871|HAUS7_HUMAN
CVANGEVRNGY		100.63	1180.53	11	0	-0.4	591.268	2	13.4519	0.8864-0.9034	1330	12800	658397	13745	25-Aug-23_20230825_KP_UWA_PE_P6215_S1-A2_1_2505.d	1	1	O15270|SPTC2_HUMAN
RETEQTPAL		47	1043.52	9	0	-5.1	522.763	2	13.4623	0.8300-0.8470	1490	8880	658399	13747	25-Aug-23_20230825_KP_UWA_PE_P6215_S1-A2_1_2505.d	1	1	Q01954|BNC1_HUMAN
PTDNPEAHSNLY		106	1356.59	12	0	0	679.3	2	13.406	0.9751-0.9920	294	7550	658403	13751	25-Aug-23_20230825_KP_UWA_PE_P6215_S1-A2_1_2505.d	1	1	Q12851|M4K2_HUMAN
SESQKAVEL		103.79	989.503	9	0	-2.1	495.754	2	13.4745	0.8123-0.8293	1450	9470	658406	13754	25-Aug-23_20230825_KP_UWA_PE_P6215_S1-A2_1_2505.d	1	1	Q96JM3|CHAP1_HUMAN
LRQSVQPSKF		62.31	1188.66	10	0	-3.5	397.224	3	13.414	0.7482-0.7652	273	5940	658408	13756	25-Aug-23_20230825_KP_UWA_PE_P6215_S1-A2_1_2505.d	1	1	Q9BY66|KDM5D_HUMAN;P41229|KDM5C_HUMAN
LASPEGKTL		94.37	914.507	9	0	-1.9	458.257	2	13.4407	0.8089-0.8259	1810	10800	658416	13764	25-Aug-23_20230825_KP_UWA_PE_P6215_S1-A2_1_2505.d	1	1	Q9Y3A6|TMED5_HUMAN
AGAPAGQAL		35.04	754.397	9	0	1.2	755.4	1	13.4239	1.2741-1.2907	1880	16300	659962	13786	25-Aug-23_20230825_KP_UWA_PE_P6215_S1-A2_1_2505.d	3	3	P17861|XBP1_HUMAN
AEEASKVC(+119.00)L		71.71	1067.46	9	0	-0.7	534.734	2	13.4436	0.8606-0.8776	1460	18500	659974	13798	25-Aug-23_20230825_KP_UWA_PE_P6215_S1-A2_1_2505.d	1	1	P78536|ADA17_HUMAN	Cysteinylation	C8:Cysteinylation:1000.00
AESSNPATL		77.67	888.419	9	0	-8	889.413	1	13.4239	1.3816-1.3981			659987	13811	25-Aug-23_20230825_KP_UWA_PE_P6215_S1-A2_1_2505.d	1	1	Q99569|PKP4_HUMAN
PTDENLARY		59.54	1077.51	9	0	-4.3	539.756	2	13.4676	0.8531-0.8701	1090	14000	659991	13815	25-Aug-23_20230825_KP_UWA_PE_P6215_S1-A2_1_2505.d	1	1	Q6ZMT4|KDM7A_HUMAN
RLKNERTVF		96.24	1161.66	9	0	-4.2	388.223	3	13.4239	0.7188-0.7359			660007	13831	25-Aug-23_20230825_KP_UWA_PE_P6215_S1-A2_1_2505.d	1	1	P42696|RBM34_HUMAN
GEEVAMRKL		106.18	1031.54	9	0	0.3	516.775	2	13.4556	0.8688-0.8857			661560	13860	25-Aug-23_20230825_KP_UWA_PE_P6215_S1-A2_1_2505.d	1	1	P02545|LMNA_HUMAN
VPKHKLTL		106.04	934.596	8	0	-6.4	468.299	2	13.4198	0.8354-0.8524	1390	5220	661593	13893	25-Aug-23_20230825_KP_UWA_PE_P6215_S1-A2_1_2505.d	1	1	Q13107|UBP4_HUMAN
ISEEEAAQY		104.05	1038.45	9	0	-0.7	1039.45	1	13.5128	1.4839-1.5003	103	1760	663125	13901	25-Aug-23_20230825_KP_UWA_PE_P6215_S1-A2_1_2505.d	1	1	Q9UBE0|SAE1_HUMAN
AETVVDPEM(+15.99)		91.15	1005.43	9	0	-1.5	1006.43	1	13.5259	1.4529-1.4694	202	1520	663126	13902	25-Aug-23_20230825_KP_UWA_PE_P6215_S1-A2_1_2505.d	1	1	Q9Y5A7|NUB1_HUMAN	Oxidation (M)	M9:Oxidation (M):1000.00
HAVGPSTSL		105.52	867.445	9	0	1	868.447	1	13.5466	1.3723-1.3889	3940	43300	663128	13904	25-Aug-23_20230825_KP_UWA_PE_P6215_S1-A2_1_2505.d	5	5	Q99081|HTF4_HUMAN
RRTAQVRYL		69.72	1161.67	9	0	-6.7	388.226	3	13.5528	0.7714-0.7884	8370	184000	663143	13919	25-Aug-23_20230825_KP_UWA_PE_P6215_S1-A2_1_2505.d	2	2	Q9UL42|PNMA2_HUMAN
RSHLVRHMY		95.59	1197.62	9	0	-6.6	400.208	3	13.5491	0.7434-0.7605	1810	51100	663144	13920	25-Aug-23_20230825_KP_UWA_PE_P6215_S1-A2_1_2505.d	3	3	Q9P2F9|ZN319_HUMAN
KEAEYAGQL		60.06	1007.49	9	0	-1.4	504.749	2	13.5388	0.8191-0.8361	1270	15800	663154	13930	25-Aug-23_20230825_KP_UWA_PE_P6215_S1-A2_1_2505.d	1	1	P12757|SKIL_HUMAN
QSEREYIRY		47.11	1242.6	9	0	0.4	415.204	3	13.4958	0.7242-0.7413	248	5720	663157	13933	25-Aug-23_20230825_KP_UWA_PE_P6215_S1-A2_1_2505.d	1	1	Q5THJ4|VP13D_HUMAN
LEDRAATL		22.89	887.471	8	0	-5.1	444.737	2	13.4904	0.8014-0.8184	164	2360	663176	13952	25-Aug-23_20230825_KP_UWA_PE_P6215_S1-A2_1_2505.d	1	1	O75815|BCAR3_HUMAN
KIKLKSSEL		96.14	1044.65	9	0	-4.5	523.328	2	13.5437	0.8722-0.8891	1070	23400	663181	13957	25-Aug-23_20230825_KP_UWA_PE_P6215_S1-A2_1_2505.d	2	2	Q9UKM9|RALY_HUMAN
TEIEGTQKL		40.82	1017.53	9	0	-1.4	509.77	2	13.6038	0.8416-0.8586	4110	51200	663182	13958	25-Aug-23_20230825_KP_UWA_PE_P6215_S1-A2_1_2505.d	2	2	Q14289|FAK2_HUMAN
GEDQTQDTEL		105.61	1134.47	10	0	2.9	1135.47	1	13.6874	1.5082-1.5246	497000	10700000	664712	13964	25-Aug-23_20230825_KP_UWA_PE_P6215_S1-A2_1_2505.d	45	45	P04439|HLAA_HUMAN;P10321|HLAC_HUMAN;P01889|HLAB_HUMAN
KIRRVLHTY		54.94	1184.71	9	0	-6.2	395.907	3	13.5988	0.7188-0.7359	1980	16500	664733	13985	25-Aug-23_20230825_KP_UWA_PE_P6215_S1-A2_1_2505.d	1	1	Q14141|SEPT6_HUMAN
REGSASTEVL		73.38	1047.52	10	0	-3.6	524.761	2	13.6226	0.8409-0.8579	3420	49700	664743	13995	25-Aug-23_20230825_KP_UWA_PE_P6215_S1-A2_1_2505.d	3	3	O75643|U520_HUMAN
KVCVEHHT(+79.97)F		46.57	1178.49	9	0	-9.4	590.245	2	13.514	0.9271-0.9440	289	4150	664747	13999	25-Aug-23_20230825_KP_UWA_PE_P6215_S1-A2_1_2505.d	1	1	P11171|EPB41_HUMAN;Q9Y2J2|E41L3_HUMAN;O43491|E41L2_HUMAN	Phosphorylation (STY)	T8:Phosphorylation (STY):1000.00
RVQTKHFHI		80.93	1164.65	9	0	-4.2	389.22	3	13.5306	0.7386-0.7557	307	7670	664750	14002	25-Aug-23_20230825_KP_UWA_PE_P6215_S1-A2_1_2505.d	2	2	O14639|ABLM1_HUMAN
MEEKTSHIL		104.19	1086.54	9	0	0.6	544.273	2	13.5855	0.8844-0.9013	3850	43600	664764	14016	25-Aug-23_20230825_KP_UWA_PE_P6215_S1-A2_1_2505.d	2	2	Q14789|GOGB1_HUMAN
AEAEHKIDL		105.5	1024.52	9	0	-4.7	513.261	2	13.5891	0.8620-0.8789	1620	28700	664773	14025	25-Aug-23_20230825_KP_UWA_PE_P6215_S1-A2_1_2505.d	2	2	Q86VU5|CMTD1_HUMAN
REAHDAFRSSL		94	1287.63	11	0	-11.5	430.21	3	13.5619	0.7782-0.7953	462	9770	666317	14045	25-Aug-23_20230825_KP_UWA_PE_P6215_S1-A2_1_2505.d	1	1	Q13813|SPTN1_HUMAN
KVQSKVAEW		105.81	1073.59	9	0	-5.5	537.794	2	13.6297	0.8647-0.8817	1420	11300	666328	14056	25-Aug-23_20230825_KP_UWA_PE_P6215_S1-A2_1_2505.d	1	1	Q86SQ4|AGRG6_HUMAN
HAYLSKNSL		104.6	1031.54	9	0	-4.8	516.771	2	13.6041	0.8456-0.8626	1590	18900	666338	14066	25-Aug-23_20230825_KP_UWA_PE_P6215_S1-A2_1_2505.d	1	1	Q01518|CAP1_HUMAN
SADPGNLKY		71.68	963.466	9	0	-10.6	482.732	2	13.5911	0.8000-0.8171	1150	10400	666339	14067	25-Aug-23_20230825_KP_UWA_PE_P6215_S1-A2_1_2505.d	1	1	Q6P435|SMG1L_HUMAN
KEFDEDSEDRL		106.08	1381.6	11	0	6.7	691.807	2	13.5827	0.9393-0.9562	559	13400	666354	14082	25-Aug-23_20230825_KP_UWA_PE_P6215_S1-A2_1_2505.d	3	3	Q9UHD8|SEPT9_HUMAN
ATEVVDKEKNLY		106.41	1407.72	12	0	-2.5	704.863	2	13.5663	1.0156-1.0324	272	4090	667892	14096	25-Aug-23_20230825_KP_UWA_PE_P6215_S1-A2_1_2505.d	2	2	Q9C000|NLRP1_HUMAN
AEVKAQYEEM		106.49	1196.54	10	0	-1.3	599.271	2	13.6927	0.9135-0.9305	13500	210000	667894	14098	25-Aug-23_20230825_KP_UWA_PE_P6215_S1-A2_1_2505.d	3	3	P08729|K2C7_HUMAN
REGPEEPGL		67.98	982.472	9	0	-3.1	492.238	2	13.7456	0.7919-0.8089	12000	273000	667898	14102	25-Aug-23_20230825_KP_UWA_PE_P6215_S1-A2_1_2505.d	4	4	Q6ZRV2|FA83H_HUMAN
KMFDRHSSL		41.61	1119.55	9	0	-10.3	374.184	3	13.6489	0.6818-0.6989	1040	25100	667901	14105	25-Aug-23_20230825_KP_UWA_PE_P6215_S1-A2_1_2505.d	2	2	Q00610|CLH1_HUMAN
RIWTKKRSF		95.85	1220.71	9	0	-4.7	407.907	3	13.5669	0.7249-0.7420	216	2730	667918	14122	25-Aug-23_20230825_KP_UWA_PE_P6215_S1-A2_1_2505.d	1	1	Q5THK1|PR14L_HUMAN
AEVAQREAETL		105.63	1215.61	11	0	-1.1	608.807	2	13.5825	0.9040-0.9210			667921	14125	25-Aug-23_20230825_KP_UWA_PE_P6215_S1-A2_1_2505.d	1	1	Q13948|CASP_HUMAN
KVFNSSHSF		106.36	1051.51	9	0	13	526.765	2	13.5825	0.8722-0.8891			667922	14126	25-Aug-23_20230825_KP_UWA_PE_P6215_S1-A2_1_2505.d	1	1	O95352|ATG7_HUMAN
REDDVGTGAGL		82.38	1088.51	11	0	-0.7	545.258	2	13.6341	0.8463-0.8633	1820	42300	667930	14134	25-Aug-23_20230825_KP_UWA_PE_P6215_S1-A2_1_2505.d	3	3	P49368|TCPG_HUMAN
SEEMQARAL		93.6	1033.49	9	0	-1.3	517.746	2	13.7294	0.8504-0.8674	10300	135000	669477	14157	25-Aug-23_20230825_KP_UWA_PE_P6215_S1-A2_1_2505.d	2	2	Q16647|PTGIS_HUMAN
IEKLLKDK		18.74	985.617	8	0	-7	329.542	3	13.6143	0.6989-0.7160			669516	14196	25-Aug-23_20230825_KP_UWA_PE_P6215_S1-A2_1_2505.d	1	1	O00203|AP3B1_HUMAN
SEDTTEETL		96.96	1023.42	9	0	3.4	1024.43	1	13.4586	1.4661-1.4826	2830	17900	671055	14211	25-Aug-23_20230825_KP_UWA_PE_P6215_S1-A2_1_2505.d	2	2	P19338|NUCL_HUMAN
HEAERNIAL		105.79	1051.54	9	0	-0.7	526.774	2	13.7527	0.8633-0.8803	19600	473000	671072	14228	25-Aug-23_20230825_KP_UWA_PE_P6215_S1-A2_1_2505.d	4	4	P49792|RBP2_HUMAN;A6NKT7|RGPD3_HUMAN;Q99666|RGPD5_HUMAN;Q7Z3J3|RGPD4_HUMAN;P0DJD1|RGPD2_HUMAN;P0DJD0|RGPD1_HUMAN;O14715|RGPD8_HUMAN
DAYRRIHSL		30	1129.6	9	0	-9.2	377.534	3	13.6661	0.6818-0.6989	8810	94400	671077	14233	25-Aug-23_20230825_KP_UWA_PE_P6215_S1-A2_1_2505.d	1	1	P46736|BRCC3_HUMAN
VTDPDSGLC(+119.00)SHY		105.55	1411.54	12	0	-5.2	706.768	2	13.7068	0.9542-0.9711	5880	63000	671081	14237	25-Aug-23_20230825_KP_UWA_PE_P6215_S1-A2_1_2505.d	4	4	P55196|AFAD_HUMAN	Cysteinylation	C9:Cysteinylation:1000.00
ENAPVGTSVIQ		11.38	1113.57	11	0	-3.2	557.785	2	13.7191	0.8796-0.8966	9940	58400	671083	14239	25-Aug-23_20230825_KP_UWA_PE_P6215_S1-A2_1_2505.d	1	1	Q9HC56|PCDH9_HUMAN
TSERTVLRY		104.57	1123.6	9	0	-1.2	562.802	2	13.7547	0.9074-0.9244	24400	314000	671090	14246	25-Aug-23_20230825_KP_UWA_PE_P6215_S1-A2_1_2505.d	4	4	O60231|DHX16_HUMAN
GEYTC(+119.00)QTGQTSL		78.42	1405.55	12	0	-2.3	703.775	2	13.6708	0.9940-1.0109	356	4100	671097	14253	25-Aug-23_20230825_KP_UWA_PE_P6215_S1-A2_1_2505.d	1	1	P12318|FCG2A_HUMAN;P31994|FCG2B_HUMAN;P31995|FCG2C_HUMAN	Cysteinylation	C5:Cysteinylation:1000.00
PQPPPPPPP		84.92	922.491	9	0	1.3	923.493	1	14.0455	1.4028-1.4193	38800	97000	671106	14262	25-Aug-23_20230825_KP_UWA_PE_P6215_S1-A2_1_2505.d	2	2	P35568|IRS1_HUMAN;P22670|RFX1_HUMAN;P42858|HD_HUMAN;Q5VYV0|FOXB2_HUMAN;Q9UPS6|SET1B_HUMAN;Q16760|DGKD_HUMAN;Q96JM2|ZN462_HUMAN
TELTTKSSL		103.99	978.523	9	0	-1	490.265	2	13.8222	0.8348-0.8518	5530	56100	671118	14274	25-Aug-23_20230825_KP_UWA_PE_P6215_S1-A2_1_2505.d	3	3	Q9UHC7|MKRN1_HUMAN;Q13434|MKRN4_HUMAN
AETVDTSEM		106.16	981.396	9	0	0.4	982.397	1	13.7798	1.4463-1.4628	1280	7910	672655	14287	25-Aug-23_20230825_KP_UWA_PE_P6215_S1-A2_1_2505.d	1	1	Q01082|SPTB2_HUMAN
ASSPSSAIS		25.22	805.382	9	0	-4.6	806.38	1	13.6779	1.2941-1.3107			672659	14291	25-Aug-23_20230825_KP_UWA_PE_P6215_S1-A2_1_2505.d	1	1	O14607|UTY_HUMAN;O15550|KDM6A_HUMAN
RAKQFHEAW		63.52	1171.59	9	0	-5.7	391.532	3	13.7362	0.7215-0.7386	5180	63600	672676	14308	25-Aug-23_20230825_KP_UWA_PE_P6215_S1-A2_1_2505.d	1	1	Q03001|DYST_HUMAN;Q9UPN3|MACF1_HUMAN;O94854|K0754_HUMAN
KTKQDEVNAAW		17.64	1288.64	11	0	-7.1	430.548	3	13.7518	0.6660-0.6831	3940	37100	672677	14309	25-Aug-23_20230825_KP_UWA_PE_P6215_S1-A2_1_2505.d	1	1	Q13813|SPTN1_HUMAN
TQTAPPPPP		58.13	904.465	9	0	13	453.243	2	13.9492	0.8177-0.8348	8080	17000	672682	14314	25-Aug-23_20230825_KP_UWA_PE_P6215_S1-A2_1_2505.d	1	1	P46379|BAG6_HUMAN
AEQKLQQTL		60.63	1057.58	9	0	-1.7	529.791	2	13.6779	0.8722-0.8891			672688	14320	25-Aug-23_20230825_KP_UWA_PE_P6215_S1-A2_1_2505.d	1	1	Q13136|LIPA1_HUMAN
EATFGVDESNAK		104.04	1266.57	12	0	0	634.289	2	13.6411	0.9433-0.9602	435	6140	672692	14324	25-Aug-23_20230825_KP_UWA_PE_P6215_S1-A2_1_2505.d	1	1	iRT-pepC
SADPDNLKY		98.96	1021.47	9	0	-2.2	511.738	2	13.7891	0.8198-0.8368	2680	17100	672695	14327	25-Aug-23_20230825_KP_UWA_PE_P6215_S1-A2_1_2505.d	1	1	Q96Q15|SMG1_HUMAN
DLNRKEVL		44.51	985.556	8	0	-0.4	493.781	2	13.7247	0.8592-0.8762	1180	8430	672704	14336	25-Aug-23_20230825_KP_UWA_PE_P6215_S1-A2_1_2505.d	1	1	Q9HCE1|MOV10_HUMAN
SLKERVKSL		35.43	1058.64	9	0	-8.4	353.883	3	13.7465	0.7297-0.7468	725	24200	674263	14371	25-Aug-23_20230825_KP_UWA_PE_P6215_S1-A2_1_2505.d	2	2	Q8IUD2|RB6I2_HUMAN
GEDRSPPTAL		75.82	1041.51	10	0	-5.8	521.755	2	13.7096	0.8565-0.8735	15000	68400	674278	14386	25-Aug-23_20230825_KP_UWA_PE_P6215_S1-A2_1_2505.d	2	2	Q9BUB5|MKNK1_HUMAN
SEIGEKQDTEL		102.7	1247.59	11	0	3	624.799	2	13.7551	0.9129-0.9298	905	14100	674281	14389	25-Aug-23_20230825_KP_UWA_PE_P6215_S1-A2_1_2505.d	2	2	Q5SW79|CE170_HUMAN
ITDKNSLAY		96.65	1023.52	9	0	0.7	1024.52	1	13.8078	1.5240-1.5404	21300	402000	675829	14413	25-Aug-23_20230825_KP_UWA_PE_P6215_S1-A2_1_2505.d	4	4	Q9HCG8|CWC22_HUMAN
APGPPPPPPP		100.95	922.491	10	0	1.3	923.493	1	14.0455	1.4325-1.4490	96100	839000	675831	14415	25-Aug-23_20230825_KP_UWA_PE_P6215_S1-A2_1_2505.d	14	14	Q2V2M9|FHOD3_HUMAN
SESASPSAL		88.55	847.392	9	0	-1.8	848.392	1	13.9331	1.3472-1.3637	2820	9270	675832	14416	25-Aug-23_20230825_KP_UWA_PE_P6215_S1-A2_1_2505.d	2	2	P04049|RAF1_HUMAN
YEEAKGNVL		34.04	1021.51	9	0	-9	511.753	2	13.7474	0.8504-0.8674	489	5590	675847	14431	25-Aug-23_20230825_KP_UWA_PE_P6215_S1-A2_1_2505.d	1	1	Q9BZ67|FRMD8_HUMAN
VEAPGAKL		102.12	783.449	8	0	-5.6	392.727	2	13.7883	0.7413-0.7584	657	5390	675865	14449	25-Aug-23_20230825_KP_UWA_PE_P6215_S1-A2_1_2505.d	1	1	Q8IVF2|AHNK2_HUMAN
HESGASIKI		80.73	940.498	9	0	4.4	941.502	1	13.8318	1.4509-1.4674	48500	1080000	677422	14482	25-Aug-23_20230825_KP_UWA_PE_P6215_S1-A2_1_2505.d	6	6	P61978|HNRPK_HUMAN
SASSPASSL		63.51	805.382	9	0	-5.3	806.379	1	13.7731	1.2914-1.3080			677426	14486	25-Aug-23_20230825_KP_UWA_PE_P6215_S1-A2_1_2505.d	2	2	Q9Y4H2|IRS2_HUMAN
EMATRAAL		105.47	861.438	8	0	-5.8	431.721	2	13.9138	0.7803-0.7973	3590	20700	677441	14501	25-Aug-23_20230825_KP_UWA_PE_P6215_S1-A2_1_2505.d	1	1	P61586|RHOA_HUMAN
KTGFRHLY		41.73	1020.55	8	0	-10.7	341.185	3	13.7978	0.6934-0.7105	451	6370	677443	14503	25-Aug-23_20230825_KP_UWA_PE_P6215_S1-A2_1_2505.d	1	1	Q6V1X1|DPP8_HUMAN
NSEEMKEAYY		106.45	1262.51	10	0	-1.5	632.258	2	13.8807	0.9264-0.9433	5910	135000	677446	14506	25-Aug-23_20230825_KP_UWA_PE_P6215_S1-A2_1_2505.d	3	3	O14730|RIOK3_HUMAN
DTAVRHVL		88.36	909.503	8	0	-1.9	455.755	2	13.8449	0.8137-0.8307	3220	28900	677449	14509	25-Aug-23_20230825_KP_UWA_PE_P6215_S1-A2_1_2505.d	1	1	P23396|RS3_HUMAN
VAHVNTVM		71.52	869.443	8	0	-1.9	435.725	2	13.8282	0.7700-0.7871	1360	11500	677454	14514	25-Aug-23_20230825_KP_UWA_PE_P6215_S1-A2_1_2505.d	1	1	Q9H422|HIPK3_HUMAN
VTKTVGTAL		106.11	888.528	9	0	-3.8	445.266	2	13.8192	0.8123-0.8293	969	7710	677456	14516	25-Aug-23_20230825_KP_UWA_PE_P6215_S1-A2_1_2505.d	1	1	Q7Z739|YTHD3_HUMAN
STEDASQYY		64.94	1062.41	9	0	0.5	1063.41	1	13.9266	1.4608-1.4773	858	4410	679007	14543	25-Aug-23_20230825_KP_UWA_PE_P6215_S1-A2_1_2505.d	2	2	P26045|PTN3_HUMAN
PSPPPPPPP		104.79	881.465	9	0	0.9	882.466	1	13.7167	1.4252-1.4417	331000	5050000	679008	14544	25-Aug-23_20230825_KP_UWA_PE_P6215_S1-A2_1_2505.d	76	76	P10323|ACRO_HUMAN;Q9H7N4|SFR19_HUMAN;Q96T25|ZIC5_HUMAN;Q8WX93|PALLD_HUMAN
AASYYAPVR		106.09	996.503	9	0	-4.3	499.253	2	13.8352	0.8327-0.8497	664	6880	679023	14559	25-Aug-23_20230825_KP_UWA_PE_P6215_S1-A2_1_2505.d	1	1	iRT-pepG
TAVVKHVL		106.06	865.538	8	0	-4.4	433.772	2	13.7858	0.8232-0.8402	602	13300	679036	14572	25-Aug-23_20230825_KP_UWA_PE_P6215_S1-A2_1_2505.d	2	2	Q96L73|NSD1_HUMAN
SEEENSKVEL		102.43	1162.54	10	0	1	582.271	2	13.9242	0.8864-0.9034	3120	16900	679043	14579	25-Aug-23_20230825_KP_UWA_PE_P6215_S1-A2_1_2505.d	1	1	O15234|CASC3_HUMAN
ILKEM(+15.99)THSW		83.49	1159.57	9	0	-0.9	580.787	2	13.8688	0.9244-0.9413	2810	29400	679056	14592	25-Aug-23_20230825_KP_UWA_PE_P6215_S1-A2_1_2505.d	2	2	P51825|AFF1_HUMAN;Q9UHB7|AFF4_HUMAN	Oxidation (M)	M5:Oxidation (M):1000.00
GGPGPGEPAAPG		26.64	962.446	12	0	-6.9	963.439	1	13.8048	1.4325-1.4490			679061	14597	25-Aug-23_20230825_KP_UWA_PE_P6215_S1-A2_1_2505.d	1	1	P51617|IRAK1_HUMAN
DTSRPLGDSM(+15.99)Y		106.18	1256.53	11	0	-4.2	629.267	2	13.8719	0.9311-0.9481	1180	17000	680616	14628	25-Aug-23_20230825_KP_UWA_PE_P6215_S1-A2_1_2505.d	2	2	Q14596|NBR1_HUMAN	Oxidation (M)	M10:Oxidation (M):1000.00
VAEENTRVL		69.36	1029.55	9	0	-0.1	515.776	2	13.9092	0.8640-0.8810	3770	26000	680618	14630	25-Aug-23_20230825_KP_UWA_PE_P6215_S1-A2_1_2505.d	1	1	Q9Y5T5|UBP16_HUMAN
ETLKKVQAL		68.59	1028.62	9	0	-1.3	515.314	2	13.8814	0.8925-0.9095	695	11400	680624	14636	25-Aug-23_20230825_KP_UWA_PE_P6215_S1-A2_1_2505.d	1	1	Q9BWC9|CC106_HUMAN
ITDQNSDGY		105.47	1011.41	9	0	-0.7	1012.41	1	13.9431	1.4569-1.4733	121000	4970000	682173	14661	25-Aug-23_20230825_KP_UWA_PE_P6215_S1-A2_1_2505.d	30	30	P15924|DESP_HUMAN
NSDSVPPGY		37.09	934.403	9	0	-2	935.402	1	13.9934	1.3657-1.3823	942	1950	682176	14664	25-Aug-23_20230825_KP_UWA_PE_P6215_S1-A2_1_2505.d	1	1	O60291|MGRN1_HUMAN
REEDPPGEEDL		104.91	1284.55	11	0	1.7	643.277	2	13.872	0.9135-0.9305	494	6240	682187	14675	25-Aug-23_20230825_KP_UWA_PE_P6215_S1-A2_1_2505.d	1	1	Q16790|CAH9_HUMAN
NTEEEGLKY		106.3	1081.49	9	0	-2.8	541.748	2	13.2056	0.8490-0.8660	73300	2250000	682189	14677	25-Aug-23_20230825_KP_UWA_PE_P6215_S1-A2_1_2505.d	11	11	Q9NYF8|BCLF1_HUMAN
GGYGSRSLY		34.88	958.451	9	0	-7.6	480.226	2	13.8683	0.8130-0.8300			682198	14686	25-Aug-23_20230825_KP_UWA_PE_P6215_S1-A2_1_2505.d	1	1	P13647|K2C5_HUMAN
NTEGLHHLY		106.72	1082.51	9	0	-2.2	542.259	2	13.913	0.9074-0.9244	1130	9350	682202	14690	25-Aug-23_20230825_KP_UWA_PE_P6215_S1-A2_1_2505.d	1	1	Q6ZMV5|P4R3C_HUMAN;Q5MIZ7|P4R3B_HUMAN
QETDVRAQI		91.14	1058.54	9	0	-0.6	530.271	2	13.9178	0.8477-0.8647	535	6610	682218	14706	25-Aug-23_20230825_KP_UWA_PE_P6215_S1-A2_1_2505.d	1	1	Q92878|RAD50_HUMAN
PSHASQAEQEMS		58.76	1300.54	12	0	2.9	651.272	2	13.8149	0.9656-0.9825	556	4910	682222	14710	25-Aug-23_20230825_KP_UWA_PE_P6215_S1-A2_1_2505.d	1	1	O15018|PDZD2_HUMAN
AEGSEAAEL		59.3	875.387	9	0	2.9	876.391	1	14.0665	1.3531-1.3697	2090	7120	683758	14722	25-Aug-23_20230825_KP_UWA_PE_P6215_S1-A2_1_2505.d	1	1	Q9NUQ8|ABCF3_HUMAN
LTEQQKALY		62.77	1092.58	9	0	-1.3	547.293	2	13.9895	0.8769-0.8939	2910	24700	683771	14735	25-Aug-23_20230825_KP_UWA_PE_P6215_S1-A2_1_2505.d	1	1	Q9P215|POGK_HUMAN
AEVSPDAKTSL		54.76	1116.57	11	0	-4.2	559.284	2	13.9298	0.9047-0.9217	362	7860	683782	14746	25-Aug-23_20230825_KP_UWA_PE_P6215_S1-A2_1_2505.d	1	1	Q68DQ2|CRBG3_HUMAN
RGNIKRYGW		84.93	1148.62	9	0	-7	383.875	3	13.9708	0.7297-0.7468	3290	33700	683787	14751	25-Aug-23_20230825_KP_UWA_PE_P6215_S1-A2_1_2505.d	1	1	Q13464|ROCK1_HUMAN
SEEPGSAQL		20.58	916.414	9	0	-4.9	917.41	1	13.9	1.3961-1.4127			683792	14756	25-Aug-23_20230825_KP_UWA_PE_P6215_S1-A2_1_2505.d	1	1	Q5JU85|IQEC2_HUMAN
REANQAINPKL		80.62	1252.69	11	0	0.5	627.347	2	13.9331	0.9271-0.9440	595	24400	683817	14781	25-Aug-23_20230825_KP_UWA_PE_P6215_S1-A2_1_2505.d	3	3	P17844|DDX5_HUMAN
GVGVGAAAV		18.54	699.391	9	0	1.3	700.395	1	14.1173	1.2321-1.2488	6610	28300	685351	14791	25-Aug-23_20230825_KP_UWA_PE_P6215_S1-A2_1_2505.d	1	1	O00570|SOX1_HUMAN
KYSPQRVGL		97.71	1046.59	9	0	-3.7	524.295	2	13.9659	0.8606-0.8776	1060	19300	685362	14802	25-Aug-23_20230825_KP_UWA_PE_P6215_S1-A2_1_2505.d	2	2	P55039|DRG2_HUMAN
SEAERVSEL		23.01	1018.49	9	0	-5.1	510.248	2	13.9757	0.8341-0.8511	959	8620	685388	14828	25-Aug-23_20230825_KP_UWA_PE_P6215_S1-A2_1_2505.d	1	1	Q9UNF0|PACN2_HUMAN
MLRSHVREL		72.8	1139.62	9	0	-12.2	380.874	3	13.9318	0.7256-0.7427			685391	14831	25-Aug-23_20230825_KP_UWA_PE_P6215_S1-A2_1_2505.d	1	1	Q29RF7|PDS5A_HUMAN
KEYSDDKVQL		106.54	1223.6	10	0	-0.4	612.804	2	13.99	0.9339-0.9508	682	21300	685401	14841	25-Aug-23_20230825_KP_UWA_PE_P6215_S1-A2_1_2505.d	3	3	Q8WYH8|ING5_HUMAN
TGQERVAL		96.97	872.472	8	0	-0.1	437.24	2	13.9301	0.7823-0.7994	350	3200	685406	14846	25-Aug-23_20230825_KP_UWA_PE_P6215_S1-A2_1_2505.d	1	1	Q14318|FKBP8_HUMAN
SRNGVITQY		72	1036.53	9	0	-4.6	519.266	2	13.9318	0.8484-0.8654			685409	14849	25-Aug-23_20230825_KP_UWA_PE_P6215_S1-A2_1_2505.d	1	1	P10586|PTPRF_HUMAN
KEINEKSNIL		99.6	1186.66	10	0	-5.6	594.327	2	14.0107	0.9223-0.9393	1560	12800	686952	14868	25-Aug-23_20230825_KP_UWA_PE_P6215_S1-A2_1_2505.d	1	1	Q9NTJ3|SMC4_HUMAN
TAITRAQSL		13.25	959.54	9	0	-3.1	480.772	2	13.9996	0.8191-0.8361	1980	12700	686955	14871	25-Aug-23_20230825_KP_UWA_PE_P6215_S1-A2_1_2505.d	1	1	P42694|HELZ_HUMAN
NGATRKLAL		105.53	942.561	9	0	-4.9	472.282	2	14.0436	0.8599-0.8769	5260	40300	686967	14883	25-Aug-23_20230825_KP_UWA_PE_P6215_S1-A2_1_2505.d	1	1	P31689|DNJA1_HUMAN
LTDKAVKDYSAY		106.23	1372.69	12	0	-2.3	687.345	2	13.9635	1.0257-1.0425			686980	14896	25-Aug-23_20230825_KP_UWA_PE_P6215_S1-A2_1_2505.d	1	1	Q5T4S7|UBR4_HUMAN
DIHKKIAL		56.54	936.576	8	0	-0.5	469.291	2	14.0036	0.8388-0.8558	353	5050	688575	14967	25-Aug-23_20230825_KP_UWA_PE_P6215_S1-A2_1_2505.d	1	1	Q14118|DAG1_HUMAN
REEIVDKTRL		99.02	1257.7	10	0	-8	420.236	3	13.9952	0.7605-0.7775			688577	14969	25-Aug-23_20230825_KP_UWA_PE_P6215_S1-A2_1_2505.d	1	1	O60437|PEPL_HUMAN
N(+0.98)KEQ(+0.98)EQ(+0.98)TKQIL		52.52	1360.67	11	0	2.8	454.563	3	14.0238	0.7789-0.7959	277	5030	688588	14980	25-Aug-23_20230825_KP_UWA_PE_P6215_S1-A2_1_2505.d	1	1	Q13439|GOGA4_HUMAN	Deamidation (NQ); Deamidation (NQ); Deamidation (NQ)	N1:Deamidation (NQ):53.45;Q4:Deamidation (NQ):68.60;Q6:Deamidation (NQ):49.37
AGPPPPPPPP		94.73	922.491	10	0	1.3	923.493	1	14.0455	1.4087-1.4252	38800	437000	690126	14994	25-Aug-23_20230825_KP_UWA_PE_P6215_S1-A2_1_2505.d	10	10	Q8TF74|WIPF2_HUMAN
KEDIPRQL		49.4	997.556	8	0	-1.3	499.781	2	14.0589	0.8395-0.8565	2160	29900	690142	15010	25-Aug-23_20230825_KP_UWA_PE_P6215_S1-A2_1_2505.d	1	1	Q15629|TRAM1_HUMAN
KRFGKAYNL		50.97	1095.62	9	0	-6.6	366.209	3	14.027	0.6962-0.7133			690145	15013	25-Aug-23_20230825_KP_UWA_PE_P6215_S1-A2_1_2505.d	2	2	Q86XP3|DDX42_HUMAN
YEDNNYKAL		103.6	1128.51	9	0	-1.2	565.257	2	14.1146	0.8830-0.9000	1380	11500	690161	15029	25-Aug-23_20230825_KP_UWA_PE_P6215_S1-A2_1_2505.d	1	1	O95477|ABCA1_HUMAN
FSDGTHGGLRY		106.03	1208.56	11	0	1.8	605.283	2	14.0506	0.9169-0.9339	1260	15200	690168	15036	25-Aug-23_20230825_KP_UWA_PE_P6215_S1-A2_1_2505.d	1	1	P58107|EPIPL_HUMAN
KEVTEKEVTL		36.04	1174.64	10	0	-7	588.321	2	14.0615	0.9115-0.9284	878	17000	690172	15040	25-Aug-23_20230825_KP_UWA_PE_P6215_S1-A2_1_2505.d	1	1	Q9C0I1|MTMRC_HUMAN
DTMKKFKSL		102.34	1096.6	9	0	-15.7	366.531	3	14.0139	0.7147-0.7318	173	5930	690175	15043	25-Aug-23_20230825_KP_UWA_PE_P6215_S1-A2_1_2505.d	1	1	Q9BTT4|MED10_HUMAN
VMTAPPPPP		50.42	905.468	9	0	-9.5	453.734	2	14.0089	0.8225-0.8395	2600	19300	690181	15049	25-Aug-23_20230825_KP_UWA_PE_P6215_S1-A2_1_2505.d	3	3	P15311|EZRI_HUMAN
YAPRHVTL		106.13	955.524	8	0	-0.9	478.765	2	14.0763	0.8443-0.8613	1000	7930	690186	15054	25-Aug-23_20230825_KP_UWA_PE_P6215_S1-A2_1_2505.d	1	1	Q9BZZ2|SN_HUMAN
IIDGGNSEY		32.09	966.429	9	0	0.8	967.431	1	14.0732	1.4529-1.4694	745	10700	691720	15064	25-Aug-23_20230825_KP_UWA_PE_P6215_S1-A2_1_2505.d	1	1	P52209|6PGD_HUMAN
FAAAAAAAA		71.18	733.376	9	0	-2.7	734.376	1	14.1405	1.2535-1.2701	1260	10300	691725	15069	25-Aug-23_20230825_KP_UWA_PE_P6215_S1-A2_1_2505.d	1	1	O95206|PCDH8_HUMAN
FTENDKEYQEY		106.68	1464.6	11	0	2.7	733.306	2	13.9846	0.9906-1.0075	17400	1080000	691732	15076	25-Aug-23_20230825_KP_UWA_PE_P6215_S1-A2_1_2505.d	7	7	Q9BTL3|RAMAC_HUMAN
EIKTKIKEL		73.7	1100.68	9	0	5.5	551.347	2	14.0672	0.8912-0.9081	2670	59200	691735	15079	25-Aug-23_20230825_KP_UWA_PE_P6215_S1-A2_1_2505.d	2	2	Q92598|HS105_HUMAN
AVDAARLHY		84.96	1014.52	9	0	0	508.266	2	14.077	0.8783-0.8952	965	15800	691756	15100	25-Aug-23_20230825_KP_UWA_PE_P6215_S1-A2_1_2505.d	1	1	Q2M389|WASC4_HUMAN
AGTGRPYYY		104.72	1046.48	9	0	-2.2	524.243	2	14.0917	0.8558-0.8728	636	7100	691763	15107	25-Aug-23_20230825_KP_UWA_PE_P6215_S1-A2_1_2505.d	1	1	Q6ZUM4|RHG27_HUMAN
VELGTQPATQ		89.32	1042.53	10	0	-3.2	1043.53	1	14.1938	1.5069-1.5233	3160	27400	693312	15132	25-Aug-23_20230825_KP_UWA_PE_P6215_S1-A2_1_2505.d	2	2	P02652|APOA2_HUMAN
IEDSAQSDL		54.51	976.435	9	0	9.8	977.445	1	14.0904	1.4556-1.4720			693313	15133	25-Aug-23_20230825_KP_UWA_PE_P6215_S1-A2_1_2505.d	1	1	Q16666|IF16_HUMAN
YSDLNTQRPY		102.97	1255.58	10	0	2.2	628.796	2	14.1773	0.9244-0.9413	37800	1380000	693327	15147	25-Aug-23_20230825_KP_UWA_PE_P6215_S1-A2_1_2505.d	4	4	O43914|TYOBP_HUMAN
DPNFKNRL		103.35	1002.52	8	0	0	502.266	2	14.1256	0.8463-0.8633	5570	85500	693329	15149	25-Aug-23_20230825_KP_UWA_PE_P6215_S1-A2_1_2505.d	2	2	Q15388|TOM20_HUMAN
AAAPASGAL		106.02	727.386	9	0	8.5	728.395	1	14.0904	1.2495-1.2661	467	3890	693346	15166	25-Aug-23_20230825_KP_UWA_PE_P6215_S1-A2_1_2505.d	2	2	P06576|ATPB_HUMAN
VTNPHTDAW		106.4	1039.47	9	0	-2.1	520.739	2	13.8166	0.8327-0.8497	31800	739000	693350	15170	25-Aug-23_20230825_KP_UWA_PE_P6215_S1-A2_1_2505.d	7	7	O75293|GA45B_HUMAN
REDSNLESSQL		91	1276.59	11	0	1.1	639.298	2	14.1157	0.9135-0.9305	544	11800	693369	15189	25-Aug-23_20230825_KP_UWA_PE_P6215_S1-A2_1_2505.d	2	2	Q8WYP5|ELYS_HUMAN
KAVSAIHSL		64.97	924.539	9	0	-4.1	463.272	2	14.0904	0.8300-0.8470			693370	15190	25-Aug-23_20230825_KP_UWA_PE_P6215_S1-A2_1_2505.d	1	1	Q8NF50|DOCK8_HUMAN
REESNTKIDL		90.67	1203.61	10	0	0.7	602.808	2	14.2146	0.9156-0.9325	12300	342000	693378	15198	25-Aug-23_20230825_KP_UWA_PE_P6215_S1-A2_1_2505.d	3	3	Q00341|VIGLN_HUMAN
TETAQEATL		77.64	962.456	9	0	0.7	963.457	1	14.1851	1.4265-1.4430	335	1990	694905	15201	25-Aug-23_20230825_KP_UWA_PE_P6215_S1-A2_1_2505.d	1	1	Q99973|TEP1_HUMAN
YQHTGAVL		94.16	887.45	8	0	-3.8	888.448	1	14.1457	1.4001-1.4166	5410	40400	694906	15202	25-Aug-23_20230825_KP_UWA_PE_P6215_S1-A2_1_2505.d	3	3	O43684|BUB3_HUMAN
AEATAEGAL		101.39	831.397	9	0	6.7	832.404	1	14.1222	1.3067-1.3233	3900	30500	694909	15205	25-Aug-23_20230825_KP_UWA_PE_P6215_S1-A2_1_2505.d	3	3	Q9Y618|NCOR2_HUMAN
RVGVGIRSSY		106.34	1092.6	10	0	0.4	547.306	2	14.2118	0.8884-0.9054	15000	122000	694919	15215	25-Aug-23_20230825_KP_UWA_PE_P6215_S1-A2_1_2505.d	1	1	P33992|MCM5_HUMAN
AVNTARGLY		105.76	963.514	9	0	-7.4	482.757	2	14.1304	0.8286-0.8456	360	5630	694921	15217	25-Aug-23_20230825_KP_UWA_PE_P6215_S1-A2_1_2505.d	1	1	O60499|STX10_HUMAN
QTDVERIKDTY		93.22	1366.67	11	0	-5.1	456.559	3	14.1511	0.7632-0.7803	2470	45400	694923	15219	25-Aug-23_20230825_KP_UWA_PE_P6215_S1-A2_1_2505.d	2	2	Q16787|LAMA3_HUMAN
LPYARKEL		96.3	988.571	8	0	-5.9	495.286	2	14.1671	0.8708-0.8878	657	8670	694931	15227	25-Aug-23_20230825_KP_UWA_PE_P6215_S1-A2_1_2505.d	1	1	P50453|SPB9_HUMAN
PPAPPPPPP		104.83	865.47	9	0	-5.2	433.737	2	14.4918	0.7830-0.8000	103000	187000	694934	15230	25-Aug-23_20230825_KP_UWA_PE_P6215_S1-A2_1_2505.d	5	5	O95359|TACC2_HUMAN;Q8NFC6|BD1L1_HUMAN;Q9C0D6|FHDC1_HUMAN;Q7Z7M0|MEGF8_HUMAN;P06400|RB_HUMAN;Q9Y6W5|WASF2_HUMAN;Q15637|SF01_HUMAN
RVQKYRITY		91.36	1225.69	9	0	-4.8	409.567	3	14.1707	0.7140-0.7311	1520	23500	694936	15232	25-Aug-23_20230825_KP_UWA_PE_P6215_S1-A2_1_2505.d	1	1	Q99715|COCA1_HUMAN
YTNKEMLKY		106.19	1188.58	9	0	1.1	595.296	2	14.1364	0.9027-0.9196	890	14300	694937	15233	25-Aug-23_20230825_KP_UWA_PE_P6215_S1-A2_1_2505.d	1	1	Q9H6S0|YTDC2_HUMAN
ATNLQRVSY		106.38	1050.55	9	0	-1.2	526.276	2	14.2032	0.8586-0.8755	6330	196000	694938	15234	25-Aug-23_20230825_KP_UWA_PE_P6215_S1-A2_1_2505.d	4	4	Q86XP3|DDX42_HUMAN
DAISKSEL		90.68	861.444	8	0	4.9	862.45	1	14.11	1.3862-1.4028	249	2640	694952	15248	25-Aug-23_20230825_KP_UWA_PE_P6215_S1-A2_1_2505.d	1	1	Q14141|SEPT6_HUMAN
AESVATKAEL		105.1	1017.53	10	0	-1.8	509.77	2	14.1334	0.8341-0.8511	856	4610	694968	15264	25-Aug-23_20230825_KP_UWA_PE_P6215_S1-A2_1_2505.d	1	1	Q99996|AKAP9_HUMAN
MATAASSSSL		100	924.422	10	0	5	925.427	1	14.1488	1.4259-1.4424	320	2900	696498	15270	25-Aug-23_20230825_KP_UWA_PE_P6215_S1-A2_1_2505.d	1	1	P60709|ACTB_HUMAN;Q6S8J3|POTEE_HUMAN;P63267|ACTH_HUMAN;P68133|ACTS_HUMAN;P62736|ACTA_HUMAN;P63261|ACTG_HUMAN;P68032|ACTC_HUMAN
TSTEPGTSL		103.32	891.418	9	0	1.2	892.42	1	14.3295	1.3776-1.3942	2920	10900	696499	15271	25-Aug-23_20230825_KP_UWA_PE_P6215_S1-A2_1_2505.d	2	2	Q8WXI7|MUC16_HUMAN
HLDSAQRALY		11.7	1172.59	10	0	-0.8	587.299	2	14.1997	0.9115-0.9284	648	3740	696511	15283	25-Aug-23_20230825_KP_UWA_PE_P6215_S1-A2_1_2505.d	1	1	B4DU55|ZN879_HUMAN;Q86Y25|Z354C_HUMAN
VSDSKQFTY		105.28	1073.5	9	0	-2.6	537.754	2	14.1854	0.8422-0.8592	3230	29600	696513	15285	25-Aug-23_20230825_KP_UWA_PE_P6215_S1-A2_1_2505.d	1	1	Q00653|NFKB2_HUMAN
TEDGSRVTL		100.32	976.482	9	0	-1	489.245	2	14.1115	0.8041-0.8212	4240	37100	696514	15286	25-Aug-23_20230825_KP_UWA_PE_P6215_S1-A2_1_2505.d	2	2	Q86TU7|SETD3_HUMAN
TSDDVKEQIY		105.66	1196.56	10	0	-2.6	599.279	2	14.2146	0.8945-0.9115	1820	20300	696522	15294	25-Aug-23_20230825_KP_UWA_PE_P6215_S1-A2_1_2505.d	1	1	P62277|RS13_HUMAN
FQHVGKAF		102.67	932.487	8	0	1.5	467.248	2	14.1539	0.7994-0.8164			696530	15302	25-Aug-23_20230825_KP_UWA_PE_P6215_S1-A2_1_2505.d	1	1	P26641|EF1G_HUMAN
KEFEDKKVEL		105.68	1263.67	10	0	0	632.838	2	14.2327	0.9528-0.9697	6200	50000	696536	15308	25-Aug-23_20230825_KP_UWA_PE_P6215_S1-A2_1_2505.d	2	2	Q9H7L9|SDS3_HUMAN
NMEADPGQY		18.7	1023.4	9	0	6.6	1024.4	1	14.1539	1.4700-1.4865			696562	15334	25-Aug-23_20230825_KP_UWA_PE_P6215_S1-A2_1_2505.d	1	1	P35613|BASI_HUMAN
TAYVGSAVM(+15.99)		104.6	913.422	9	0	5.9	914.428	1	14.2366	1.4397-1.4562	481	6490	696563	15335	25-Aug-23_20230825_KP_UWA_PE_P6215_S1-A2_1_2505.d	2	2	Q96CS7|PKHB2_HUMAN	Oxidation (M)	M9:Oxidation (M):1000.00
VEESVTGVHRL		106.55	1224.65	11	0	-0.4	613.326	2	14.2091	0.9508-0.9677	1560	30600	696571	15343	25-Aug-23_20230825_KP_UWA_PE_P6215_S1-A2_1_2505.d	3	3	Q96HN2|SAHH3_HUMAN;O43865|SAHH2_HUMAN
YEGSGSDAASL		70.26	1055.44	11	0	7.3	1056.45	1	14.2559	1.4951-1.5115	653	4620	698102	15350	25-Aug-23_20230825_KP_UWA_PE_P6215_S1-A2_1_2505.d	1	1	P22223|CADH3_HUMAN
AAVDAGM(+15.99)AM		105.33	851.352	9	0	0.7	852.353	1	16.5891	1.3452-1.3617	126000	733000	698106	15354	25-Aug-23_20230825_KP_UWA_PE_P6215_S1-A2_1_2505.d	17	17	P26599|PTBP1_HUMAN	Oxidation (M)	M7:Oxidation (M):20.41
ESDINSVRY		96.93	1081.5	9	0	-1.8	541.754	2	14.2975	0.8599-0.8769	24300	165000	698119	15367	25-Aug-23_20230825_KP_UWA_PE_P6215_S1-A2_1_2505.d	1	1	O14775|GNB5_HUMAN
GEDYSSSSL		93.22	943.377	9	0	0.3	944.378	1	14.2264	1.4536-1.4700	239	3450	698126	15374	25-Aug-23_20230825_KP_UWA_PE_P6215_S1-A2_1_2505.d	1	1	Q9C0C2|TB182_HUMAN
YSDGPNPEV		104.86	976.414	9	0	1.9	977.416	1	14.186	1.4245-1.4410	145	2310	698127	15375	25-Aug-23_20230825_KP_UWA_PE_P6215_S1-A2_1_2505.d	1	1	Q93008|USP9X_HUMAN
DSYSSSRSDLY		106.21	1278.54	11	0	-2.8	640.269	2	14.2443	0.9406-0.9575	4540	47200	698133	15381	25-Aug-23_20230825_KP_UWA_PE_P6215_S1-A2_1_2505.d	1	1	P38159|RBMX_HUMAN;Q96E39|RMXL1_HUMAN
ETAMVTADSKY		106.58	1214.55	11	0	-2.4	608.276	2	14.2306	0.9061-0.9230	1890	29300	698152	15400	25-Aug-23_20230825_KP_UWA_PE_P6215_S1-A2_1_2505.d	2	2	Q14318|FKBP8_HUMAN
PTPPPPPPP		104.64	895.48	9	0	-3.7	448.743	2	14.7304	0.8477-0.8647	30800	177000	698159	15407	25-Aug-23_20230825_KP_UWA_PE_P6215_S1-A2_1_2505.d	11	11	Q8N9B5|JMY_HUMAN;Q3SXY8|AR13B_HUMAN
YENEVSKEGL		89.99	1166.55	10	0	-1.6	584.275	2	14.2135	0.9034-0.9203	315	5960	698160	15408	25-Aug-23_20230825_KP_UWA_PE_P6215_S1-A2_1_2505.d	1	1	P49711|CTCF_HUMAN
RSFFHQHY		101.9	1120.52	8	0	-8.5	374.508	3	14.2196	0.7140-0.7311	601	6730	698163	15411	25-Aug-23_20230825_KP_UWA_PE_P6215_S1-A2_1_2505.d	1	1	P46379|BAG6_HUMAN
DMKKKTLQL		104.07	1103.64	9	0	-3.8	552.82	2	14.3045	0.9081-0.9251	9050	62300	698177	15425	25-Aug-23_20230825_KP_UWA_PE_P6215_S1-A2_1_2505.d	1	1	Q8NF50|DOCK8_HUMAN
GSDDTELRY		106.65	1054.46	9	0	-2	528.231	2	14.352	0.8443-0.8613	7980	81700	698178	15426	25-Aug-23_20230825_KP_UWA_PE_P6215_S1-A2_1_2505.d	3	3	Q13948|CASP_HUMAN
YSSSYTESY		105.03	1085.42	9	0	0.9	1086.42	1	14.288	1.5194-1.5358	2870	69600	699710	15434	25-Aug-23_20230825_KP_UWA_PE_P6215_S1-A2_1_2505.d	3	3	Q9H074|PAIP1_HUMAN
SSAPPASSL		104.48	815.403	9	0	0.4	816.404	1	14.2794	1.3120-1.3286	1290	10800	699715	15439	25-Aug-23_20230825_KP_UWA_PE_P6215_S1-A2_1_2505.d	3	3	O14964|HGS_HUMAN
TEAKLREEL		104.33	1087.59	9	0	-1	544.796	2	14.2387	0.9210-0.9379	708	6940	699725	15449	25-Aug-23_20230825_KP_UWA_PE_P6215_S1-A2_1_2505.d	1	1	Q96EK4|THA11_HUMAN
LSDKNIEQY		104.18	1108.54	9	0	1.5	1109.54	1	14.2397	1.5522-1.5686	37600	378000	699749	15473	25-Aug-23_20230825_KP_UWA_PE_P6215_S1-A2_1_2505.d	3	3	Q96QD9|UIF_HUMAN
KLQTDSNSW		106.05	1077.51	9	0	0.6	1078.51	1	14.2566	1.5397-1.5561	3450	23800	701303	15503	25-Aug-23_20230825_KP_UWA_PE_P6215_S1-A2_1_2505.d	2	2	Q9NR09|BIRC6_HUMAN
GESSQNGTVL		95.01	990.462	10	0	-0.4	991.462	1	14.2963	1.4681-1.4845	345	4270	701305	15505	25-Aug-23_20230825_KP_UWA_PE_P6215_S1-A2_1_2505.d	1	1	Q9ULG6|CCPG1_HUMAN
GSN(+0.98)FGGGGSY		106.1	902.341	10	0	5.6	903.346	1	14.3855	1.3849-1.4014	1350	5440	701307	15507	25-Aug-23_20230825_KP_UWA_PE_P6215_S1-A2_1_2505.d	1	1	P09651|ROA1_HUMAN;Q32P51|RA1L2_HUMAN;A0A2R8Y4L2|RA1L3_HUMAN	Deamidation (NQ)	N3:Deamidation (NQ):1000.00
RVAFPDTRKTY		58.15	1352.72	11	0	-5.5	451.908	3	14.307	0.7680-0.7850	2500	24100	701323	15523	25-Aug-23_20230825_KP_UWA_PE_P6215_S1-A2_1_2505.d	1	1	Q6PCB6|AB17C_HUMAN
SEANSPEEL		105.45	974.419	9	0	1.5	975.421	1	14.4748	1.4252-1.4417	8470	132000	701327	15527	25-Aug-23_20230825_KP_UWA_PE_P6215_S1-A2_1_2505.d	4	4	Q53SF7|COBL1_HUMAN
PYLPSAHRV		106.02	1038.56	9	0	-4.9	347.19	3	14.2978	0.6968-0.7140	3120	33100	701336	15536	25-Aug-23_20230825_KP_UWA_PE_P6215_S1-A2_1_2505.d	1	1	Q9NRH3|TBG2_HUMAN;P23258|TBG1_HUMAN
CVDGTFHKY		104.33	1068.47	9	0	-2.9	535.237	2	14.2941	0.8939-0.9108	1020	12600	701343	15543	25-Aug-23_20230825_KP_UWA_PE_P6215_S1-A2_1_2505.d	1	1	Q9Y484|WIPI4_HUMAN
DAHTRNLL		51.41	938.493	8	0	-5	470.248	2	14.2954	0.8307-0.8477	955	9040	701352	15552	25-Aug-23_20230825_KP_UWA_PE_P6215_S1-A2_1_2505.d	1	1	Q15582|BGH3_HUMAN
KSLSLSPG		53.94	787.444	8	0	-0.8	788.445	1	14.3682	1.3233-1.3399	946	4490	701356	15556	25-Aug-23_20230825_KP_UWA_PE_P6215_S1-A2_1_2505.d	1	1	P01859|IGHG2_HUMAN;P01857|IGHG1_HUMAN;P01860|IGHG3_HUMAN;P0DOX5|IGG1_HUMAN
YVDEEGNLVK		51.07	1164.57	10	0	-4.9	583.283	2	14.2491	0.9027-0.9196			701361	15561	25-Aug-23_20230825_KP_UWA_PE_P6215_S1-A2_1_2505.d	1	1	Q3KQV9|UAP1L_HUMAN
YEKEDSDEVHL		106.35	1362.59	11	0	1.3	682.3	2	14.2801	0.9683-0.9852	654	18000	702915	15591	25-Aug-23_20230825_KP_UWA_PE_P6215_S1-A2_1_2505.d	3	3	P33241|LSP1_HUMAN
SEEGITKSTL		53.49	1063.54	10	0	-2.2	532.772	2	14.3882	0.8735-0.8905	7250	50500	702945	15621	25-Aug-23_20230825_KP_UWA_PE_P6215_S1-A2_1_2505.d	2	2	P17480|UBF1_HUMAN
DIKVKEQSL		82.65	1058.6	9	0	-2.7	530.301	2	14.3194	0.9000-0.9169	694	11500	702950	15626	25-Aug-23_20230825_KP_UWA_PE_P6215_S1-A2_1_2505.d	1	1	Q9H2P9|DPH5_HUMAN
PPTPPPPPP		104	895.48	9	0	-3.7	448.743	2	14.7304	0.8232-0.8402	22200	64300	702958	15634	25-Aug-23_20230825_KP_UWA_PE_P6215_S1-A2_1_2505.d	2	2	Q70E73|RAPH1_HUMAN
IIKDKHIL		61.11	978.623	8	0	-4.8	327.211	3	14.3076	0.6900-0.7071	882	11800	702974	15650	25-Aug-23_20230825_KP_UWA_PE_P6215_S1-A2_1_2505.d	2	2	P51531|SMCA2_HUMAN;P51532|SMCA4_HUMAN
AESPEGASL		83.72	859.392	9	0	0.6	860.394	1	14.3843	1.3445-1.3611	686	7160	704504	15656	25-Aug-23_20230825_KP_UWA_PE_P6215_S1-A2_1_2505.d	1	1	P35716|SOX11_HUMAN
GTEDELDKY		104.08	1068.46	9	0	-1.8	535.233	2	14.3518	0.8327-0.8497	1430	12000	704518	15670	25-Aug-23_20230825_KP_UWA_PE_P6215_S1-A2_1_2505.d	1	1	P09493|TPM1_HUMAN;P06753|TPM3_HUMAN
AAEQ(+0.98)AGAAAL		13.86	872.424	10	0	2.4	873.427	1	14.3252	1.3789-1.3955	614	3590	704526	15678	25-Aug-23_20230825_KP_UWA_PE_P6215_S1-A2_1_2505.d	1	1	Q06945|SOX4_HUMAN	Deamidation (NQ)	Q4:Deamidation (NQ):1000.00
GTDGQGGTFRY		72.2	1157.51	11	0	-3	579.756	2	14.4139	0.8844-0.9013	2480	11000	704549	15701	25-Aug-23_20230825_KP_UWA_PE_P6215_S1-A2_1_2505.d	1	1	Q9UDY4|DNJB4_HUMAN
QEHINIHKL		103.47	1130.62	9	0	-7.7	566.309	2	14.3268	0.8959-0.9129	1870	20700	704560	15712	25-Aug-23_20230825_KP_UWA_PE_P6215_S1-A2_1_2505.d	3	3	Q14247|SRC8_HUMAN
SYSKQFTSSTSY		106.68	1384.61	12	0	1.7	693.311	2	14.3778	0.9731-0.9900	625	9860	706108	15736	25-Aug-23_20230825_KP_UWA_PE_P6215_S1-A2_1_2505.d	1	1	P02671|FIBA_HUMAN
NPNLRKNVL		57.98	1066.62	9	0	-3.1	534.314	2	14.3767	0.8932-0.9101	3440	45800	706110	15738	25-Aug-23_20230825_KP_UWA_PE_P6215_S1-A2_1_2505.d	1	1	P23193|TCEA1_HUMAN
YSDDSYSDY		104.59	1113.38	9	0	0.9	1114.38	1	14.3861	1.5397-1.5561	437	9210	706123	15751	25-Aug-23_20230825_KP_UWA_PE_P6215_S1-A2_1_2505.d	2	2	Q9UKJ3|GPTC8_HUMAN
QLKLKTGKL		101.15	1027.68	9	0	-4.1	514.839	2	14.3291	0.8755-0.8925	827	13300	706127	15755	25-Aug-23_20230825_KP_UWA_PE_P6215_S1-A2_1_2505.d	2	2	P25774|CATS_HUMAN
HADVSNQLY		59.76	1045.48	9	0	-0.5	523.745	2	14.4437	0.8368-0.8538	3980	27800	706128	15756	25-Aug-23_20230825_KP_UWA_PE_P6215_S1-A2_1_2505.d	2	2	P21281|VATB2_HUMAN
REESGARINI		9.12	1143.6	10	0	-3.6	572.801	2	14.4071	0.8918-0.9088	1860	17800	706136	15764	25-Aug-23_20230825_KP_UWA_PE_P6215_S1-A2_1_2505.d	1	1	Q15365|PCBP1_HUMAN;P57721|PCBP3_HUMAN
NALTKSEL		72.91	874.476	8	0	-6.1	438.239	2	14.3927	0.7850-0.8021	758	5770	706144	15772	25-Aug-23_20230825_KP_UWA_PE_P6215_S1-A2_1_2505.d	1	1	Q99541|PLIN2_HUMAN
IAVGKGSSL		102.14	830.486	9	0	0.7	831.488	1	14.3915	1.4001-1.4166	374	10900	706147	15775	25-Aug-23_20230825_KP_UWA_PE_P6215_S1-A2_1_2505.d	2	2	O00622|CCN1_HUMAN
VATSPGSSL		67.37	817.418	9	0	1.3	818.42	1	14.5231	1.3365-1.3531	3920	20100	707692	15796	25-Aug-23_20230825_KP_UWA_PE_P6215_S1-A2_1_2505.d	1	1	Q9P2N6|KANL3_HUMAN
ELKAYKSEL		104.86	1079.59	9	0	-1.1	540.796	2	14.4186	0.8939-0.9108	2100	29300	707703	15807	25-Aug-23_20230825_KP_UWA_PE_P6215_S1-A2_1_2505.d	1	1	P02649|APOE_HUMAN
GEHGTEYDTL		78.57	1120.47	10	0	-2.3	561.236	2	14.4034	0.8694-0.8864	559	5570	707715	15819	25-Aug-23_20230825_KP_UWA_PE_P6215_S1-A2_1_2505.d	1	1	Q9Y5U2|TSSC4_HUMAN
MLRENGDSL		106.57	1033.49	9	0	-0.3	517.746	2	14.416	0.8552-0.8722	919	9020	707718	15822	25-Aug-23_20230825_KP_UWA_PE_P6215_S1-A2_1_2505.d	1	1	P20592|MX2_HUMAN
AELTGDHQL		100.97	982.472	9	0	-5.9	492.237	2	14.4601	0.8239-0.8409	2140	16400	707719	15823	25-Aug-23_20230825_KP_UWA_PE_P6215_S1-A2_1_2505.d	1	1	O75643|U520_HUMAN
FAEQKFRKL		94.46	1165.66	9	0	0.3	389.558	3	14.3785	0.7112-0.7283	553	14900	707721	15825	25-Aug-23_20230825_KP_UWA_PE_P6215_S1-A2_1_2505.d	2	2	Q08AD1|CAMP2_HUMAN
YTEFTPTEKDE		105.74	1358.59	11	0	0.6	680.297	2	14.4122	0.9521-0.9690	218	2940	707730	15834	25-Aug-23_20230825_KP_UWA_PE_P6215_S1-A2_1_2505.d	1	1	P61769|B2MG_HUMAN
GEAPAESESL		103.33	988.435	10	0	-1.8	989.433	1	14.4802	1.4595-1.4760	1770	12000	707731	15835	25-Aug-23_20230825_KP_UWA_PE_P6215_S1-A2_1_2505.d	1	1	P28715|ERCC5_HUMAN
ALRPSTSRSLY		99.8	1249.68	11	0	-4.1	417.562	3	14.4863	0.7235-0.7406	98700	2110000	707735	15839	25-Aug-23_20230825_KP_UWA_PE_P6215_S1-A2_1_2505.d	6	6	P08670|VIME_HUMAN
KEFETSNGDSL		25.3	1225.55	11	0	-0.2	613.776	2	14.3501	0.9156-0.9325	356	3660	707736	15840	25-Aug-23_20230825_KP_UWA_PE_P6215_S1-A2_1_2505.d	1	1	Q96L73|NSD1_HUMAN
SEINSNSDSL		105.81	1064.46	10	0	3.3	1065.47	1	14.4911	1.5273-1.5437	3530	48000	709280	15860	25-Aug-23_20230825_KP_UWA_PE_P6215_S1-A2_1_2505.d	4	4	P19525|E2AK2_HUMAN
SEEDQAAEL		81.94	990.414	9	0	1.2	991.415	1	14.4886	1.4450-1.4615	1250	6660	709282	15862	25-Aug-23_20230825_KP_UWA_PE_P6215_S1-A2_1_2505.d	2	2	Q7L2H7|EIF3M_HUMAN
RESNTAGNDVF		104.81	1208.54	11	0	-1.4	605.273	2	14.517	0.8925-0.9095	4210	25000	709307	15887	25-Aug-23_20230825_KP_UWA_PE_P6215_S1-A2_1_2505.d	1	1	O95833|CLIC3_HUMAN
VYYPVRHHL		45.17	1182.63	9	0	1.6	395.215	3	14.4078	0.7475-0.7646			709311	15891	25-Aug-23_20230825_KP_UWA_PE_P6215_S1-A2_1_2505.d	1	1	Q9Y4A5|TRRAP_HUMAN
REHIKVQQL		71.44	1149.66	9	0	-8	384.222	3	14.4463	0.7181-0.7352	1560	16300	709312	15892	25-Aug-23_20230825_KP_UWA_PE_P6215_S1-A2_1_2505.d	2	2	Q04637|IF4G1_HUMAN
ELDERGHTLY		72.58	1231.58	10	0	-0.8	616.794	2	14.4224	0.9352-0.9521	468	6630	709315	15895	25-Aug-23_20230825_KP_UWA_PE_P6215_S1-A2_1_2505.d	1	1	Q8IWW6|RHG12_HUMAN
FERLTLKHD		9.8	1157.62	9	0	-10.7	386.873	3	14.4254	0.7365-0.7536	216	5140	709326	15906	25-Aug-23_20230825_KP_UWA_PE_P6215_S1-A2_1_2505.d	1	1	P02792|FRIL_HUMAN
SEEDRATVL		100.72	1018.49	9	0	2.4	510.251	2	14.45	0.8429-0.8599	882	8720	709339	15919	25-Aug-23_20230825_KP_UWA_PE_P6215_S1-A2_1_2505.d	1	1	O00411|RPOM_HUMAN
KEENVGLHQTL		105.67	1266.66	11	0	0.9	634.332	2	14.5297	0.9257-0.9427	27600	759000	710888	15944	25-Aug-23_20230825_KP_UWA_PE_P6215_S1-A2_1_2505.d	3	3	P67936|TPM4_HUMAN
HEHTEPVSL		83.3	1047.5	9	0	-2.9	524.751	2	14.5315	0.8538-0.8708	6670	49400	710890	15946	25-Aug-23_20230825_KP_UWA_PE_P6215_S1-A2_1_2505.d	1	1	P13611|CSPG2_HUMAN
VANGRIQSL		104.61	956.54	9	0	-4.4	479.272	2	14.5198	0.8252-0.8422	3500	23800	710891	15947	25-Aug-23_20230825_KP_UWA_PE_P6215_S1-A2_1_2505.d	1	1	Q86TI0|TBCD1_HUMAN
RESEAGVGL		97.52	916.461	9	0	-2.7	459.233	2	14.1446	0.7905-0.8075	9880	199000	710903	15959	25-Aug-23_20230825_KP_UWA_PE_P6215_S1-A2_1_2505.d	4	4	Q9BWW8|APOL6_HUMAN
PGPPPPPPP		104.43	851.454	9	0	1.1	852.456	1	14.3983	1.3631-1.3796	42400	394000	710915	15971	25-Aug-23_20230825_KP_UWA_PE_P6215_S1-A2_1_2505.d	16	16	P85037|FOXK1_HUMAN;Q9Y2G1|MYRF_HUMAN;Q2V2M9|FHOD3_HUMAN
AEDVPPQRL		45.77	1023.53	9	0	-1.5	512.77	2	14.6636	0.8388-0.8558	3360	11000	710931	15987	25-Aug-23_20230825_KP_UWA_PE_P6215_S1-A2_1_2505.d	2	2	Q03169|TNAP2_HUMAN
SEPEEESERHIL		95.13	1453.67	12	0	0.1	727.836	2	14.5826	1.0014-1.0183	2700	15400	712481	16013	25-Aug-23_20230825_KP_UWA_PE_P6215_S1-A2_1_2505.d	1	1	Q63HN8|RN213_HUMAN
AQGVPRYSY		57.98	1039.51	9	0	-2.6	520.756	2	14.4713	0.8579-0.8749			712485	16017	25-Aug-23_20230825_KP_UWA_PE_P6215_S1-A2_1_2505.d	1	1	Q14592|ZN460_HUMAN
RLDTDHLRY		101.51	1187.6	9	0	-10.4	396.868	3	14.5004	0.7488-0.7659	3700	131000	712488	16020	25-Aug-23_20230825_KP_UWA_PE_P6215_S1-A2_1_2505.d	3	3	Q96P48|ARAP1_HUMAN
YQQPPLGVH		13.91	1037.53	9	0	-3	519.767	2	14.4981	0.8320-0.8490	1350	10800	712497	16029	25-Aug-23_20230825_KP_UWA_PE_P6215_S1-A2_1_2505.d	1	1	Q96PN7|TREF1_HUMAN
SQMRWTHSY		103.86	1194.52	9	0	2.8	598.267	2	14.5252	0.9271-0.9440	3400	33500	712502	16034	25-Aug-23_20230825_KP_UWA_PE_P6215_S1-A2_1_2505.d	2	2	P98160|PGBM_HUMAN
TETDRHITL		102.26	1084.55	9	0	-1.1	543.278	2	14.5213	0.8830-0.9000	656	7160	712530	16062	25-Aug-23_20230825_KP_UWA_PE_P6215_S1-A2_1_2505.d	1	1	Q7Z6M3|MILR1_HUMAN
TSDYVSQSY		78.67	1048.43	9	0	6.1	1049.44	1	14.5477	1.4839-1.5003	904	45000	714057	16065	25-Aug-23_20230825_KP_UWA_PE_P6215_S1-A2_1_2505.d	2	2	Q96K76|UBP47_HUMAN
APPPPPPPP		104.96	865.47	9	0	-3.5	866.468	1	14.4569	1.4074-1.4239	339000	3880000	714058	16066	25-Aug-23_20230825_KP_UWA_PE_P6215_S1-A2_1_2505.d	69	69	Q75N03|HAKAI_HUMAN;P35241|RADI_HUMAN;P16298|PP2BB_HUMAN;Q9C0D6|FHDC1_HUMAN;Q9Y467|SALL2_HUMAN;O94851|MICA2_HUMAN;O00401|WASL_HUMAN;Q9Y4A5|TRRAP_HUMAN;Q96EV2|RBM33_HUMAN;Q5VSG8|MANEL_HUMAN;Q2VWA4|SKOR2_HUMAN;Q8IZD2|KMT2E_HUMAN;Q9Y6W5|WASF2_HUMAN;Q5T4S7|UBR4_HUMAN;P46379|BAG6_HUMAN;Q9BUJ2|HNRL1_HUMAN;Q15637|SF01_HUMAN;Q9NTN9|SEM4G_HUMAN
QEDLEKTRAEL		103.86	1330.67	11	0	-1.6	666.338	2	14.5444	0.9778-0.9947	5520	109000	714081	16089	25-Aug-23_20230825_KP_UWA_PE_P6215_S1-A2_1_2505.d	3	3	P26038|MOES_HUMAN
GLNKKPMSL		104.78	986.558	9	0	2.7	494.284	2	14.5452	0.8307-0.8477	2060	18700	714084	16092	25-Aug-23_20230825_KP_UWA_PE_P6215_S1-A2_1_2505.d	1	1	P27816|MAP4_HUMAN
ISDLAQHY		100.5	945.456	8	0	-1.5	473.731	2	14.5	0.8068-0.8239	840	15400	714095	16103	25-Aug-23_20230825_KP_UWA_PE_P6215_S1-A2_1_2505.d	2	2	P49368|TCPG_HUMAN
RQFVKRIGY		104.52	1165.67	9	0	-7.2	389.559	3	14.541	0.7659-0.7830	1760	22300	714096	16104	25-Aug-23_20230825_KP_UWA_PE_P6215_S1-A2_1_2505.d	1	1	Q9HCE0|EPG5_HUMAN
CNYHLTYT		43.27	1013.43	8	0	-4.3	1014.42	1	14.503	1.4714-1.4878			714102	16110	25-Aug-23_20230825_KP_UWA_PE_P6215_S1-A2_1_2505.d	1	1	P13611|CSPG2_HUMAN
AMKPKPLSV		102.89	969.568	9	0	12.9	485.794	2	14.503	0.8320-0.8490			714118	16126	25-Aug-23_20230825_KP_UWA_PE_P6215_S1-A2_1_2505.d	1	1	Q9NR09|BIRC6_HUMAN
TEEEKQQIL		103.96	1116.57	9	0	-1.4	559.286	2	14.588	0.8891-0.9061	1670	14100	715665	16149	25-Aug-23_20230825_KP_UWA_PE_P6215_S1-A2_1_2505.d	1	1	Q13409|DC1I2_HUMAN;O14576|DC1I1_HUMAN
RIYKYIHKV		14.58	1218.72	9	0	-4.9	407.244	3	14.5521	0.7256-0.7427	573	7580	715670	16154	25-Aug-23_20230825_KP_UWA_PE_P6215_S1-A2_1_2505.d	1	1	Q15800|MSMO1_HUMAN
KYQEVTNNL		105.85	1107.56	9	0	0	1108.56	1	14.5584	1.5725-1.5889	12300	374000	715683	16167	25-Aug-23_20230825_KP_UWA_PE_P6215_S1-A2_1_2505.d	4	4	Q14444|CAPR1_HUMAN
HNCPKPVL		86.02	906.475	8	0	-10	454.237	2	14.5624	0.8048-0.8218	310	3180	715701	16185	25-Aug-23_20230825_KP_UWA_PE_P6215_S1-A2_1_2505.d	1	1	P17844|DDX5_HUMAN
EPPPPPPPP		102.56	923.475	9	0	4.4	924.48	1	14.7004	1.3955-1.4120	1360	12700	717240	16200	25-Aug-23_20230825_KP_UWA_PE_P6215_S1-A2_1_2505.d	5	5	Q8N3X1|FNBP4_HUMAN;Q9Y5W3|KLF2_HUMAN;Q5TGY3|AHDC1_HUMAN;Q27J81|INF2_HUMAN;Q15911|ZFHX3_HUMAN
GEINTSAKL		103.73	931.497	9	0	-11	466.748	2	14.1924	0.8082-0.8252	23700	21400	717256	16216	25-Aug-23_20230825_KP_UWA_PE_P6215_S1-A2_1_2505.d	1	1	P10586|PTPRF_HUMAN
PPGPPPPDT		13.69	873.423	9	0	6.6	437.719	2	14.4449	0.7454-0.7625	355	2580	717258	16218	25-Aug-23_20230825_KP_UWA_PE_P6215_S1-A2_1_2505.d	1	1	Q9UPS6|SET1B_HUMAN
QYMKGLSHV		102.35	1061.53	9	0	0.3	531.77	2	14.594	0.8966-0.9135	371	6890	717271	16231	25-Aug-23_20230825_KP_UWA_PE_P6215_S1-A2_1_2505.d	1	1	Q8NBP0|TTC13_HUMAN
DRIYKNVM		102.56	1037.53	8	0	-4	519.768	2	14.5929	0.8599-0.8769	1810	21000	717272	16232	25-Aug-23_20230825_KP_UWA_PE_P6215_S1-A2_1_2505.d	1	1	O95573|ACSL3_HUMAN;O60488|ACSL4_HUMAN
HPAPPPPPP		102.66	905.476	9	0	-11.9	453.737	2	14.6433	0.8218-0.8388	570	4620	717306	16266	25-Aug-23_20230825_KP_UWA_PE_P6215_S1-A2_1_2505.d	2	2	Q2VWA4|SKOR2_HUMAN
QLDSAQKNLY		102.5	1178.59	10	0	2.4	590.301	2	14.6382	0.9013-0.9183	3560	46000	718844	16280	25-Aug-23_20230825_KP_UWA_PE_P6215_S1-A2_1_2505.d	1	1	Q5JUW0|KRBX4_HUMAN;Q2M3X9|ZN674_HUMAN
C(+119.00)LDPGGASY		44.32	1000.36	9	0	-15.5	1001.35	1	14.5982	1.4371-1.4536			718852	16288	25-Aug-23_20230825_KP_UWA_PE_P6215_S1-A2_1_2505.d	2	2	P28799|GRN_HUMAN	Cysteinylation	C1:Cysteinylation:1000.00
KMWENRQNL		61.61	1217.6	9	0	4.3	609.804	2	14.645	0.9169-0.9339	1780	22300	718856	16292	25-Aug-23_20230825_KP_UWA_PE_P6215_S1-A2_1_2505.d	1	1	Q01082|SPTB2_HUMAN
QSN(+0.98)ETALHY		83.11	1062.46	9	0	-1.4	532.234	2	14.3437	0.8429-0.8599	39200	809000	718858	16294	25-Aug-23_20230825_KP_UWA_PE_P6215_S1-A2_1_2505.d	5	5	Q9UBV2|SE1L1_HUMAN	Deamidation (NQ)	N3:Deamidation (NQ):32.28
KEEGPKEMTL		105.18	1160.57	10	0	-0.3	581.29	2	14.6396	0.8864-0.9034	1580	28000	718863	16299	25-Aug-23_20230825_KP_UWA_PE_P6215_S1-A2_1_2505.d	2	2	Q8NC51|PAIRB_HUMAN
QKSLSLSPG		10.52	915.503	9	0	-4.1	458.753	2	14.7121	0.8205-0.8375	8600	57600	718865	16301	25-Aug-23_20230825_KP_UWA_PE_P6215_S1-A2_1_2505.d	1	1	P01859|IGHG2_HUMAN;P01857|IGHG1_HUMAN;P01860|IGHG3_HUMAN;P0DOX5|IGG1_HUMAN
AELERNQ(+0.98)AEI		12.34	1172.57	10	0	-5.3	587.284	2	14.6032	0.9040-0.9210	269	4880	718873	16309	25-Aug-23_20230825_KP_UWA_PE_P6215_S1-A2_1_2505.d	1	1	Q9H6N6|MYH16_HUMAN	Deamidation (NQ)	Q7:Deamidation (NQ):14.02
KMMDTHGSW		106.39	1091.45	9	0	-0.4	546.73	2	14.6491	0.8531-0.8701	5400	118000	720439	16351	25-Aug-23_20230825_KP_UWA_PE_P6215_S1-A2_1_2505.d	2	2	Q6UWY5|OLFL1_HUMAN
KTWTALRHQY		106.02	1302.68	10	0	-1.4	435.231	3	14.6925	0.7461-0.7632	6860	180000	720441	16353	25-Aug-23_20230825_KP_UWA_PE_P6215_S1-A2_1_2505.d	3	3	O75815|BCAR3_HUMAN
VQAADPAGA		15.83	798.387	9	0	1.7	799.39	1	14.7104	1.3186-1.3352	973	8580	720447	16359	25-Aug-23_20230825_KP_UWA_PE_P6215_S1-A2_1_2505.d	1	1	Q96JQ0|PCD16_HUMAN
DAAAAAAAL		34.57	743.381	9	0	-2.8	744.381	1	14.6998	1.2695-1.2861	652	4810	720448	16360	25-Aug-23_20230825_KP_UWA_PE_P6215_S1-A2_1_2505.d	2	2	Q9Y5W3|KLF2_HUMAN
SESSVKVRL		105.28	1003.57	9	0	1.3	502.787	2	14.6604	0.8674-0.8844	1630	21400	720458	16370	25-Aug-23_20230825_KP_UWA_PE_P6215_S1-A2_1_2505.d	1	1	Q8IUR7|ARMC8_HUMAN
GEIQAGAKL		103.85	885.492	9	0	-7.8	443.747	2	14.6608	0.7891-0.8062	490	7960	720460	16372	25-Aug-23_20230825_KP_UWA_PE_P6215_S1-A2_1_2505.d	1	1	Q13409|DC1I2_HUMAN
ELKEKLRSI		93.85	1114.67	9	0	-1.6	558.338	2	14.6617	0.9129-0.9298	509	10900	722064	16452	25-Aug-23_20230825_KP_UWA_PE_P6215_S1-A2_1_2505.d	2	2	P30533|AMRP_HUMAN
REENAKAALL		92.66	1113.61	10	0	2.8	557.812	2	14.6904	0.8939-0.9108	875	18000	722078	16466	25-Aug-23_20230825_KP_UWA_PE_P6215_S1-A2_1_2505.d	2	2	Q8ND90|PNMA1_HUMAN
RLYKYDHNF		105.52	1254.61	9	0	0.4	419.209	3	14.6617	0.7598-0.7768			722088	16476	25-Aug-23_20230825_KP_UWA_PE_P6215_S1-A2_1_2505.d	2	2	P53634|CATC_HUMAN
YESSTASAL		54.47	927.418	9	0	2.8	928.422	1	14.8409	1.3882-1.4047	1480	6720	723644	16508	25-Aug-23_20230825_KP_UWA_PE_P6215_S1-A2_1_2505.d	1	1	P62277|RS13_HUMAN
EFSGYKAG		15.96	857.392	8	0	1.1	858.394	1	14.7568	1.3365-1.3531	448	3720	723645	16509	25-Aug-23_20230825_KP_UWA_PE_P6215_S1-A2_1_2505.d	1	1	A6NFX1|MFS2B_HUMAN
RYVSVRDFK		104.08	1168.64	9	0	-4.3	390.548	3	14.7251	0.7447-0.7618	2350	34800	723661	16525	25-Aug-23_20230825_KP_UWA_PE_P6215_S1-A2_1_2505.d	1	1	P53999|TCP4_HUMAN
GEADERVSEL		104.29	1103.51	10	0	-1.3	552.757	2	14.7309	0.8647-0.8817	2650	20500	723672	16536	25-Aug-23_20230825_KP_UWA_PE_P6215_S1-A2_1_2505.d	1	1	Q96HT8|MR1L1_HUMAN
YADVGGKQF		105.56	983.471	9	0	-1.1	492.739	2	14.7383	0.8266-0.8436	738	9230	723673	16537	25-Aug-23_20230825_KP_UWA_PE_P6215_S1-A2_1_2505.d	1	1	P51571|SSRD_HUMAN
IEYAKPTRL		97.12	1089.62	9	0	-1.9	545.811	2	14.6934	0.8776-0.8945			723712	16576	25-Aug-23_20230825_KP_UWA_PE_P6215_S1-A2_1_2505.d	1	1	P14866|HNRPL_HUMAN
AAAAPAGSL		17.84	727.386	9	0	-2.4	728.387	1	14.7252	1.2615-1.2781			725252	16592	25-Aug-23_20230825_KP_UWA_PE_P6215_S1-A2_1_2505.d	1	1	A1L0T0|HACL2_HUMAN
DTDDEIAKY		94.28	1068.46	9	0	-6.9	535.23	2	14.7705	0.8504-0.8674	1900	31800	725262	16602	25-Aug-23_20230825_KP_UWA_PE_P6215_S1-A2_1_2505.d	3	3	P27824|CALX_HUMAN
GEEARVTQL		54.91	1001.51	9	0	-6	501.758	2	14.7937	0.8348-0.8518	1970	18700	725283	16623	25-Aug-23_20230825_KP_UWA_PE_P6215_S1-A2_1_2505.d	1	1	Q8N1B4|VPS52_HUMAN
GEPGAAAPAM		64.28	870.39	10	0	3.9	871.395	1	14.7849	1.3988-1.4153	518	2720	725291	16631	25-Aug-23_20230825_KP_UWA_PE_P6215_S1-A2_1_2505.d	1	1	P49716|CEBPD_HUMAN
AEQEEAAAL		45.79	930.429	9	0	5	931.435	1	14.8325	1.4437-1.4602	453	6780	726843	16659	25-Aug-23_20230825_KP_UWA_PE_P6215_S1-A2_1_2505.d	2	2	Q53GL7|PAR10_HUMAN
YSDPSTGEPATY		106.37	1286.53	12	0	4.1	644.27	2	14.7961	0.9386-0.9555	12300	184000	726857	16673	25-Aug-23_20230825_KP_UWA_PE_P6215_S1-A2_1_2505.d	5	5	Q15149|PLEC_HUMAN
RTYSSHVSW		63.7	1121.53	9	0	-0.6	561.766	2	14.816	0.8654-0.8823	2520	30200	726859	16675	25-Aug-23_20230825_KP_UWA_PE_P6215_S1-A2_1_2505.d	1	1	A7E2V4|ZSWM8_HUMAN
KEDLGGQAL		51.34	929.482	9	0	-6.3	465.742	2	14.8017	0.8068-0.8239	990	7670	726861	16677	25-Aug-23_20230825_KP_UWA_PE_P6215_S1-A2_1_2505.d	1	1	Q96F15|GIMA5_HUMAN
FTDEEGYGRY		105.5	1235.51	10	0	2.8	618.759	2	14.8179	0.8905-0.9074	2280	24500	726876	16692	25-Aug-23_20230825_KP_UWA_PE_P6215_S1-A2_1_2505.d	1	1	Q12874|SF3A3_HUMAN
REEIHKDLL		75.43	1151.63	9	0	-7.1	384.878	3	14.7925	0.7502-0.7673	466	9610	726887	16703	25-Aug-23_20230825_KP_UWA_PE_P6215_S1-A2_1_2505.d	1	1	P49755|TMEDA_HUMAN
AEEPAGTSL		99.11	873.408	9	0	-5.4	874.404	1	14.7569	1.3657-1.3823	6390	80600	726889	16705	25-Aug-23_20230825_KP_UWA_PE_P6215_S1-A2_1_2505.d	5	5	Q7Z412|PEX26_HUMAN
TSDELLHKY		42.3	1104.55	9	0	3.4	553.278	2	14.7569	0.8755-0.8925			726893	16709	25-Aug-23_20230825_KP_UWA_PE_P6215_S1-A2_1_2505.d	1	1	Q7Z3G6|PRIC2_HUMAN
LQ(+0.98)GKRLGQL		11.79	1012.6	9	0	0.1	507.305	2	14.7503	0.8422-0.8592	355	7750	726894	16710	25-Aug-23_20230825_KP_UWA_PE_P6215_S1-A2_1_2505.d	1	1	Q96MK2|RIPR3_HUMAN	Deamidation (NQ)	Q2:Deamidation (NQ):41.57
KVPEGKSLVL		15.92	1068.65	10	0	0.5	357.223	3	14.7569	0.6941-0.7112			726895	16711	25-Aug-23_20230825_KP_UWA_PE_P6215_S1-A2_1_2505.d	1	1	Q16787|LAMA3_HUMAN
GEVSSGSGETF		106.21	1055.44	11	0	0.3	1056.44	1	14.7873	1.4951-1.5115	456	4610	726898	16714	25-Aug-23_20230825_KP_UWA_PE_P6215_S1-A2_1_2505.d	2	2	P55008|AIF1_HUMAN
REKDDANFKL		104.56	1234.63	10	0	-5.3	412.546	3	14.8106	0.7249-0.7420	573	20400	726908	16724	25-Aug-23_20230825_KP_UWA_PE_P6215_S1-A2_1_2505.d	3	3	Q5VTR2|BRE1A_HUMAN;O75150|BRE1B_HUMAN
LTEQYNEQY		106.42	1186.51	9	0	2.4	1187.52	1	14.8001	1.5692-1.5856	7540	138000	728435	16727	25-Aug-23_20230825_KP_UWA_PE_P6215_S1-A2_1_2505.d	4	4	Q9BWF3|RBM4_HUMAN
SPPPPPPPP		104.21	881.465	9	0	2.1	882.467	1	14.3454	1.3736-1.3902	139000	1710000	728440	16732	25-Aug-23_20230825_KP_UWA_PE_P6215_S1-A2_1_2505.d	34	34	Q9BRK4|LZTS2_HUMAN;Q96EV2|RBM33_HUMAN;Q96T25|ZIC5_HUMAN;Q69YN4|VIR_HUMAN;Q9C0D6|FHDC1_HUMAN;Q5T5P2|SKT_HUMAN;P10323|ACRO_HUMAN;Q8N3X1|FNBP4_HUMAN;Q9H7N4|SFR19_HUMAN;Q08999|RBL2_HUMAN;Q9Y6U7|RN215_HUMAN;Q8IUC6|TCAM1_HUMAN
LAAGESSSL		97.19	833.413	9	0	0	834.414	1	14.9404	1.3346-1.3511	2060	19700	728441	16733	25-Aug-23_20230825_KP_UWA_PE_P6215_S1-A2_1_2505.d	2	2	Q8IUR6|CRERF_HUMAN
ALEEPDDQNRI		103.44	1298.61	11	0	-0.4	650.307	2	14.8037	0.9352-0.9521	1160	27600	728450	16742	25-Aug-23_20230825_KP_UWA_PE_P6215_S1-A2_1_2505.d	1	1	P31994|FCG2B_HUMAN
RQISDPDVRHTW		101.74	1508.75	12	0	0	503.92	3	14.7677	0.8034-0.8205	249	5800	728454	16746	25-Aug-23_20230825_KP_UWA_PE_P6215_S1-A2_1_2505.d	1	1	P51805|PLXA3_HUMAN
APFAAHGY		106.59	832.387	8	0	-6.4	417.195	2	14.8216	0.7659-0.7830	409	6170	728455	16747	25-Aug-23_20230825_KP_UWA_PE_P6215_S1-A2_1_2505.d	1	1	P49721|PSB2_HUMAN
RPKEKSLVL		49.96	1068.67	9	0	-8.1	357.224	3	14.8614	0.7085-0.7256	4450	44800	728457	16749	25-Aug-23_20230825_KP_UWA_PE_P6215_S1-A2_1_2505.d	3	3	Q92985|IRF7_HUMAN
SESVASSQL		46.97	906.429	9	0	5.5	907.435	1	14.7886	1.3961-1.4127	5540	53100	728464	16756	25-Aug-23_20230825_KP_UWA_PE_P6215_S1-A2_1_2505.d	3	3	Q6FIF0|ZFAN6_HUMAN
ATDYHVRVY		106.69	1122.55	9	0	3.3	562.278	2	14.8738	0.9034-0.9203	13100	485000	728471	16763	25-Aug-23_20230825_KP_UWA_PE_P6215_S1-A2_1_2505.d	6	6	Q53EP0|FND3B_HUMAN
DSEYTDKLQHY		106.74	1397.61	11	0	-2	699.806	2	14.8148	0.9900-1.0068	263	5020	728474	16766	25-Aug-23_20230825_KP_UWA_PE_P6215_S1-A2_1_2505.d	1	1	P29323|EPHB2_HUMAN
TPLRKEVL		103.63	954.586	8	0	-5	478.295	2	14.832	0.8422-0.8592	829	19900	728495	16787	25-Aug-23_20230825_KP_UWA_PE_P6215_S1-A2_1_2505.d	2	2	Q12796|PNRC1_HUMAN
VEASEESAL		97.84	933.429	9	0	3.2	934.433	1	14.9746	1.4034-1.4199	8750	116000	730027	16795	25-Aug-23_20230825_KP_UWA_PE_P6215_S1-A2_1_2505.d	3	3	Q9Y605|MOFA1_HUMAN;Q96HT8|MR1L1_HUMAN
KEFDHPNVM		105.85	1115.51	9	0	3.2	558.759	2	14.8293	0.8681-0.8850	1120	13100	730042	16810	25-Aug-23_20230825_KP_UWA_PE_P6215_S1-A2_1_2505.d	1	1	P30530|UFO_HUMAN
AEDGPGASL		105.17	815.366	9	0	2.4	816.369	1	14.9716	1.3206-1.3372	3060	25300	730060	16828	25-Aug-23_20230825_KP_UWA_PE_P6215_S1-A2_1_2505.d	2	2	O75147|OBSL1_HUMAN
EEIDEKEEL		95.73	1132.51	9	0	-3.5	567.258	2	14.8502	0.8952-0.9122	1430	30800	730062	16830	25-Aug-23_20230825_KP_UWA_PE_P6215_S1-A2_1_2505.d	1	1	Q53SF7|COBL1_HUMAN
AESDTDVKL		105.07	976.471	9	0	0.3	489.24	2	14.8486	0.8164-0.8334	875	6230	730069	16837	25-Aug-23_20230825_KP_UWA_PE_P6215_S1-A2_1_2505.d	1	1	Q6IQ23|PKHA7_HUMAN
TATEPTSSL		54.07	905.434	9	0	-8.1	906.428	1	14.835	1.3823-1.3988	266	7080	730079	16847	25-Aug-23_20230825_KP_UWA_PE_P6215_S1-A2_1_2505.d	2	2	Q8WXI7|MUC16_HUMAN
NVKEKIYAV		103.97	1062.61	9	0	-2.4	532.306	2	14.9093	0.8735-0.8905	8690	177000	731630	16874	25-Aug-23_20230825_KP_UWA_PE_P6215_S1-A2_1_2505.d	2	2	Q9NUQ6|SPS2L_HUMAN
EVKEKVVL		96.84	942.575	8	0	-1.5	472.291	2	14.9775	0.8334-0.8504	19900	136000	731631	16875	25-Aug-23_20230825_KP_UWA_PE_P6215_S1-A2_1_2505.d	1	1	O60437|PEPL_HUMAN
VETAVKSAL		105.41	916.523	9	0	-5.5	459.263	2	14.8889	0.8000-0.8171	868	10000	731632	16876	25-Aug-23_20230825_KP_UWA_PE_P6215_S1-A2_1_2505.d	1	1	Q96RQ9|OXLA_HUMAN
GPPPPPPPP		103.24	851.454	9	0	1.1	852.456	1	14.3983	1.3710-1.3875	15000	52200	731637	16881	25-Aug-23_20230825_KP_UWA_PE_P6215_S1-A2_1_2505.d	4	4	Q9Y2G1|MYRF_HUMAN;Q8TF74|WIPF2_HUMAN;P85037|FOXK1_HUMAN;Q16637|SMN_HUMAN;O00401|WASL_HUMAN;Q9UPT8|ZC3H4_HUMAN
LSASDTQVAQ		9.41	1018.49	10	0	-12	510.244	2	14.8521	0.8402-0.8572			731643	16887	25-Aug-23_20230825_KP_UWA_PE_P6215_S1-A2_1_2505.d	1	1	Q8WXH0|SYNE2_HUMAN
RQLAKIHAI		59.99	1048.65	9	0	-12.7	350.55	3	14.8521	0.7420-0.7591			731656	16900	25-Aug-23_20230825_KP_UWA_PE_P6215_S1-A2_1_2505.d	1	1	Q9HBU6|EKI1_HUMAN
LEKKIEQEL		34.48	1128.64	9	0	-1.5	565.322	2	14.8957	0.9318-0.9487	1090	16500	731660	16904	25-Aug-23_20230825_KP_UWA_PE_P6215_S1-A2_1_2505.d	1	1	Q9H444|CHM4B_HUMAN
KEEQEVQATL		56.86	1173.59	10	0	-1	587.796	2	14.8521	0.8979-0.9149			731661	16905	25-Aug-23_20230825_KP_UWA_PE_P6215_S1-A2_1_2505.d	1	1	Q08211|DHX9_HUMAN
KEKGVVFAH		38.35	1013.57	9	0	1.7	507.787	2	14.8917	0.8538-0.8708	201	2890	731678	16922	25-Aug-23_20230825_KP_UWA_PE_P6215_S1-A2_1_2505.d	1	1	Q7Z449|CP2U1_HUMAN
VTDTSMDTY		103.24	1031.41	9	0	3.8	1032.42	1	14.9381	1.4911-1.5076	826	6390	733205	16925	25-Aug-23_20230825_KP_UWA_PE_P6215_S1-A2_1_2505.d	1	1	Q5W0B1|OBI1_HUMAN
RSGDFVRYHY		105.67	1298.62	10	0	-5.4	433.874	3	14.909	0.7741-0.7912	3020	37600	733224	16944	25-Aug-23_20230825_KP_UWA_PE_P6215_S1-A2_1_2505.d	1	1	O95302|FKBP9_HUMAN
DLNKRVQDL		13.11	1099.6	9	0	-2.4	550.801	2	14.9144	0.8660-0.8830	1110	18300	733235	16955	25-Aug-23_20230825_KP_UWA_PE_P6215_S1-A2_1_2505.d	1	1	P40222|TXLNA_HUMAN
TGKIRVQSL		52.41	1000.6	9	0	-7.1	501.301	2	14.8995	0.8538-0.8708	494	5200	733239	16959	25-Aug-23_20230825_KP_UWA_PE_P6215_S1-A2_1_2505.d	1	1	P46939|UTRN_HUMAN
KEQSETVSL		55.94	1019.51	9	0	-1.1	510.76	2	14.8839	0.8395-0.8565			733250	16970	25-Aug-23_20230825_KP_UWA_PE_P6215_S1-A2_1_2505.d	1	1	Q5T5U3|RHG21_HUMAN
QENNEDAAHVL		69.34	1238.55	11	0	0.5	620.279	2	14.9209	0.9230-0.9399	228	4480	733255	16975	25-Aug-23_20230825_KP_UWA_PE_P6215_S1-A2_1_2505.d	1	1	Q6XUX3|DUSTY_HUMAN
AYSSYVHQY		106.25	1116.49	9	0	-0.4	559.247	2	14.9459	0.8979-0.9149	1490	31600	734800	16996	25-Aug-23_20230825_KP_UWA_PE_P6215_S1-A2_1_2505.d	2	2	Q92624|APBP2_HUMAN
YSADREDLY		89.79	1130.49	9	0	-2.6	566.246	2	14.9245	0.8497-0.8667	494	10300	734801	16997	25-Aug-23_20230825_KP_UWA_PE_P6215_S1-A2_1_2505.d	1	1	Q6P2Q9|PRP8_HUMAN
AEEPSRAVL		39.95	970.508	9	0	0.8	486.258	2	14.917	0.8184-0.8354	704	4990	734809	17005	25-Aug-23_20230825_KP_UWA_PE_P6215_S1-A2_1_2505.d	1	1	P46821|MAP1B_HUMAN
FGLARAKSV		95.17	947.555	9	0	-1.3	474.781	2	14.9551	0.8572-0.8742	832	10500	734810	17006	25-Aug-23_20230825_KP_UWA_PE_P6215_S1-A2_1_2505.d	1	1	Q07002|CDK18_HUMAN;O94921|CDK14_HUMAN;Q00537|CDK17_HUMAN
HIDKVDSNDSLY		31.96	1404.65	12	0	4.8	703.332	2	14.9357	0.9812-0.9981	356	4850	734812	17008	25-Aug-23_20230825_KP_UWA_PE_P6215_S1-A2_1_2505.d	1	1	Q7Z3J2|VP35L_HUMAN
VTDGHPLEGY		105.08	1086.5	10	0	-3.7	544.25	2	15.0017	0.8518-0.8688	2500	19700	734817	17013	25-Aug-23_20230825_KP_UWA_PE_P6215_S1-A2_1_2505.d	1	1	P12109|CO6A1_HUMAN
YEAEGQAL		100.45	879.397	8	0	0.9	880.399	1	15.036	1.3902-1.4067	954	6860	736364	17036	25-Aug-23_20230825_KP_UWA_PE_P6215_S1-A2_1_2505.d	1	1	Q8TD16|BICD2_HUMAN
GEDKTSAQVSL		69.44	1133.56	11	0	-1	567.781	2	15.0441	0.8796-0.8966	18400	132000	736377	17049	25-Aug-23_20230825_KP_UWA_PE_P6215_S1-A2_1_2505.d	1	1	O00534|VMA5A_HUMAN
KM(+15.99)NTERILY		101.86	1182.61	9	0	-2.4	592.305	2	14.9694	0.9061-0.9230	613	7550	736388	17060	25-Aug-23_20230825_KP_UWA_PE_P6215_S1-A2_1_2505.d	1	1	Q8IZT6|ASPM_HUMAN	Oxidation (M)	M2:Oxidation (M):1000.00
VLKGKKLSL		9.46	984.669	9	0	-3.4	493.337	2	14.9664	0.8959-0.9129	788	7880	736393	17065	25-Aug-23_20230825_KP_UWA_PE_P6215_S1-A2_1_2505.d	1	1	P24390|ERD21_HUMAN
SAMQHQTVL		60.92	1013.5	9	0	-5.9	507.749	2	14.9794	0.8382-0.8552	782	5540	736398	17070	25-Aug-23_20230825_KP_UWA_PE_P6215_S1-A2_1_2505.d	1	1	P05155|IC1_HUMAN
PAPPPPPPP		104.67	865.47	9	0	-5.2	433.737	2	14.4918	0.7420-0.7591	364000	4280000	736400	17072	25-Aug-23_20230825_KP_UWA_PE_P6215_S1-A2_1_2505.d	71	71	Q2VWA4|SKOR2_HUMAN;Q9C0D6|FHDC1_HUMAN;Q9Y467|SALL2_HUMAN;Q7Z7M0|MEGF8_HUMAN;Q9Y6W5|WASF2_HUMAN;Q70E73|RAPH1_HUMAN;Q9Y4A5|TRRAP_HUMAN;P06400|RB_HUMAN;Q9UMN6|KMT2B_HUMAN;Q9NTN9|SEM4G_HUMAN
LVDTAGQDEY		106.05	1109.49	10	0	1.5	1110.49	1	15.0267	1.5299-1.5463	180	6530	737948	17096	25-Aug-23_20230825_KP_UWA_PE_P6215_S1-A2_1_2505.d	3	3	Q15382|RHEB_HUMAN;Q8TAI7|REBL1_HUMAN
YASSPGGVY		105.06	899.403	9	0	0.4	900.404	1	15.0867	1.4094-1.4259	2230	14000	737950	17098	25-Aug-23_20230825_KP_UWA_PE_P6215_S1-A2_1_2505.d	2	2	P08670|VIME_HUMAN
GYGQGAGTL		99.11	822.387	9	0	5.8	823.393	1	15.1084	1.3525-1.3690	603	2750	737952	17100	25-Aug-23_20230825_KP_UWA_PE_P6215_S1-A2_1_2505.d	1	1	P21291|CSRP1_HUMAN;Q16527|CSRP2_HUMAN
RIREIRDKF		53.02	1231.71	9	0	-4	411.574	3	15.0723	0.7242-0.7413	12800	122000	737970	17118	25-Aug-23_20230825_KP_UWA_PE_P6215_S1-A2_1_2505.d	1	1	Q00341|VIGLN_HUMAN
TLKAKVGQL		100.69	956.602	9	0	-1.5	479.304	2	15.0573	0.8511-0.8681	1600	11500	737974	17122	25-Aug-23_20230825_KP_UWA_PE_P6215_S1-A2_1_2505.d	1	1	P05155|IC1_HUMAN
AEQRGEMAL		87.67	1003.48	9	0	-2.3	502.74	2	15.1205	0.8212-0.8382	6220	57600	737975	17123	25-Aug-23_20230825_KP_UWA_PE_P6215_S1-A2_1_2505.d	2	2	P02538|K2C6A_HUMAN
ERIMKAQAL		81.49	1058.59	9	0	-6.7	353.866	3	15.0005	0.7119-0.7290	8240	75300	737980	17128	25-Aug-23_20230825_KP_UWA_PE_P6215_S1-A2_1_2505.d	2	2	P07900|HS90A_HUMAN;P08238|HS90B_HUMAN;Q58FG1|HS904_HUMAN
ETEREYFNRY		105.64	1405.63	10	0	-12.3	703.807	2	14.979	0.9771-0.9940	4430	100000	737987	17135	25-Aug-23_20230825_KP_UWA_PE_P6215_S1-A2_1_2505.d	3	3	Q7Z6E9|RBBP6_HUMAN
SEDKGALAKL		78.18	1030.57	10	0	-13.1	344.522	3	15.0162	0.7345-0.7516	7280	60400	737990	17138	25-Aug-23_20230825_KP_UWA_PE_P6215_S1-A2_1_2505.d	2	2	P62424|RL7A_HUMAN
RETSMVHEL		74.83	1100.53	9	0	-1.9	551.266	2	15.0559	0.8626-0.8796	5100	91700	739561	17185	25-Aug-23_20230825_KP_UWA_PE_P6215_S1-A2_1_2505.d	2	2	P61619|S61A1_HUMAN
AEQRGEM(+15.99)AL		30.98	1019.47	9	0	-4.9	510.736	2	15.0678	0.8218-0.8388	1640	9330	739562	17186	25-Aug-23_20230825_KP_UWA_PE_P6215_S1-A2_1_2505.d	1	1	P02538|K2C6A_HUMAN	Oxidation (M)	M7:Oxidation (M):1000.00
KEFEGKTLV		106.44	1049.58	9	0	0	525.791	2	15.1069	0.8382-0.8552	3080	29400	741142	17242	25-Aug-23_20230825_KP_UWA_PE_P6215_S1-A2_1_2505.d	1	1	P07900|HS90A_HUMAN;Q58FG1|HS904_HUMAN
VYNASNNEL		79.4	1022.47	9	0	-2.4	512.236	2	15.0815	0.8259-0.8429	2070	11500	741149	17249	25-Aug-23_20230825_KP_UWA_PE_P6215_S1-A2_1_2505.d	1	1	P62241|RS8_HUMAN
SSDEQGLSY		25.77	984.404	9	0	0	985.404	1	15.1281	1.4457-1.4621	340	2410	742711	17287	25-Aug-23_20230825_KP_UWA_PE_P6215_S1-A2_1_2505.d	1	1	Q9NPH3|IL1AP_HUMAN
VELGTQPAT		103.86	914.471	9	0	3.3	915.475	1	15.2121	1.4094-1.4259	9820	241000	742712	17288	25-Aug-23_20230825_KP_UWA_PE_P6215_S1-A2_1_2505.d	4	4	P02652|APOA2_HUMAN
VEHPEVARL		95.12	1048.57	9	0	-7.6	350.524	3	15.1494	0.7570-0.7741	4600	71400	742741	17317	25-Aug-23_20230825_KP_UWA_PE_P6215_S1-A2_1_2505.d	3	3	Q92841|DDX17_HUMAN
TPPPPPPPP		105.18	895.48	9	0	0.8	896.482	1	14.6334	1.3875-1.4041	8730	29100	742742	17318	25-Aug-23_20230825_KP_UWA_PE_P6215_S1-A2_1_2505.d	4	4	Q6VEQ5|WASH2_HUMAN;A8K0Z3|WASH1_HUMAN;Q6P5Q4|LMOD2_HUMAN;O60610|DIAP1_HUMAN;Q9NQA3|WASH6_HUMAN;A8MWX3|WASH4_HUMAN;Q27J81|INF2_HUMAN;Q8N9B5|JMY_HUMAN;C4AMC7|WASH3_HUMAN;Q9H6T0|ESRP2_HUMAN
TEAAAVDKL		58.57	916.486	9	0	1.5	459.248	2	15.1188	0.7946-0.8116	637	7860	742748	17324	25-Aug-23_20230825_KP_UWA_PE_P6215_S1-A2_1_2505.d	1	1	O75886|STAM2_HUMAN
TESPSASAL		104.1	861.408	9	0	-2.2	862.407	1	15.1228	1.3505-1.3670	755	7210	742751	17327	25-Aug-23_20230825_KP_UWA_PE_P6215_S1-A2_1_2505.d	1	1	Q53SF7|COBL1_HUMAN
GEPGQAGNPAL		103.1	1009.48	11	0	-1.2	505.744	2	15.187	0.8205-0.8375	4630	43000	742757	17333	25-Aug-23_20230825_KP_UWA_PE_P6215_S1-A2_1_2505.d	4	4	O75369|FLNB_HUMAN
GEATTTTTTTL		105.81	1095.53	11	0	9.4	1096.54	1	15.1454	1.5614-1.5778	1920	26300	744295	17347	25-Aug-23_20230825_KP_UWA_PE_P6215_S1-A2_1_2505.d	3	3	P16989|YBOX3_HUMAN
YSNNPGSSF		76.74	971.399	9	0	4.6	972.403	1	15.1419	1.4503-1.4668	694	8950	744297	17349	25-Aug-23_20230825_KP_UWA_PE_P6215_S1-A2_1_2505.d	2	2	Q9GZW8|MS4A7_HUMAN
KIRDTFC(+119.00)SY		83.26	1250.54	9	0	0.7	626.274	2	15.106	0.9108-0.9278			744319	17371	25-Aug-23_20230825_KP_UWA_PE_P6215_S1-A2_1_2505.d	1	1	Q9P265|DIP2B_HUMAN	Cysteinylation	C7:Cysteinylation:1000.00
KLKVKGPAL		28.14	952.643	9	0	-1.8	477.325	2	15.106	0.8354-0.8524			744348	17400	25-Aug-23_20230825_KP_UWA_PE_P6215_S1-A2_1_2505.d	1	1	Q16666|IF16_HUMAN
AEENGNVQAL		73.53	1043.49	10	0	1.7	1044.49	1	15.1678	1.4964-1.5128	593	8030	745880	17408	25-Aug-23_20230825_KP_UWA_PE_P6215_S1-A2_1_2505.d	2	2	Q9UII4|HERC5_HUMAN
VDLDKKETVWH		104.04	1368.7	11	0	-3.6	457.237	3	15.1377	0.7809-0.7980			745898	17426	25-Aug-23_20230825_KP_UWA_PE_P6215_S1-A2_1_2505.d	1	1	P20036|DPA1_HUMAN
YTEQSEVESTEY		105.55	1463.59	12	0	0.5	732.799	2	15.1966	0.9798-0.9967	2270	20000	745907	17435	25-Aug-23_20230825_KP_UWA_PE_P6215_S1-A2_1_2505.d	1	1	Q14444|CAPR1_HUMAN
FVIKKHEL		104.1	1012.61	8	0	-5.7	507.304	2	15.1742	0.8945-0.9115	2800	47500	745916	17444	25-Aug-23_20230825_KP_UWA_PE_P6215_S1-A2_1_2505.d	2	2	P78347|GTF2I_HUMAN
KEHVDKAIAL		18.15	1122.64	10	0	-4.9	375.216	3	15.135	0.7495-0.7666	236	4530	745925	17453	25-Aug-23_20230825_KP_UWA_PE_P6215_S1-A2_1_2505.d	1	1	Q96TC7|RMD3_HUMAN
GEAHQAETEVL		79.55	1182.55	11	0	-0.3	592.279	2	15.2495	0.8952-0.9122	5260	37000	745927	17455	25-Aug-23_20230825_KP_UWA_PE_P6215_S1-A2_1_2505.d	1	1	Q14980|NUMA1_HUMAN
RLNEKNYEL		78.51	1177.61	9	0	0.6	589.808	2	15.1414	0.9135-0.9305	450	8120	745933	17461	25-Aug-23_20230825_KP_UWA_PE_P6215_S1-A2_1_2505.d	1	1	Q9UI12|VATH_HUMAN
RQRLAARLEA		50.85	1182.69	10	0	-16.7	395.229	3	15.1377	0.7372-0.7543			745937	17465	25-Aug-23_20230825_KP_UWA_PE_P6215_S1-A2_1_2505.d	1	1	P02647|APOA1_HUMAN
SEVDEESGL		95.32	963.403	9	0	-5.9	964.398	1	15.2141	1.4113-1.4278	560	10500	745940	17468	25-Aug-23_20230825_KP_UWA_PE_P6215_S1-A2_1_2505.d	2	2	Q14966|ZN638_HUMAN
PPASSCPS(+79.97)LG		16.57	994.383	10	0	-9.5	995.374	1	15.1695	1.4463-1.4628			747478	17482	25-Aug-23_20230825_KP_UWA_PE_P6215_S1-A2_1_2505.d	1	1	Q9H400|LIME1_HUMAN	Phosphorylation (STY)	S8:Phosphorylation (STY):0.00
SYSNIKNGL		105.17	994.508	9	0	-1.6	498.257	2	15.2266	0.8286-0.8456	1520	14700	747495	17499	25-Aug-23_20230825_KP_UWA_PE_P6215_S1-A2_1_2505.d	1	1	O94855|SC24D_HUMAN
QAVRPGLPA		75.21	907.524	9	0	-6	454.763	2	15.1408	0.8014-0.8184	188	3770	747496	17500	25-Aug-23_20230825_KP_UWA_PE_P6215_S1-A2_1_2505.d	1	1	Q9P253|VPS18_HUMAN
SALRPSTSRSLY		100.28	1336.71	12	0	-4.6	446.572	3	15.2202	0.7536-0.7707	4930	101000	747497	17501	25-Aug-23_20230825_KP_UWA_PE_P6215_S1-A2_1_2505.d	3	3	P08670|VIME_HUMAN
KLHELNQKW		105.8	1194.65	9	0	-1.9	598.327	2	15.199	0.9101-0.9271	4040	87300	747505	17509	25-Aug-23_20230825_KP_UWA_PE_P6215_S1-A2_1_2505.d	3	3	Q13813|SPTN1_HUMAN
EGKIKYDAI		31.28	1035.56	9	0	0	518.784	2	15.2088	0.8667-0.8837	736	11400	747506	17510	25-Aug-23_20230825_KP_UWA_PE_P6215_S1-A2_1_2505.d	1	1	Q13573|SNW1_HUMAN
GAYNAKIGY		104.89	955.476	9	0	-7.1	478.739	2	15.221	0.8137-0.8307	931	16000	747515	17519	25-Aug-23_20230825_KP_UWA_PE_P6215_S1-A2_1_2505.d	2	2	Q9GZN1|ARP6_HUMAN
QEADSPTL		62.26	859.392	8	0	4.1	860.397	1	15.3031	1.3624-1.3789	870	7680	747518	17522	25-Aug-23_20230825_KP_UWA_PE_P6215_S1-A2_1_2505.d	2	2	P26010|ITB7_HUMAN
KIHNHTHIW		66.09	1184.62	9	0	-1	593.313	2	15.2474	0.9244-0.9413	5300	42000	749081	17561	25-Aug-23_20230825_KP_UWA_PE_P6215_S1-A2_1_2505.d	2	2	O95391|SLU7_HUMAN
PPSPPPPPP		80.39	881.465	9	0	-3.7	441.735	2	14.0103	0.8320-0.8490	139000	359000	749083	17563	25-Aug-23_20230825_KP_UWA_PE_P6215_S1-A2_1_2505.d	3	3	P10323|ACRO_HUMAN
KRSNYITRL		92.95	1149.66	9	0	-0.3	384.225	3	15.2313	0.7482-0.7652	817	10100	749085	17565	25-Aug-23_20230825_KP_UWA_PE_P6215_S1-A2_1_2505.d	1	1	Q7Z6Z7|HUWE1_HUMAN
YAAQASQAL		88.8	921.456	9	0	0.3	922.457	1	15.2012	1.4034-1.4199	10100	144000	749089	17569	25-Aug-23_20230825_KP_UWA_PE_P6215_S1-A2_1_2505.d	3	3	P04844|RPN2_HUMAN
EEIVDKTRL		101.66	1101.6	9	0	1.2	551.805	2	15.2651	0.8898-0.9068	4300	43900	749090	17570	25-Aug-23_20230825_KP_UWA_PE_P6215_S1-A2_1_2505.d	1	1	O60437|PEPL_HUMAN
RESQAAKDLL		62.63	1129.61	10	0	-1.7	565.807	2	15.2108	0.9325-0.9494	427	5280	749095	17575	25-Aug-23_20230825_KP_UWA_PE_P6215_S1-A2_1_2505.d	1	1	Q9UNH7|SNX6_HUMAN
LVDQRVAEY		106.52	1091.56	9	0	1	546.784	2	15.2286	0.8327-0.8497	255	4580	749111	17591	25-Aug-23_20230825_KP_UWA_PE_P6215_S1-A2_1_2505.d	1	1	Q9P215|POGK_HUMAN
DGRKRMIL		13.82	987.565	8	0	-5.3	330.191	3	15.2485	0.6481-0.6653	653	8420	749114	17594	25-Aug-23_20230825_KP_UWA_PE_P6215_S1-A2_1_2505.d	1	1	Q9NV96|CC50A_HUMAN
GGILGTSTSH		71.25	928.461	10	0	-13.1	929.45	1	15.2012	1.4298-1.4463			749120	17600	25-Aug-23_20230825_KP_UWA_PE_P6215_S1-A2_1_2505.d	1	1	Q99081|HTF4_HUMAN
ASEAPQDVTY		102.88	1079.48	10	0	-9	1080.47	1	15.2358	1.5253-1.5417	105	3800	750657	17613	25-Aug-23_20230825_KP_UWA_PE_P6215_S1-A2_1_2505.d	2	2	Q8N423|LIRB2_HUMAN;Q8NHL6|LIRB1_HUMAN
QEESEQIKTL		104.53	1203.6	10	0	-3.5	602.8	2	15.2518	0.9183-0.9352	618	11200	750672	17628	25-Aug-23_20230825_KP_UWA_PE_P6215_S1-A2_1_2505.d	1	1	P08729|K2C7_HUMAN
FAGPHSTL		48.58	828.413	8	0	-6.8	415.208	2	15.2496	0.7734-0.7905	545	7340	750676	17632	25-Aug-23_20230825_KP_UWA_PE_P6215_S1-A2_1_2505.d	1	1	Q9Y5X2|SNX8_HUMAN
DVKAKLHEL		104.4	1051.6	9	0	-2.1	526.804	2	15.2673	0.8898-0.9068	12500	336000	750683	17639	25-Aug-23_20230825_KP_UWA_PE_P6215_S1-A2_1_2505.d	5	5	Q13813|SPTN1_HUMAN
FEESTRNPSL		101.48	1178.56	10	0	-0.3	590.281	2	15.2358	0.8905-0.9074	1520	17100	750688	17644	25-Aug-23_20230825_KP_UWA_PE_P6215_S1-A2_1_2505.d	1	1	O94851|MICA2_HUMAN
IEGPEGKL		61.03	841.455	8	0	-2.4	421.731	2	15.2013	0.7618-0.7789	465	4160	750689	17645	25-Aug-23_20230825_KP_UWA_PE_P6215_S1-A2_1_2505.d	1	1	Q09666|AHNK_HUMAN
VKEKVVAL		56.25	884.569	8	0	-5.5	443.286	2	15.266	0.7864-0.8034	375	7730	750694	17650	25-Aug-23_20230825_KP_UWA_PE_P6215_S1-A2_1_2505.d	1	1	P24001|IL32_HUMAN
QPPYRTSL		99.1	960.503	8	0	-3	481.254	2	15.2734	0.8096-0.8266	718	8210	750724	17680	25-Aug-23_20230825_KP_UWA_PE_P6215_S1-A2_1_2505.d	1	1	Q86W42|THOC6_HUMAN
YTDMESEDY		106.03	1151.4	9	0	6.3	1152.4	1	15.3649	1.5529-1.5692	1290	18800	752251	17683	25-Aug-23_20230825_KP_UWA_PE_P6215_S1-A2_1_2505.d	2	2	Q7Z6Z7|HUWE1_HUMAN
C(+119.00)EYQDQETAL		88.97	1317.49	10	0	0.5	659.745	2	15.3574	0.9474-0.9643	418	2730	752297	17729	25-Aug-23_20230825_KP_UWA_PE_P6215_S1-A2_1_2505.d	1	1	Q9H0L4|CSTFT_HUMAN;P33240|CSTF2_HUMAN	Cysteinylation	C1:Cysteinylation:1000.00
VTAASTSYY		55.89	961.439	9	0	3.1	962.443	1	15.3356	1.4490-1.4654	831	17600	753842	17750	25-Aug-23_20230825_KP_UWA_PE_P6215_S1-A2_1_2505.d	1	1	Q9BWF3|RBM4_HUMAN
SESPGATEL		80.46	889.403	9	0	1.9	890.405	1	15.364	1.3776-1.3942	845	8590	753844	17752	25-Aug-23_20230825_KP_UWA_PE_P6215_S1-A2_1_2505.d	2	2	Q6P0N0|M18BP_HUMAN
AEAPGGEAL		95.12	813.387	9	0	2.4	814.39	1	15.4212	1.3312-1.3478	11600	159000	753845	17753	25-Aug-23_20230825_KP_UWA_PE_P6215_S1-A2_1_2505.d	6	6	Q9UMQ3|BARX2_HUMAN
YANSKAVTL		104.94	965.518	9	0	-4.5	483.761	2	15.3295	0.8198-0.8368	2730	41200	753858	17766	25-Aug-23_20230825_KP_UWA_PE_P6215_S1-A2_1_2505.d	2	2	Q6UXN9|WDR82_HUMAN
AEVKALQA		21.84	828.471	8	0	-3.9	415.238	2	15.3143	0.7584-0.7755	443	5430	753876	17784	25-Aug-23_20230825_KP_UWA_PE_P6215_S1-A2_1_2505.d	1	1	P49454|CENPF_HUMAN
TESPESTEL		104.21	991.435	9	0	2.2	992.437	1	15.4801	1.4364-1.4529	4520	83600	753879	17787	25-Aug-23_20230825_KP_UWA_PE_P6215_S1-A2_1_2505.d	4	4	Q8WXH0|SYNE2_HUMAN
AEERAEVSEL		67.38	1131.54	10	0	-3.8	566.771	2	15.3676	0.8810-0.8979	3970	81900	755453	17837	25-Aug-23_20230825_KP_UWA_PE_P6215_S1-A2_1_2505.d	2	2	P67936|TPM4_HUMAN
VMHDLRKMY		93.13	1191.59	9	0	-3.2	398.2	3	15.3562	0.7235-0.7406	292	5780	755457	17841	25-Aug-23_20230825_KP_UWA_PE_P6215_S1-A2_1_2505.d	1	1	Q15029|U5S1_HUMAN
GEANVTGSQL		94.48	974.467	10	0	3.6	975.471	1	15.3784	1.4490-1.4654	2680	49600	755459	17843	25-Aug-23_20230825_KP_UWA_PE_P6215_S1-A2_1_2505.d	3	3	Q5T3J3|LRIF1_HUMAN
AAAYPHTSL		105.84	929.461	9	0	-2.9	465.733	2	15.3391	0.8062-0.8232	569	5740	755464	17848	25-Aug-23_20230825_KP_UWA_PE_P6215_S1-A2_1_2505.d	1	1	Q9P2R6|RERE_HUMAN
KIM(+15.99)ADIRAQY		101.22	1223.63	10	0	-1.4	612.819	2	15.3498	0.9291-0.9460	2140	29700	755469	17853	25-Aug-23_20230825_KP_UWA_PE_P6215_S1-A2_1_2505.d	2	2	P05783|K1C18_HUMAN	Oxidation (M)	M3:Oxidation (M):1000.00
VEVAEESGRL		63.56	1087.55	10	0	3.8	544.781	2	15.3788	0.8796-0.8966	646	17500	755470	17854	25-Aug-23_20230825_KP_UWA_PE_P6215_S1-A2_1_2505.d	2	2	Q96J42|TXD15_HUMAN
RSDC(+119.00)LGEHLY		67.47	1310.54	10	0	2.1	437.851	3	15.3629	0.7693-0.7864	264	6110	755472	17856	25-Aug-23_20230825_KP_UWA_PE_P6215_S1-A2_1_2505.d	1	1	P54105|ICLN_HUMAN	Cysteinylation	C4:Cysteinylation:1000.00
TEERADVSL		22.78	1018.49	9	0	-3.1	510.249	2	15.3383	0.8273-0.8443	487	8210	755481	17865	25-Aug-23_20230825_KP_UWA_PE_P6215_S1-A2_1_2505.d	1	1	Q8IWI9|MGAP_HUMAN
C(+119.00)LDTAQRNLY		106.01	1314.57	10	0	5.4	658.291	2	15.3993	0.9413-0.9582	1160	8760	757035	17895	25-Aug-23_20230825_KP_UWA_PE_P6215_S1-A2_1_2505.d	1	1	Q03923|ZNF85_HUMAN;O75346|ZN253_HUMAN;P35789|ZNF93_HUMAN;O75373|ZN737_HUMAN;Q03936|ZNF92_HUMAN;Q68DY1|ZN626_HUMAN;Q8TD23|ZN675_HUMAN;Q8NEM1|ZN680_HUMAN	Cysteinylation	C1:Cysteinylation:1000.00
KEQELQQTL		79.64	1115.58	9	0	-1.2	558.794	2	15.3946	0.8823-0.8993	8250	78500	757037	17897	25-Aug-23_20230825_KP_UWA_PE_P6215_S1-A2_1_2505.d	1	1	Q15149|PLEC_HUMAN
ELKKVAQEL		93.2	1056.62	9	0	-0.6	529.312	2	15.4415	0.8891-0.9061	9300	168000	757045	17905	25-Aug-23_20230825_KP_UWA_PE_P6215_S1-A2_1_2505.d	2	2	O14791|APOL1_HUMAN
RELDGHVL		59.26	937.498	8	0	0	469.753	2	15.3773	0.8157-0.8327	882	12500	757047	17907	25-Aug-23_20230825_KP_UWA_PE_P6215_S1-A2_1_2505.d	1	1	Q14671|PUM1_HUMAN
EVHSRFQSL		103.05	1101.56	9	0	0.2	551.782	2	15.4204	0.8776-0.8945	3020	36000	757069	17929	25-Aug-23_20230825_KP_UWA_PE_P6215_S1-A2_1_2505.d	1	1	P30740|ILEU_HUMAN
VEWNKKEEL		104.99	1173.6	9	0	-3.9	587.802	2	15.4227	0.9020-0.9190	1980	45500	758631	17967	25-Aug-23_20230825_KP_UWA_PE_P6215_S1-A2_1_2505.d	2	2	Q9Y6E2|5MP1_HUMAN;Q7L1Q6|5MP2_HUMAN
ITEDKTELY		102.78	1110.54	9	0	1.1	556.276	2	15.4742	0.8545-0.8715	8960	360000	758632	17968	25-Aug-23_20230825_KP_UWA_PE_P6215_S1-A2_1_2505.d	4	4	Q63HN8|RN213_HUMAN
GEDPTQGADL		106.22	1001.43	10	0	4.1	1002.43	1	15.6223	1.4648-1.4812	20500	390000	760224	18036	25-Aug-23_20230825_KP_UWA_PE_P6215_S1-A2_1_2505.d	5	5	Q02952|AKA12_HUMAN
KLSQKGYSW		106.38	1095.57	9	0	0.3	548.789	2	15.4902	0.8762-0.8932	7720	141000	760234	18046	25-Aug-23_20230825_KP_UWA_PE_P6215_S1-A2_1_2505.d	2	2	Q07817|B2CL1_HUMAN
LTDSSLKY		16.78	925.476	8	0	-5	463.739	2	15.4763	0.7994-0.8164	1180	11300	760240	18052	25-Aug-23_20230825_KP_UWA_PE_P6215_S1-A2_1_2505.d	1	1	Q9H2D6|TARA_HUMAN
NTDSPLRY		105.75	964.461	8	0	-3.8	483.233	2	15.776	0.8314-0.8484	239000	11600000	761806	18094	25-Aug-23_20230825_KP_UWA_PE_P6215_S1-A2_1_2505.d	19	19	P08865|RSSA_HUMAN
VPVLEPQLP		15.06	990.575	9	0	0.1	331.197	3	15.497	0.6982-0.7153	385	5930	761816	18104	25-Aug-23_20230825_KP_UWA_PE_P6215_S1-A2_1_2505.d	1	1	O60885|BRD4_HUMAN
DAYQKRLL		106.12	1005.56	8	0	-0.4	503.784	2	15.5269	0.8688-0.8857	4790	39800	761819	18107	25-Aug-23_20230825_KP_UWA_PE_P6215_S1-A2_1_2505.d	1	1	P15924|DESP_HUMAN
FQKTKNLL		104.6	990.586	8	0	-2.5	496.296	2	15.517	0.8579-0.8749	2560	23500	761829	18117	25-Aug-23_20230825_KP_UWA_PE_P6215_S1-A2_1_2505.d	1	1	O96005|CLPT1_HUMAN
ITN(+0.98)DTVQTY		96.93	1054.48	9	0	3.3	1055.48	1	15.5211	1.5207-1.5371	574	11200	763378	18142	25-Aug-23_20230825_KP_UWA_PE_P6215_S1-A2_1_2505.d	2	2	O75643|U520_HUMAN	Deamidation (NQ)	N3:Deamidation (NQ):33.81
LEDNDGSTAL		89.27	1033.46	10	0	-1.4	1034.45	1	15.5646	1.4865-1.5030	403	2950	763410	18174	25-Aug-23_20230825_KP_UWA_PE_P6215_S1-A2_1_2505.d	1	1	Q14678|KANK1_HUMAN
AEAEAGVAV		78.13	815.403	9	0	0.2	816.404	1	15.5922	1.3346-1.3511	1010	6760	763413	18177	25-Aug-23_20230825_KP_UWA_PE_P6215_S1-A2_1_2505.d	1	1	Q53GL7|PAR10_HUMAN
IESPDSSSSSL		104.21	1107.49	11	0	1.7	1108.49	1	15.523	1.5417-1.5581	314	6340	764967	18207	25-Aug-23_20230825_KP_UWA_PE_P6215_S1-A2_1_2505.d	2	2	Q12948|FOXC1_HUMAN
IVNSTSNSF		103.67	967.461	9	0	5.4	968.467	1	15.583	1.4845-1.5010	529	7560	764968	18208	25-Aug-23_20230825_KP_UWA_PE_P6215_S1-A2_1_2505.d	1	1	Q460N5|PAR14_HUMAN
TEAAHPIRL		104.82	1006.56	9	0	-4.1	504.28	2	15.5599	0.8443-0.8613	1810	24400	764992	18232	25-Aug-23_20230825_KP_UWA_PE_P6215_S1-A2_1_2505.d	2	2	Q6P2Q9|PRP8_HUMAN
VAQSGPAL		91.36	741.402	8	0	3.5	742.407	1	15.635	1.3047-1.3213	752	3580	764999	18239	25-Aug-23_20230825_KP_UWA_PE_P6215_S1-A2_1_2505.d	1	1	Q86Y56|DAAF5_HUMAN
GEEGGAAVAKL		105.91	1000.52	11	0	-3.1	501.262	2	15.5492	0.8361-0.8531	605	8260	765001	18241	25-Aug-23_20230825_KP_UWA_PE_P6215_S1-A2_1_2505.d	1	1	Q96F46|I17RA_HUMAN
NVKLRANAL		105.88	997.603	9	0	-4.8	499.803	2	15.5782	0.8701-0.8871	843	15900	766571	18287	25-Aug-23_20230825_KP_UWA_PE_P6215_S1-A2_1_2505.d	1	1	O94826|TOM70_HUMAN
LENKDNIRL		55.77	1113.61	9	0	-7.1	372.207	3	15.5913	0.7181-0.7352	975	13200	766577	18293	25-Aug-23_20230825_KP_UWA_PE_P6215_S1-A2_1_2505.d	1	1	Q9NT62|ATG3_HUMAN
YADPVNAHY		105.73	1048.46	9	0	-5	525.232	2	15.6004	0.8470-0.8640	2770	102000	766580	18296	25-Aug-23_20230825_KP_UWA_PE_P6215_S1-A2_1_2505.d	4	4	O95758|PTBP3_HUMAN
SEISSATKL		103.74	934.497	9	0	-2.4	468.251	2	15.578	0.7973-0.8143	330	6070	766583	18299	25-Aug-23_20230825_KP_UWA_PE_P6215_S1-A2_1_2505.d	1	1	P46100|ATRX_HUMAN
LSDDHGASWRY		37.76	1305.57	11	0	-7.8	436.192	3	15.5837	0.7304-0.7475	646	12500	766590	18306	25-Aug-23_20230825_KP_UWA_PE_P6215_S1-A2_1_2505.d	2	2	Q99519|NEUR1_HUMAN
DPM(+15.99)KARVVL		103.96	1043.58	9	0	0.2	522.793	2	15.5469	0.8789-0.8959	278	6700	766596	18312	25-Aug-23_20230825_KP_UWA_PE_P6215_S1-A2_1_2505.d	1	1	P49458|SRP09_HUMAN	Oxidation (M)	M3:Oxidation (M):1000.00
SVDPTQTEY		105.88	1038.45	9	0	0.1	1039.45	1	14.0871	1.4878-1.5043	106000	6290000	768132	18324	25-Aug-23_20230825_KP_UWA_PE_P6215_S1-A2_1_2505.d	18	18	O75534|CSDE1_HUMAN
SEEYTGSSL		103.33	971.408	9	0	-2	972.407	1	15.6089	1.4575-1.4740	556	16400	768133	18325	25-Aug-23_20230825_KP_UWA_PE_P6215_S1-A2_1_2505.d	2	2	Q9NXW2|DJB12_HUMAN
GGAPPPPPPP		47.83	882.46	10	0	7.5	883.467	1	15.5821	1.3657-1.3823			768135	18327	25-Aug-23_20230825_KP_UWA_PE_P6215_S1-A2_1_2505.d	1	1	Q9Y6W5|WASF2_HUMAN
RESNEVVHL		15.2	1081.55	9	0	0.5	541.779	2	15.6305	0.8871-0.9040	2400	26700	768153	18345	25-Aug-23_20230825_KP_UWA_PE_P6215_S1-A2_1_2505.d	1	1	Q9H992|MARH7_HUMAN
EEIAKVEKL		101.58	1057.6	9	0	-2.6	529.803	2	15.5821	0.8715-0.8884			768158	18350	25-Aug-23_20230825_KP_UWA_PE_P6215_S1-A2_1_2505.d	1	1	P49755|TMEDA_HUMAN
VEVGGSGGC(+119.00)L		62.63	995.405	10	0	7	498.71	2	15.4838	0.8007-0.8177	658	3130	768160	18352	25-Aug-23_20230825_KP_UWA_PE_P6215_S1-A2_1_2505.d	1	1	Q9NPA3|M1IP1_HUMAN	Cysteinylation	C9:Cysteinylation:1000.00
GEVETQVY		82.31	923.424	8	0	4.1	924.428	1	15.6886	1.4186-1.4351	2430	18200	769720	18388	25-Aug-23_20230825_KP_UWA_PE_P6215_S1-A2_1_2505.d	1	1	P12270|TPR_HUMAN
HASVGPTL		57.83	780.413	8	0	2.2	781.416	1	15.6708	1.3220-1.3385	489	3490	769722	18390	25-Aug-23_20230825_KP_UWA_PE_P6215_S1-A2_1_2505.d	1	1	Q68BL8|OLM2B_HUMAN
KLYEEKTGNAW		106.1	1337.66	11	0	0.5	669.834	2	15.6397	0.9758-0.9927	624	7550	769732	18400	25-Aug-23_20230825_KP_UWA_PE_P6215_S1-A2_1_2505.d	1	1	P09874|PARP1_HUMAN
LVKKKWNL		102.94	1027.65	8	0	-5.1	514.828	2	15.6138	0.8844-0.9013			769741	18409	25-Aug-23_20230825_KP_UWA_PE_P6215_S1-A2_1_2505.d	1	1	P17844|DDX5_HUMAN
KETSYEEAL		78.16	1068.5	9	0	-1	535.252	2	15.6992	0.8497-0.8667	6300	38100	769742	18410	25-Aug-23_20230825_KP_UWA_PE_P6215_S1-A2_1_2505.d	2	2	Q9P2E9|RRBP1_HUMAN
KEEHEVAVL		104.16	1052.55	9	0	0.8	1053.55	1	15.7436	1.5384-1.5548	189000	7920000	769744	18412	25-Aug-23_20230825_KP_UWA_PE_P6215_S1-A2_1_2505.d	12	12	Q01628|IFM3_HUMAN;P13164|IFM1_HUMAN
HEGTDSYEL		88.26	1049.43	9	0	1.7	1050.43	1	15.6138	1.5122-1.5286	3550	24900	769745	18413	25-Aug-23_20230825_KP_UWA_PE_P6215_S1-A2_1_2505.d	2	2	Q9Y5K8|VATD_HUMAN
SIRSKVEL		22.21	930.55	8	0	-2.4	466.278	2	15.6506	0.8429-0.8599	834	11200	769749	18417	25-Aug-23_20230825_KP_UWA_PE_P6215_S1-A2_1_2505.d	1	1	P18084|ITB5_HUMAN
LAAARLAAA		106.26	826.502	9	0	-6.8	414.253	2	15.6886	0.7488-0.7659	1740	40600	769751	18419	25-Aug-23_20230825_KP_UWA_PE_P6215_S1-A2_1_2505.d	2	2	P30101|PDIA3_HUMAN
NTDSSALDC(+119.00)Y		83.9	1206.42	10	0	4.9	604.214	2	15.6138	0.9007-0.9176			769761	18429	25-Aug-23_20230825_KP_UWA_PE_P6215_S1-A2_1_2505.d	1	1	Q14145|KEAP1_HUMAN	Cysteinylation	C9:Cysteinylation:1000.00
KEEKQKLIL		13.99	1127.69	9	0	-1.9	564.848	2	15.6311	0.9013-0.9183	767	15700	769767	18435	25-Aug-23_20230825_KP_UWA_PE_P6215_S1-A2_1_2505.d	2	2	Q9UHC7|MKRN1_HUMAN
AESGVERQVL		77.9	1086.57	10	0	-5.6	544.284	2	15.6138	0.8586-0.8755			769777	18445	25-Aug-23_20230825_KP_UWA_PE_P6215_S1-A2_1_2505.d	1	1	P28072|PSB6_HUMAN
AEAVQAQQL		78.28	956.493	9	0	2.2	957.495	1	15.7246	1.4562-1.4727	1310	9750	771312	18456	25-Aug-23_20230825_KP_UWA_PE_P6215_S1-A2_1_2505.d	1	1	Q13751|LAMB3_HUMAN
GVYSAANY		104.07	843.376	8	0	3	844.38	1	15.808	1.3776-1.3942	9320	179000	771314	18458	25-Aug-23_20230825_KP_UWA_PE_P6215_S1-A2_1_2505.d	4	4	P17844|DDX5_HUMAN
KEEGVRDVL		85.7	1043.56	9	0	-2.8	522.783	2	15.7216	0.8558-0.8728	1570	12700	771344	18488	25-Aug-23_20230825_KP_UWA_PE_P6215_S1-A2_1_2505.d	1	1	P41252|SYIC_HUMAN
KVVPCLVTPVT		13.87	1154.67	11	0	-0.7	385.895	3	15.6437	0.7311-0.7482	236	5840	771348	18492	25-Aug-23_20230825_KP_UWA_PE_P6215_S1-A2_1_2505.d	1	1	O75369|FLNB_HUMAN
LTEEGQVSY		104.63	1024.47	9	0	-0.9	1025.47	1	15.7428	1.4970-1.5135	550	4920	772905	18525	25-Aug-23_20230825_KP_UWA_PE_P6215_S1-A2_1_2505.d	1	1	Q96MI6|PPM1M_HUMAN
VTDNRAFGY		105.94	1041.49	9	0	-2.4	521.746	2	15.8016	0.8014-0.8184	14500	102000	772924	18544	25-Aug-23_20230825_KP_UWA_PE_P6215_S1-A2_1_2505.d	1	1	P98082|DAB2_HUMAN
REDPFKEKL		103.29	1160.62	9	0	-6.9	387.875	3	15.7351	0.7591-0.7762	991	11000	772925	18545	25-Aug-23_20230825_KP_UWA_PE_P6215_S1-A2_1_2505.d	1	1	Q9BYX4|IFIH1_HUMAN
RLKDFRDAY		104.76	1182.61	9	0	-6.7	395.207	3	15.7399	0.7167-0.7338	18200	542000	772926	18546	25-Aug-23_20230825_KP_UWA_PE_P6215_S1-A2_1_2505.d	5	5	P51798|CLCN7_HUMAN
AEIDARNDSF		105.55	1136.51	10	0	-2.3	569.257	2	15.6892	0.8979-0.9149	348	6980	772931	18551	25-Aug-23_20230825_KP_UWA_PE_P6215_S1-A2_1_2505.d	1	1	Q01082|SPTB2_HUMAN
GEEQIRGAL		102.83	971.504	9	0	-2.2	486.755	2	15.7516	0.8246-0.8416	2100	13200	772950	18570	25-Aug-23_20230825_KP_UWA_PE_P6215_S1-A2_1_2505.d	1	1	P18206|VINC_HUMAN
AEVKEKVVL		106.02	1013.61	9	0	4.4	507.812	2	15.7222	0.8735-0.8905	47700	705000	772964	18584	25-Aug-23_20230825_KP_UWA_PE_P6215_S1-A2_1_2505.d	5	5	O60437|PEPL_HUMAN
VESNSPAAL		45.03	886.44	9	0	-10	887.432	1	15.709	1.3823-1.3988			774503	18599	25-Aug-23_20230825_KP_UWA_PE_P6215_S1-A2_1_2505.d	1	1	Q9H8Y8|GORS2_HUMAN
GSHSMRYF		106.13	983.428	8	0	-3.8	492.716	2	15.7443	0.8416-0.8586	2380	49400	774516	18612	25-Aug-23_20230825_KP_UWA_PE_P6215_S1-A2_1_2505.d	3	3	P04439|HLAA_HUMAN;P01889|HLAB_HUMAN
AEGKSLGSAL		49.29	931.497	10	0	-3.5	466.751	2	15.7522	0.8123-0.8293	630	10300	774517	18613	25-Aug-23_20230825_KP_UWA_PE_P6215_S1-A2_1_2505.d	1	1	Q14134|TRI29_HUMAN
APNLKSQL		79.2	869.497	8	0	-4.2	435.751	2	15.7415	0.7898-0.8068	710	6760	774529	18625	25-Aug-23_20230825_KP_UWA_PE_P6215_S1-A2_1_2505.d	1	1	Q9Y490|TLN1_HUMAN
LSEKQALC(+119.00)Y		50.63	1172.52	9	0	-1.2	587.263	2	15.7429	0.9088-0.9257	952	16100	774534	18630	25-Aug-23_20230825_KP_UWA_PE_P6215_S1-A2_1_2505.d	1	1	Q96PE2|ARHGH_HUMAN	Cysteinylation	C8:Cysteinylation:1000.00
KYWKGQHVI		88.34	1157.63	9	0	-7.1	386.88	3	15.7374	0.7393-0.7564	428	8820	774536	18632	25-Aug-23_20230825_KP_UWA_PE_P6215_S1-A2_1_2505.d	1	1	Q9H7Z6|KAT8_HUMAN
REDLESSGL		29.45	1004.48	9	0	0.1	503.242	2	15.7534	0.8314-0.8484	783	7420	774549	18645	25-Aug-23_20230825_KP_UWA_PE_P6215_S1-A2_1_2505.d	1	1	Q9UK76|JUPI1_HUMAN
SEIDTNQNSL		81.94	1119.5	10	0	8.1	1120.51	1	15.7794	1.5640-1.5804	700	12600	776089	18661	25-Aug-23_20230825_KP_UWA_PE_P6215_S1-A2_1_2505.d	2	2	P98082|DAB2_HUMAN
SSVVTVPSSN		105.81	975.487	10	0	5.8	976.493	1	15.7408	1.4516-1.4681	455	6260	776092	18664	25-Aug-23_20230825_KP_UWA_PE_P6215_S1-A2_1_2505.d	1	1	P01859|IGHG2_HUMAN
SEEGGHVVL		97.54	925.451	9	0	-0.6	463.729	2	15.8516	0.8007-0.8177	11200	102000	776110	18682	25-Aug-23_20230825_KP_UWA_PE_P6215_S1-A2_1_2505.d	2	2	Q16787|LAMA3_HUMAN
NIDHGSITY		97.95	1018.47	9	0	-5.7	510.237	2	15.7326	0.8416-0.8586	861	9680	776135	18707	25-Aug-23_20230825_KP_UWA_PE_P6215_S1-A2_1_2505.d	2	2	A2RUS2|DEND3_HUMAN
GEPAGTDPGL		91.42	912.419	10	0	3.8	913.423	1	15.9701	1.4358-1.4523	2290	7720	777682	18730	25-Aug-23_20230825_KP_UWA_PE_P6215_S1-A2_1_2505.d	1	1	Q86UX7|URP2_HUMAN
TQFEPTAA		11.78	863.403	8	0	4	864.407	1	15.8399	1.3458-1.3624	1190	9320	777684	18732	25-Aug-23_20230825_KP_UWA_PE_P6215_S1-A2_1_2505.d	1	1	Q9NZ08|ERAP1_HUMAN
LAAGASGSL		91.23	745.397	9	0	16.2	746.411	1	15.7688	1.2788-1.2954	219	2970	777686	18734	25-Aug-23_20230825_KP_UWA_PE_P6215_S1-A2_1_2505.d	1	1	Q92797|SYMPK_HUMAN
KEKYIDQEEL		105.58	1293.65	10	0	3.6	647.827	2	15.8845	0.9474-0.9643	68700	547000	777695	18743	25-Aug-23_20230825_KP_UWA_PE_P6215_S1-A2_1_2505.d	2	2	P07900|HS90A_HUMAN;P08238|HS90B_HUMAN;Q58FF8|H90B2_HUMAN
DAHLRPTSL		104.18	1008.54	9	0	-2.8	505.27	2	15.8804	0.8368-0.8538	17000	246000	777698	18746	25-Aug-23_20230825_KP_UWA_PE_P6215_S1-A2_1_2505.d	2	2	Q9C0C2|TB182_HUMAN
HEDHLERVL		9.06	1146.58	9	0	-4	383.196	3	15.7725	0.7605-0.7775			777700	18748	25-Aug-23_20230825_KP_UWA_PE_P6215_S1-A2_1_2505.d	1	1	Q9NPD3|EXOS4_HUMAN
KLYKNRVEF		27.12	1195.67	9	0	-2.8	399.56	3	15.8111	0.7235-0.7406	3290	66000	777701	18749	25-Aug-23_20230825_KP_UWA_PE_P6215_S1-A2_1_2505.d	2	2	P22102|PUR2_HUMAN
YAPPPPPPP		55.42	931.48	9	0	10.5	466.749	2	15.7725	0.7850-0.8021	24100	26000	777722	18770	25-Aug-23_20230825_KP_UWA_PE_P6215_S1-A2_1_2505.d	3	3	Q75N03|HAKAI_HUMAN;Q15637|SF01_HUMAN
VGDVTGAQAY		105.45	979.461	10	0	3.6	980.465	1	15.7344	1.4509-1.4674	52100	1530000	779276	18800	25-Aug-23_20230825_KP_UWA_PE_P6215_S1-A2_1_2505.d	8	8	Q01628|IFM3_HUMAN;P13164|IFM1_HUMAN;Q01629|IFM2_HUMAN
EAAGGPQ(+0.98)LA		34.32	813.387	9	0	2.4	814.39	1	15.4212	1.3292-1.3458	6990	28900	779279	18803	25-Aug-23_20230825_KP_UWA_PE_P6215_S1-A2_1_2505.d	1	1	Q9NPD3|EXOS4_HUMAN	Deamidation (NQ)	Q7:Deamidation (NQ):1000.00
REVEARYAL		87.95	1105.59	9	0	-3.8	553.795	2	15.831	0.8857-0.9027	22500	619000	779292	18816	25-Aug-23_20230825_KP_UWA_PE_P6215_S1-A2_1_2505.d	2	2	P05783|K1C18_HUMAN
KEVATDVRL		101.91	1029.58	9	0	-2.1	515.793	2	15.8292	0.8470-0.8640	1430	12800	779293	18817	25-Aug-23_20230825_KP_UWA_PE_P6215_S1-A2_1_2505.d	1	1	O75534|CSDE1_HUMAN
MADKNIQYY		60.18	1144.52	9	0	-0.3	573.264	2	15.8917	0.9013-0.9183	2530	23900	780891	18891	25-Aug-23_20230825_KP_UWA_PE_P6215_S1-A2_1_2505.d	1	1	Q5VWJ9|SNX30_HUMAN
HEHDGHLYL		77.24	1119.51	9	0	3.8	374.176	3	15.874	0.7064-0.7235	460	4620	780896	18896	25-Aug-23_20230825_KP_UWA_PE_P6215_S1-A2_1_2505.d	1	1	Q9HDC9|APMAP_HUMAN
LPLHKVKSL		68.23	1033.66	9	0	-5.1	345.558	3	15.8243	0.7201-0.7372	152	3310	780909	18909	25-Aug-23_20230825_KP_UWA_PE_P6215_S1-A2_1_2505.d	1	1	Q14738|2A5D_HUMAN;Q13362|2A5G_HUMAN
NRMSPGAL		58.23	844.423	8	0	3.5	845.427	1	15.9493	1.3385-1.3551	451	3160	780913	18913	25-Aug-23_20230825_KP_UWA_PE_P6215_S1-A2_1_2505.d	1	1	Q13459|MYO9B_HUMAN
ASEFPGAQHY		104.84	1105.48	10	0	-2.4	553.743	2	15.9943	0.8484-0.8654	13100	210000	780916	18916	25-Aug-23_20230825_KP_UWA_PE_P6215_S1-A2_1_2505.d	3	3	Q9BRR6|ADPGK_HUMAN
FSDVNM(+15.99)QEY		105.81	1147.45	9	0	8.5	1148.46	1	15.8793	1.5555-1.5719	342	7360	782462	18938	25-Aug-23_20230825_KP_UWA_PE_P6215_S1-A2_1_2505.d	2	2	P23497|SP100_HUMAN	Oxidation (M)	M6:Oxidation (M):1000.00
STAAASPAGL		46.95	844.429	10	0	-4.2	845.427	1	15.9493	1.3412-1.3578	451	3160	782467	18943	25-Aug-23_20230825_KP_UWA_PE_P6215_S1-A2_1_2505.d	1	1	O15156|ZBT7B_HUMAN
GTDDGKVGLY		93.2	1023.49	10	0	-2.5	512.746	2	15.957	0.8409-0.8579	756	6680	784071	19023	25-Aug-23_20230825_KP_UWA_PE_P6215_S1-A2_1_2505.d	1	1	Q8TEQ6|GEMI5_HUMAN
HLDTLTEHY		106.4	1127.52	9	0	1.1	564.766	2	16.0859	0.8918-0.9088	8640	90500	784078	19030	25-Aug-23_20230825_KP_UWA_PE_P6215_S1-A2_1_2505.d	2	2	Q9Y421|FA32A_HUMAN
SEINSN(+0.98)SDSL		99.7	1065.45	10	0	1.3	1066.45	1	15.9429	1.5076-1.5240	221	3900	785635	19063	25-Aug-23_20230825_KP_UWA_PE_P6215_S1-A2_1_2505.d	2	2	P19525|E2AK2_HUMAN	Deamidation (NQ)	N6:Deamidation (NQ):26.31
DSKLKVKL		57.61	929.591	8	0	-7.5	310.866	3	15.9801	0.6825-0.6996	2530	28100	785657	19085	25-Aug-23_20230825_KP_UWA_PE_P6215_S1-A2_1_2505.d	2	2	Q8WTW3|COG1_HUMAN
AEHADTVQL		105.57	982.472	9	0	1.3	983.473	1	16.0037	1.4595-1.4760	5560	33000	785659	19087	25-Aug-23_20230825_KP_UWA_PE_P6215_S1-A2_1_2505.d	5	5	Q9BSJ2|GCP2_HUMAN
SLYSIRKQY		105.88	1156.62	9	0	-0.8	579.315	2	15.9707	0.9135-0.9305	315	3900	785675	19103	25-Aug-23_20230825_KP_UWA_PE_P6215_S1-A2_1_2505.d	1	1	Q9H7F0|AT133_HUMAN
KTWPSSHNW		106.78	1141.53	9	0	-2.9	571.767	2	16.0086	0.8830-0.9000	1310	6540	785676	19104	25-Aug-23_20230825_KP_UWA_PE_P6215_S1-A2_1_2505.d	1	1	O75629|CREG1_HUMAN
LAHVGPRL		104.32	861.518	8	0	-2.3	431.762	2	16.0079	0.7768-0.7939	1260	14500	787240	19144	25-Aug-23_20230825_KP_UWA_PE_P6215_S1-A2_1_2505.d	1	1	Q9BQ83|SLX1_HUMAN
IEGPDAKL		101.78	841.455	8	0	-5.8	421.729	2	16.0597	0.7611-0.7782	6710	162000	787249	19153	25-Aug-23_20230825_KP_UWA_PE_P6215_S1-A2_1_2505.d	4	4	Q09666|AHNK_HUMAN
RENTQTTIKL		51.86	1202.66	10	0	-5.3	602.331	2	16.0018	0.8966-0.9135	636	6190	787263	19167	25-Aug-23_20230825_KP_UWA_PE_P6215_S1-A2_1_2505.d	1	1	P61978|HNRPK_HUMAN
PKFGGNCPFPK		52	1190.59	11	0	-2.3	596.297	2	15.9932	0.9047-0.9217	668	7510	787283	19187	25-Aug-23_20230825_KP_UWA_PE_P6215_S1-A2_1_2505.d	1	1	Q9BY89|K1671_HUMAN
AAAAPGEAL		105.54	769.397	9	0	0.9	770.399	1	16.1416	1.3007-1.3173	2500	12400	788819	19199	25-Aug-23_20230825_KP_UWA_PE_P6215_S1-A2_1_2505.d	1	1	Q9BZI1|IRX2_HUMAN
QEGKHVIGL		103.85	979.545	9	0	-1.3	490.776	2	16.0701	0.8463-0.8633	5140	31500	788844	19224	25-Aug-23_20230825_KP_UWA_PE_P6215_S1-A2_1_2505.d	1	1	Q01995|TAGL_HUMAN
GETAKGDYPL		101.71	1049.5	10	0	-4.9	525.752	2	16.0617	0.8388-0.8558	745	6230	788858	19238	25-Aug-23_20230825_KP_UWA_PE_P6215_S1-A2_1_2505.d	1	1	P14618|KPYM_HUMAN
KEMQPTHPIRL		104.95	1348.73	11	0	-4.5	450.578	3	16.0303	0.7768-0.7939	267	8970	788867	19247	25-Aug-23_20230825_KP_UWA_PE_P6215_S1-A2_1_2505.d	2	2	P63104|1433Z_HUMAN;P27348|1433T_HUMAN
SEDSHLESL		103.06	1015.45	9	0	-2.7	508.725	2	16.1164	0.8402-0.8572	3430	23400	788877	19257	25-Aug-23_20230825_KP_UWA_PE_P6215_S1-A2_1_2505.d	2	2	P27816|MAP4_HUMAN
STDPEALHY		106.38	1031.46	9	0	1.7	1032.46	1	16.1044	1.5154-1.5319	16900	433000	790411	19267	25-Aug-23_20230825_KP_UWA_PE_P6215_S1-A2_1_2505.d	7	7	Q8N556|AFAP1_HUMAN
GEDYEKVKL		106.14	1079.55	9	0	-5.3	540.775	2	16.0714	0.9122-0.9291	2710	37800	790426	19282	25-Aug-23_20230825_KP_UWA_PE_P6215_S1-A2_1_2505.d	2	2	O95926|SYF2_HUMAN
RVAPEEHPVL		101.95	1145.62	10	0	-1	573.812	2	16.0648	0.8986-0.9156	3170	60000	790439	19295	25-Aug-23_20230825_KP_UWA_PE_P6215_S1-A2_1_2505.d	2	2	P60709|ACTB_HUMAN;A5A3E0|POTEF_HUMAN;P63261|ACTG_HUMAN
ASDSGKYLC(+119.00)Y		101.46	1224.48	10	0	0.8	613.243	2	16.0679	0.9068-0.9237	1120	13400	790451	19307	25-Aug-23_20230825_KP_UWA_PE_P6215_S1-A2_1_2505.d	1	1	O00481|BT3A1_HUMAN;O00478|BT3A3_HUMAN;P78410|BT3A2_HUMAN	Cysteinylation	C9:Cysteinylation:1000.00
SAQGSDVSLTA		79.7	1034.49	11	0	2.7	1035.49	1	16.1652	1.5049-1.5214	1710	10500	792003	19335	25-Aug-23_20230825_KP_UWA_PE_P6215_S1-A2_1_2505.d	1	1	P04439|HLAA_HUMAN;P01889|HLAB_HUMAN
AAAGVGGSL		100.55	701.371	9	0	1.3	702.374	1	16.1686	1.2421-1.2588	750	3580	792010	19342	25-Aug-23_20230825_KP_UWA_PE_P6215_S1-A2_1_2505.d	1	1	Q9BRK4|LZTS2_HUMAN
QEDQVDPRL		88.44	1098.53	9	0	5.3	550.271	2	16.0665	0.8817-0.8986	776	8480	792020	19352	25-Aug-23_20230825_KP_UWA_PE_P6215_S1-A2_1_2505.d	2	2	P04070|PROC_HUMAN
IEHGQAVSL		32.88	952.498	9	0	-2.6	477.252	2	16.103	0.8034-0.8205	2200	16300	792022	19354	25-Aug-23_20230825_KP_UWA_PE_P6215_S1-A2_1_2505.d	1	1	Q96RT1|ERBIN_HUMAN
AQNSVRLNY		106.35	1063.54	9	0	-1.3	532.773	2	16.0801	0.8572-0.8742	1470	20300	792032	19364	25-Aug-23_20230825_KP_UWA_PE_P6215_S1-A2_1_2505.d	2	2	P14923|PLAK_HUMAN
VADKVHLM(+15.99)Y		106.52	1090.55	9	0	1	546.278	2	16.1258	0.8735-0.8905	2280	22700	792038	19370	25-Aug-23_20230825_KP_UWA_PE_P6215_S1-A2_1_2505.d	2	2	Q14258|TRI25_HUMAN	Oxidation (M)	M8:Oxidation (M):1000.00
RRGDFIHVM(+15.99)		44.68	1145.58	9	0	-2.6	382.862	3	16.0399	0.7386-0.7557	5340	48300	792041	19373	25-Aug-23_20230825_KP_UWA_PE_P6215_S1-A2_1_2505.d	3	3	P62993|GRB2_HUMAN	Oxidation (M)	M9:Oxidation (M):1000.00
GETGQEAAPL		54.99	971.456	10	0	4	972.46	1	15.8426	1.4463-1.4628	4770	20600	793593	19401	25-Aug-23_20230825_KP_UWA_PE_P6215_S1-A2_1_2505.d	1	1	Q13421|MSLN_HUMAN
FINEKKYHL		13.41	1190.64	9	0	-6.6	397.883	3	16.1315	0.7270-0.7441	677	10200	793620	19428	25-Aug-23_20230825_KP_UWA_PE_P6215_S1-A2_1_2505.d	1	1	P49585|PCY1A_HUMAN
KVKKTIPSW		106.3	1085.66	9	0	0.9	543.834	2	16.1388	0.8762-0.8932	2320	31000	793627	19435	25-Aug-23_20230825_KP_UWA_PE_P6215_S1-A2_1_2505.d	2	2	Q5SSJ5|HP1B3_HUMAN
FSSASGGF		28.29	758.323	8	0	-3.8	759.322	1	16.1183	1.2847-1.3014	144	3390	793638	19446	25-Aug-23_20230825_KP_UWA_PE_P6215_S1-A2_1_2505.d	1	1	P35658|NU214_HUMAN
VEEQRPPEL		103.69	1095.56	9	0	-4.6	548.779	2	16.1968	0.8592-0.8762	3040	67900	793641	19449	25-Aug-23_20230825_KP_UWA_PE_P6215_S1-A2_1_2505.d	3	3	O75427|LRCH4_HUMAN
TEIQQQSAL		11.35	1016.51	9	0	4.3	1017.52	1	16.1643	1.4918-1.5082	600	5050	795175	19459	25-Aug-23_20230825_KP_UWA_PE_P6215_S1-A2_1_2505.d	1	1	P08240|SRPRA_HUMAN
DLITRQKQL		99.18	1113.65	9	0	0.7	557.829	2	16.159	0.8912-0.9081	3730	46100	795200	19484	25-Aug-23_20230825_KP_UWA_PE_P6215_S1-A2_1_2505.d	2	2	Q9UBU8|MO4L1_HUMAN
VVDGNRAEDLY		106.41	1249.59	11	0	-0.2	625.8	2	16.1222	0.9135-0.9305	3390	31900	795203	19487	25-Aug-23_20230825_KP_UWA_PE_P6215_S1-A2_1_2505.d	2	2	Q92839|HYAS1_HUMAN
DTDYRSMEY		105.98	1178.45	9	0	-0.8	590.23	2	16.1594	0.8735-0.8905	768	11500	795204	19488	25-Aug-23_20230825_KP_UWA_PE_P6215_S1-A2_1_2505.d	1	1	P78332|RBM6_HUMAN
RSSKFRHVF		22.44	1162.64	9	0	-7.4	388.547	3	16.1759	0.7188-0.7359	2470	30400	795206	19490	25-Aug-23_20230825_KP_UWA_PE_P6215_S1-A2_1_2505.d	1	1	Q92828|COR2A_HUMAN;P31146|COR1A_HUMAN
GEIDAHEDSF		105.28	1118.45	10	0	-1.4	560.228	2	16.1413	0.8735-0.8905	4040	113000	795229	19513	25-Aug-23_20230825_KP_UWA_PE_P6215_S1-A2_1_2505.d	4	4	Q13813|SPTN1_HUMAN
QRKLKAMSL		75.6	1073.64	9	0	-3	358.883	3	16.1222	0.7044-0.7215			795235	19519	25-Aug-23_20230825_KP_UWA_PE_P6215_S1-A2_1_2505.d	1	1	Q7Z333|SETX_HUMAN
YAYPATAAA		101.98	897.423	9	0	4.5	898.428	1	16.1539	1.4160-1.4325	1310	13400	796763	19523	25-Aug-23_20230825_KP_UWA_PE_P6215_S1-A2_1_2505.d	2	2	P17844|DDX5_HUMAN
AEEDLAQQRAL		83.41	1242.62	11	0	-0.1	622.313	2	16.1534	0.9230-0.9399	275	5800	796790	19550	25-Aug-23_20230825_KP_UWA_PE_P6215_S1-A2_1_2505.d	1	1	Q15149|PLEC_HUMAN
KVYPHTPTSF		106.04	1175.6	10	0	1.2	588.803	2	16.1539	0.9007-0.9176			796815	19575	25-Aug-23_20230825_KP_UWA_PE_P6215_S1-A2_1_2505.d	1	1	P42702|LIFR_HUMAN
DTENQTLNY		78.86	1096.47	9	0	2.9	1097.47	1	16.2997	1.5404-1.5568	3250	23000	798342	19578	25-Aug-23_20230825_KP_UWA_PE_P6215_S1-A2_1_2505.d	2	2	Q5T5P2|SKT_HUMAN
KYIHSANVL		106.09	1043.58	9	0	-1.4	522.791	2	16.2131	0.8749-0.8918	3280	82700	798360	19596	25-Aug-23_20230825_KP_UWA_PE_P6215_S1-A2_1_2505.d	2	2	P28482|MK01_HUMAN;Q16659|MK06_HUMAN;P27361|MK03_HUMAN
LIYGTPRAA		104.73	960.539	9	0	-3.1	481.272	2	16.1756	0.8443-0.8613	1990	48800	798361	19597	25-Aug-23_20230825_KP_UWA_PE_P6215_S1-A2_1_2505.d	2	2	P10644|KAP0_HUMAN;P31321|KAP1_HUMAN
QYNPVKQQL		103.79	1116.59	9	0	-3.8	559.298	2	16.1779	0.8769-0.8939	1560	18000	798372	19608	25-Aug-23_20230825_KP_UWA_PE_P6215_S1-A2_1_2505.d	1	1	Q13057|COASY_HUMAN
HPKAKLVL		99.07	904.586	8	0	-5.1	453.295	2	16.2173	0.8246-0.8416	1220	24300	798373	19609	25-Aug-23_20230825_KP_UWA_PE_P6215_S1-A2_1_2505.d	1	1	P11926|DCOR_HUMAN
YSDKEFAGSY		101.6	1165.49	10	0	-3.1	583.748	2	16.2347	0.8878-0.9047	2290	32200	798383	19619	25-Aug-23_20230825_KP_UWA_PE_P6215_S1-A2_1_2505.d	1	1	Q6ZT07|TBCD9_HUMAN
AEHERELAL		105.2	1066.54	9	0	-2.9	534.272	2	16.1856	0.8667-0.8837	2380	23300	798395	19631	25-Aug-23_20230825_KP_UWA_PE_P6215_S1-A2_1_2505.d	2	2	Q01082|SPTB2_HUMAN;O15020|SPTN2_HUMAN
RVYAHIYHQHF		66.52	1469.73	11	0	-5.1	490.912	3	16.1856	0.8123-0.8293			798397	19633	25-Aug-23_20230825_KP_UWA_PE_P6215_S1-A2_1_2505.d	1	1	Q9H8S9|MOB1A_HUMAN;Q7L9L4|MOB1B_HUMAN
KRWESERVL		63.93	1201.66	9	0	-2.9	401.555	3	16.2415	0.7468-0.7639	1230	33100	798398	19634	25-Aug-23_20230825_KP_UWA_PE_P6215_S1-A2_1_2505.d	2	2	Q9Y2T2|AP3M1_HUMAN
AAVAGPEM		101.65	744.348	8	0	-1	745.349	1	16.1856	1.2774-1.2941			798411	19647	25-Aug-23_20230825_KP_UWA_PE_P6215_S1-A2_1_2505.d	1	1	Q12805|FBLN3_HUMAN
VSDKGNLMY		51.76	1025.49	9	0	2.6	513.747	2	16.2055	0.8300-0.8470	379	3750	798416	19652	25-Aug-23_20230825_KP_UWA_PE_P6215_S1-A2_1_2505.d	1	1	Q12879|NMDE1_HUMAN
SVTEQGAEL		104.15	932.445	9	0	3	933.448	1	16.1856	1.4034-1.4199	283	11200	798421	19657	25-Aug-23_20230825_KP_UWA_PE_P6215_S1-A2_1_2505.d	3	3	P63104|1433Z_HUMAN
QTDKLKELY		105.61	1136.61	9	0	-2.7	569.306	2	16.3185	0.9122-0.9291	41200	895000	799967	19679	25-Aug-23_20230825_KP_UWA_PE_P6215_S1-A2_1_2505.d	3	3	O76094|SRP72_HUMAN
VIKKKIIL		78.92	953.7	8	0	-2	477.853	2	16.2567	0.8735-0.8905	2040	15100	799968	19680	25-Aug-23_20230825_KP_UWA_PE_P6215_S1-A2_1_2505.d	1	1	O15050|TRNK1_HUMAN
DAREKISL		43.14	930.513	8	0	-2.1	466.26	2	16.337	0.8048-0.8218	29600	212000	799970	19682	25-Aug-23_20230825_KP_UWA_PE_P6215_S1-A2_1_2505.d	1	1	Q9BY77|PDIP3_HUMAN
VQ(+0.98)Q(+0.98)QRIWH		9.25	1095.55	8	0	4.4	548.779	2	16.1968	0.8620-0.8789	3040	22600	799978	19690	25-Aug-23_20230825_KP_UWA_PE_P6215_S1-A2_1_2505.d	1	1	Q96M86|DNHD1_HUMAN	Deamidation (NQ); Deamidation (NQ)	Q2:Deamidation (NQ):60.92;Q3:Deamidation (NQ):33.98
IIDGKTLKY		13.19	1049.61	9	0	-8.3	350.873	3	16.2173	0.7140-0.7311			799981	19693	25-Aug-23_20230825_KP_UWA_PE_P6215_S1-A2_1_2505.d	1	1	Q9Y2Q0|AT8A1_HUMAN
TEKVSKISL		103.69	1003.59	9	0	-1.8	502.798	2	16.2602	0.8518-0.8688	728	9880	799993	19705	25-Aug-23_20230825_KP_UWA_PE_P6215_S1-A2_1_2505.d	1	1	O60333|KIF1B_HUMAN;Q12756|KIF1A_HUMAN
AESPDEAAL		60.93	901.403	9	0	0.3	902.404	1	16.2844	1.3809-1.3975	706	6060	801556	19744	25-Aug-23_20230825_KP_UWA_PE_P6215_S1-A2_1_2505.d	1	1	O60312|AT10A_HUMAN;Q9P241|AT10D_HUMAN
KTFSEHLTSY		105.77	1211.58	10	0	1.6	606.795	2	16.2892	0.9149-0.9318	1850	87000	801587	19775	25-Aug-23_20230825_KP_UWA_PE_P6215_S1-A2_1_2505.d	3	3	Q6ZMI0|PPR21_HUMAN
SEDSSVTQI		103.77	964.435	9	0	0.5	965.436	1	16.4145	1.4278-1.4443	3970	35200	801591	19779	25-Aug-23_20230825_KP_UWA_PE_P6215_S1-A2_1_2505.d	2	2	P04844|RPN2_HUMAN
TENNDHINL		105.88	1068.48	9	0	-1.5	1069.48	1	16.3662	1.5154-1.5319	32900	697000	803150	19814	25-Aug-23_20230825_KP_UWA_PE_P6215_S1-A2_1_2505.d	6	6	P61956|SUMO2_HUMAN
NSVSPSESL		102.35	918.429	9	0	3.9	919.434	1	16.3086	1.3816-1.3981	1230	21600	803154	19818	25-Aug-23_20230825_KP_UWA_PE_P6215_S1-A2_1_2505.d	3	3	Q04726|TLE3_HUMAN
DLKERTVL		68.13	972.56	8	0	0.2	487.284	2	16.326	0.8484-0.8654	1760	22400	803168	19832	25-Aug-23_20230825_KP_UWA_PE_P6215_S1-A2_1_2505.d	1	1	O75376|NCOR1_HUMAN
DALVKAKEL		51	985.581	9	0	-4.6	493.792	2	16.2783	0.8633-0.8803	486	9720	803188	19852	25-Aug-23_20230825_KP_UWA_PE_P6215_S1-A2_1_2505.d	1	1	Q13576|IQGA2_HUMAN
QEVDTTEQL		103.42	1061.49	9	0	3.9	1062.49	1	16.3645	1.5200-1.5365	1320	10100	803192	19856	25-Aug-23_20230825_KP_UWA_PE_P6215_S1-A2_1_2505.d	1	1	Q9Y2G1|MYRF_HUMAN
VANLRGESL		35.82	957.524	9	0	-2.8	479.765	2	16.3295	0.8246-0.8416	1350	13900	803203	19867	25-Aug-23_20230825_KP_UWA_PE_P6215_S1-A2_1_2505.d	1	1	Q96B67|ARRD3_HUMAN
TEISENSSDL		60.73	1093.48	10	0	4.1	1094.48	1	16.3485	1.5279-1.5443	370	2990	804741	19881	25-Aug-23_20230825_KP_UWA_PE_P6215_S1-A2_1_2505.d	1	1	Q9P0K7|RAI14_HUMAN
KMHDKVFAY		64.89	1137.56	9	0	-2.2	569.784	2	16.3372	0.8796-0.8966	1010	19400	804759	19899	25-Aug-23_20230825_KP_UWA_PE_P6215_S1-A2_1_2505.d	1	1	Q5SW96|ARH_HUMAN
FASHVSPEV		106.1	971.471	9	0	5.3	486.742	2	16.3129	0.7987-0.8157	3320	34400	804761	19901	25-Aug-23_20230825_KP_UWA_PE_P6215_S1-A2_1_2505.d	2	2	Q9NP61|ARFG3_HUMAN
RQSKFRHVF		94.43	1203.66	9	0	-3	402.224	3	16.3596	0.6962-0.7133	11000	430000	804763	19903	25-Aug-23_20230825_KP_UWA_PE_P6215_S1-A2_1_2505.d	3	3	Q9ULV4|COR1C_HUMAN;Q9BR76|COR1B_HUMAN
QEALPEKSL		70.37	1013.54	9	0	-5	507.771	2	16.3129	0.8395-0.8565			804770	19910	25-Aug-23_20230825_KP_UWA_PE_P6215_S1-A2_1_2505.d	1	1	Q8N4U5|T11L2_HUMAN
KLWKRSQTF		82.78	1192.67	9	0	-7	597.335	2	16.3167	0.9352-0.9521	1140	24600	804778	19918	25-Aug-23_20230825_KP_UWA_PE_P6215_S1-A2_1_2505.d	2	2	Q5JTV8|TOIP1_HUMAN
ETERIVTTY		54.86	1110.56	9	0	-1.5	556.28	2	16.3502	0.9020-0.9190	5690	73200	804792	19932	25-Aug-23_20230825_KP_UWA_PE_P6215_S1-A2_1_2505.d	2	2	P50570|DYN2_HUMAN
KYNRGLTVV		12.68	1048.6	9	0	-0.5	525.305	2	16.3451	0.8688-0.8857	1200	12800	804793	19933	25-Aug-23_20230825_KP_UWA_PE_P6215_S1-A2_1_2505.d	1	1	P14324|FPPS_HUMAN
GQNPTEAEL		15.93	957.44	9	0	7.3	958.448	1	16.3446	1.4542-1.4707			806339	19955	25-Aug-23_20230825_KP_UWA_PE_P6215_S1-A2_1_2505.d	1	1	P27482|CALL3_HUMAN;P0DP23|CALM1_HUMAN;P0DP25|CALM3_HUMAN;P0DP24|CALM2_HUMAN
GAPPPPPPPP		81.22	922.491	10	0	3	923.495	1	16.1789	1.4127-1.4292	1380	3820	806340	19956	25-Aug-23_20230825_KP_UWA_PE_P6215_S1-A2_1_2505.d	1	1	Q2VWA4|SKOR2_HUMAN;Q9Y6W5|WASF2_HUMAN;Q15637|SF01_HUMAN
KLAQIRHIY		103.43	1140.68	9	0	-0.4	571.341	2	16.3547	0.8952-0.9122	6260	88600	806354	19970	25-Aug-23_20230825_KP_UWA_PE_P6215_S1-A2_1_2505.d	2	2	P40425|PBX2_HUMAN
YEDQTKPVL		106.08	1091.55	9	0	-3.9	546.776	2	16.4349	0.8749-0.8918	4290	74600	806367	19983	25-Aug-23_20230825_KP_UWA_PE_P6215_S1-A2_1_2505.d	3	3	Q9UIJ7|KAD3_HUMAN
KEFDGKSLV		86.37	1021.54	9	0	-8.1	511.772	2	16.3446	0.8402-0.8572			806368	19984	25-Aug-23_20230825_KP_UWA_PE_P6215_S1-A2_1_2505.d	1	1	Q58FF7|H90B3_HUMAN;P08238|HS90B_HUMAN;Q58FF8|H90B2_HUMAN
TSDVDLDKY		106.24	1054.48	9	0	-6.5	528.241	2	16.4069	0.8409-0.8579	2940	33300	806375	19991	25-Aug-23_20230825_KP_UWA_PE_P6215_S1-A2_1_2505.d	2	2	Q6PJ21|SPSB3_HUMAN
VAHLGSQL		105.4	823.455	8	0	-6.4	412.729	2	16.3458	0.7659-0.7830	214	4680	806376	19992	25-Aug-23_20230825_KP_UWA_PE_P6215_S1-A2_1_2505.d	1	1	Q99583|MNT_HUMAN
KSARVKGLSF		22.06	1091.65	10	0	-5.5	364.884	3	16.3446	0.7386-0.7557			806377	19993	25-Aug-23_20230825_KP_UWA_PE_P6215_S1-A2_1_2505.d	1	1	P53621|COPA_HUMAN
KLADKVNSSW		106.5	1146.6	10	0	5.3	574.308	2	16.3446	0.8715-0.8884			806384	20000	25-Aug-23_20230825_KP_UWA_PE_P6215_S1-A2_1_2505.d	1	1	O94903|PLPHP_HUMAN
YPQKIKAEL		89.77	1088.62	9	0	-2.7	545.313	2	16.3607	0.8844-0.9013	346	5050	806405	20021	25-Aug-23_20230825_KP_UWA_PE_P6215_S1-A2_1_2505.d	1	1	Q8WYP3|RIN2_HUMAN
SEAPSQPSL		45.26	914.434	9	0	0.5	915.436	1	16.4617	1.4305-1.4470	1250	7450	807941	20033	25-Aug-23_20230825_KP_UWA_PE_P6215_S1-A2_1_2505.d	1	1	P38935|SMBP2_HUMAN
DAKTKLAQL		105.61	986.576	9	0	-3.5	494.29	2	16.4376	0.8395-0.8565	4890	88100	807958	20050	25-Aug-23_20230825_KP_UWA_PE_P6215_S1-A2_1_2505.d	2	2	Q6KB66|K2C80_HUMAN
FTRLRHEF		47.47	1104.58	8	0	-8.6	369.196	3	16.4256	0.7071-0.7242	1480	16600	807961	20053	25-Aug-23_20230825_KP_UWA_PE_P6215_S1-A2_1_2505.d	1	1	P20591|MX1_HUMAN
KEVMVDDRL		94.89	1103.56	9	0	-6.6	552.782	2	16.4233	0.8701-0.8871	651	8010	807971	20063	25-Aug-23_20230825_KP_UWA_PE_P6215_S1-A2_1_2505.d	1	1	P51149|RAB7A_HUMAN
TESDTAVRL		97.48	990.498	9	0	-1.2	496.252	2	16.4717	0.8218-0.8388	3140	23800	807974	20066	25-Aug-23_20230825_KP_UWA_PE_P6215_S1-A2_1_2505.d	1	1	Q13464|ROCK1_HUMAN
PAGPPPPPPP		70.32	922.491	10	0	3	923.495	1	16.1789	1.3975-1.4140	1700	11100	807975	20067	25-Aug-23_20230825_KP_UWA_PE_P6215_S1-A2_1_2505.d	6	6	Q8TF74|WIPF2_HUMAN
TEVDEAGSQL		96.56	1047.47	10	0	2.4	1048.47	1	16.1	1.4766-1.4931	27000	608000	809531	20099	25-Aug-23_20230825_KP_UWA_PE_P6215_S1-A2_1_2505.d	8	8	Q03518|TAP1_HUMAN
LSMDNSRSL		82.83	1021.49	9	0	-1	511.746	2	16.4445	0.8402-0.8572	2190	35500	809549	20117	25-Aug-23_20230825_KP_UWA_PE_P6215_S1-A2_1_2505.d	1	1	P08729|K2C7_HUMAN;P05787|K2C8_HUMAN
KEDAQEVEL		22.3	1059.51	9	0	-2.9	530.756	2	16.5776	0.8477-0.8647	5740	35400	809562	20130	25-Aug-23_20230825_KP_UWA_PE_P6215_S1-A2_1_2505.d	1	1	Q02952|AKA12_HUMAN
GTLSGHASW		106.22	914.425	9	0	-0.6	458.216	2	16.4399	0.7912-0.8082	528	7950	809570	20138	25-Aug-23_20230825_KP_UWA_PE_P6215_S1-A2_1_2505.d	1	1	Q9GZS3|SKI8_HUMAN
ELDPDNETY		62.84	1094.44	9	0	0.1	1095.44	1	16.4566	1.4891-1.5056	833	8920	809574	20142	25-Aug-23_20230825_KP_UWA_PE_P6215_S1-A2_1_2505.d	1	1	O43765|SGTA_HUMAN
VEEQSPASL		52.47	958.461	9	0	-6.6	959.455	1	16.4081	1.4443-1.4608			809575	20143	25-Aug-23_20230825_KP_UWA_PE_P6215_S1-A2_1_2505.d	1	1	Q8WWI1|LMO7_HUMAN
ESDAPGPVY		100.8	933.408	9	0	2.5	934.411	1	16.5012	1.4094-1.4259	906	5930	809576	20144	25-Aug-23_20230825_KP_UWA_PE_P6215_S1-A2_1_2505.d	1	1	O60287|NPA1P_HUMAN
VESHLSDQL		91.53	1026.5	9	0	-2.7	514.251	2	16.4639	0.8477-0.8647	2200	21000	809594	20162	25-Aug-23_20230825_KP_UWA_PE_P6215_S1-A2_1_2505.d	1	1	Q5UCC4|EMC10_HUMAN
LTEDKETLQY		105.06	1238.6	10	0	-2.5	620.303	2	16.4305	0.9237-0.9406	423	8110	809608	20176	25-Aug-23_20230825_KP_UWA_PE_P6215_S1-A2_1_2505.d	1	1	Q9BSJ2|GCP2_HUMAN
VEVDAPKSQDL		105.99	1199.6	11	0	-0.1	600.805	2	16.4173	0.9284-0.9454	11500	467000	811157	20201	25-Aug-23_20230825_KP_UWA_PE_P6215_S1-A2_1_2505.d	6	6	P05783|K1C18_HUMAN
DAVVKHVL		105.77	879.518	8	0	-1.5	440.762	2	16.5482	0.8157-0.8327	22900	551000	811160	20204	25-Aug-23_20230825_KP_UWA_PE_P6215_S1-A2_1_2505.d	6	6	P53621|COPA_HUMAN
SAKPKVLL		105.83	854.559	8	0	-1.2	428.283	2	16.4821	0.8694-0.8864	1150	9040	811170	20214	25-Aug-23_20230825_KP_UWA_PE_P6215_S1-A2_1_2505.d	1	1	Q9Y3Z3|SAMH1_HUMAN
KVYSSVLRQC(+119.00)Y		106.64	1463.69	11	0	-0.3	732.847	2	16.5162	1.0062-1.0230	2310	27500	812760	20280	25-Aug-23_20230825_KP_UWA_PE_P6215_S1-A2_1_2505.d	2	2	P86791|CCZ1_HUMAN;P86790|CCZ1B_HUMAN	Cysteinylation	C10:Cysteinylation:1000.00
EAEKRALW		104.28	1001.53	8	0	0.5	501.769	2	16.4954	0.8395-0.8565	744	8300	812762	20282	25-Aug-23_20230825_KP_UWA_PE_P6215_S1-A2_1_2505.d	1	1	Q14160|SCRIB_HUMAN
IQRTPKIQVYS		105.93	1331.76	11	0	1.9	666.882	2	16.5177	0.9859-1.0028	1860	16900	812774	20294	25-Aug-23_20230825_KP_UWA_PE_P6215_S1-A2_1_2505.d	2	2	P61769|B2MG_HUMAN
VEGPC(+119.00)EAQL		55.66	1063.43	9	0	-2.2	532.718	2	16.4593	0.8382-0.8552	494	5440	812775	20295	25-Aug-23_20230825_KP_UWA_PE_P6215_S1-A2_1_2505.d	1	1	P21333|FLNA_HUMAN	Cysteinylation	C5:Cysteinylation:1000.00
RELPGHTGYL		51.38	1141.59	10	0	1	571.798	2	16.5019	0.8912-0.9081	690	5920	812778	20298	25-Aug-23_20230825_KP_UWA_PE_P6215_S1-A2_1_2505.d	1	1	Q9HAV0|GBB4_HUMAN;P62879|GBB2_HUMAN
QQIQKVVM		89.38	972.543	8	0	1.2	487.276	2	16.4716	0.8239-0.8409			812779	20299	25-Aug-23_20230825_KP_UWA_PE_P6215_S1-A2_1_2505.d	1	1	P60842|IF4A1_HUMAN
YEETSGVSV		102.67	969.429	9	0	3.1	970.432	1	16.5541	1.4595-1.4760	630	5000	814315	20311	25-Aug-23_20230825_KP_UWA_PE_P6215_S1-A2_1_2505.d	1	1	P38606|VATA_HUMAN
SEVSQVKETL		105.3	1118.58	10	0	-2.8	560.293	2	16.54	0.8850-0.9020	1920	34800	814330	20326	25-Aug-23_20230825_KP_UWA_PE_P6215_S1-A2_1_2505.d	2	2	P30622|CLIP1_HUMAN
QEEAKGALL		105.68	957.513	9	0	-3.8	479.759	2	16.6294	0.8463-0.8633	5530	30000	814331	20327	25-Aug-23_20230825_KP_UWA_PE_P6215_S1-A2_1_2505.d	2	2	O43293|DAPK3_HUMAN
GEESPATSL		53.99	889.403	9	0	1.5	890.405	1	16.542	1.3862-1.4028	251	3490	814342	20338	25-Aug-23_20230825_KP_UWA_PE_P6215_S1-A2_1_2505.d	1	1	O15173|PGRC2_HUMAN
REQGIDGETL		68.15	1116.54	10	0	-4.5	559.271	2	16.5321	0.8708-0.8878	1320	9940	814345	20341	25-Aug-23_20230825_KP_UWA_PE_P6215_S1-A2_1_2505.d	1	1	Q96NU1|SAM11_HUMAN
SVADIRNAY		67.65	1007.5	9	0	-2.4	504.754	2	16.5955	0.8348-0.8518	1960	15400	814346	20342	25-Aug-23_20230825_KP_UWA_PE_P6215_S1-A2_1_2505.d	1	1	Q6ZS81|WDFY4_HUMAN
GEDAPVRPL		71.27	952.498	9	0	-2.8	477.251	2	16.5241	0.8048-0.8218	1050	6440	814347	20343	25-Aug-23_20230825_KP_UWA_PE_P6215_S1-A2_1_2505.d	1	1	Q9NXG6|P4HTM_HUMAN
TESTARVEL		105.53	1004.51	9	0	-2	503.26	2	16.649	0.8286-0.8456	10500	172000	814352	20348	25-Aug-23_20230825_KP_UWA_PE_P6215_S1-A2_1_2505.d	4	4	O00267|SPT5H_HUMAN
YSQADALKY		99.8	1057.51	9	0	-5.2	529.755	2	16.5544	0.8518-0.8688	1690	16100	814365	20361	25-Aug-23_20230825_KP_UWA_PE_P6215_S1-A2_1_2505.d	1	1	Q92800|EZH1_HUMAN;Q15910|EZH2_HUMAN
GEDTPVTKL		69.71	958.497	9	0	-3.2	480.251	2	16.5815	0.8130-0.8300	1900	15200	814367	20363	25-Aug-23_20230825_KP_UWA_PE_P6215_S1-A2_1_2505.d	1	1	Q6IQ26|DEN5A_HUMAN
ATDTASGTGLY		106.54	1055.48	11	0	4.1	1056.48	1	16.664	1.5312-1.5476	1890	29700	815898	20370	25-Aug-23_20230825_KP_UWA_PE_P6215_S1-A2_1_2505.d	3	3	Q6ZN55|ZN574_HUMAN
LAKLRQEL		52.26	969.597	8	0	-0.3	485.802	2	16.5576	0.8769-0.8939	1680	18800	815914	20386	25-Aug-23_20230825_KP_UWA_PE_P6215_S1-A2_1_2505.d	1	1	Q9P2E9|RRBP1_HUMAN
FEAQGKPEL		104.71	1017.51	9	0	-4.8	509.758	2	16.6113	0.8395-0.8565	2390	17600	815915	20387	25-Aug-23_20230825_KP_UWA_PE_P6215_S1-A2_1_2505.d	1	1	Q9NUG6|PDRG1_HUMAN
TVDARVYSY		97.96	1072.52	9	0	-6.2	537.26	2	16.5711	0.8586-0.8755	873	13200	815924	20396	25-Aug-23_20230825_KP_UWA_PE_P6215_S1-A2_1_2505.d	1	1	Q9UKK9|NUDT5_HUMAN
KEFESHLDKL		67.99	1244.64	10	0	-10.9	415.88	3	16.5351	0.7687-0.7857			815927	20399	25-Aug-23_20230825_KP_UWA_PE_P6215_S1-A2_1_2505.d	1	1	Q9NRG4|SMYD2_HUMAN
QQIQKVVM(+15.99)		24.72	988.538	8	0	-8.4	495.268	2	16.5351	0.8143-0.8314			815949	20421	25-Aug-23_20230825_KP_UWA_PE_P6215_S1-A2_1_2505.d	1	1	P60842|IF4A1_HUMAN	Oxidation (M)	M8:Oxidation (M):1000.00
FT(+79.97)CSGVEA		16.43	892.304	8	0	-13	893.293	1	16.6798	1.3551-1.3717	1200	3700	817485	20433	25-Aug-23_20230825_KP_UWA_PE_P6215_S1-A2_1_2505.d	1	1	P09912|IFI6_HUMAN	Phosphorylation (STY)	T2:Phosphorylation (STY):0.00
RTFKVEHEF		85.98	1191.6	9	0	1.8	398.206	3	16.5886	0.7393-0.7564	276	5410	817503	20451	25-Aug-23_20230825_KP_UWA_PE_P6215_S1-A2_1_2505.d	1	1	Q504Q3|PAN2_HUMAN
ETDTFKLHC(+119.00)Y		106.11	1374.56	10	0	-2.7	688.28	2	16.5954	0.9832-1.0001	442	9700	817506	20454	25-Aug-23_20230825_KP_UWA_PE_P6215_S1-A2_1_2505.d	2	2	Q9Y296|TPPC4_HUMAN	Cysteinylation	C9:Cysteinylation:1000.00
EAIIRKAL		105.38	912.576	8	0	-2.6	457.291	2	16.5735	0.8177-0.8348	374	6060	817510	20458	25-Aug-23_20230825_KP_UWA_PE_P6215_S1-A2_1_2505.d	1	1	Q9Y618|NCOR2_HUMAN
AEVKAQYEDI		63.17	1164.57	10	0	-1.5	583.285	2	16.5999	0.8932-0.9101	1430	10600	817517	20465	25-Aug-23_20230825_KP_UWA_PE_P6215_S1-A2_1_2505.d	1	1	P05787|K2C8_HUMAN;P04264|K2C1_HUMAN
ALKLKQSL		64.81	899.58	8	0	-4.8	450.792	2	16.5651	0.8422-0.8592	235	4840	817522	20470	25-Aug-23_20230825_KP_UWA_PE_P6215_S1-A2_1_2505.d	1	1	Q9Y3Y2|CHTOP_HUMAN
AAAGPGAAL		87.32	697.376	9	0	-1	698.377	1	16.3461	1.2248-1.2415	5290	12200	819071	20495	25-Aug-23_20230825_KP_UWA_PE_P6215_S1-A2_1_2505.d	1	1	Q8WUB8|PHF10_HUMAN
YSEC(+119.00)QNAAQIY		79.03	1407.54	11	0	3.4	704.776	2	16.6457	0.9711-0.9879	606	8290	819079	20503	25-Aug-23_20230825_KP_UWA_PE_P6215_S1-A2_1_2505.d	1	1	Q9H4A3|WNK1_HUMAN	Cysteinylation	C4:Cysteinylation:1000.00
FLDESRSTQY		106.02	1244.57	10	0	0.8	623.287	2	16.6766	0.9196-0.9366	6720	129000	819080	20504	25-Aug-23_20230825_KP_UWA_PE_P6215_S1-A2_1_2505.d	2	2	Q9Y230|RUVB2_HUMAN
GEEKLAANTL		93.45	1044.55	10	0	-1.6	523.275	2	16.6276	0.8701-0.8871	1650	17500	819081	20505	25-Aug-23_20230825_KP_UWA_PE_P6215_S1-A2_1_2505.d	1	1	Q8NFC6|BD1L1_HUMAN
YLFKKVRAV		67.98	1122.69	9	0	0.7	375.235	3	16.6677	0.7057-0.7229	4480	37700	819085	20509	25-Aug-23_20230825_KP_UWA_PE_P6215_S1-A2_1_2505.d	1	1	Q969R5|LMBL2_HUMAN
DLIKRARL		30.57	983.624	8	0	4.3	492.818	2	16.621	0.8660-0.8830	678	9690	819094	20518	25-Aug-23_20230825_KP_UWA_PE_P6215_S1-A2_1_2505.d	1	1
RITEFC(+119.00)HRF		79.23	1326.6	9	0	-0.6	443.202	3	16.6326	0.7502-0.7673	932	17500	819095	20519	25-Aug-23_20230825_KP_UWA_PE_P6215_S1-A2_1_2505.d	1	1	P07237|PDIA1_HUMAN	Cysteinylation	C6:Cysteinylation:1000.00
HEERVISNL		79.24	1095.57	9	0	-9.5	548.782	2	16.5986	0.8694-0.8864			819105	20529	25-Aug-23_20230825_KP_UWA_PE_P6215_S1-A2_1_2505.d	1	1	Q9UBB9|TFP11_HUMAN
EGKLKAGQSVIG		20.79	1185.67	12	0	-5	593.836	2	16.6457	0.9413-0.9582	270	3420	819109	20533	25-Aug-23_20230825_KP_UWA_PE_P6215_S1-A2_1_2505.d	1	1	Q15417|CNN3_HUMAN
VGAGAPVY		44.17	732.381	8	0	4.5	733.386	1	16.6022	1.2521-1.2688	135	2620	819121	20545	25-Aug-23_20230825_KP_UWA_PE_P6215_S1-A2_1_2505.d	1	1	P16104|H2AX_HUMAN;P0C0S8|H2A1_HUMAN;Q93077|H2A1C_HUMAN;Q96KK5|H2A1H_HUMAN;Q9BTM1|H2AJ_HUMAN;Q7L7L0|H2A3_HUMAN;P04908|H2A1B_HUMAN;Q99878|H2A1J_HUMAN;Q8IUE6|H2A2B_HUMAN;Q6FI13|H2A2A_HUMAN;Q16777|H2A2C_HUMAN;P20671|H2A1D_HUMAN
FAEHNDLQY		104.85	1135.49	9	0	1.4	568.751	2	16.6651	0.8817-0.8986	2580	46700	819125	20549	25-Aug-23_20230825_KP_UWA_PE_P6215_S1-A2_1_2505.d	2	2	Q2VIR3|IF2GL_HUMAN;P41091|IF2G_HUMAN
HSDPESDFY		105.62	1095.41	9	0	-4.4	1096.41	1	16.6303	1.5259-1.5424	3710	21300	820656	20556	25-Aug-23_20230825_KP_UWA_PE_P6215_S1-A2_1_2505.d	2	2	O94864|ST65G_HUMAN
QESGVAQTL		49.83	931.461	9	0	3.8	932.465	1	16.762	1.4239-1.4404	2350	11900	820659	20559	25-Aug-23_20230825_KP_UWA_PE_P6215_S1-A2_1_2505.d	1	1	Q8N392|RHG18_HUMAN
EGFDRSTSL		104.19	1010.47	9	0	-2.4	506.236	2	16.6978	0.8300-0.8470	4520	44900	820675	20575	25-Aug-23_20230825_KP_UWA_PE_P6215_S1-A2_1_2505.d	1	1	Q9NX09|DDIT4_HUMAN
HEADKTYML		31.94	1106.51	9	0	-2	554.255	2	16.6417	0.8715-0.8884	876	19400	820688	20588	25-Aug-23_20230825_KP_UWA_PE_P6215_S1-A2_1_2505.d	1	1	O75663|TIPRL_HUMAN
TEAETIQKL		68.37	1031.55	9	0	-3.9	516.777	2	16.8178	0.8402-0.8572	3020	14200	820689	20589	25-Aug-23_20230825_KP_UWA_PE_P6215_S1-A2_1_2505.d	1	1	O60763|USO1_HUMAN
GEGPDGDVKL		106.07	985.472	10	0	-3.3	493.738	2	16.6891	0.8184-0.8354	1950	16500	820695	20595	25-Aug-23_20230825_KP_UWA_PE_P6215_S1-A2_1_2505.d	1	1	Q09666|AHNK_HUMAN
SVAPANSAL		101.45	828.434	9	0	1.8	829.437	1	16.7474	1.3292-1.3458	2150	27700	820703	20603	25-Aug-23_20230825_KP_UWA_PE_P6215_S1-A2_1_2505.d	2	2	Q96HC4|PDLI5_HUMAN
AEEGQDVC(+119.00)L		104.33	1081.41	9	0	-4.5	541.704	2	16.684	0.8545-0.8715	793	8740	820709	20609	25-Aug-23_20230825_KP_UWA_PE_P6215_S1-A2_1_2505.d	1	1	O75147|OBSL1_HUMAN	Cysteinylation	C8:Cysteinylation:1000.00
SEDNPTPGI		79.76	928.414	9	0	-1.2	929.413	1	16.6804	1.4325-1.4490	546	4710	822242	20618	25-Aug-23_20230825_KP_UWA_PE_P6215_S1-A2_1_2505.d	1	1	Q99538|LGMN_HUMAN
KLWKGARSVY		90.4	1206.69	10	0	-6.5	403.231	3	16.6959	0.7331-0.7502	534	11200	822261	20637	25-Aug-23_20230825_KP_UWA_PE_P6215_S1-A2_1_2505.d	1	1	Q8IWV8|UBR2_HUMAN
LKRLDEKL		14.3	1013.62	8	0	-10.1	338.876	3	16.6621	0.6989-0.7160			822262	20638	25-Aug-23_20230825_KP_UWA_PE_P6215_S1-A2_1_2505.d	1	1	Q9Y520|PRC2C_HUMAN
QEEDLKAQAQL		106.34	1271.64	11	0	0.9	636.821	2	16.6656	0.9217-0.9386	334	6350	822269	20645	25-Aug-23_20230825_KP_UWA_PE_P6215_S1-A2_1_2505.d	1	1	Q8IVM0|CCD50_HUMAN
IEEEKNYAL		19.75	1107.54	9	0	-9.2	554.771	2	16.6621	0.8796-0.8966			822270	20646	25-Aug-23_20230825_KP_UWA_PE_P6215_S1-A2_1_2505.d	1	1	Q8N122|RPTOR_HUMAN
IEAKLEGHGL		106.15	1065.58	10	0	-3.1	533.793	2	16.6621	0.8857-0.9027			822277	20653	25-Aug-23_20230825_KP_UWA_PE_P6215_S1-A2_1_2505.d	1	1	Q9NZN4|EHD2_HUMAN
ETDAQSITY		59.31	1026.45	9	0	6.6	1027.46	1	16.6916	1.4608-1.4773	2460	18300	823823	20675	25-Aug-23_20230825_KP_UWA_PE_P6215_S1-A2_1_2505.d	1	1	P81408|EREP3_HUMAN
SSISSSASL		41.63	837.408	9	0	0.3	838.409	1	16.7683	1.3578-1.3743	1420	6870	823826	20678	25-Aug-23_20230825_KP_UWA_PE_P6215_S1-A2_1_2505.d	1	1	Q0JRZ9|FCHO2_HUMAN
RETVSEESNVL		91.19	1261.62	11	0	1.9	631.811	2	16.7524	0.9156-0.9325	4640	48400	823838	20690	25-Aug-23_20230825_KP_UWA_PE_P6215_S1-A2_1_2505.d	1	1	P13639|EF2_HUMAN
AEAKEKIYL		106.05	1063.59	9	0	-5.3	532.796	2	16.7238	0.8694-0.8864	3860	55000	823839	20691	25-Aug-23_20230825_KP_UWA_PE_P6215_S1-A2_1_2505.d	2	2	Q9P2J5|SYLC_HUMAN
KYMKSQTIL		98.11	1110.61	9	0	-4.8	556.306	2	16.7178	0.8986-0.9156	779	11100	823847	20699	25-Aug-23_20230825_KP_UWA_PE_P6215_S1-A2_1_2505.d	1	1	O95251|KAT7_HUMAN
EAKEKIYL		104.34	992.554	8	0	-4.9	497.278	2	16.7381	0.8232-0.8402	417	9950	823855	20707	25-Aug-23_20230825_KP_UWA_PE_P6215_S1-A2_1_2505.d	2	2	Q9P2J5|SYLC_HUMAN
HIKDSFHSL		83.71	1082.55	9	0	-9.2	361.852	3	16.7141	0.7023-0.7194	164	2110	823858	20710	25-Aug-23_20230825_KP_UWA_PE_P6215_S1-A2_1_2505.d	1	1	P61244|MAX_HUMAN
QEAVTSSEL		87.91	962.456	9	0	-2.1	963.454	1	16.6938	1.4364-1.4529	1340	8250	823860	20712	25-Aug-23_20230825_KP_UWA_PE_P6215_S1-A2_1_2505.d	2	2	Q96S52|PIGS_HUMAN
DLRIKTSDV		55.05	1045.58	9	0	-3	523.79	2	16.6938	0.8742-0.8912			823871	20723	25-Aug-23_20230825_KP_UWA_PE_P6215_S1-A2_1_2505.d	1	1	P26196|DDX6_HUMAN
AEDSVSQRAVL		106.47	1173.6	11	0	-5.2	587.799	2	16.7387	0.9061-0.9230	1120	11700	823874	20726	25-Aug-23_20230825_KP_UWA_PE_P6215_S1-A2_1_2505.d	1	1	Q9NY93|DDX56_HUMAN
YTAQEYGAGTY		92.67	1222.51	11	0	-0.3	1223.51	1	16.7043	1.5706-1.5869	450	6610	825416	20744	25-Aug-23_20230825_KP_UWA_PE_P6215_S1-A2_1_2505.d	2	2	Q92841|DDX17_HUMAN
GEVDVEQHTL		105.43	1125.53	10	0	-3.5	563.766	2	16.7426	0.8918-0.9088	6900	144000	825434	20762	25-Aug-23_20230825_KP_UWA_PE_P6215_S1-A2_1_2505.d	2	2	P14635|CCNB1_HUMAN;O95067|CCNB2_HUMAN
EVLQRGEAL		94.82	1013.55	9	0	-5.7	507.776	2	16.7183	0.8368-0.8538	2820	26700	825436	20764	25-Aug-23_20230825_KP_UWA_PE_P6215_S1-A2_1_2505.d	1	1	O75396|SC22B_HUMAN
LAVDKSASL		53.83	902.507	9	0	-2.9	452.256	2	16.8055	0.7925-0.8096	1630	14300	825464	20792	25-Aug-23_20230825_KP_UWA_PE_P6215_S1-A2_1_2505.d	1	1	Q96T58|MINT_HUMAN
TSDSTVYDY		105.77	1049.42	9	0	1.9	1050.42	1	16.9988	1.4931-1.5095	39800	1140000	827010	20814	25-Aug-23_20230825_KP_UWA_PE_P6215_S1-A2_1_2505.d	7	7	O14548|COX7R_HUMAN
ITQGTPLKY		105.52	1019.57	9	0	-2	510.785	2	16.8198	0.8334-0.8504	5150	40900	827026	20830	25-Aug-23_20230825_KP_UWA_PE_P6215_S1-A2_1_2505.d	1	1	Q9Y618|NCOR2_HUMAN
MSEIEAKVRY		86.78	1224.62	10	0	-8.5	409.207	3	16.7771	0.7543-0.7714	161	3920	827028	20832	25-Aug-23_20230825_KP_UWA_PE_P6215_S1-A2_1_2505.d	1	1	Q9Y490|TLN1_HUMAN
TVKVKNVSF		98.99	1020.6	9	0	-1.9	511.301	2	16.7972	0.8905-0.9074	511	4880	827040	20844	25-Aug-23_20230825_KP_UWA_PE_P6215_S1-A2_1_2505.d	1	1	Q9UQK1|PPR3C_HUMAN
GEKEMAAEL		63.29	976.453	9	0	-3.2	489.229	2	16.7917	0.8109-0.8280	639	6710	827041	20845	25-Aug-23_20230825_KP_UWA_PE_P6215_S1-A2_1_2505.d	1	1	P23219|PGH1_HUMAN
KVFSDRSAF		21.05	1055.54	9	0	-8	528.769	2	16.8046	0.8511-0.8681	1330	17000	827046	20850	25-Aug-23_20230825_KP_UWA_PE_P6215_S1-A2_1_2505.d	1	1	Q08AN1|ZN616_HUMAN
FTEQYNEQY		106.4	1220.5	9	0	1.3	1221.5	1	16.8127	1.5719-1.5882	6130	42600	828593	20873	25-Aug-23_20230825_KP_UWA_PE_P6215_S1-A2_1_2505.d	2	2	Q9BQ04|RBM4B_HUMAN
NETDTPAQL		104.88	987.451	9	0	1.5	988.452	1	17.0367	1.4450-1.4615	29800	846000	828596	20876	25-Aug-23_20230825_KP_UWA_PE_P6215_S1-A2_1_2505.d	8	8	P61956|SUMO2_HUMAN;P55854|SUMO3_HUMAN
ISDAPAPAY		96.4	903.434	9	0	-0.7	904.434	1	16.8809	1.3882-1.4047	6280	135000	828597	20877	25-Aug-23_20230825_KP_UWA_PE_P6215_S1-A2_1_2505.d	5	5	Q9H6H4|REEP4_HUMAN
QARLKMRL		91.78	1014.61	8	0	-2.4	339.208	3	16.7935	0.7140-0.7311	927	22100	828615	20895	25-Aug-23_20230825_KP_UWA_PE_P6215_S1-A2_1_2505.d	2	2	P80217|IN35_HUMAN
KEFGGGHIKDEL		51.28	1328.67	12	0	-2.9	443.894	3	16.831	0.7987-0.8157	252	3290	828637	20917	25-Aug-23_20230825_KP_UWA_PE_P6215_S1-A2_1_2505.d	1	1	Q6IBS0|TWF2_HUMAN
PPPSPPPPP		99.79	881.465	9	0	-6.4	441.734	2	16.7802	0.7680-0.7850	7720	19500	828643	20923	25-Aug-23_20230825_KP_UWA_PE_P6215_S1-A2_1_2505.d	4	4	P10323|ACRO_HUMAN
DMKAKVASL		94.57	961.527	9	0	-6	481.764	2	16.789	0.8266-0.8436			828650	20930	25-Aug-23_20230825_KP_UWA_PE_P6215_S1-A2_1_2505.d	1	1	Q07065|CKAP4_HUMAN
YTEEDAVSY		26.32	1075.43	9	0	0.1	1076.43	1	16.906	1.5292-1.5456	3200	23500	830176	20932	25-Aug-23_20230825_KP_UWA_PE_P6215_S1-A2_1_2505.d	1	1	P31321|KAP1_HUMAN
ATEESDLAQQY		105.77	1253.54	11	0	-1.2	627.773	2	16.9088	0.9251-0.9420	2580	20500	830209	20965	25-Aug-23_20230825_KP_UWA_PE_P6215_S1-A2_1_2505.d	1	1	P07237|PDIA1_HUMAN
YTDSYTDTY		106.11	1127.43	9	0	2.2	1128.43	1	16.0927	1.5424-1.5588	33700	1790000	830215	20971	25-Aug-23_20230825_KP_UWA_PE_P6215_S1-A2_1_2505.d	11	11	P18583|SON_HUMAN
GEEGDLKTSL		106.27	1047.51	10	0	-1.4	524.757	2	16.9579	0.8552-0.8722	52300	1140000	830221	20977	25-Aug-23_20230825_KP_UWA_PE_P6215_S1-A2_1_2505.d	6	6	O75164|KDM4A_HUMAN
ILKTAKVL		97.58	884.606	8	0	-7.4	443.304	2	16.8255	0.8252-0.8422	186	3370	830222	20978	25-Aug-23_20230825_KP_UWA_PE_P6215_S1-A2_1_2505.d	1	1	Q9Y490|TLN1_HUMAN
VSDSGISTDY		104.89	1042.45	10	0	0.6	1043.45	1	16.9065	1.5233-1.5397	1470	12400	831769	21001	25-Aug-23_20230825_KP_UWA_PE_P6215_S1-A2_1_2505.d	1	1	P19235|EPOR_HUMAN
GETSYSESL		104.69	971.408	9	0	-1	972.408	1	16.9389	1.4542-1.4707	3800	38400	831771	21003	25-Aug-23_20230825_KP_UWA_PE_P6215_S1-A2_1_2505.d	2	2	P08582|TRFM_HUMAN
KSSTVLHTF		106.25	1018.54	9	0	-5	510.273	2	16.8525	0.8456-0.8626			831798	21030	25-Aug-23_20230825_KP_UWA_PE_P6215_S1-A2_1_2505.d	1	1	Q9Y4C1|KDM3A_HUMAN
QEEKPEPVL		105.88	1067.55	9	0	-1	534.778	2	16.9876	0.8667-0.8837	13800	200000	831813	21045	25-Aug-23_20230825_KP_UWA_PE_P6215_S1-A2_1_2505.d	3	3	Q13283|G3BP1_HUMAN
GEAGPSAEAL		93.47	900.419	10	0	-3	901.417	1	16.9757	1.4021-1.4186	1350	9490	833366	21074	25-Aug-23_20230825_KP_UWA_PE_P6215_S1-A2_1_2505.d	1	1	Q96RE7|NACC1_HUMAN
GEITTLNHKL		87.89	1124.62	10	0	-1	563.312	2	16.9105	0.9074-0.9244	290	6300	833380	21088	25-Aug-23_20230825_KP_UWA_PE_P6215_S1-A2_1_2505.d	1	1	Q10589|BST2_HUMAN
GEEVEVHNL		7.88	1024.48	9	0	-0.6	513.245	2	16.909	0.8320-0.8490	732	14400	833382	21090	25-Aug-23_20230825_KP_UWA_PE_P6215_S1-A2_1_2505.d	1	1	Q16531|DDB1_HUMAN
GLDSANEKGLY		105.64	1165.56	11	0	-12.3	583.777	2	16.8842	0.8932-0.9101			833390	21098	25-Aug-23_20230825_KP_UWA_PE_P6215_S1-A2_1_2505.d	1	1	Q13451|FKBP5_HUMAN
EEEEKAPVL		12.39	1042.52	9	0	-2.9	522.261	2	16.9083	0.8177-0.8348	908	7180	833409	21117	25-Aug-23_20230825_KP_UWA_PE_P6215_S1-A2_1_2505.d	1	1	Q8NFG4|FLCN_HUMAN
AAAAVGPAM		104.93	757.379	9	0	5.2	758.385	1	17.0275	1.2821-1.2987	1480	8440	834962	21146	25-Aug-23_20230825_KP_UWA_PE_P6215_S1-A2_1_2505.d	1	1	Q9H1I8|ASCC2_HUMAN
AAGPGPSL		93.44	668.349	8	0	0	669.352	1	16.916	1.1874-1.2041			834964	21148	25-Aug-23_20230825_KP_UWA_PE_P6215_S1-A2_1_2505.d	2	2	P22692|IBP4_HUMAN
SAAPRTVAL		57.17	884.508	9	0	-2.7	443.257	2	16.9583	0.7748-0.7919	542	4660	834975	21159	25-Aug-23_20230825_KP_UWA_PE_P6215_S1-A2_1_2505.d	1	1	P04440|DPB1_HUMAN
AESDVSTAI		83.7	891.418	9	0	1	892.42	1	16.916	1.3928-1.4094			834989	21173	25-Aug-23_20230825_KP_UWA_PE_P6215_S1-A2_1_2505.d	1	1	Q15582|BGH3_HUMAN
FSSQGVDTY		105.93	1002.43	9	0	4.9	1003.43	1	16.9798	1.4760-1.4924	710	5700	836544	21204	25-Aug-23_20230825_KP_UWA_PE_P6215_S1-A2_1_2505.d	1	1	P07333|CSF1R_HUMAN
STESSVAVY		76.45	941.434	9	0	4.8	942.439	1	17.1444	1.4239-1.4404	8430	116000	836545	21205	25-Aug-23_20230825_KP_UWA_PE_P6215_S1-A2_1_2505.d	3	3	O43776|SYNC_HUMAN
TSVPTLESAA		13.1	974.492	10	0	-1.2	488.249	2	16.8589	0.8212-0.8382	269	2020	836583	21243	25-Aug-23_20230825_KP_UWA_PE_P6215_S1-A2_1_2505.d	1	1	Q8IZ21|PHAR4_HUMAN
FEEASNQL		85.01	936.419	8	0	1.8	937.421	1	16.9795	1.4140-1.4305			838129	21265	25-Aug-23_20230825_KP_UWA_PE_P6215_S1-A2_1_2505.d	1	1	P13010|XRCC5_HUMAN
AAAAVGPAM(+15.99)		75.88	773.374	9	0	-6.2	774.371	1	16.9766	1.2861-1.3027	446	2730	838162	21298	25-Aug-23_20230825_KP_UWA_PE_P6215_S1-A2_1_2505.d	1	1	Q9H1I8|ASCC2_HUMAN	Oxidation (M)	M9:Oxidation (M):1000.00
ALDKDAPLRY		102.56	1160.62	10	0	-5.7	387.875	3	17.001	0.7044-0.7215	1020	21000	838168	21304	25-Aug-23_20230825_KP_UWA_PE_P6215_S1-A2_1_2505.d	3	3	Q9BQT9|CSTN3_HUMAN
RTQVVTNC(+119.00)W		64.43	1224.54	9	0	-3.8	613.269	2	16.987	0.9169-0.9339	204	4280	838171	21307	25-Aug-23_20230825_KP_UWA_PE_P6215_S1-A2_1_2505.d	1	1	Q96M94|KLH15_HUMAN	Cysteinylation	C8:Cysteinylation:1000.00
SSDTSALSY		48.28	929.398	9	0	-0.9	930.398	1	17.0816	1.4252-1.4417	2410	17300	839740	21352	25-Aug-23_20230825_KP_UWA_PE_P6215_S1-A2_1_2505.d	2	2	Q9UQF2|JIP1_HUMAN
NVHSVLNV		57.17	880.477	8	0	-3.3	441.241	2	17.0335	0.8055-0.8225	1130	13200	839746	21358	25-Aug-23_20230825_KP_UWA_PE_P6215_S1-A2_1_2505.d	1	1	Q9Y262|EIF3L_HUMAN
STDGEVETQVY		105.8	1226.53	11	0	-2.4	1227.53	1	17.1364	1.5712-1.5876	6730	82500	841300	21388	25-Aug-23_20230825_KP_UWA_PE_P6215_S1-A2_1_2505.d	4	4	P12270|TPR_HUMAN
VEDETPQDL		97.14	1044.46	9	0	-0.6	1045.46	1	17.1161	1.5036-1.5200	1210	19300	841301	21389	25-Aug-23_20230825_KP_UWA_PE_P6215_S1-A2_1_2505.d	2	2	O00221|IKBE_HUMAN
SSVVTVPSS		69.71	861.444	9	0	9	862.453	1	17.0429	1.3485-1.3650	236	2950	841305	21393	25-Aug-23_20230825_KP_UWA_PE_P6215_S1-A2_1_2505.d	2	2	P01859|IGHG2_HUMAN;P01857|IGHG1_HUMAN;P01860|IGHG3_HUMAN;P0DOX5|IGG1_HUMAN
FLQQKAQSL		43.05	1061.59	9	0	-1	531.796	2	17.1096	0.8688-0.8857	2260	18200	841318	21406	25-Aug-23_20230825_KP_UWA_PE_P6215_S1-A2_1_2505.d	1	1	Q2M389|WASC4_HUMAN
SSFKVAQY		106.26	928.465	8	0	-0.4	465.236	2	17.0935	0.7994-0.8164	874	10900	841320	21408	25-Aug-23_20230825_KP_UWA_PE_P6215_S1-A2_1_2505.d	2	2	Q8TDI0|CHD5_HUMAN;Q14839|CHD4_HUMAN;Q12873|CHD3_HUMAN
RLNPHRSLL		88.62	1104.65	9	0	-15.7	369.216	3	17.1727	0.7345-0.7516	1560	9670	841322	21410	25-Aug-23_20230825_KP_UWA_PE_P6215_S1-A2_1_2505.d	1	1	Q8TAC2|JOS2_HUMAN
GTDTGVVQY		16.5	938.434	9	0	1.2	939.436	1	17.0759	1.4160-1.4325	790	5740	841325	21413	25-Aug-23_20230825_KP_UWA_PE_P6215_S1-A2_1_2505.d	1	1	Q8NEZ3|WDR19_HUMAN
AEVKAQYEEI		106.32	1178.58	10	0	0.2	590.294	2	17.1236	0.9115-0.9284	2450	21500	841328	21416	25-Aug-23_20230825_KP_UWA_PE_P6215_S1-A2_1_2505.d	1	1	P13647|K2C5_HUMAN;P35908|K22E_HUMAN;P02538|K2C6A_HUMAN
LADDSVRSL		69.25	974.503	9	0	-5.8	488.252	2	17.1304	0.8252-0.8422	2800	23400	841342	21430	25-Aug-23_20230825_KP_UWA_PE_P6215_S1-A2_1_2505.d	1	1	Q4J6C6|PPCEL_HUMAN
KSKAMTGVEQW		83.64	1263.63	11	0	-4	632.814	2	17.0717	0.9183-0.9352	330	5950	841358	21446	25-Aug-23_20230825_KP_UWA_PE_P6215_S1-A2_1_2505.d	1	1	P49368|TCPG_HUMAN
NIEEDTPSY		79.17	1066.45	9	0	-16.5	1067.43	1	17.0747	1.5168-1.5332			842885	21449	25-Aug-23_20230825_KP_UWA_PE_P6215_S1-A2_1_2505.d	1	1	Q14156|EFR3A_HUMAN;Q9Y2G0|EFR3B_HUMAN
VTSPIRASY		102.75	992.529	9	0	-4.4	497.266	2	17.0926	0.8123-0.8293	22000	295000	842904	21468	25-Aug-23_20230825_KP_UWA_PE_P6215_S1-A2_1_2505.d	2	2	P55082|MFAP3_HUMAN
GAFGKPSSL		106.02	862.455	9	0	-0.4	432.231	2	17.1182	0.7700-0.7871	4170	67800	842905	21469	25-Aug-23_20230825_KP_UWA_PE_P6215_S1-A2_1_2505.d	3	3	Q8IVT2|MISP_HUMAN
ASEQQALHTVQY		105.42	1373.66	12	0	1.7	687.832	2	17.0849	0.9562-0.9731	241	5370	842918	21482	25-Aug-23_20230825_KP_UWA_PE_P6215_S1-A2_1_2505.d	1	1	Q5SRE5|NU188_HUMAN
GEDKGGYVI		20.45	936.455	9	0	-6.3	469.228	2	17.1012	0.8157-0.8327	914	5300	842928	21492	25-Aug-23_20230825_KP_UWA_PE_P6215_S1-A2_1_2505.d	1	1	Q9NSD9|SYFB_HUMAN
GEEAESNVL		29.81	946.424	9	0	3.9	947.428	1	17.2351	1.4371-1.4536	2230	10600	844476	21516	25-Aug-23_20230825_KP_UWA_PE_P6215_S1-A2_1_2505.d	1	1	Q9H6Z4|RANB3_HUMAN
REEQAKYYEL		104.54	1327.64	10	0	0.4	664.823	2	17.1634	0.9609-0.9778	1630	19600	844489	21529	25-Aug-23_20230825_KP_UWA_PE_P6215_S1-A2_1_2505.d	1	1	Q9UJU2|LEF1_HUMAN;Q9HCS4|TF7L1_HUMAN;P36402|TCF7_HUMAN;Q9NQB0|TF7L2_HUMAN
GEDSKQALQQL		59.99	1215.61	11	0	0.7	608.808	2	17.1592	0.9115-0.9284	1980	22400	844490	21530	25-Aug-23_20230825_KP_UWA_PE_P6215_S1-A2_1_2505.d	1	1	Q9P2M7|CING_HUMAN
KVRALREAF		51.55	1088.65	9	0	-0.2	545.326	2	17.2143	0.8647-0.8817	18600	173000	844491	21531	25-Aug-23_20230825_KP_UWA_PE_P6215_S1-A2_1_2505.d	2	2	Q9H9S3|S61A2_HUMAN;P61619|S61A1_HUMAN
AALPRSTSL		58.86	914.519	9	0	-9.5	458.259	2	17.1341	0.7987-0.8157	460	4270	844493	21533	25-Aug-23_20230825_KP_UWA_PE_P6215_S1-A2_1_2505.d	1	1	Q6ZT07|TBCD9_HUMAN
DLLTRHKL		68.46	994.592	8	0	-5.4	498.297	2	17.1631	0.8586-0.8755	915	7400	844502	21542	25-Aug-23_20230825_KP_UWA_PE_P6215_S1-A2_1_2505.d	2	2	Q9Y376|CAB39_HUMAN
VTDEGQLY		31.75	923.424	8	0	-3.2	924.421	1	17.1251	1.4245-1.4410	552	6310	844511	21551	25-Aug-23_20230825_KP_UWA_PE_P6215_S1-A2_1_2505.d	1	1	Q8TD19|NEK9_HUMAN
QTESDYSYY		21.1	1154.44	9	0	-0.8	1155.44	1	17.2289	1.5745-1.5909	747	6950	846065	21581	25-Aug-23_20230825_KP_UWA_PE_P6215_S1-A2_1_2505.d	1	1	Q9NYU1|UGGG2_HUMAN
QSDKVYEVY		65.2	1129.53	9	0	1.3	565.769	2	17.2415	0.8769-0.8939	8570	101000	846083	21599	25-Aug-23_20230825_KP_UWA_PE_P6215_S1-A2_1_2505.d	2	2	Q7Z388|D19L4_HUMAN
IEDKAVDTL		36.63	1002.52	9	0	-5.1	502.263	2	17.1756	0.8286-0.8456	610	8510	846084	21600	25-Aug-23_20230825_KP_UWA_PE_P6215_S1-A2_1_2505.d	1	1	Q96S55|WRIP1_HUMAN
VVSEVDIAKAD		106.03	1144.6	11	0	-0.6	573.302	2	17.1825	0.8810-0.8979	781	8200	846121	21637	25-Aug-23_20230825_KP_UWA_PE_P6215_S1-A2_1_2505.d	1	1	P20591|MX1_HUMAN
NLDSQRLQY		106.27	1135.56	9	0	-1.9	568.783	2	17.2251	0.8810-0.8979	5420	141000	846124	21640	25-Aug-23_20230825_KP_UWA_PE_P6215_S1-A2_1_2505.d	3	3	Q8IX04|UEVLD_HUMAN
VSDSISAQY		50.35	968.445	9	0	0.6	969.446	1	17.2053	1.4443-1.4608	415	4370	847651	21643	25-Aug-23_20230825_KP_UWA_PE_P6215_S1-A2_1_2505.d	1	1	P31040|SDHA_HUMAN
ETDTAISY		70.44	898.392	8	0	3.3	899.396	1	17.3608	1.3961-1.4127	55900	1750000	847652	21644	25-Aug-23_20230825_KP_UWA_PE_P6215_S1-A2_1_2505.d	7	7	Q53SF7|COBL1_HUMAN
VPPPPPPPP		104.97	893.501	9	0	-3.9	447.753	2	17.2769	0.7782-0.7953	32300	170000	847667	21659	25-Aug-23_20230825_KP_UWA_PE_P6215_S1-A2_1_2505.d	22	22	A0MZ66|SHOT1_HUMAN;Q8IZD2|KMT2E_HUMAN;Q70E73|RAPH1_HUMAN;O95104|SCAF4_HUMAN;O95466|FMNL1_HUMAN
KEPDVSEEL		101.35	1044.5	9	0	-0.4	523.252	2	17.411	0.8341-0.8511	19100	272000	847687	21679	25-Aug-23_20230825_KP_UWA_PE_P6215_S1-A2_1_2505.d	5	5	Q460N5|PAR14_HUMAN
SEIKGEVL		35.86	873.481	8	0	-2.9	437.743	2	17.2511	0.7864-0.8034	789	6710	849251	21719	25-Aug-23_20230825_KP_UWA_PE_P6215_S1-A2_1_2505.d	1	1	Q13438|OS9_HUMAN
GEDNSSTVSI		75.81	1007.44	10	0	-0.8	1008.44	1	17.3085	1.4845-1.5010	651	3550	849256	21724	25-Aug-23_20230825_KP_UWA_PE_P6215_S1-A2_1_2505.d	1	1	Q8TDJ6|DMXL2_HUMAN
LVKNKITL		93.19	927.612	8	0	-4	464.808	2	17.2413	0.8504-0.8674	771	10100	849269	21737	25-Aug-23_20230825_KP_UWA_PE_P6215_S1-A2_1_2505.d	1	1	P46940|IQGA1_HUMAN
HRKAKYLL		54.14	1027.63	8	0	-0.9	514.818	2	17.2712	0.8674-0.8844	3820	21100	849278	21746	25-Aug-23_20230825_KP_UWA_PE_P6215_S1-A2_1_2505.d	2	2	O60216|RAD21_HUMAN
YTYGKHIL		104.56	993.528	8	0	3.4	497.769	2	17.2287	0.8735-0.8905	598	12100	849286	21754	25-Aug-23_20230825_KP_UWA_PE_P6215_S1-A2_1_2505.d	2	2	Q14671|PUM1_HUMAN;Q8TB72|PUM2_HUMAN
LVESGGGL		65.09	730.386	8	0	-1	731.387	1	17.3222	1.2495-1.2661	840	6200	850823	21767	25-Aug-23_20230825_KP_UWA_PE_P6215_S1-A2_1_2505.d	1	1	P01782|HV309_HUMAN;A0A0C4DH42|HV366_HUMAN;A0A0C4DH30|HV316_HUMAN;A0A0B4J1V0|HV315_HUMAN;A0A0J9YX35|HV64D_HUMAN;A0A0C4DH35|HV335_HUMAN;P01762|HV311_HUMAN;P01766|HV313_HUMAN;A0A0B4J1X5|HV374_HUMAN;A0A0B4J1Y9|HV372_HUMAN;A0A0A0MS15|HV349_HUMAN;P01780|HV307_HUMAN;A0A0B4J1V1|HV321_HUMAN;P01763|HV348_HUMAN;A0A0B4J1V6|HV373_HUMAN;P01764|HV323_HUMAN;A0A0C4DH36|HV338_HUMAN
VEEAVATRTAL		104.95	1158.62	11	0	-4.8	580.312	2	17.4265	0.9054-0.9223	13100	122000	850833	21777	25-Aug-23_20230825_KP_UWA_PE_P6215_S1-A2_1_2505.d	2	2	Q9UKV3|ACINU_HUMAN
AAAVAGPEM		105.59	815.385	9	0	1	816.387	1	17.1459	1.3239-1.3405	9180	140000	850844	21788	25-Aug-23_20230825_KP_UWA_PE_P6215_S1-A2_1_2505.d	4	4	Q12805|FBLN3_HUMAN
YVDAVLGKGHQY		105.53	1348.68	12	0	2.6	675.343	2	17.2628	1.0392-1.0560	1180	18500	850845	21789	25-Aug-23_20230825_KP_UWA_PE_P6215_S1-A2_1_2505.d	2	2	Q12769|NU160_HUMAN
GETVSGKVSL		101.78	975.524	10	0	-7.7	488.762	2	17.2334	0.8137-0.8307			850847	21791	25-Aug-23_20230825_KP_UWA_PE_P6215_S1-A2_1_2505.d	1	1	Q4G0F5|VP26B_HUMAN
KTAQPNGDWTY		65.67	1279.58	11	0	7.4	640.799	2	17.2334	0.9298-0.9467			850856	21800	25-Aug-23_20230825_KP_UWA_PE_P6215_S1-A2_1_2505.d	1	1	P28068|DMB_HUMAN
ETDHINQIGY		78.22	1188.54	10	0	-0.3	595.273	2	17.2998	0.8993-0.9162	1930	17600	850857	21801	25-Aug-23_20230825_KP_UWA_PE_P6215_S1-A2_1_2505.d	1	1	Q9ULK4|MED23_HUMAN
SEAREDMAAL		78.27	1091.49	10	0	-5.9	1092.48	1	17.2935	1.5620-1.5784	15600	90600	852404	21824	25-Aug-23_20230825_KP_UWA_PE_P6215_S1-A2_1_2505.d	2	2	Q71U36|TBA1A_HUMAN;P68363|TBA1B_HUMAN;Q9BQE3|TBA1C_HUMAN;P68366|TBA4A_HUMAN
SYIGGHEGL		82.39	931.44	9	0	-1.9	466.723	2	17.3373	0.8116-0.8286	4990	35100	852432	21852	25-Aug-23_20230825_KP_UWA_PE_P6215_S1-A2_1_2505.d	1	1	O14646|CHD1_HUMAN
AAVNHISQL		39.69	951.514	9	0	-3.2	476.759	2	17.2965	0.8068-0.8239	559	5150	852463	21883	25-Aug-23_20230825_KP_UWA_PE_P6215_S1-A2_1_2505.d	1	1	Q5T2E6|ARMD3_HUMAN
GAGSSEPVTGLD		106.17	1088.5	12	0	1.8	1089.5	1	17.3484	1.5233-1.5397	2080	27300	853998	21894	25-Aug-23_20230825_KP_UWA_PE_P6215_S1-A2_1_2505.d	2	2	iRT-pepB
LENDGATAL		92.21	902.434	9	0	1.3	903.437	1	17.494	1.4120-1.4285	10100	124000	854001	21897	25-Aug-23_20230825_KP_UWA_PE_P6215_S1-A2_1_2505.d	3	3	P46060|RAGP1_HUMAN
IDIGSGPT		72.21	758.381	8	0	0.6	759.383	1	17.2969	1.2801-1.2967			854005	21901	25-Aug-23_20230825_KP_UWA_PE_P6215_S1-A2_1_2505.d	1	1	O95050|INMT_HUMAN;P11086|PNMT_HUMAN;P40261|NNMT_HUMAN
TSDKPLMY		101.79	953.453	8	0	-1.9	477.729	2	17.3135	0.8028-0.8198	701	6610	854034	21930	25-Aug-23_20230825_KP_UWA_PE_P6215_S1-A2_1_2505.d	1	1	Q6ZU65|UBN2_HUMAN
LSPQRDPEIYT		99.49	1317.66	11	0	-5.2	659.827	2	17.3	0.9474-0.9643	259	10600	854041	21937	25-Aug-23_20230825_KP_UWA_PE_P6215_S1-A2_1_2505.d	2	2	Q16647|PTGIS_HUMAN
NLDQATRVAY		106.42	1149.58	10	0	-2.1	575.791	2	17.3109	0.8735-0.8905	386	6350	854052	21948	25-Aug-23_20230825_KP_UWA_PE_P6215_S1-A2_1_2505.d	1	1	Q9NTJ3|SMC4_HUMAN
ASDDFDQASY		71.48	1117.42	10	0	2	1118.42	1	17.381	1.5286-1.5450	815	12600	855582	21954	25-Aug-23_20230825_KP_UWA_PE_P6215_S1-A2_1_2505.d	2	2	Q86SQ0|PHLB2_HUMAN
VESTVNSEL		94.25	976.471	9	0	1.5	977.473	1	17.3669	1.4516-1.4681	440	4060	855584	21956	25-Aug-23_20230825_KP_UWA_PE_P6215_S1-A2_1_2505.d	1	1	Q9NXC5|MIO_HUMAN
EENPYARFENN		23.58	1381.59	11	0	0.5	691.798	2	17.3768	0.9481-0.9650	920	8000	855597	21969	25-Aug-23_20230825_KP_UWA_PE_P6215_S1-A2_1_2505.d	1	1	P53801|PTTG_HUMAN
KQM(+15.99)EQVAQF		101.87	1123.53	9	0	-0.1	562.77	2	17.3284	0.8667-0.8837	16800	154000	855599	21971	25-Aug-23_20230825_KP_UWA_PE_P6215_S1-A2_1_2505.d	6	6	Q01995|TAGL_HUMAN	Oxidation (M)	M3:Oxidation (M):1000.00
DLVVKKEL		26.39	942.575	8	0	-2.1	472.29	2	17.4067	0.8273-0.8443	5500	49200	855600	21972	25-Aug-23_20230825_KP_UWA_PE_P6215_S1-A2_1_2505.d	1	1	Q96FZ2|HMCES_HUMAN
VERLKLQL		15.31	997.628	8	0	-12.2	333.544	3	17.3286	0.6948-0.7119			855604	21976	25-Aug-23_20230825_KP_UWA_PE_P6215_S1-A2_1_2505.d	1	1	Q969V6|MRTFA_HUMAN
LEDSGSADF		103.02	939.382	9	0	2	940.385	1	17.5046	1.4186-1.4351	3060	10700	855607	21979	25-Aug-23_20230825_KP_UWA_PE_P6215_S1-A2_1_2505.d	1	1	Q86VB7|C163A_HUMAN
TEDHVM(+15.99)HLL		105.25	1109.52	9	0	1.9	555.763	2	17.3818	0.8783-0.8952	1340	12700	855608	21980	25-Aug-23_20230825_KP_UWA_PE_P6215_S1-A2_1_2505.d	1	1	P04233|HG2A_HUMAN	Oxidation (M)	M6:Oxidation (M):1000.00
FTEAAAQAAY		96.8	1041.48	10	0	-2	1042.47	1	17.3925	1.5161-1.5325	681	19000	855623	21995	25-Aug-23_20230825_KP_UWA_PE_P6215_S1-A2_1_2505.d	3	3	Q9Y490|TLN1_HUMAN
ITDLNSDQY		103.57	1067.48	9	0	3.7	1068.48	1	17.4603	1.5181-1.5345	6350	56400	857170	22018	25-Aug-23_20230825_KP_UWA_PE_P6215_S1-A2_1_2505.d	2	2	Q96LT4|SAMD8_HUMAN
TEAPPGDAL		100.26	869.413	9	0	0.3	870.414	1	17.5763	1.3650-1.3816	6060	71200	857174	22022	25-Aug-23_20230825_KP_UWA_PE_P6215_S1-A2_1_2505.d	5	5	Q8TBC5|ZSC18_HUMAN
HIDVGGHMY		104.14	1027.45	9	0	-3.7	514.729	2	17.4552	0.9081-0.9251	1660	13100	857186	22034	25-Aug-23_20230825_KP_UWA_PE_P6215_S1-A2_1_2505.d	1	1	Q96SI1|KCD15_HUMAN;Q719H9|KCTD1_HUMAN
HEVDTQYSAL		43.77	1161.53	10	0	-6.1	581.765	2	17.267	0.8844-0.9013	398	2690	857214	22062	25-Aug-23_20230825_KP_UWA_PE_P6215_S1-A2_1_2505.d	1	1	Q01850|CDR2_HUMAN
HEAAARIQL		105.39	1007.55	9	0	-5.5	504.776	2	17.3983	0.8463-0.8633	991	11200	857215	22063	25-Aug-23_20230825_KP_UWA_PE_P6215_S1-A2_1_2505.d	1	1	Q96JI7|SPTCS_HUMAN
IAQNDSPTL		105.56	957.477	9	0	3.4	958.48	1	17.4076	1.4588-1.4753	740	11000	858753	22077	25-Aug-23_20230825_KP_UWA_PE_P6215_S1-A2_1_2505.d	2	2	Q9H2K8|TAOK3_HUMAN
AEVEEGVGV		60.97	887.424	9	0	-0.4	888.424	1	17.4582	1.3895-1.4061	631	4470	858755	22079	25-Aug-23_20230825_KP_UWA_PE_P6215_S1-A2_1_2505.d	1	1	Q99549|MPP8_HUMAN
TALGNSSSL		92.62	848.424	9	0	-0.6	849.425	1	17.3988	1.3538-1.3703	895	15900	858756	22080	25-Aug-23_20230825_KP_UWA_PE_P6215_S1-A2_1_2505.d	3	3	Q9Y286|SIGL7_HUMAN
STVAPGSGL		99.98	787.408	9	0	1.5	788.41	1	17.5438	1.3186-1.3352	3720	17500	858757	22081	25-Aug-23_20230825_KP_UWA_PE_P6215_S1-A2_1_2505.d	1	1	Q71SY5|MED25_HUMAN
RTYEHEAMW		8.25	1221.52	9	0	0.3	611.765	2	17.5102	0.9135-0.9305	2210	17400	858777	22101	25-Aug-23_20230825_KP_UWA_PE_P6215_S1-A2_1_2505.d	1	1	Q13315|ATM_HUMAN
KEQFNEAQL		56.14	1105.54	9	0	0.4	553.774	2	17.3921	0.8688-0.8857			858783	22107	25-Aug-23_20230825_KP_UWA_PE_P6215_S1-A2_1_2505.d	1	1	Q16236|NF2L2_HUMAN
RIHKGWKEW		99.28	1238.67	9	0	-6.1	413.891	3	17.4319	0.7516-0.7687	262	4170	858790	22114	25-Aug-23_20230825_KP_UWA_PE_P6215_S1-A2_1_2505.d	1	1	Q9UNW8|GP132_HUMAN
CFGRSGAVL		38.19	908.454	9	0	-3.5	909.451	1	17.3921	1.4397-1.4562			858792	22116	25-Aug-23_20230825_KP_UWA_PE_P6215_S1-A2_1_2505.d	1	1	Q9H4K7|MTG2_HUMAN
VATEKAVEL		53.81	958.534	9	0	-5.6	480.268	2	17.4506	0.8157-0.8327	1710	15100	858796	22120	25-Aug-23_20230825_KP_UWA_PE_P6215_S1-A2_1_2505.d	1	1	P29401|TKT_HUMAN
DAKGRIVL		104.61	870.529	8	0	-6.9	436.265	2	17.502	0.7973-0.8143	3630	49800	860358	22158	25-Aug-23_20230825_KP_UWA_PE_P6215_S1-A2_1_2505.d	2	2	P35869|AHR_HUMAN
TVYDKPASF		105.41	1026.5	9	0	0.3	514.255	2	17.4972	0.8361-0.8531	2990	25400	860375	22175	25-Aug-23_20230825_KP_UWA_PE_P6215_S1-A2_1_2505.d	1	1	Q9BT22|ALG1_HUMAN;C9J202|AG1L2_HUMAN
ISDQDMDAY		92.29	1056.41	9	0	11.1	1057.42	1	17.4685	1.5273-1.5437	433	4250	860387	22187	25-Aug-23_20230825_KP_UWA_PE_P6215_S1-A2_1_2505.d	1	1	P51805|PLXA3_HUMAN
REHVEAIKI		14.71	1093.62	9	0	-9.2	365.543	3	17.4239	0.7632-0.7803			860402	22202	25-Aug-23_20230825_KP_UWA_PE_P6215_S1-A2_1_2505.d	1	1	O95229|ZWINT_HUMAN
STDSSYQMY		90.87	1080.41	9	0	1	1081.41	1	17.571	1.5305-1.5470	2180	10900	861930	22206	25-Aug-23_20230825_KP_UWA_PE_P6215_S1-A2_1_2505.d	1	1	Q8NB14|UBP38_HUMAN
QTATTTM(+15.99)VY		67.71	1030.46	9	0	-9.4	1031.45	1	17.3358	1.4911-1.5076	244	1100	861931	22207	25-Aug-23_20230825_KP_UWA_PE_P6215_S1-A2_1_2505.d	2	2	Q2TAL8|QRIC1_HUMAN	Oxidation (M)	M7:Oxidation (M):1000.00
EEERESVGPL		35.74	1143.54	10	0	-11.1	572.767	2	17.4556	0.8810-0.8979			861947	22223	25-Aug-23_20230825_KP_UWA_PE_P6215_S1-A2_1_2505.d	1	1	Q06481|APLP2_HUMAN
KEDNNTVVL		67.65	1030.53	9	0	-0.3	516.268	2	17.5543	0.8388-0.8558	9160	38700	861948	22224	25-Aug-23_20230825_KP_UWA_PE_P6215_S1-A2_1_2505.d	1	1	Q8NI08|NCOA7_HUMAN
QISDPDVRHTW		105.78	1352.65	11	0	-7.6	677.321	2	17.4859	0.9629-0.9798	1800	29200	861955	22231	25-Aug-23_20230825_KP_UWA_PE_P6215_S1-A2_1_2505.d	2	2	P51805|PLXA3_HUMAN
QLEDGRTLSDY		106.45	1295.6	11	0	2.1	648.804	2	17.5731	0.9305-0.9474	21700	876000	861956	22232	25-Aug-23_20230825_KP_UWA_PE_P6215_S1-A2_1_2505.d	5	5	P0CG48|UBC_HUMAN;P62979|RS27A_HUMAN;P0CG47|UBB_HUMAN;P62987|RL40_HUMAN
DPLQKEEL		65.69	970.497	8	0	1.9	486.253	2	17.4606	0.8320-0.8490	936	22200	861957	22233	25-Aug-23_20230825_KP_UWA_PE_P6215_S1-A2_1_2505.d	1	1	P46940|IQGA1_HUMAN
SEADSDKNATIL		91.78	1262.6	12	0	-0.1	632.302	2	17.4959	0.9156-0.9325	469	5910	861977	22253	25-Aug-23_20230825_KP_UWA_PE_P6215_S1-A2_1_2505.d	1	1	P15924|DESP_HUMAN
YEPQETDSL		105.85	1080.46	9	0	2.2	1081.46	1	17.4948	1.5076-1.5240	305	3490	863514	22266	25-Aug-23_20230825_KP_UWA_PE_P6215_S1-A2_1_2505.d	1	1	O60437|PEPL_HUMAN
TEAGSPVKL		100.55	900.492	9	0	1	451.25	2	17.5067	0.7803-0.7973	129	3360	863534	22286	25-Aug-23_20230825_KP_UWA_PE_P6215_S1-A2_1_2505.d	1	1	Q9H171|ZBP1_HUMAN
RRGDVVKVL		53.77	1040.65	9	0	-12.3	347.882	3	17.4873	0.7406-0.7577			863535	22287	25-Aug-23_20230825_KP_UWA_PE_P6215_S1-A2_1_2505.d	1	1	A4FU49|SH321_HUMAN
VSDFGGRSL		90.35	936.466	9	0	-8.9	469.233	2	17.4967	0.8096-0.8266	462	6220	863542	22294	25-Aug-23_20230825_KP_UWA_PE_P6215_S1-A2_1_2505.d	1	1	P27694|RFA1_HUMAN
KEEGAPLKL		95.22	983.565	9	0	3	492.788	2	17.545	0.8239-0.8409	1320	18400	863548	22300	25-Aug-23_20230825_KP_UWA_PE_P6215_S1-A2_1_2505.d	1	1	Q8IXK0|PHC2_HUMAN
GEHAGRIYL		98.79	1014.52	9	0	6.5	508.269	2	17.527	0.8456-0.8626	403	6640	863559	22311	25-Aug-23_20230825_KP_UWA_PE_P6215_S1-A2_1_2505.d	1	1	Q96F86|EDC3_HUMAN
YASSGPAL		11.89	764.37	8	0	5.1	765.376	1	17.5191	1.3133-1.3299			865096	22324	25-Aug-23_20230825_KP_UWA_PE_P6215_S1-A2_1_2505.d	1	1	Q9UPS8|ANR26_HUMAN
FSSDDSKLEY		103.29	1189.51	10	0	-0.5	595.76	2	17.5239	0.8776-0.8945	185	4710	865107	22335	25-Aug-23_20230825_KP_UWA_PE_P6215_S1-A2_1_2505.d	1	1	Q15057|ACAP2_HUMAN
QTHTIRIQY		77.17	1158.61	9	0	-4.4	387.208	3	17.5014	0.7256-0.7427	10500	321000	865111	22339	25-Aug-23_20230825_KP_UWA_PE_P6215_S1-A2_1_2505.d	4	4	Q92954|PRG4_HUMAN
IM(+15.99)ADIRAQY		104.93	1095.54	9	0	-0.8	548.772	2	17.7442	0.8735-0.8905	5670	68200	865116	22344	25-Aug-23_20230825_KP_UWA_PE_P6215_S1-A2_1_2505.d	3	3	P05783|K1C18_HUMAN	Oxidation (M)	M2:Oxidation (M):1000.00
VLRVTHEL		88.48	965.566	8	0	-3.4	483.785	2	17.5516	0.8361-0.8531	943	11700	865117	22345	25-Aug-23_20230825_KP_UWA_PE_P6215_S1-A2_1_2505.d	1	1	P17980|PRS6A_HUMAN
QTDDTWRTEY		105.92	1313.55	10	0	-6.8	657.774	2	17.5889	0.9223-0.9393	830	9040	865136	22364	25-Aug-23_20230825_KP_UWA_PE_P6215_S1-A2_1_2505.d	1	1	Q9UBW7|ZMYM2_HUMAN
ILSDMRSQY		97.7	1111.53	9	0	-1.5	556.769	2	17.6347	0.8640-0.8810	12500	110000	865144	22372	25-Aug-23_20230825_KP_UWA_PE_P6215_S1-A2_1_2505.d	1	1	P08727|K1C19_HUMAN
VAVNGVHSL		104.85	894.492	9	0	2	895.495	1	17.5508	1.4371-1.4536			866683	22387	25-Aug-23_20230825_KP_UWA_PE_P6215_S1-A2_1_2505.d	2	2	O00214|LEG8_HUMAN
LADQGQSW		105.32	903.409	8	0	9.8	904.418	1	17.5508	1.3882-1.4047			866684	22388	25-Aug-23_20230825_KP_UWA_PE_P6215_S1-A2_1_2505.d	1	1	P09211|GSTP1_HUMAN
AGAPGGPAL		102.27	709.376	9	0	0.2	710.378	1	17.5923	1.2308-1.2475	544	8160	866688	22392	25-Aug-23_20230825_KP_UWA_PE_P6215_S1-A2_1_2505.d	2	2	P09496|CLCA_HUMAN
ILSDM(+15.99)RSQY		75.05	1127.53	9	0	-0.9	564.767	2	17.6267	0.8837-0.9007	6450	87600	866706	22410	25-Aug-23_20230825_KP_UWA_PE_P6215_S1-A2_1_2505.d	3	3	P08727|K1C19_HUMAN	Oxidation (M)	M5:Oxidation (M):1000.00
TGLQKVQSL		66.68	972.56	9	0	-3.5	487.282	2	17.6429	0.8314-0.8484	1810	14500	868283	22463	25-Aug-23_20230825_KP_UWA_PE_P6215_S1-A2_1_2505.d	1	1	Q969G5|CAVN3_HUMAN
TENSEKISL		103.65	1019.51	9	0	1.2	510.761	2	17.565	0.8273-0.8443	221	6930	868292	22472	25-Aug-23_20230825_KP_UWA_PE_P6215_S1-A2_1_2505.d	1	1	P29144|TPP2_HUMAN
ALKARTVTF		94.44	1005.6	9	0	-0.7	503.802	2	17.6492	0.8728-0.8898	1050	13300	869861	22517	25-Aug-23_20230825_KP_UWA_PE_P6215_S1-A2_1_2505.d	2	2	P41597|CCR2_HUMAN;P51681|CCR5_HUMAN
EESNTKIDL		105.64	1047.51	9	0	-1.2	524.757	2	17.7413	0.8402-0.8572	27300	591000	869862	22518	25-Aug-23_20230825_KP_UWA_PE_P6215_S1-A2_1_2505.d	4	4	Q00341|VIGLN_HUMAN
TEDGGNGIKL		38.02	1002.5	10	0	-6.5	502.25	2	17.6448	0.8184-0.8354	304	5780	869883	22539	25-Aug-23_20230825_KP_UWA_PE_P6215_S1-A2_1_2505.d	1	1	P23458|JAK1_HUMAN
RTAHVILRY		50.73	1127.66	9	0	-9.6	376.886	3	17.6099	0.7557-0.7728	169	3000	869890	22546	25-Aug-23_20230825_KP_UWA_PE_P6215_S1-A2_1_2505.d	1	1	Q9UKV5|AMFR_HUMAN
KEEELQGAL		65	1015.52	9	0	-2.2	508.762	2	17.6624	0.8354-0.8524	515	13300	869900	22556	25-Aug-23_20230825_KP_UWA_PE_P6215_S1-A2_1_2505.d	2	2	P35580|MYH10_HUMAN
PPAPPPYK		15.63	865.47	8	0	-1.2	866.47	1	17.5325	1.4463-1.4628	870	2900	869903	22559	25-Aug-23_20230825_KP_UWA_PE_P6215_S1-A2_1_2505.d	1	1	Q9UMN6|KMT2B_HUMAN
FANDASSM(+15.99)L		64.17	970.407	9	0	-0.4	971.406	1	17.6644	1.4582-1.4747	364	3690	871432	22564	25-Aug-23_20230825_KP_UWA_PE_P6215_S1-A2_1_2505.d	1	1	Q14573|ITPR3_HUMAN	Oxidation (M)	M8:Oxidation (M):1000.00
AEAGPAGEL		100.92	813.387	9	0	3.8	814.391	1	17.7538	1.2894-1.3060	1150	5370	871436	22568	25-Aug-23_20230825_KP_UWA_PE_P6215_S1-A2_1_2505.d	1	1	Q6ZRV2|FA83H_HUMAN
SAAAAAAAL		73.44	715.386	9	0	3.3	716.391	1	17.8179	1.2521-1.2688	1830	8270	871437	22569	25-Aug-23_20230825_KP_UWA_PE_P6215_S1-A2_1_2505.d	1	1	O95071|UBR5_HUMAN
KVFLGRDTY		72.82	1097.59	9	0	-2.6	549.795	2	17.6781	0.8789-0.8959	2900	24300	871448	22580	25-Aug-23_20230825_KP_UWA_PE_P6215_S1-A2_1_2505.d	1	1	P08243|ASNS_HUMAN
KEDGRPLEL		102.28	1055.56	9	0	-1.6	528.783	2	17.7326	0.8511-0.8681	7660	100000	873034	22642	25-Aug-23_20230825_KP_UWA_PE_P6215_S1-A2_1_2505.d	2	2	P07333|CSF1R_HUMAN
TENN(+0.98)DHINL		77.53	1069.47	9	0	-0.2	535.737	2	17.7717	0.8225-0.8395	2400	18700	873035	22643	25-Aug-23_20230825_KP_UWA_PE_P6215_S1-A2_1_2505.d	1	1	P61956|SUMO2_HUMAN	Deamidation (NQ)	N4:Deamidation (NQ):17.65
VESSSYGDTL		104.58	1056.46	10	0	2.7	1057.46	1	17.7676	1.5292-1.5456	825	7560	873048	22656	25-Aug-23_20230825_KP_UWA_PE_P6215_S1-A2_1_2505.d	1	1	Q16236|NF2L2_HUMAN
IAQNESPTL		50.76	971.492	9	0	-1.1	972.491	1	17.7222	1.4654-1.4819	540	5320	873052	22660	25-Aug-23_20230825_KP_UWA_PE_P6215_S1-A2_1_2505.d	1	1	Q7L7X3|TAOK1_HUMAN
HSEAHTLLY		104.52	1069.52	9	0	-0.3	535.763	2	17.8367	0.8769-0.8939	13900	176000	873061	22669	25-Aug-23_20230825_KP_UWA_PE_P6215_S1-A2_1_2505.d	2	2	P56524|HDAC4_HUMAN
AESDKPVVI		14.24	956.518	9	0	-4.5	479.261	2	17.7	0.8103-0.8273	545	3960	873075	22683	25-Aug-23_20230825_KP_UWA_PE_P6215_S1-A2_1_2505.d	1	1	Q9Y4K1|CRBG1_HUMAN
SEASSSGVSL		70.38	922.424	10	0	0.1	923.425	1	17.7647	1.4173-1.4338	3250	31900	874609	22693	25-Aug-23_20230825_KP_UWA_PE_P6215_S1-A2_1_2505.d	2	2	Q9Y2G9|SBNO2_HUMAN
VITGAPYEYR		92.23	1167.59	10	0	-2.7	584.798	2	17.7156	0.9190-0.9359	161	3280	874622	22706	25-Aug-23_20230825_KP_UWA_PE_P6215_S1-A2_1_2505.d	1	1	iRT-pepF
IEEKGAVDAL		69.76	1043.55	10	0	-0.8	522.778	2	17.7202	0.8477-0.8647	4220	26500	874635	22719	25-Aug-23_20230825_KP_UWA_PE_P6215_S1-A2_1_2505.d	1	1	Q9BQ39|DDX50_HUMAN
AYAPAAATV		105.67	833.428	9	0	0.2	834.43	1	17.7118	1.3551-1.3717	186	3240	874645	22729	25-Aug-23_20230825_KP_UWA_PE_P6215_S1-A2_1_2505.d	1	1	Q96KR1|ZFR_HUMAN
YSTDENFRY		105	1193.5	9	0	12.8	597.76	2	17.6919	0.8884-0.9054	296	7560	874656	22740	25-Aug-23_20230825_KP_UWA_PE_P6215_S1-A2_1_2505.d	1	1	Q9BYX4|IFIH1_HUMAN
GPESEGSGVP		33.64	914.398	10	0	-11.3	915.389	1	17.7095	1.3975-1.4140			874661	22745	25-Aug-23_20230825_KP_UWA_PE_P6215_S1-A2_1_2505.d	1	1	Q04637|IF4G1_HUMAN
TVPAAAAPA		22.74	767.418	9	0	3.5	768.422	1	17.7412	1.2734-1.2901			876209	22769	25-Aug-23_20230825_KP_UWA_PE_P6215_S1-A2_1_2505.d	1	1	O95104|SCAF4_HUMAN
LLEDKHFQSY		105.94	1278.62	10	0	-4.4	640.312	2	17.7493	0.9481-0.9650	490	9830	876217	22777	25-Aug-23_20230825_KP_UWA_PE_P6215_S1-A2_1_2505.d	1	1	Q9NNW5|WDR6_HUMAN
KEAQAVPATL		94.83	1026.57	10	0	-1	514.288	2	17.7682	0.8422-0.8592	1430	27200	876220	22780	25-Aug-23_20230825_KP_UWA_PE_P6215_S1-A2_1_2505.d	2	2	Q15149|PLEC_HUMAN
AEDGENYDI		54.44	1024.4	9	0	0.3	1025.4	1	17.8041	1.4753-1.4918	1160	11600	876226	22786	25-Aug-23_20230825_KP_UWA_PE_P6215_S1-A2_1_2505.d	2	2	O75347|TBCA_HUMAN
SELDDRADAL		49.73	1103.51	10	0	0	552.758	2	17.7841	0.8558-0.8728	2300	19600	876231	22791	25-Aug-23_20230825_KP_UWA_PE_P6215_S1-A2_1_2505.d	1	1	P63027|VAMP2_HUMAN;Q15836|VAMP3_HUMAN
AEVSQATEL		88.71	946.461	9	0	3.8	947.465	1	17.8138	1.4305-1.4470	1010	7990	876233	22793	25-Aug-23_20230825_KP_UWA_PE_P6215_S1-A2_1_2505.d	2	2	Q9BTT6|LRRC1_HUMAN
YEERVQAVV		98.52	1091.56	9	0	-3.9	546.782	2	17.7412	0.8640-0.8810			876239	22799	25-Aug-23_20230825_KP_UWA_PE_P6215_S1-A2_1_2505.d	1	1	Q01082|SPTB2_HUMAN
GSFHIRASY		76.07	1036.51	9	0	-2.4	519.257	2	17.802	0.8572-0.8742	1470	17600	876245	22805	25-Aug-23_20230825_KP_UWA_PE_P6215_S1-A2_1_2505.d	1	1	Q9H269|VPS16_HUMAN
FESQSEDEL		104.67	1082.44	9	0	1.6	1083.44	1	17.8649	1.5062-1.5227	5010	122000	877791	22827	25-Aug-23_20230825_KP_UWA_PE_P6215_S1-A2_1_2505.d	5	5	P12956|XRCC6_HUMAN
KVSQAAAELQQY		106.01	1334.68	12	0	-0.8	668.343	2	17.8162	0.9562-0.9731	886	11600	877817	22853	25-Aug-23_20230825_KP_UWA_PE_P6215_S1-A2_1_2505.d	1	1	P50151|GBG10_HUMAN
GEIRNVGTGL		48.21	1014.55	10	0	-3	508.275	2	17.8431	0.8456-0.8626	1890	14500	877830	22866	25-Aug-23_20230825_KP_UWA_PE_P6215_S1-A2_1_2505.d	1	1	Q86SR1|GLT10_HUMAN
YTDTYTEAY		103.54	1125.45	9	0	0.2	1126.45	1	17.7648	1.5292-1.5456	5530	220000	877834	22870	25-Aug-23_20230825_KP_UWA_PE_P6215_S1-A2_1_2505.d	5	5	P18583|SON_HUMAN
SEEDGQGYL		81.49	996.404	9	0	4.8	997.409	1	17.767	1.4569-1.4733	257	6870	877839	22875	25-Aug-23_20230825_KP_UWA_PE_P6215_S1-A2_1_2505.d	2	2	Q6R327|RICTR_HUMAN
GEPDGPEGEAL		60.59	1069.46	11	0	-4	1070.45	1	17.8669	1.4983-1.5148	533	3300	879380	22892	25-Aug-23_20230825_KP_UWA_PE_P6215_S1-A2_1_2505.d	1	1	Q8NEN9|PDZD8_HUMAN
VAVDSGSEL		100.89	875.424	9	0	0	876.425	1	17.8802	1.3611-1.3776	2110	23200	879383	22895	25-Aug-23_20230825_KP_UWA_PE_P6215_S1-A2_1_2505.d	2	2	O15119|TBX3_HUMAN
GEAGSDVSL		101.79	833.377	9	0	2.4	834.38	1	18.0158	1.3299-1.3465	13700	105000	879384	22896	25-Aug-23_20230825_KP_UWA_PE_P6215_S1-A2_1_2505.d	2	2	Q8IWA5|CTL2_HUMAN
SEDKKNIIL		87.62	1058.6	9	0	-1.4	530.301	2	17.1786	0.8939-0.9108	149000	3840000	879396	22908	25-Aug-23_20230825_KP_UWA_PE_P6215_S1-A2_1_2505.d	8	8	P23528|COF1_HUMAN
SESEAHLL		104.68	884.424	8	0	-3.4	443.214	2	17.8871	0.7898-0.8068	6030	65900	879398	22910	25-Aug-23_20230825_KP_UWA_PE_P6215_S1-A2_1_2505.d	4	4	P16144|ITB4_HUMAN
RVFEGPYKEY		102.65	1286.63	10	0	-2.9	644.316	2	17.8619	0.9372-0.9542	1690	13300	879424	22936	25-Aug-23_20230825_KP_UWA_PE_P6215_S1-A2_1_2505.d	2	2	Q9C0C4|SEM4C_HUMAN
YIHSKNFI		105.59	1020.54	8	0	-0.7	511.273	2	17.8004	0.8511-0.8681	399	7220	879426	22938	25-Aug-23_20230825_KP_UWA_PE_P6215_S1-A2_1_2505.d	1	1	P48730|KC1D_HUMAN;P49674|KC1E_HUMAN
FEEQGASDL		102.65	994.424	9	0	11.7	995.436	1	17.8332	1.4707-1.4872	133	2550	879435	22947	25-Aug-23_20230825_KP_UWA_PE_P6215_S1-A2_1_2505.d	1	1	Q7Z2Z2|EFL1_HUMAN
YEVVDKDSI		106.29	1066.52	9	0	1.8	1067.52	1	17.8365	1.5148-1.5312	12200	84800	880973	22961	25-Aug-23_20230825_KP_UWA_PE_P6215_S1-A2_1_2505.d	2	2	O75643|U520_HUMAN
SEEPPGTEL		60.19	957.429	9	0	3.1	958.432	1	18.0131	1.4325-1.4490	2060	11100	880975	22963	25-Aug-23_20230825_KP_UWA_PE_P6215_S1-A2_1_2505.d	2	2	Q96T21|SEBP2_HUMAN
DLKATQAL		42.02	858.481	8	0	0.6	859.483	1	17.8372	1.3935-1.4100	152	2670	880976	22964	25-Aug-23_20230825_KP_UWA_PE_P6215_S1-A2_1_2505.d	1	1	P60842|IF4A1_HUMAN
KIFYDRAEY		106.27	1203.59	9	0	-2.9	602.797	2	17.8977	0.9142-0.9311	12400	251000	880988	22976	25-Aug-23_20230825_KP_UWA_PE_P6215_S1-A2_1_2505.d	3	3	Q9HCE1|MOV10_HUMAN
RILDGKRIQY		82.01	1260.73	10	0	-2.6	421.247	3	17.8948	0.7700-0.7871	2070	23000	881002	22990	25-Aug-23_20230825_KP_UWA_PE_P6215_S1-A2_1_2505.d	1	1	Q9H299|SH3L3_HUMAN
DQQVRYNAL		106.03	1105.55	9	0	-17.7	553.769	2	17.8365	0.8715-0.8884			881016	23004	25-Aug-23_20230825_KP_UWA_PE_P6215_S1-A2_1_2505.d	1	1	Q9UI12|VATH_HUMAN
VEEGKISTSL		104.73	1061.56	10	0	5	1062.57	1	17.9012	1.5542-1.5706	7490	76200	882559	23023	25-Aug-23_20230825_KP_UWA_PE_P6215_S1-A2_1_2505.d	2	2	O14980|XPO1_HUMAN
AEEEGVSGASL		103.13	1047.47	11	0	-1.9	1048.47	1	17.8993	1.5220-1.5384	442	3580	882560	23024	25-Aug-23_20230825_KP_UWA_PE_P6215_S1-A2_1_2505.d	1	1	Q15154|PCM1_HUMAN
NSVS(+79.97)PSESL		75.35	998.396	9	0	3	999.399	1	18.0341	1.4549-1.4714	3380	13500	882562	23026	25-Aug-23_20230825_KP_UWA_PE_P6215_S1-A2_1_2505.d	1	1	Q04726|TLE3_HUMAN	Phosphorylation (STY)	S4:Phosphorylation (STY):24.24
IAADGANAL		78.72	814.418	9	0	3.8	815.423	1	17.9187	1.3186-1.3352	2020	30800	882566	23030	25-Aug-23_20230825_KP_UWA_PE_P6215_S1-A2_1_2505.d	2	2	Q9H6T3|RPAP3_HUMAN
ASEYDQIRY		106.52	1143.52	9	0	0.6	572.763	2	17.8822	0.8572-0.8742	890	11300	882577	23041	25-Aug-23_20230825_KP_UWA_PE_P6215_S1-A2_1_2505.d	1	1	Q86Z02|HIPK1_HUMAN;Q9H2X6|HIPK2_HUMAN
VANLKPKSWV		14.19	1140.67	10	0	6	381.229	3	17.8975	0.7057-0.7229	315	5080	882582	23046	25-Aug-23_20230825_KP_UWA_PE_P6215_S1-A2_1_2505.d	1	1	O00267|SPT5H_HUMAN
FVVERQPC(+119.00)M		95.57	1226.52	9	0	2.8	614.267	2	17.9018	0.9027-0.9196	719	9960	882591	23055	25-Aug-23_20230825_KP_UWA_PE_P6215_S1-A2_1_2505.d	1	1	Q14765|STAT4_HUMAN;P42224|STAT1_HUMAN;P40763|STAT3_HUMAN	Cysteinylation	C8:Cysteinylation:1000.00
RQSTILKRW		85.01	1186.69	9	0	-3.8	396.567	3	17.8983	0.7502-0.7673	155	6820	882596	23060	25-Aug-23_20230825_KP_UWA_PE_P6215_S1-A2_1_2505.d	2	2	Q96CS7|PKHB2_HUMAN
RLKSLRDQF		11.61	1161.66	9	0	-5.7	388.223	3	17.8867	0.7208-0.7379	197	2700	882597	23061	25-Aug-23_20230825_KP_UWA_PE_P6215_S1-A2_1_2505.d	1	1	Q8IYM2|SLN12_HUMAN
QSDNDMSAVY		101.43	1128.44	10	0	0.9	1129.44	1	17.9808	1.5607-1.5771	1610	19700	882602	23066	25-Aug-23_20230825_KP_UWA_PE_P6215_S1-A2_1_2505.d	2	2	Q49A26|GLYR1_HUMAN
VTDLAGNEY		54.64	980.445	9	0	0.3	981.446	1	17.8683	1.4523-1.4687			882603	23067	25-Aug-23_20230825_KP_UWA_PE_P6215_S1-A2_1_2505.d	1	1	P11717|MPRI_HUMAN
SAAPPGLEA		104.44	811.408	9	0	1.6	812.41	1	17.9337	1.3027-1.3193	744	4110	884156	23096	25-Aug-23_20230825_KP_UWA_PE_P6215_S1-A2_1_2505.d	1	1	Q6NZ67|MZT2B_HUMAN;Q6P582|MZT2A_HUMAN
ATDLTREVY		58.04	1066.53	9	0	-5.2	534.265	2	17.9349	0.8586-0.8755	12200	84800	884167	23107	25-Aug-23_20230825_KP_UWA_PE_P6215_S1-A2_1_2505.d	1	1	Q8IWV8|UBR2_HUMAN
VMNPKPSSW		106.43	1044.51	9	0	0.3	523.257	2	18.0305	0.8266-0.8436	7490	241000	885751	23167	25-Aug-23_20230825_KP_UWA_PE_P6215_S1-A2_1_2505.d	5	5	Q9GZV5|WWTR1_HUMAN
KTVS(+79.97)PPIRKGW		91.23	1347.71	11	0	-8	450.236	3	17.9127	0.7857-0.8028	588	8150	885758	23174	25-Aug-23_20230825_KP_UWA_PE_P6215_S1-A2_1_2505.d	2	2	Q9UHB6|LIMA1_HUMAN	Phosphorylation (STY)	S4:Phosphorylation (STY):12.33
ASRYLDKTEQW		98.84	1395.68	11	0	-7.7	466.226	3	17.949	0.7475-0.7646	1620	32500	885769	23185	25-Aug-23_20230825_KP_UWA_PE_P6215_S1-A2_1_2505.d	3	3	P0C0L4|CO4A_HUMAN;P0C0L5|CO4B_HUMAN
PGPAGASGN		28.52	726.33	9	0	0.5	727.332	1	17.9074	1.2555-1.2721	1570	11700	885791	23207	25-Aug-23_20230825_KP_UWA_PE_P6215_S1-A2_1_2505.d	2	2	P02458|CO2A1_HUMAN
IMDDPAGNSY		106	1081.44	10	0	-1.4	1082.44	1	17.9635	1.5391-1.5555			887318	23210	25-Aug-23_20230825_KP_UWA_PE_P6215_S1-A2_1_2505.d	2	2	O75312|ZPR1_HUMAN
IGRLKAEI		77.31	898.56	8	0	-2.4	450.283	2	17.977	0.8361-0.8531	543	8250	887337	23229	25-Aug-23_20230825_KP_UWA_PE_P6215_S1-A2_1_2505.d	1	1	P12270|TPR_HUMAN
VVWDNHAHHW		46.35	1299.59	10	0	-4.9	434.199	3	18.0023	0.7051-0.7222	885	12900	887340	23232	25-Aug-23_20230825_KP_UWA_PE_P6215_S1-A2_1_2505.d	1	1	Q9NZP8|C1RL_HUMAN
DAPAHHLF		106.13	906.435	8	0	-2.7	454.22	2	18.0707	0.8130-0.8300	4030	24900	887346	23238	25-Aug-23_20230825_KP_UWA_PE_P6215_S1-A2_1_2505.d	1	1	Q9H0A0|NAT10_HUMAN
QANVGAAL		67.77	742.397	8	0	-3	743.397	1	17.999	1.2734-1.2901	264	3020	887349	23241	25-Aug-23_20230825_KP_UWA_PE_P6215_S1-A2_1_2505.d	1	1	Q86XA9|HTR5A_HUMAN;Q9P2D3|HTR5B_HUMAN
GESGKSTFI		24.84	924.455	9	0	2.3	463.233	2	17.9678	0.7919-0.8089	226	2580	887375	23267	25-Aug-23_20230825_KP_UWA_PE_P6215_S1-A2_1_2505.d	1	1	O95837|GNA14_HUMAN;P30679|GNA15_HUMAN;P29992|GNA11_HUMAN;P50148|GNAQ_HUMAN
VENEGSEVL		76.78	974.456	9	0	-0.3	975.456	1	18.0531	1.4641-1.4806	565	6820	888907	23275	25-Aug-23_20230825_KP_UWA_PE_P6215_S1-A2_1_2505.d	2	2	O75064|DEN4B_HUMAN
VEDPETGL		83.79	858.397	8	0	-2.7	859.396	1	18.0623	1.3564-1.3730	727	5870	888910	23278	25-Aug-23_20230825_KP_UWA_PE_P6215_S1-A2_1_2505.d	1	1	P58107|EPIPL_HUMAN;Q15149|PLEC_HUMAN
SPTPRIKAEL		10.58	1110.64	10	0	-3.5	556.321	2	18.0009	0.8932-0.9101	227	5390	888922	23290	25-Aug-23_20230825_KP_UWA_PE_P6215_S1-A2_1_2505.d	1	1	Q04726|TLE3_HUMAN
GYVQSKEMI		74.78	1053.52	9	0	-3.3	527.76	2	17.9953	0.8586-0.8755			888923	23291	25-Aug-23_20230825_KP_UWA_PE_P6215_S1-A2_1_2505.d	1	1	O43242|PSMD3_HUMAN
RRNPEPLRF		29.68	1183.66	9	0	-6.3	395.554	3	18.07	0.7577-0.7748	2630	61200	888926	23294	25-Aug-23_20230825_KP_UWA_PE_P6215_S1-A2_1_2505.d	2	2	E9PQ53|NDUCR_HUMAN;O95298|NDUC2_HUMAN
TNKSRGFAF		95.2	1026.52	9	0	-12.4	514.26	2	17.9829	0.8477-0.8647	189	6350	888930	23298	25-Aug-23_20230825_KP_UWA_PE_P6215_S1-A2_1_2505.d	1	1	P38159|RBMX_HUMAN;O75526|RMXL2_HUMAN;Q8N7X1|RMXL3_HUMAN;Q96E39|RMXL1_HUMAN
YSDGPGEAL		24.4	907.392	9	0	10.1	908.402	1	17.9741	1.3961-1.4127	219	1990	888933	23301	25-Aug-23_20230825_KP_UWA_PE_P6215_S1-A2_1_2505.d	1	1	O00571|DDX3X_HUMAN
VM(+15.99)NPKPSSW		12.69	1060.5	9	0	-1.5	531.253	2	18.0509	0.8327-0.8497	637	6550	888936	23304	25-Aug-23_20230825_KP_UWA_PE_P6215_S1-A2_1_2505.d	1	1	Q9GZV5|WWTR1_HUMAN	Oxidation (M)	M2:Oxidation (M):1000.00
LESSDCESL		78.46	981.396	9	0	-8.3	982.388	1	17.9953	1.4595-1.4760			888948	23316	25-Aug-23_20230825_KP_UWA_PE_P6215_S1-A2_1_2505.d	1	1	Q9NX09|DDIT4_HUMAN
RLYPVREKF		52.99	1206.69	9	0	-8.6	403.23	3	18.0468	0.7611-0.7782	483	13800	890504	23348	25-Aug-23_20230825_KP_UWA_PE_P6215_S1-A2_1_2505.d	2	2	Q8IX18|DHX40_HUMAN
AEQPVSQTTTL		39.63	1173.59	11	0	2	587.798	2	18.0287	0.9068-0.9237	458	8730	890518	23362	25-Aug-23_20230825_KP_UWA_PE_P6215_S1-A2_1_2505.d	1	1	Q16647|PTGIS_HUMAN
GSKLKVSL		34.6	830.523	8	0	-2.7	416.264	2	18.027	0.7891-0.8062			890519	23363	25-Aug-23_20230825_KP_UWA_PE_P6215_S1-A2_1_2505.d	1	1	Q01844|EWS_HUMAN
SEPEEAAAL		14.97	915.418	9	0	2.7	916.422	1	18.1041	1.3842-1.4008	641	4250	890523	23367	25-Aug-23_20230825_KP_UWA_PE_P6215_S1-A2_1_2505.d	1	1	P13798|ACPH_HUMAN
AELERAAAL		31.82	942.513	9	0	1.1	472.261	2	18.027	0.8191-0.8361			890530	23374	25-Aug-23_20230825_KP_UWA_PE_P6215_S1-A2_1_2505.d	1	1	Q8NAF0|ZN579_HUMAN
IEEKGAVEAL		87.32	1057.57	10	0	-0.2	1058.56	1	18.0886	1.5266-1.5430	10100	257000	892075	23395	25-Aug-23_20230825_KP_UWA_PE_P6215_S1-A2_1_2505.d	3	3	Q9NR30|DDX21_HUMAN
REESDSLGQDL		103.65	1247.56	11	0	-0.7	624.784	2	18.0789	0.9101-0.9271	3060	41200	892091	23411	25-Aug-23_20230825_KP_UWA_PE_P6215_S1-A2_1_2505.d	2	2	O43293|DAPK3_HUMAN
LPHHRVIEV		67.34	1098.63	9	0	-2.4	367.214	3	18.1261	0.6667-0.6838	4490	136000	892097	23417	25-Aug-23_20230825_KP_UWA_PE_P6215_S1-A2_1_2505.d	5	5	Q15155|NOMO1_HUMAN;P69849|NOMO3_HUMAN;Q5JPE7|NOMO2_HUMAN
HTQGPVDGSLY		70.03	1172.55	11	0	-0.5	587.276	2	18.1229	0.8898-0.9068	5130	136000	892103	23423	25-Aug-23_20230825_KP_UWA_PE_P6215_S1-A2_1_2505.d	2	2	Q68CZ2|TENS3_HUMAN
SQNPRVAAW		106.27	1027.52	9	0	-3.4	514.762	2	18.0588	0.8524-0.8694			892104	23424	25-Aug-23_20230825_KP_UWA_PE_P6215_S1-A2_1_2505.d	2	2	Q9NXV6|CARF_HUMAN
RVIDQKTLHTL		60.46	1322.77	11	0	-4	441.925	3	18.0802	0.7714-0.7884	1740	25900	892106	23426	25-Aug-23_20230825_KP_UWA_PE_P6215_S1-A2_1_2505.d	1	1	P58107|EPIPL_HUMAN
HLKKVYASF		65.87	1091.61	9	0	-10.5	364.872	3	18.0639	0.6989-0.7160	321	6570	892108	23428	25-Aug-23_20230825_KP_UWA_PE_P6215_S1-A2_1_2505.d	1	1	P55061|BI1_HUMAN
RVWQGHAN(+0.98)ASF		101.51	1272.6	11	0	-4.3	637.3	2	18.0764	0.9345-0.9514	112	3470	892116	23436	25-Aug-23_20230825_KP_UWA_PE_P6215_S1-A2_1_2505.d	1	1	O15230|LAMA5_HUMAN	Deamidation (NQ)	N8:Deamidation (NQ):42.89
SEVNQPAEL		18.99	985.472	9	0	2.6	986.474	1	18.0905	1.4733-1.4898			893671	23467	25-Aug-23_20230825_KP_UWA_PE_P6215_S1-A2_1_2505.d	1	1	Q15437|SC23B_HUMAN
AELGNM(+15.99)QGL		82.28	947.438	9	0	-0.4	948.438	1	18.1366	1.4331-1.4496	389	3580	893672	23468	25-Aug-23_20230825_KP_UWA_PE_P6215_S1-A2_1_2505.d	1	1	P05787|K2C8_HUMAN	Oxidation (M)	M6:Oxidation (M):1000.00
ESDDPMAY		106.06	926.333	8	0	3.1	927.336	1	18.2505	1.3849-1.4014	2320	11000	893673	23469	25-Aug-23_20230825_KP_UWA_PE_P6215_S1-A2_1_2505.d	1	1	P14625|ENPL_HUMAN
GEVGATSAL		89.95	803.403	9	0	2.4	804.406	1	17.8149	1.3279-1.3445	12600	225000	893675	23471	25-Aug-23_20230825_KP_UWA_PE_P6215_S1-A2_1_2505.d	4	4	P30050|RL12_HUMAN
LLDEHHISY		104.56	1125.55	9	0	-4.7	563.773	2	18.0832	0.8952-0.9122	1300	28800	893686	23482	25-Aug-23_20230825_KP_UWA_PE_P6215_S1-A2_1_2505.d	1	1	Q69YQ0|CYTSA_HUMAN
KPMEKISL		29.12	944.537	8	0	-6.9	473.269	2	18.1583	0.8205-0.8375	2300	30400	893688	23484	25-Aug-23_20230825_KP_UWA_PE_P6215_S1-A2_1_2505.d	2	2	Q5BKZ1|ZN326_HUMAN
AEFAERSVTKL		61.3	1249.67	11	0	-2.4	625.835	2	18.0905	0.9278-0.9447			893697	23493	25-Aug-23_20230825_KP_UWA_PE_P6215_S1-A2_1_2505.d	1	1	P09493|TPM1_HUMAN
SRVGYPAQVY		105.42	1138.58	10	0	-2.2	570.29	2	18.1241	0.9007-0.9176	546	8730	893698	23494	25-Aug-23_20230825_KP_UWA_PE_P6215_S1-A2_1_2505.d	1	1	O60292|SI1L3_HUMAN
RTFTLKHSL		46.27	1101.63	9	0	-7.2	368.212	3	18.1168	0.7194-0.7365	360	8600	893701	23497	25-Aug-23_20230825_KP_UWA_PE_P6215_S1-A2_1_2505.d	1	1	Q92766|RREB1_HUMAN
HGYKKYLL		46.01	1020.58	8	0	-3.7	341.195	3	18.14	0.6920-0.7092	1660	20000	893702	23498	25-Aug-23_20230825_KP_UWA_PE_P6215_S1-A2_1_2505.d	2	2	Q12792|TWF1_HUMAN
KEETNIVKL		73.5	1072.61	9	0	-2.3	537.309	2	18.1487	0.8667-0.8837	4110	52500	893703	23499	25-Aug-23_20230825_KP_UWA_PE_P6215_S1-A2_1_2505.d	1	1	Q99996|AKAP9_HUMAN
SEPTVRAEL		82.55	1000.52	9	0	1.1	501.264	2	18.1224	0.8300-0.8470	1070	16800	893714	23510	25-Aug-23_20230825_KP_UWA_PE_P6215_S1-A2_1_2505.d	1	1	Q8TF05|PP4R1_HUMAN
KEIDAYGQQL		52.19	1163.58	10	0	-10.3	582.788	2	18.0905	0.9040-0.9210			893718	23514	25-Aug-23_20230825_KP_UWA_PE_P6215_S1-A2_1_2505.d	1	1	Q92817|EVPL_HUMAN
IAQPSTSSL		104.4	902.471	9	0	4.6	903.476	1	18.204	1.3743-1.3909	1460	22300	895266	23538	25-Aug-23_20230825_KP_UWA_PE_P6215_S1-A2_1_2505.d	3	3	Q9NQB0|TF7L2_HUMAN
TVEETGGDSWKY		106.27	1370.6	12	0	-3	686.3	2	18.1545	0.9433-0.9602	1550	28100	895286	23558	25-Aug-23_20230825_KP_UWA_PE_P6215_S1-A2_1_2505.d	2	2	Q9UI26|IPO11_HUMAN
KEIEAEKVEL		105.12	1186.64	10	0	0	594.325	2	18.1695	0.9142-0.9311	1610	23700	895287	23559	25-Aug-23_20230825_KP_UWA_PE_P6215_S1-A2_1_2505.d	1	1	Q14789|GOGB1_HUMAN
KPYTKYVL		64.41	1010.58	8	0	-0.2	506.293	2	18.1673	0.8769-0.8939	1150	9570	895288	23560	25-Aug-23_20230825_KP_UWA_PE_P6215_S1-A2_1_2505.d	1	1	P08575|PTPRC_HUMAN
KYFDEHYEY		105.89	1292.53	9	0	0.7	647.27	2	18.1787	0.9406-0.9575	3890	46000	895296	23568	25-Aug-23_20230825_KP_UWA_PE_P6215_S1-A2_1_2505.d	1	1	P33552|CKS2_HUMAN
FANDANKVL		106.2	990.513	9	0	-2.3	496.259	2	18.1223	0.8218-0.8388			895299	23571	25-Aug-23_20230825_KP_UWA_PE_P6215_S1-A2_1_2505.d	1	1	Q14571|ITPR2_HUMAN
DSDYHDENMYY		102.84	1450.5	11	0	3.1	726.253	2	18.1223	0.9886-1.0055	2250	22700	895311	23583	25-Aug-23_20230825_KP_UWA_PE_P6215_S1-A2_1_2505.d	2	2	Q9NZN8|CNOT2_HUMAN
AESPTPQAL		105.48	912.455	9	0	8.7	913.464	1	18.162	1.4272-1.4437	970	28200	895316	23588	25-Aug-23_20230825_KP_UWA_PE_P6215_S1-A2_1_2505.d	4	4	P10746|HEM4_HUMAN
KTFSQTSHLVY		105.14	1309.67	11	0	4	655.838	2	18.1423	0.9542-0.9711	191	4080	895327	23599	25-Aug-23_20230825_KP_UWA_PE_P6215_S1-A2_1_2505.d	1	1	A2RRD8|ZN320_HUMAN
AEASVEDSAL		95.66	990.451	10	0	-3.4	991.447	1	18.154	1.4470-1.4635			896856	23604	25-Aug-23_20230825_KP_UWA_PE_P6215_S1-A2_1_2505.d	1	1	Q9Y5V3|MAGD1_HUMAN
SEDGVEGDL		80.99	919.377	9	0	-3.3	920.375	1	18.1348	1.3664-1.3829	342	6600	896858	23606	25-Aug-23_20230825_KP_UWA_PE_P6215_S1-A2_1_2505.d	3	3	Q09666|AHNK_HUMAN
KYMLTHQEL		77.09	1161.59	9	0	4.1	581.798	2	18.1717	0.9000-0.9169	583	13800	896869	23617	25-Aug-23_20230825_KP_UWA_PE_P6215_S1-A2_1_2505.d	1	1	Q02241|KIF23_HUMAN
LTDRGVMSY		105.5	1040.5	9	0	-0.3	521.251	2	18.1579	0.8613-0.8783	11100	378000	896870	23618	25-Aug-23_20230825_KP_UWA_PE_P6215_S1-A2_1_2505.d	3	3	Q14653|IRF3_HUMAN
RLFATRHKF		81.31	1174.67	9	0	-3.7	392.56	3	18.1834	0.7420-0.7591	3460	62600	896873	23621	25-Aug-23_20230825_KP_UWA_PE_P6215_S1-A2_1_2505.d	2	2	Q15678|PTN14_HUMAN
LTDRGVM(+15.99)SY		51.81	1056.49	9	0	1.6	529.25	2	18.1535	0.8375-0.8545	4250	42000	896880	23628	25-Aug-23_20230825_KP_UWA_PE_P6215_S1-A2_1_2505.d	2	2	Q14653|IRF3_HUMAN	Oxidation (M)	M7:Oxidation (M):1000.00
GVKPNPASW		27.44	954.492	9	0	-2.8	478.249	2	18.2181	0.7925-0.8096	560	5870	896881	23629	25-Aug-23_20230825_KP_UWA_PE_P6215_S1-A2_1_2505.d	1	1	Q8IZA0|K319L_HUMAN
YSDLNTQRPYY		106.56	1418.65	11	0	1.7	710.327	2	18.2651	0.9771-0.9940	17800	760000	896890	23638	25-Aug-23_20230825_KP_UWA_PE_P6215_S1-A2_1_2505.d	6	6	O43914|TYOBP_HUMAN
DLKEKVSL		62.65	930.539	8	0	-5.8	466.271	2	18.1951	0.8177-0.8348	1010	20100	896892	23640	25-Aug-23_20230825_KP_UWA_PE_P6215_S1-A2_1_2505.d	1	1	Q8IUD2|RB6I2_HUMAN
AEYTEGDAL		100.25	967.413	9	0	-0.9	968.413	1	18.1955	1.4602-1.4766	751	8500	896895	23643	25-Aug-23_20230825_KP_UWA_PE_P6215_S1-A2_1_2505.d	2	2	P62875|RPAB5_HUMAN
VEAVEQNTL		104.46	1001.5	9	0	4.2	1002.51	1	17.8302	1.4766-1.4931	21100	714000	898442	23666	25-Aug-23_20230825_KP_UWA_PE_P6215_S1-A2_1_2505.d	6	6	Q9H299|SH3L3_HUMAN
VEEAAGGPQL		104.89	969.477	10	0	0	970.477	1	18.2417	1.4331-1.4496	1110	17600	898443	23667	25-Aug-23_20230825_KP_UWA_PE_P6215_S1-A2_1_2505.d	2	2	Q9NPD3|EXOS4_HUMAN
DIKSHYAF		105.24	979.476	8	0	-1.8	490.741	2	18.2311	0.8259-0.8429	5870	130000	898461	23685	25-Aug-23_20230825_KP_UWA_PE_P6215_S1-A2_1_2505.d	2	2	Q99828|CIB1_HUMAN
VEQIVENN		12.35	943.461	8	0	-15.4	944.447	1	18.1871	1.4166-1.4331	200	3470	898478	23702	25-Aug-23_20230825_KP_UWA_PE_P6215_S1-A2_1_2505.d	1	1	O95786|RIGI_HUMAN
IEDPSQEDL		101.02	1044.46	9	0	11.5	1045.47	1	18.1537	1.4852-1.5016	165	8980	898484	23708	25-Aug-23_20230825_KP_UWA_PE_P6215_S1-A2_1_2505.d	3	3	Q8N3X1|FNBP4_HUMAN
VEETSSVSSL		104.88	1036.49	10	0	2.2	1037.49	1	18.2781	1.4905-1.5069	1030	8390	900029	23729	25-Aug-23_20230825_KP_UWA_PE_P6215_S1-A2_1_2505.d	1	1	Q8WXI7|MUC16_HUMAN
AEEVGVEHL		98.1	981.477	9	0	6.8	982.484	1	18.2175	1.4562-1.4727			900030	23730	25-Aug-23_20230825_KP_UWA_PE_P6215_S1-A2_1_2505.d	1	1	P51665|PSMD7_HUMAN
ELHKKLLSV		105.07	1065.65	9	0	0.4	533.831	2	18.2157	0.9095-0.9264	277	5650	900044	23744	25-Aug-23_20230825_KP_UWA_PE_P6215_S1-A2_1_2505.d	1	1	Q96F86|EDC3_HUMAN
TLKQKLVNM		55.53	1073.63	9	0	-4.4	537.814	2	18.2175	0.8803-0.8973			900045	23745	25-Aug-23_20230825_KP_UWA_PE_P6215_S1-A2_1_2505.d	1	1	Q7Z7L1|SLN11_HUMAN
KEVDEDFDSKL		106.34	1323.62	11	0	-3.4	662.81	2	18.2504	0.9298-0.9467	1830	23700	900054	23754	25-Aug-23_20230825_KP_UWA_PE_P6215_S1-A2_1_2505.d	1	1	Q96C19|EFHD2_HUMAN
SEFQKAVKL		78.34	1048.59	9	0	1.5	525.3	2	18.235	0.8735-0.8905	1230	20400	900056	23756	25-Aug-23_20230825_KP_UWA_PE_P6215_S1-A2_1_2505.d	1	1	Q92611|EDEM1_HUMAN
KVQEAYNTW		92.25	1137.55	9	0	-5.4	569.773	2	18.2921	0.8823-0.8993	2560	16200	900059	23759	25-Aug-23_20230825_KP_UWA_PE_P6215_S1-A2_1_2505.d	1	1	Q9BYK8|HELZ2_HUMAN
YAEMGTRTF		53.79	1074.48	9	0	-1.3	538.243	2	18.2409	0.8524-0.8694	629	9620	900068	23768	25-Aug-23_20230825_KP_UWA_PE_P6215_S1-A2_1_2505.d	1	1	Q9NYU1|UGGG2_HUMAN
LYNIKQEY		102.05	1069.54	8	0	-4.6	535.773	2	18.2435	0.8606-0.8776	758	14500	900072	23772	25-Aug-23_20230825_KP_UWA_PE_P6215_S1-A2_1_2505.d	1	1	Q53H80|AKIR2_HUMAN
SEESALNHL		106.09	998.467	9	0	2.1	500.238	2	18.2341	0.8320-0.8490	592	5790	900073	23773	25-Aug-23_20230825_KP_UWA_PE_P6215_S1-A2_1_2505.d	1	1	Q9Y605|MOFA1_HUMAN
HENEDIYKL		103.35	1159.55	9	0	-0.4	580.778	2	18.2963	0.8939-0.9108	3680	70600	900080	23780	25-Aug-23_20230825_KP_UWA_PE_P6215_S1-A2_1_2505.d	2	2	O00629|IMA3_HUMAN;O00505|IMA4_HUMAN
SGYEAAVY		78.04	858.376	8	0	3.1	859.38	1	18.3014	1.3657-1.3823	573	8360	901623	23799	25-Aug-23_20230825_KP_UWA_PE_P6215_S1-A2_1_2505.d	1	1	Q96KR1|ZFR_HUMAN
IAEEQQRIL		76.04	1098.6	9	0	-1.8	550.304	2	18.2516	0.8728-0.8898	3690	43200	901636	23812	25-Aug-23_20230825_KP_UWA_PE_P6215_S1-A2_1_2505.d	1	1	Q16555|DPYL2_HUMAN
IEESGEHII		96.31	1025.5	9	0	-0.6	513.755	2	18.267	0.8198-0.8368	5490	102000	901637	23813	25-Aug-23_20230825_KP_UWA_PE_P6215_S1-A2_1_2505.d	2	2	P13639|EF2_HUMAN
LTDRELEEY		79.86	1166.55	9	0	-1	584.275	2	18.3492	0.8932-0.9101	37300	990000	901647	23823	25-Aug-23_20230825_KP_UWA_PE_P6215_S1-A2_1_2505.d	4	4	P35611|ADDA_HUMAN
KQTDVGITHF		105.91	1144.59	10	0	-1.7	573.296	2	18.2328	0.8803-0.8973	2000	55400	901653	23829	25-Aug-23_20230825_KP_UWA_PE_P6215_S1-A2_1_2505.d	2	2	Q6P2Q9|PRP8_HUMAN
VESKVKDIL		98.73	1029.61	9	0	-3.2	515.805	2	18.2464	0.8755-0.8925	304	5330	901674	23850	25-Aug-23_20230825_KP_UWA_PE_P6215_S1-A2_1_2505.d	1	1	Q52LJ0|FA98B_HUMAN
LSDLESSSY		82.18	999.44	9	0	4.1	1000.44	1	18.3485	1.4687-1.4852	3240	57700	903217	23869	25-Aug-23_20230825_KP_UWA_PE_P6215_S1-A2_1_2505.d	2	2	Q12857|NFIA_HUMAN
GETDPVTTM		44.91	949.406	9	0	0.8	950.408	1	18.315	1.4226-1.4391	542	4660	903218	23870	25-Aug-23_20230825_KP_UWA_PE_P6215_S1-A2_1_2505.d	1	1	Q16775|GLO2_HUMAN
KTSGIINKF		89.47	1006.58	9	0	-5.5	504.291	2	18.2969	0.8416-0.8586	913	13100	903234	23886	25-Aug-23_20230825_KP_UWA_PE_P6215_S1-A2_1_2505.d	1	1	O95243|MBD4_HUMAN
VVHKWHYKL		43.14	1208.68	9	0	1.5	403.899	3	18.2809	0.7194-0.7365			903237	23889	25-Aug-23_20230825_KP_UWA_PE_P6215_S1-A2_1_2505.d	1	1	Q8NI27|THOC2_HUMAN
REDAGEVTF		100.51	1022.47	9	0	-4.8	512.235	2	18.3375	0.8252-0.8422	2470	20500	903246	23898	25-Aug-23_20230825_KP_UWA_PE_P6215_S1-A2_1_2505.d	1	1	O75147|OBSL1_HUMAN
VAIKAGTTL		78.61	872.533	9	0	-5.9	437.268	2	18.3301	0.7912-0.8082	750	8430	903247	23899	25-Aug-23_20230825_KP_UWA_PE_P6215_S1-A2_1_2505.d	1	1	Q5BJD5|TM41B_HUMAN
EVMKRIQSL		36.34	1102.62	9	0	-1.5	552.311	2	18.2795	0.8749-0.8918	852	16800	903257	23909	25-Aug-23_20230825_KP_UWA_PE_P6215_S1-A2_1_2505.d	1	1	Q93009|UBP7_HUMAN
AENAGSYSL		77.16	910.403	9	0	0.4	911.404	1	18.3347	1.4219-1.4384	406	4730	903266	23918	25-Aug-23_20230825_KP_UWA_PE_P6215_S1-A2_1_2505.d	1	1	Q13569|TDG_HUMAN
PTAEDNLEY		105.65	1050.45	9	0	4.8	1051.46	1	18.3574	1.5030-1.5194	7140	134000	904814	23942	25-Aug-23_20230825_KP_UWA_PE_P6215_S1-A2_1_2505.d	4	4	P46109|CRKL_HUMAN
GEPEKLGQAL		105.37	1040.55	10	0	-1	521.278	2	18.3924	0.8422-0.8592	4950	35800	904832	23960	25-Aug-23_20230825_KP_UWA_PE_P6215_S1-A2_1_2505.d	1	1	Q00341|VIGLN_HUMAN
VEDIGHEL		54.28	910.44	8	0	-1.9	456.223	2	18.3438	0.7966-0.8137	744	8790	904833	23961	25-Aug-23_20230825_KP_UWA_PE_P6215_S1-A2_1_2505.d	1	1	O95477|ABCA1_HUMAN
KEWIEEKNQAL		104.11	1386.71	11	0	4.3	694.362	2	18.3675	0.9846-1.0014	2290	26500	904839	23967	25-Aug-23_20230825_KP_UWA_PE_P6215_S1-A2_1_2505.d	2	2	Q13813|SPTN1_HUMAN
TEHEAPVSL		46.08	981.477	9	0	-7.3	491.738	2	18.2731	0.8320-0.8490	657	14500	904841	23969	25-Aug-23_20230825_KP_UWA_PE_P6215_S1-A2_1_2505.d	1	1	Q8N9M5|TM102_HUMAN
GEHVKAIEI		106.12	994.545	9	0	1.2	498.277	2	18.3311	0.8586-0.8755	962	21200	904842	23970	25-Aug-23_20230825_KP_UWA_PE_P6215_S1-A2_1_2505.d	2	2	Q9HBG6|IF122_HUMAN
TETAEYQSL		63.94	1040.47	9	0	4.5	1041.47	1	18.376	1.5069-1.5233	487	8560	904855	23983	25-Aug-23_20230825_KP_UWA_PE_P6215_S1-A2_1_2505.d	2	2	Q8N2S1|LTBP4_HUMAN
TSTGISPQM		88.77	920.427	9	0	-4	921.424	1	18.3475	1.4094-1.4259	372	4310	904858	23986	25-Aug-23_20230825_KP_UWA_PE_P6215_S1-A2_1_2505.d	1	1	Q14008|CKAP5_HUMAN
KEVEEKGSWL		13.71	1203.61	10	0	-3.6	602.808	2	18.3821	0.9190-0.9359	1360	14000	904862	23990	25-Aug-23_20230825_KP_UWA_PE_P6215_S1-A2_1_2505.d	1	1	Q8TAC2|JOS2_HUMAN
AIYGSSHSW		105.85	1006.45	9	0	1.6	1007.45	1	18.3685	1.5470-1.5633	1140	19900	906400	24004	25-Aug-23_20230825_KP_UWA_PE_P6215_S1-A2_1_2505.d	2	2	Q9NRD8|DUOX2_HUMAN;Q9NRD9|DUOX1_HUMAN
STELAAEEY		56.6	1011.44	9	0	-1.4	1012.44	1	18.3445	1.4747-1.4911			906402	24006	25-Aug-23_20230825_KP_UWA_PE_P6215_S1-A2_1_2505.d	1	1	P48506|GSH1_HUMAN
DEGEISTID		8.43	977.419	9	0	1.9	978.421	1	18.4511	1.4325-1.4490	4610	31800	906403	24007	25-Aug-23_20230825_KP_UWA_PE_P6215_S1-A2_1_2505.d	1	1	P13674|P4HA1_HUMAN
VANVGGTL		40.02	729.402	8	0	0.5	730.404	1	18.4209	1.2635-1.2801	933	7660	906408	24012	25-Aug-23_20230825_KP_UWA_PE_P6215_S1-A2_1_2505.d	1	1	P49753|ACOT2_HUMAN;Q86TX2|ACOT1_HUMAN
NLKEKIKEL		47.05	1113.68	9	0	-1.4	557.84	2	18.3586	0.9054-0.9223	468	6470	906417	24021	25-Aug-23_20230825_KP_UWA_PE_P6215_S1-A2_1_2505.d	2	2	O60341|KDM1A_HUMAN
KELTIGSKL		86.59	987.596	9	0	0.2	494.802	2	18.4452	0.8266-0.8436	15500	297000	906419	24023	25-Aug-23_20230825_KP_UWA_PE_P6215_S1-A2_1_2505.d	2	2	P06703|S10A6_HUMAN
VAVDDSESL		105.13	933.429	9	0	3.6	934.433	1	18.457	1.4113-1.4278	1510	22000	906441	24045	25-Aug-23_20230825_KP_UWA_PE_P6215_S1-A2_1_2505.d	2	2	Q70CQ2|UBP34_HUMAN
DLKSRNVVI		47.56	1042.61	9	0	-3.5	522.308	2	18.3445	0.8722-0.8891	722	10300	906459	24063	25-Aug-23_20230825_KP_UWA_PE_P6215_S1-A2_1_2505.d	2	2	Q9NYL2|M3K20_HUMAN
AESDEGKLHVL		36.07	1196.6	11	0	-6.9	599.301	2	18.3445	0.9379-0.9548			906465	24069	25-Aug-23_20230825_KP_UWA_PE_P6215_S1-A2_1_2505.d	1	1	Q09161|NCBP1_HUMAN
ALKSARDMW		69.95	1076.54	9	0	-0.6	539.275	2	18.409	0.8789-0.8959	1270	20200	908016	24096	25-Aug-23_20230825_KP_UWA_PE_P6215_S1-A2_1_2505.d	1	1	Q8NBJ5|GT251_HUMAN
VIREVRAQW		101.47	1155.65	9	0	-1.4	386.221	3	18.432	0.7010-0.7181	1210	14000	908021	24101	25-Aug-23_20230825_KP_UWA_PE_P6215_S1-A2_1_2505.d	1	1	Q63HN8|RN213_HUMAN
LEDAGVREL		53.55	1000.52	9	0	-1.5	501.262	2	18.3952	0.8334-0.8504	3660	36200	908026	24106	25-Aug-23_20230825_KP_UWA_PE_P6215_S1-A2_1_2505.d	1	1	P13489|RINI_HUMAN
KSFVKVYNY		102.53	1146.61	9	0	-7.2	574.303	2	18.4257	0.8966-0.9135	1380	11700	908031	24111	25-Aug-23_20230825_KP_UWA_PE_P6215_S1-A2_1_2505.d	1	1	P61353|RL27_HUMAN
GEVDEEDAAL		20.56	1046.44	10	0	0.7	1047.44	1	18.4191	1.4694-1.4858	315	4960	908034	24114	25-Aug-23_20230825_KP_UWA_PE_P6215_S1-A2_1_2505.d	1	1	Q9NPQ8|RIC8A_HUMAN
NNKVKVIL		103.55	926.591	8	0	-2.3	464.298	2	18.4691	0.8157-0.8327	4850	93000	908041	24121	25-Aug-23_20230825_KP_UWA_PE_P6215_S1-A2_1_2505.d	2	2	O00267|SPT5H_HUMAN
IAMGSGTAV		91.57	805.4	9	0	-2.2	806.4	1	18.4872	1.3359-1.3525	1690	10500	908050	24130	25-Aug-23_20230825_KP_UWA_PE_P6215_S1-A2_1_2505.d	1	1	P16615|AT2A2_HUMAN;Q93084|AT2A3_HUMAN;O14983|AT2A1_HUMAN
YQDPDATSLKY		104.41	1299.6	11	0	-7.2	650.797	2	18.4161	0.9481-0.9650	708	10600	908054	24134	25-Aug-23_20230825_KP_UWA_PE_P6215_S1-A2_1_2505.d	1	1	Q86WJ1|CHD1L_HUMAN
RLQKALREW		40.77	1198.69	9	0	-0.8	400.568	3	18.3763	0.7352-0.7523			908063	24143	25-Aug-23_20230825_KP_UWA_PE_P6215_S1-A2_1_2505.d	1	1	Q15742|NAB2_HUMAN
HEQGLSTAL		71.1	954.477	9	0	1.3	955.479	1	18.408	1.4331-1.4496			909597	24153	25-Aug-23_20230825_KP_UWA_PE_P6215_S1-A2_1_2505.d	1	1	Q96I25|SPF45_HUMAN
GENADSQIKL		105.42	1073.54	10	0	-1.8	537.77	2	18.5092	0.8688-0.8857	28800	653000	909612	24168	25-Aug-23_20230825_KP_UWA_PE_P6215_S1-A2_1_2505.d	7	7	P07305|H10_HUMAN
AIGPREQW		83.45	955.487	8	0	-1.2	478.747	2	18.4275	0.8116-0.8286	4460	40100	909614	24170	25-Aug-23_20230825_KP_UWA_PE_P6215_S1-A2_1_2505.d	1	1	Q14331|FRG1_HUMAN
ITIKKRFKV		45.26	1131.75	9	0	-4.5	378.253	3	18.5718	0.7249-0.7420	27300	272000	909616	24172	25-Aug-23_20230825_KP_UWA_PE_P6215_S1-A2_1_2505.d	1	1	Q9NPE3|NOP10_HUMAN
GTLKERVQW		102.61	1115.61	9	0	1.8	558.809	2	18.4306	0.9101-0.9271	564	11300	909622	24178	25-Aug-23_20230825_KP_UWA_PE_P6215_S1-A2_1_2505.d	1	1	Q9UBW7|ZMYM2_HUMAN
TEHEKVAIL		106.34	1038.57	9	0	-4.7	520.287	2	18.4325	0.8640-0.8810	1380	17600	909623	24179	25-Aug-23_20230825_KP_UWA_PE_P6215_S1-A2_1_2505.d	1	1	Q96F63|CCD97_HUMAN
ETEHEPTKMFY		96.22	1410.61	11	0	4.3	706.312	2	18.4864	0.9711-0.9879	1330	9890	909627	24183	25-Aug-23_20230825_KP_UWA_PE_P6215_S1-A2_1_2505.d	1	1	Q86U86|PB1_HUMAN
ELITKAVAA		105.38	914.544	9	0	-3.4	458.274	2	18.4637	0.7959-0.8130	2200	21800	909630	24186	25-Aug-23_20230825_KP_UWA_PE_P6215_S1-A2_1_2505.d	2	2	P16402|H13_HUMAN;P16403|H12_HUMAN;P16401|H15_HUMAN;P10412|H14_HUMAN
EEIDHAVHL		105.38	1061.51	9	0	-0.4	531.76	2	18.5042	0.8891-0.9061	3300	22800	909635	24191	25-Aug-23_20230825_KP_UWA_PE_P6215_S1-A2_1_2505.d	1	1	P53582|MAP11_HUMAN
AVQGKQFHW		76.01	1099.56	9	0	2.3	550.783	2	18.4181	0.8850-0.9020	613	13800	909641	24197	25-Aug-23_20230825_KP_UWA_PE_P6215_S1-A2_1_2505.d	1	1	P26012|ITB8_HUMAN
REVTINQSL		87.19	1058.57	9	0	-8.8	530.285	2	18.408	0.8524-0.8694			909642	24198	25-Aug-23_20230825_KP_UWA_PE_P6215_S1-A2_1_2505.d	1	1	P08729|K2C7_HUMAN
AEDANPAGAL		10.53	927.43	10	0	6.2	928.436	1	18.4423	1.4067-1.4232	154	5790	909650	24206	25-Aug-23_20230825_KP_UWA_PE_P6215_S1-A2_1_2505.d	2	2	Q7KZ85|SPT6H_HUMAN
IAM(+15.99)GSGTAV		51.38	821.395	9	0	-0.8	822.396	1	18.4545	1.3286-1.3452	620	3310	911201	24233	25-Aug-23_20230825_KP_UWA_PE_P6215_S1-A2_1_2505.d	1	1	P16615|AT2A2_HUMAN;Q93084|AT2A3_HUMAN;O14983|AT2A1_HUMAN	Oxidation (M)	M3:Oxidation (M):1000.00
TTEESLRNYY		106.72	1274.58	10	0	0.7	638.292	2	18.4477	0.9244-0.9413	6230	190000	911212	24244	25-Aug-23_20230825_KP_UWA_PE_P6215_S1-A2_1_2505.d	4	4	P22626|ROA2_HUMAN
IADMGHLKY		106.46	1046.52	9	0	-0.8	524.264	2	18.472	0.8450-0.8620	9680	97500	911214	24246	25-Aug-23_20230825_KP_UWA_PE_P6215_S1-A2_1_2505.d	3	3	P12004|PCNA_HUMAN
RVSLARAVY		96.55	1033.6	9	0	-0.8	517.805	2	18.5026	0.8688-0.8857	4680	42500	911227	24259	25-Aug-23_20230825_KP_UWA_PE_P6215_S1-A2_1_2505.d	1	1	O15438|MRP3_HUMAN;P33527|MRP1_HUMAN
KVFKFKHSL		30.73	1132.68	9	0	-11.9	378.559	3	18.4397	0.6934-0.7105			911230	24262	25-Aug-23_20230825_KP_UWA_PE_P6215_S1-A2_1_2505.d	1	1	Q9P243|ZFAT_HUMAN
IADM(+15.99)GHLKY		101.38	1062.52	9	0	-2.2	532.261	2	18.4854	0.8450-0.8620	3760	38400	911234	24266	25-Aug-23_20230825_KP_UWA_PE_P6215_S1-A2_1_2505.d	2	2	P12004|PCNA_HUMAN	Oxidation (M)	M4:Oxidation (M):1000.00
ADMGHLKY		105.71	933.438	8	0	-2.2	467.722	2	18.487	0.8116-0.8286	822	20000	911235	24267	25-Aug-23_20230825_KP_UWA_PE_P6215_S1-A2_1_2505.d	2	2	P12004|PCNA_HUMAN
AVKARLAAL		88.53	911.592	9	0	-0.4	456.8	2	18.4677	0.8314-0.8484	673	8230	911239	24271	25-Aug-23_20230825_KP_UWA_PE_P6215_S1-A2_1_2505.d	1	1	Q13813|SPTN1_HUMAN
LSRTGVEL		104.23	873.492	8	0	-3	437.749	2	18.5179	0.7925-0.8096	1150	22700	911240	24272	25-Aug-23_20230825_KP_UWA_PE_P6215_S1-A2_1_2505.d	2	2	P21333|FLNA_HUMAN
KLLTSSAVHKW		105.53	1268.72	11	0	-3.9	635.362	2	18.4378	0.9609-0.9778	648	13300	911260	24292	25-Aug-23_20230825_KP_UWA_PE_P6215_S1-A2_1_2505.d	2	2	Q9UPU5|UBP24_HUMAN
NAIEGGTQL		21.45	901.451	9	0	-2.9	902.449	1	18.5532	1.4351-1.4516	1180	9070	912794	24302	25-Aug-23_20230825_KP_UWA_PE_P6215_S1-A2_1_2505.d	1	1	O60832|DKC1_HUMAN
IEGEPTSSL		102.55	931.45	9	0	-1.3	932.449	1	18.505	1.3730-1.3895	562	4940	912796	24304	25-Aug-23_20230825_KP_UWA_PE_P6215_S1-A2_1_2505.d	1	1	Q8WXI7|MUC16_HUMAN
TIKKRFKVL		55.8	1131.75	9	0	0.6	566.878	2	18.5649	0.9284-0.9454	30800	316000	912808	24316	25-Aug-23_20230825_KP_UWA_PE_P6215_S1-A2_1_2505.d	3	3	Q9NPE3|NOP10_HUMAN
LEAHLTRDEL		93.55	1195.62	10	0	-1	598.812	2	18.5327	0.9217-0.9386	1420	28700	912819	24327	25-Aug-23_20230825_KP_UWA_PE_P6215_S1-A2_1_2505.d	3	3	Q16236|NF2L2_HUMAN
SEEVTSTEL		71.54	993.45	9	0	1.1	994.451	1	18.5028	1.4687-1.4852	609	4930	912823	24331	25-Aug-23_20230825_KP_UWA_PE_P6215_S1-A2_1_2505.d	1	1	Q92618|ZN516_HUMAN
LITGGTYA		77.03	794.417	8	0	0.4	795.419	1	18.5652	1.3425-1.3591	1740	13300	912826	24334	25-Aug-23_20230825_KP_UWA_PE_P6215_S1-A2_1_2505.d	1	1	O60637|TSN3_HUMAN
YTDGPGEAL		11.94	921.408	9	0	3.8	922.412	1	18.5157	1.4127-1.4292	327	3530	914381	24365	25-Aug-23_20230825_KP_UWA_PE_P6215_S1-A2_1_2505.d	1	1	O15523|DDX3Y_HUMAN
IEAAVQDRL		57.3	1013.55	9	0	-4.6	507.777	2	18.5183	0.8450-0.8620	2280	20300	914397	24381	25-Aug-23_20230825_KP_UWA_PE_P6215_S1-A2_1_2505.d	1	1	Q96CS3|FAF2_HUMAN
HRPPPPPP		7.66	893.487	8	0	-4.9	447.745	2	18.5032	0.7871-0.8041			914399	24383	25-Aug-23_20230825_KP_UWA_PE_P6215_S1-A2_1_2505.d	1	1	O75909|CCNK_HUMAN
RMHEGIC(+119.00)AF		79.37	1181.48	9	0	4	591.744	2	18.536	0.9027-0.9196	2110	27900	914407	24391	25-Aug-23_20230825_KP_UWA_PE_P6215_S1-A2_1_2505.d	2	2	Q9BYK8|HELZ2_HUMAN	Cysteinylation	C7:Cysteinylation:1000.00
KELESQVSGL		89.56	1088.57	10	0	0.5	545.289	2	18.5941	0.8701-0.8871	2460	41600	914408	24392	25-Aug-23_20230825_KP_UWA_PE_P6215_S1-A2_1_2505.d	2	2	Q9P2E9|RRBP1_HUMAN
REKLQEEM(+15.99)L		27.09	1190.6	9	0	-1.5	596.3	2	18.5642	0.9040-0.9210	7770	76100	914411	24395	25-Aug-23_20230825_KP_UWA_PE_P6215_S1-A2_1_2505.d	1	1	P08670|VIME_HUMAN	Oxidation (M)	M8:Oxidation (M):1000.00
GELQEDSGL		101.96	946.424	9	0	-6.3	947.419	1	18.535	1.4503-1.4668			915963	24423	25-Aug-23_20230825_KP_UWA_PE_P6215_S1-A2_1_2505.d	2	2	Q9BUP0|EFHD1_HUMAN;Q96C19|EFHD2_HUMAN
GEDPQGTLV		100.5	914.434	9	0	11.6	915.446	1	18.535	1.4179-1.4344			915964	24424	25-Aug-23_20230825_KP_UWA_PE_P6215_S1-A2_1_2505.d	1	1	Q68CZ2|TENS3_HUMAN
YAGSGNVL		78.07	779.381	8	0	2.7	780.385	1	18.6748	1.3113-1.3279	2950	13800	915967	24427	25-Aug-23_20230825_KP_UWA_PE_P6215_S1-A2_1_2505.d	1	1	Q13200|PSMD2_HUMAN
AAAAVGGAL		47.39	699.391	9	0	0.2	700.394	1	18.7169	1.2401-1.2568	7660	37300	915969	24429	25-Aug-23_20230825_KP_UWA_PE_P6215_S1-A2_1_2505.d	1	1	Q9H2X8|I27L2_HUMAN
[truncated: 6,648 more rows]

## Sheet: P4724
Peptide	Alternate_I/L_Peptide	-10LgP	Mass	Length	Delta 1/k0	ppm	m/z	z	RT	1/k0 Range	Area RK_Pt4724	Intensity RK_Pt4724	Scan	Precursor Id	Source File	#Spec	#Spec RK_Pt4724	Accession	PTM	AScore
NQSEAGSHTI	NQSEAGSHTL	92.24	1042.47	10	0	-2.2	522.237	2	6.2144	0.8518-0.8688	2790	14800	300677	3497	25-Aug-23_20230825_KP_UWA_PE_P4724_S1-A1_1_2504.d	1	1	P04439|HLAA_HUMAN
NSNLVIHQR	NSNLVLHQR	67.79	1079.58	9	0	-3.8	540.794	2	9.3046	0.8891-0.9061			460117	10537	25-Aug-23_20230825_KP_UWA_PE_P4724_S1-A1_1_2504.d	1	1	Q6NX49|ZN544_HUMAN
EIKEDTNKW	ELKEDTNKW	56.71	1161.57	9	0	-3.1	581.786	2	11.2729	0.8864-0.9034	314	7630	559467	15399	25-Aug-23_20230825_KP_UWA_PE_P4724_S1-A1_1_2504.d	1	1	#CONTAM#Hsap38.chr9.31933343.31935202.-
NSSLIIHQR	NSSLILHQR	99.41	1066.59	9	0	-1.3	534.298	2	12.3243	0.9061-0.9230	1000	13500	609334	18022	25-Aug-23_20230825_KP_UWA_PE_P4724_S1-A1_1_2504.d	2	2	Q8WXB4|ZN606_HUMAN
ERSIHDAL	ERSLHDAI/ERSLHDAL	68.69	939.477	8	0	-6.8	470.74	2	12.4542	0.8205-0.8375	2420	22400	617457	18525	25-Aug-23_20230825_KP_UWA_PE_P4724_S1-A1_1_2504.d	2	2	P50991|TCPD_HUMAN
EEIREAFR	EELREAFR	79.76	1048.53	8	0	0.3	525.27	2	13.1879	0.8796-0.8966	516	7560	656119	20611	25-Aug-23_20230825_KP_UWA_PE_P4724_S1-A1_1_2504.d	1	1	P27482|CALL3_HUMAN;P0DP23|CALM1_HUMAN;P0DP25|CALM3_HUMAN;P0DP24|CALM2_HUMAN
DIAKIKKF	DLAKLKKF	80.03	961.596	8	0	-3	481.801	2	15.216	0.8497-0.8667	1140	19700	759789	26745	25-Aug-23_20230825_KP_UWA_PE_P4724_S1-A1_1_2504.d	1	1	P25205|MCM3_HUMAN
DTIELTRQVK	DTLELTRQVK	86.2	1201.67	10	0	-2.3	601.836	2	15.5202	0.9589-0.9758	1780	22100	774353	27593	25-Aug-23_20230825_KP_UWA_PE_P4724_S1-A1_1_2504.d	1	1	P39880|CUX1_HUMAN
DTRDAGYGGI	DTRDAGYGGL	85.15	1023.46	10	0	-2	512.735	2	16.0552	0.8606-0.8776	432	6260	801959	29291	25-Aug-23_20230825_KP_UWA_PE_P4724_S1-A1_1_2504.d	1	1	O75369|FLNB_HUMAN
DIGFVKNAGR	DLGFVKNAGR	99.75	1075.58	10	0	-8.9	538.788	2	16.2356	0.9068-0.9237	500	8600	811558	29746	25-Aug-23_20230825_KP_UWA_PE_P4724_S1-A1_1_2504.d	1	1	P48059|LIMS1_HUMAN
HRDIAARNVL	HRDLAARNVL	92.93	1163.65	10	0	-2.6	388.888	3	16.5496	0.7324-0.7495	237	11600	829283	30707	25-Aug-23_20230825_KP_UWA_PE_P4724_S1-A1_1_2504.d	2	2	Q05397|FAK1_HUMAN
RNFIHRDL	RNFLHRDL	22.9	1069.58	8	0	-9.1	357.528	3	16.9272	0.7283-0.7454	389	8600	845411	31595	25-Aug-23_20230825_KP_UWA_PE_P4724_S1-A1_1_2504.d	1	1	Q06418|TYRO3_HUMAN
AEQRGELAI	AEQRGELAL	63.78	985.519	9	0	-2.3	493.763	2	18.9929	0.8477-0.8647	1430	16400	951854	37454	25-Aug-23_20230825_KP_UWA_PE_P4724_S1-A1_1_2504.d	1	1	P05787|K2C8_HUMAN
PYLVLIHTL	PYLVLLHTL	26.11	1067.64	9	0	2.3	356.886	3	19.5787	0.6886-0.7057	5470	69000	977616	38832	25-Aug-23_20230825_KP_UWA_PE_P4724_S1-A1_1_2504.d	1	1	Q8TDW0|LRC8C_HUMAN
AVIFINTRR	AVIFLNTRR	91.04	1088.65	9	0	-0.5	545.327	2	20.7947	0.9047-0.9217	4650	82800	1042399	42655	25-Aug-23_20230825_KP_UWA_PE_P4724_S1-A1_1_2504.d	2	2	P60842|IF4A1_HUMAN
DVIGDEIC(+119.00)	DVLGDEIC(+119.00)	24.87	981.378	8	0	-1.6	982.379	1	21.2759	1.4542-1.4707	8900	48200	1061779	43747	25-Aug-23_20230825_KP_UWA_PE_P4724_S1-A1_1_2504.d	2	2	Q13829|BACD2_HUMAN;Q9H3F6|BACD3_HUMAN	Cysteinylation	C8:Cysteinylation:1000.00
DSFQKVILR	DSFQKVLLR	99.78	1104.63	9	0	0.4	553.319	2	22.0172	0.9074-0.9244	6600	80600	1107104	46400	25-Aug-23_20230825_KP_UWA_PE_P4724_S1-A1_1_2504.d	1	1	A6NNF4|ZN726_HUMAN;P0DKX0|ZN728_HUMAN;Q5JVG8|ZN506_HUMAN;Q8NEM1|ZN680_HUMAN;P0DPD5|ZN723_HUMAN;Q14593|ZN273_HUMAN;P35789|ZNF93_HUMAN;Q8NE65|ZN738_HUMAN;Q03936|ZNF92_HUMAN;A8MUV8|ZN727_HUMAN;O43345|ZN208_HUMAN;B4DX44|ZN736_HUMAN;O95780|ZN682_HUMAN
IPPPPPPPP	LPPPPPPPP	96.63	907.517	9	0	-1.7	908.518	1	22.3972	1.4008-1.4173	50000	439000	1116808	46960	25-Aug-23_20230825_KP_UWA_PE_P4724_S1-A1_1_2504.d	24	24	P49750|YLPM1_HUMAN;Q8TF74|WIPF2_HUMAN
DANGNSFATRI	DANGNSFATRL	100.29	1164.55	11	0	-2.1	583.279	2	22.5068	0.9040-0.9210	5210	104000	1126543	47551	25-Aug-23_20230825_KP_UWA_PE_P4724_S1-A1_1_2504.d	2	2
DIFDPSRNMAK	DLFDPSRNMAK	91.95	1292.62	11	0	1.3	647.314	2	22.4217	0.9805-0.9974	4150	43500	1128187	47671	25-Aug-23_20230825_KP_UWA_PE_P4724_S1-A1_1_2504.d	3	3	Q8TEU7|RPGF6_HUMAN
QHQKQLIAL	QHQKQLLAL	27.86	1077.63	9	0	-1.8	539.818	2	23.2036	0.9284-0.9454	734	7490	1167018	49926	25-Aug-23_20230825_KP_UWA_PE_P4724_S1-A1_1_2504.d	1	1	Q9H2K8|TAOK3_HUMAN
QITAVIINR	QITAVILNR	35.31	1026.62	9	0	-5.5	514.311	2	23.4773	0.8694-0.8864	1080	14600	1178319	50559	25-Aug-23_20230825_KP_UWA_PE_P4724_S1-A1_1_2504.d	1	1
EEGIIENTY	EEGLIENTY	14.37	1066.48	9	0	-0.3	1067.48	1	23.509	1.5286-1.5450	723	5270	1179929	50645	25-Aug-23_20230825_KP_UWA_PE_P4724_S1-A1_1_2504.d	1	1	Q9H920|RN121_HUMAN
EIIHRYVEL	ELIHRYVEL	98.02	1170.64	9	0	-3	586.322	2	26.5851	0.9372-0.9542	12900	205000	1333517	59453	25-Aug-23_20230825_KP_UWA_PE_P4724_S1-A1_1_2504.d	2	2	P56377|AP1S2_HUMAN
TVLPGEIQ	TVLPGELQ	29.12	855.47	8	0	2.4	856.475	1	26.68	1.3829-1.3994	1610	10700	1339942	59782	25-Aug-23_20230825_KP_UWA_PE_P4724_S1-A1_1_2504.d	1	1	O14771|ZN213_HUMAN;Q8IWY8|ZSC29_HUMAN
TRDAGYGGISL	TRDAGYGGLSL	76.35	1108.55	11	0	-3.3	555.278	2	26.6633	0.8891-0.9061	7910	53700	1341562	59878	25-Aug-23_20230825_KP_UWA_PE_P4724_S1-A1_1_2504.d	2	2	O75369|FLNB_HUMAN
QNISEDVI	QNISEDVL	73.53	916.45	8	0	-5.3	917.448	1	27.0165	1.4001-1.4166			1360766	60794	25-Aug-23_20230825_KP_UWA_PE_P4724_S1-A1_1_2504.d	1	1	O15397|IPO8_HUMAN
GELILDRHNF	GELLLDRHNF	58.81	1212.63	10	0	-4.6	607.314	2	27.3813	0.9454-0.9623	577	6240	1378522	61786	25-Aug-23_20230825_KP_UWA_PE_P4724_S1-A1_1_2504.d	1	1	Q9H9S4|CB39L_HUMAN
SEDGTVRIW	SEDGTVRLW	89.44	1061.51	9	0	-6.4	531.758	2	27.6754	0.8524-0.8694	6760	44300	1389825	62421	25-Aug-23_20230825_KP_UWA_PE_P4724_S1-A1_1_2504.d	2	2	P35606|COPB2_HUMAN
DGKDYIAL	DGKDYLAL	51.26	893.449	8	0	2	894.454	1	27.8232	1.4186-1.4351	1140	8400	1399520	62972	25-Aug-23_20230825_KP_UWA_PE_P4724_S1-A1_1_2504.d	1	1	P04439|HLAA_HUMAN;P10321|HLAC_HUMAN;P01889|HLAB_HUMAN;P01893|HLAH_HUMAN
NHLDSHILL	NHLDSHLLL	49.49	1060.57	9	0	-4.9	531.285	2	27.9552	0.8973-0.9142	575	8380	1407651	63483	25-Aug-23_20230825_KP_UWA_PE_P4724_S1-A1_1_2504.d	1	1	Q8WV16|DCAF4_HUMAN
EEITYDYKF	EELTYDYKF	31.07	1206.54	9	0	-0.1	604.276	2	29.3976	0.9393-0.9562	1070	10600	1478620	67396	25-Aug-23_20230825_KP_UWA_PE_P4724_S1-A1_1_2504.d	1	1	Q9UPS6|SET1B_HUMAN;O15047|SET1A_HUMAN
EVTKAKIIGF	EVTKAKLLGF	100.8	1104.65	10	0	-6	553.328	2	29.4368	0.9305-0.9474	3800	33700	1480229	67481	25-Aug-23_20230825_KP_UWA_PE_P4724_S1-A1_1_2504.d	1	1	O94973|AP2A2_HUMAN
DIYGGYAAY	DLYGGYAAY	59.81	991.429	9	0	2.6	992.433	1	29.5378	1.5049-1.5214	2160	14100	1485048	67728	25-Aug-23_20230825_KP_UWA_PE_P4724_S1-A1_1_2504.d	1	1	Q9NWB1|RFOX1_HUMAN
ERARLQIEI	ERARLQLEL	71.36	1126.65	9	0	-2.1	564.326	2	30.174	0.9190-0.9359	6240	33400	1522153	69781	25-Aug-23_20230825_KP_UWA_PE_P4724_S1-A1_1_2504.d	1	1	Q03252|LMNB2_HUMAN
EVALIGLGQQR	EVALLGLGQQR	47.01	1182.67	11	0	-3	592.338	2	30.6145	0.9271-0.9440	1180	9690	1543124	70940	25-Aug-23_20230825_KP_UWA_PE_P4724_S1-A1_1_2504.d	1	1	Q9HCJ5|ZSWM6_HUMAN
TRAGGLGINL	TRAGGLGLNL	68.93	970.556	10	0	-5.2	486.28	2	31.5021	0.8198-0.8368	5320	27100	1581837	73077	25-Aug-23_20230825_KP_UWA_PE_P4724_S1-A1_1_2504.d	1	1	Q3L8U1|CHD9_HUMAN;O14646|CHD1_HUMAN;Q9NRZ9|HELLS_HUMAN;Q8TD26|CHD6_HUMAN;O14647|CHD2_HUMAN;O60264|SMCA5_HUMAN;Q14839|CHD4_HUMAN;Q9HCK8|CHD8_HUMAN;Q12873|CHD3_HUMAN;P28370|SMCA1_HUMAN
TRADYLIKL	TRADYLLKL	17.58	1091.63	9	0	-4.9	546.819	2	31.5359	0.8898-0.9068	3360	28300	1586682	73350	25-Aug-23_20230825_KP_UWA_PE_P4724_S1-A1_1_2504.d	1	1	O14646|CHD1_HUMAN
EIVAIKILK	ELVAIKIIK	79.61	1025.68	9	0	-0.2	513.847	2	31.5443	0.8769-0.8939	1170	31200	1589915	73535	25-Aug-23_20230825_KP_UWA_PE_P4724_S1-A1_1_2504.d	2	2	Q86Z02|HIPK1_HUMAN;Q9H422|HIPK3_HUMAN
IHAAAVLL	LHAAAVLL	74.89	806.501	8	0	-3.4	807.502	1	31.7263	1.3882-1.4047	1360	8970	1597939	73939	25-Aug-23_20230825_KP_UWA_PE_P4724_S1-A1_1_2504.d	1	1	Q63HN8|RN213_HUMAN
YRAPEVIL	YRAPEVLL	53.48	959.544	8	0	-4.2	480.775	2	33.4437	0.8463-0.8633	5570	34600	1681841	78593	25-Aug-23_20230825_KP_UWA_PE_P4724_S1-A1_1_2504.d	1	1	P49759|CLK1_HUMAN;Q92630|DYRK2_HUMAN;P49760|CLK2_HUMAN
YRAPEIML	YRAPELML	57.82	991.516	8	0	-3.4	496.761	2	35.8403	0.8511-0.8681	6530	49200	1807924	85804	25-Aug-23_20230825_KP_UWA_PE_P4724_S1-A1_1_2504.d	2	2	P28482|MK01_HUMAN;P27361|MK03_HUMAN;Q15759|MK11_HUMAN
HRVLIFSQM	HRVLLFSQM	82.66	1129.61	9	0	-2.6	565.806	2	35.955	0.9047-0.9217	910	10500	1812821	86129	25-Aug-23_20230825_KP_UWA_PE_P4724_S1-A1_1_2504.d	1	1	Q14839|CHD4_HUMAN;Q12873|CHD3_HUMAN
HRLISEIL	HRLISELL	70.89	979.581	8	0	-5.9	490.793	2	36.4158	0.8443-0.8613	5010	98800	1838904	87828	25-Aug-23_20230825_KP_UWA_PE_P4724_S1-A1_1_2504.d	2	2	Q969G3|SMCE1_HUMAN
YIALNEDL	YLALNEDL	52.47	949.476	8	0	4.1	950.482	1	37.3101	1.4786-1.4951	11100	133000	1881036	90336	25-Aug-23_20230825_KP_UWA_PE_P4724_S1-A1_1_2504.d	2	2	P04439|HLAA_HUMAN;P10321|HLAC_HUMAN;P01889|HLAB_HUMAN;P01893|HLAH_HUMAN
IAGPVVEI	LAGPVVEI	44.33	796.469	8	0	-5.2	797.468	1	38.2022	1.3365-1.3531	1300	10100	1927838	92942	25-Aug-23_20230825_KP_UWA_PE_P4724_S1-A1_1_2504.d	1	1	Q86XI2|CNDG2_HUMAN
TRAGGLGIN	TRAGGLGLN	18.28	857.472	9	0	-3.1	858.472	1	38.3143	1.3882-1.4047	67700	362000	1934323	93331	25-Aug-23_20230825_KP_UWA_PE_P4724_S1-A1_1_2504.d	1	1	Q3L8U1|CHD9_HUMAN;O14646|CHD1_HUMAN;Q9NRZ9|HELLS_HUMAN;Q8TD26|CHD6_HUMAN;O14647|CHD2_HUMAN;O60264|SMCA5_HUMAN;Q14839|CHD4_HUMAN;Q9HCK8|CHD8_HUMAN;Q12873|CHD3_HUMAN;P28370|SMCA1_HUMAN
EIFRIGYEHW	EIFRLGYEHW	94.53	1348.66	10	0	-1.3	675.331	2	39.1231	1.0136-1.0304	382	4440	1974317	95225	25-Aug-23_20230825_KP_UWA_PE_P4724_S1-A1_1_2504.d	1	1	Q96KN8|PLAT5_HUMAN
YRAPEIII	YRAPEIIL/YRAPEILL/YRAPELLL	48.65	973.56	8	0	-6.6	487.781	2	40.258	0.8524-0.8694	9310	62800	2028939	98031	25-Aug-23_20230825_KP_UWA_PE_P4724_S1-A1_1_2504.d	3	3	Q13523|PRP4B_HUMAN
DIQNFSSSW	DLQNFSSSW	74.11	1082.47	9	0	2.7	1083.47	1	40.314	1.5122-1.5286	3190	19500	2032139	98183	25-Aug-23_20230825_KP_UWA_PE_P4724_S1-A1_1_2504.d	1	1	A8MU46|SMTL1_HUMAN
DIYEGQITAI	DIYEGQITAL	84.19	1121.56	10	0	-3.4	1122.56	1	40.9812	1.5791-1.5954	1080	6600	2067510	100026	25-Aug-23_20230825_KP_UWA_PE_P4724_S1-A1_1_2504.d	1	1	O94911|ABCA8_HUMAN;Q8N139|ABCA6_HUMAN;Q8WWZ4|ABCAA_HUMAN
EIIHEIAVL	EILHEIAVL	73.09	1035.6	9	0	-3.6	518.801	2	41.5559	0.8755-0.8925	26900	504000	2093153	101285	25-Aug-23_20230825_KP_UWA_PE_P4724_S1-A1_1_2504.d	5	5	Q9UEE5|ST17A_HUMAN
DVIGDEIC(+119.00)C(+119.00)W	DVLGDEIC(+119.00)C(+119.00)W	68.78	1389.47	10	0	-3.8	695.736	2	41.9577	0.9711-0.9879	60800	1810000	2118886	102634	25-Aug-23_20230825_KP_UWA_PE_P4724_S1-A1_1_2504.d	9	9	Q13829|BACD2_HUMAN;Q9H3F6|BACD3_HUMAN	Cysteinylation; Cysteinylation	C8:Cysteinylation:1000.00;C9:Cysteinylation:1000.00
TIIDLPGITR	TLIDLPGITR	93.56	1097.64	10	0	-4.5	549.824	2	43.3624	0.8708-0.8878	39300	236000	2179925	105761	25-Aug-23_20230825_KP_UWA_PE_P4724_S1-A1_1_2504.d	5	5	P20592|MX2_HUMAN
FAYTAKLIL	FAYTAKLLL	91.25	1038.61	9	0	-6.1	520.307	2	43.9025	0.8755-0.8925	815	8610	2216843	107627	25-Aug-23_20230825_KP_UWA_PE_P4724_S1-A1_1_2504.d	1	1	O14867|BACH1_HUMAN
DYIALNEDL	DYLALNEDL	84.98	1064.5	9	0	4.9	1065.51	1	44.4422	1.5699-1.5863	21000	515000	2247284	109112	25-Aug-23_20230825_KP_UWA_PE_P4724_S1-A1_1_2504.d	7	7	P04439|HLAA_HUMAN;P10321|HLAC_HUMAN;P01889|HLAB_HUMAN;P01893|HLAH_HUMAN
DVIGDEIC(+119.00)CW	DVLGDEIC(+119.00)CW/DVIGDEICC(+119.00)W/DVLGDEICC(+119.00)W	91.28	1270.47	10	0	-1.5	636.236	2	47.8511	0.9278-0.9447	6070	38900	2415351	117159	25-Aug-23_20230825_KP_UWA_PE_P4724_S1-A1_1_2504.d	2	2	Q13829|BACD2_HUMAN;Q9H3F6|BACD3_HUMAN	Cysteinylation	C8:Cysteinylation:1000.00
IGYPITLY	LGYPITLY	98.72	938.511	8	0	6.1	939.519	1	48.3773	1.4424-1.4588	358	6900	2445609	118461	25-Aug-23_20230825_KP_UWA_PE_P4724_S1-A1_1_2504.d	2	2	Q58FF7|H90B3_HUMAN;P08238|HS90B_HUMAN
PDQVIRVF	PDQVLRVF	53	972.539	8	0	-4	487.272	2	49.3729	0.8286-0.8456	452	11800	2491854	120510	25-Aug-23_20230825_KP_UWA_PE_P4724_S1-A1_1_2504.d	2	2	Q8TEU7|RPGF6_HUMAN
DIPDQVIRVF	DLPDQVLRVF	99.23	1200.65	10	0	-2.5	601.328	2	49.3873	0.9115-0.9284	36100	961000	2493397	120529	25-Aug-23_20230825_KP_UWA_PE_P4724_S1-A1_1_2504.d	4	4	Q8TEU7|RPGF6_HUMAN
TRISNIFVI	TRLSNIFVI	75.85	1061.62	9	0	-5.3	531.813	2	49.9554	0.8783-0.8952	11400	101000	2514143	121463	25-Aug-23_20230825_KP_UWA_PE_P4724_S1-A1_1_2504.d	2	2
DVIESVNLL	DVLESVNLL	82.62	1000.54	9	0	-5.9	1001.54	1	50.9819	1.4733-1.4898	162000	2640000	2574800	124208	25-Aug-23_20230825_KP_UWA_PE_P4724_S1-A1_1_2504.d	8	8	Q9BXS5|AP1M1_HUMAN;Q9Y6Q5|AP1M2_HUMAN
DILHSIFS	DILHSLFS	78.74	930.481	8	0	-5.1	466.243	2	51.9955	0.8266-0.8436	3320	52900	2624304	126468	25-Aug-23_20230825_KP_UWA_PE_P4724_S1-A1_1_2504.d	2	2	O00410|IPO5_HUMAN
TIIGVILS	TLLGVILS	28.61	814.516	8	0	0.9	815.52	1	52.4721	1.4014-1.4179	5690	27200	2641918	127318	25-Aug-23_20230825_KP_UWA_PE_P4724_S1-A1_1_2504.d	1	1	Q9Y2A7|NCKP1_HUMAN;P55160|NCKPL_HUMAN
DQIAKFWEI	DQLAKFWEL	54.17	1148.59	9	0	2.6	575.299	2	52.6641	0.8939-0.9108			2659578	128214	25-Aug-23_20230825_KP_UWA_PE_P4724_S1-A1_1_2504.d	1	1	Q9BY66|KDM5D_HUMAN
APVYLAAVI	APVYLAAVL	34.59	915.543	9	0	-7.8	916.538	1	53.5594	1.4812-1.4977	357	8370	2705012	130976	25-Aug-23_20230825_KP_UWA_PE_P4724_S1-A1_1_2504.d	1	1
ILAPVVKEI	LLAPVVKEI	13.98	980.627	9	0	10.5	981.64	1	54.3146	1.5391-1.5555			2744324	133712	25-Aug-23_20230825_KP_UWA_PE_P4724_S1-A1_1_2504.d	1	1	P46940|IQGA1_HUMAN
FFPDFIWT	FFPDFLWT	76.87	1071.51	8	0	-3	1072.51	1	55.1531	1.5804-1.5967	1910	32400	2786850	136614	25-Aug-23_20230825_KP_UWA_PE_P4724_S1-A1_1_2504.d	1	1	Q8N8V2|GBP7_HUMAN;Q96PP9|GBP4_HUMAN
AAFLIPLL	AAFLLPIL	65.42	856.542	8	0	-1.9	857.543	1	55.4258	1.4404-1.4569			2801469	137517	25-Aug-23_20230825_KP_UWA_PE_P4724_S1-A1_1_2504.d	1	1	Q9BUQ8|DDX23_HUMAN
ESAPEGQAQQR		100.54	1199.55	11	0	-6.4	600.777	2	3.4334	0.8728-0.8898	55000	888000	168298	658	25-Aug-23_20230825_KP_UWA_PE_P4724_S1-A1_1_2504.d	20	20	P67809|YBOX1_HUMAN
EAYPDGSSKEKR		95.21	1365.65	12	0	-3.6	456.221	3	3.5286	0.7242-0.7413	170	1230	172915	703	25-Aug-23_20230825_KP_UWA_PE_P4724_S1-A1_1_2504.d	5	5	Q2TAY7|SMU1_HUMAN
Q(+0.98)TIQKTTTR		81.35	1076.58	9	0	-2.9	539.294	2	3.7017	0.8654-0.8823	1600	6280	174448	712	25-Aug-23_20230825_KP_UWA_PE_P4724_S1-A1_1_2504.d	2	2	P05783|K1C18_HUMAN	Deamidation (NQ)	Q1:Deamidation (NQ):68.31
SEAEHQRAY		97.4	1089.48	9	0	0.2	545.747	2	3.5921	0.8586-0.8755			175993	733	25-Aug-23_20230825_KP_UWA_PE_P4724_S1-A1_1_2504.d	2	2	P13747|HLAE_HUMAN
ETQGQQPPQR		100.15	1167.56	10	0	-3.9	584.784	2	3.6773	0.8572-0.8742	3520	25400	179080	772	25-Aug-23_20230825_KP_UWA_PE_P4724_S1-A1_1_2504.d	5	5	P67809|YBOX1_HUMAN
DANGNIQQR		73.04	1014.48	9	0	-6.1	508.244	2	3.6555	0.8041-0.8212			179081	773	25-Aug-23_20230825_KP_UWA_PE_P4724_S1-A1_1_2504.d	2	2	Q92630|DYRK2_HUMAN
EAYPDGSSKEK		95.01	1209.55	11	0	-2.9	605.778	2	3.9651	0.8878-0.9047	685	4540	185244	840	25-Aug-23_20230825_KP_UWA_PE_P4724_S1-A1_1_2504.d	2	2	Q2TAY7|SMU1_HUMAN
DSAEDQKIHR		99.08	1197.57	10	0	10.6	400.201	3	3.7825	0.6619-0.6790			185250	846	25-Aug-23_20230825_KP_UWA_PE_P4724_S1-A1_1_2504.d	10	10	Q9H467|CUED2_HUMAN
TEHKSPDGRTY		68.09	1289.6	11	0	-7.9	430.868	3	3.8142	0.7099-0.7270			186791	863	25-Aug-23_20230825_KP_UWA_PE_P4724_S1-A1_1_2504.d	1	1	O75400|PR40A_HUMAN
EEEEKAKAY		35.02	1095.51	9	0	-6.8	548.755	2	3.9743	0.8348-0.8518	599	5960	188334	882	25-Aug-23_20230825_KP_UWA_PE_P4724_S1-A1_1_2504.d	2	2	Q96NC0|ZMAT2_HUMAN
YTKKLNTQ		85.2	994.545	8	0	-6	498.274	2	3.9501	0.8280-0.8450	199	1560	189877	901	25-Aug-23_20230825_KP_UWA_PE_P4724_S1-A1_1_2504.d	1	1	P02647|APOA1_HUMAN
ETEDTVKTTR		96.83	1178.58	10	0	-7.6	590.289	2	4.1398	0.8660-0.8830	966	3950	189883	907	25-Aug-23_20230825_KP_UWA_PE_P4724_S1-A1_1_2504.d	2	2	Q96BY6|DOC10_HUMAN
ETESGNISR		38.88	991.457	9	0	-8.8	496.729	2	3.9682	0.7966-0.8137	105	1490	191423	923	25-Aug-23_20230825_KP_UWA_PE_P4724_S1-A1_1_2504.d	1	1	Q08J23|NSUN2_HUMAN
TASPASSTTAR		89.88	1048.51	11	0	-4.6	525.26	2	3.9109	0.8130-0.8300	69.5	889	192962	938	25-Aug-23_20230825_KP_UWA_PE_P4724_S1-A1_1_2504.d	1	1	O00151|PDLI1_HUMAN
EEESQPAKKTY		98.53	1308.62	11	0	-11.6	655.306	2	3.9728	0.9129-0.9298			194499	951	25-Aug-23_20230825_KP_UWA_PE_P4724_S1-A1_1_2504.d	2	2	O75400|PR40A_HUMAN
EPAPGTNQR		98.97	968.467	9	0	-8	485.235	2	3.9157	0.8109-0.8280	1750	9080	194501	953	25-Aug-23_20230825_KP_UWA_PE_P4724_S1-A1_1_2504.d	3	3	Q9UBW8|CSN7A_HUMAN
DAAHPTNVQR		99.99	1107.54	10	0	-5	554.773	2	4.551	0.8477-0.8647	51600	889000	199141	1021	25-Aug-23_20230825_KP_UWA_PE_P4724_S1-A1_1_2504.d	18	18	P35222|CTNB1_HUMAN
VTAPPARNR		92.93	980.552	9	0	-10.2	327.853	3	4.3142	0.7188-0.7359	1190	2960	199145	1025	25-Aug-23_20230825_KP_UWA_PE_P4724_S1-A1_1_2504.d	2	2	Q9UFW8|CGBP1_HUMAN
DVQSVQEKR		43.93	1087.56	9	0	-3.5	544.784	2	4.3692	0.8789-0.8959	2080	5130	200688	1044	25-Aug-23_20230825_KP_UWA_PE_P4724_S1-A1_1_2504.d	1	1	Q8NHG7|SVIP_HUMAN
EANEGSKTLQR		95.27	1231.62	11	0	-7.8	616.807	2	4.1315	0.9406-0.9575			202237	1069	25-Aug-23_20230825_KP_UWA_PE_P4724_S1-A1_1_2504.d	2	2	Q99418|CYH2_HUMAN
ETLSQGQSQR		57.31	1132.55	10	0	-3.4	567.276	2	4.2895	0.8626-0.8796	1160	8930	203783	1091	25-Aug-23_20230825_KP_UWA_PE_P4724_S1-A1_1_2504.d	2	2	Q12923|PTN13_HUMAN
EGAPRQPPR		91.72	1006.53	9	0	-9.6	336.513	3	4.3646	0.7112-0.7283	3130	21600	203787	1095	25-Aug-23_20230825_KP_UWA_PE_P4724_S1-A1_1_2504.d	4	4	Q9P2P1|NYNRI_HUMAN
EVGGSPANTR		95.69	986.478	10	0	-1.7	494.243	2	4.3056	0.7966-0.8137	7270	35300	205337	1121	25-Aug-23_20230825_KP_UWA_PE_P4724_S1-A1_1_2504.d	4	4	P16298|PP2BB_HUMAN;Q08209|PP2BA_HUMAN
EEVSEKKSY		94.38	1097.52	9	0	-9.6	549.761	2	4.2972	0.8552-0.8722	209	5920	206879	1139	25-Aug-23_20230825_KP_UWA_PE_P4724_S1-A1_1_2504.d	2	2	Q96TC7|RMD3_HUMAN
DVSTAGTGASR		49.17	1020.48	11	0	-8.9	511.242	2	4.395	0.8075-0.8246	1360	4850	206880	1140	25-Aug-23_20230825_KP_UWA_PE_P4724_S1-A1_1_2504.d	2	2	P78545|ELF3_HUMAN
AEVEENKKM		22.52	1076.52	9	0	-9.6	539.258	2	4.3474	0.8300-0.8470	449	3130	208428	1164	25-Aug-23_20230825_KP_UWA_PE_P4724_S1-A1_1_2504.d	1	1	Q14839|CHD4_HUMAN
N(+0.98)NSDISSTR		30.36	993.436	9	0	-9.9	497.718	2	4.273	0.8021-0.8191	311	2250	208429	1165	25-Aug-23_20230825_KP_UWA_PE_P4724_S1-A1_1_2504.d	1	1	P01871|IGHM_HUMAN	Deamidation (NQ)	N1:Deamidation (NQ):0.00
EVTQNSPAAR		100.32	1071.53	10	0	-5.7	536.767	2	4.5083	0.8089-0.8259	1470	5190	209977	1189	25-Aug-23_20230825_KP_UWA_PE_P4724_S1-A1_1_2504.d	1	1	Q09666|AHNK_HUMAN
QPTDLGAHKR		95	1121.59	10	0	-9.9	374.866	3	4.4083	0.7229-0.7400	466	2230	209980	1192	25-Aug-23_20230825_KP_UWA_PE_P4724_S1-A1_1_2504.d	1	1	Q7Z5L9|I2BP2_HUMAN
ESVQGSHVTR		91.41	1098.54	10	0	-2.9	550.274	2	4.2901	0.8742-0.8912			209982	1194	25-Aug-23_20230825_KP_UWA_PE_P4724_S1-A1_1_2504.d	1	1	Q92503|S14L1_HUMAN
MTADSRSQVQR		95.1	1277.61	11	0	-2.4	639.81	2	4.4148	0.9318-0.9487	261	2370	211527	1215	25-Aug-23_20230825_KP_UWA_PE_P4724_S1-A1_1_2504.d	1	1	P60900|PSA6_HUMAN
DTLN(+0.98)GSTEKR		74.6	1120.54	10	0	-5.3	561.269	2	4.3219	0.8722-0.8891			211529	1217	25-Aug-23_20230825_KP_UWA_PE_P4724_S1-A1_1_2504.d	1	1	Q96PU8|QKI_HUMAN	Deamidation (NQ)	N4:Deamidation (NQ):1000.00
TRGPSSHEM		76.26	1000.44	9	0	-4.3	501.222	2	4.4279	0.8137-0.8307	908	3650	211537	1225	25-Aug-23_20230825_KP_UWA_PE_P4724_S1-A1_1_2504.d	1	1	Q9H0L4|CSTFT_HUMAN
EVADPTAHRR		25.47	1150.58	10	0	-2.9	576.295	2	4.5047	0.8572-0.8742	1170	5200	213085	1249	25-Aug-23_20230825_KP_UWA_PE_P4724_S1-A1_1_2504.d	1	1	Q63ZY3|KANK2_HUMAN
TAISKASAQQR		95.37	1159.63	11	0	1.2	580.821	2	4.3853	0.9501-0.9670			214625	1265	25-Aug-23_20230825_KP_UWA_PE_P4724_S1-A1_1_2504.d	2	2	O43143|DHX15_HUMAN
HTINGHNAEVRK		99.88	1374.71	12	0	-6.7	344.681	4	4.3853	0.6866-0.7037	1970	31100	214631	1271	25-Aug-23_20230825_KP_UWA_PE_P4724_S1-A1_1_2504.d	3	3	P22626|ROA2_HUMAN
IAEQPQPKR		98.34	1065.59	9	0	-8	356.2	3	4.4171	0.7167-0.7338	3950	18000	216176	1292	25-Aug-23_20230825_KP_UWA_PE_P4724_S1-A1_1_2504.d	3	3	Q9NRR3|C42S2_HUMAN
ETNGEFGKR		61.57	1036.49	9	0	-6.2	519.248	2	4.4171	0.8348-0.8518			216181	1297	25-Aug-23_20230825_KP_UWA_PE_P4724_S1-A1_1_2504.d	1	1	P61978|HNRPK_HUMAN
EEDSSGHTRAY		97.37	1250.52	11	0	-0.9	626.262	2	4.449	0.9081-0.9251	383	4260	217722	1314	25-Aug-23_20230825_KP_UWA_PE_P4724_S1-A1_1_2504.d	7	7	P52701|MSH6_HUMAN
SENSRVSHY		55.13	1077.48	9	0	-6.5	539.743	2	4.4774	0.8606-0.8776	265	1600	217731	1323	25-Aug-23_20230825_KP_UWA_PE_P4724_S1-A1_1_2504.d	1	1	P46109|CRKL_HUMAN
EEHLESHKKY		95.42	1298.63	10	0	-0.1	433.88	3	4.519	0.7256-0.7427	276	3320	219277	1345	25-Aug-23_20230825_KP_UWA_PE_P4724_S1-A1_1_2504.d	1	1	Q9Y2D5|AKAP2_HUMAN
EIYTKTDSK		88	1083.54	9	0	-4.9	542.774	2	4.4807	0.8626-0.8796	1150	4570	219280	1348	25-Aug-23_20230825_KP_UWA_PE_P4724_S1-A1_1_2504.d	2	2	Q12802|AKP13_HUMAN
EAGGSEIQR		34.54	945.452	9	0	-2.2	473.73	2	4.5048	0.7932-0.8103	688	4270	219282	1350	25-Aug-23_20230825_KP_UWA_PE_P4724_S1-A1_1_2504.d	1	1	Q96SN8|CK5P2_HUMAN
ESTGSIAKR		96.87	947.504	9	0	-5.9	474.754	2	3.9551	0.8103-0.8273	2970	35000	220828	1372	25-Aug-23_20230825_KP_UWA_PE_P4724_S1-A1_1_2504.d	5	5	P04075|ALDOA_HUMAN
NVTTVDTKRR		27.72	1188.66	10	0	-8.3	397.221	3	4.724	0.7037-0.7208	3210	13100	220831	1375	25-Aug-23_20230825_KP_UWA_PE_P4724_S1-A1_1_2504.d	1	1	O00299|CLIC1_HUMAN
YENQKQSSY		95	1145.5	9	0	-3.4	573.752	2	4.4854	0.8572-0.8742	385	4290	220837	1381	25-Aug-23_20230825_KP_UWA_PE_P4724_S1-A1_1_2504.d	2	2	Q92804|RBP56_HUMAN
TSFDSDRGSQR		94.54	1254.56	11	0	-7.2	419.188	3	4.7053	0.7406-0.7577	1130	4930	222381	1401	25-Aug-23_20230825_KP_UWA_PE_P4724_S1-A1_1_2504.d	1	1	Q9Y2L6|FRM4B_HUMAN
SSFDM(+15.99)AQKR		59.41	1084.5	9	0	-3.1	543.251	2	4.779	0.8497-0.8667	2870	6650	222384	1404	25-Aug-23_20230825_KP_UWA_PE_P4724_S1-A1_1_2504.d	1	1	O15539|RGS5_HUMAN	Oxidation (M)	M5:Oxidation (M):1000.00
AEDQRTSTY		91.09	1069.47	9	0	-7.5	535.734	2	4.536	0.8314-0.8484	238	5380	223928	1424	25-Aug-23_20230825_KP_UWA_PE_P4724_S1-A1_1_2504.d	3	3	Q96T49|PP16B_HUMAN
LAQQAVKRTAH		99.33	1221.69	11	0	-8.6	408.233	3	4.6528	0.7379-0.7550	859	8150	223931	1427	25-Aug-23_20230825_KP_UWA_PE_P4724_S1-A1_1_2504.d	1	1	P04844|RPN2_HUMAN
NVKDKPTVER		42.25	1184.65	10	0	-2.8	395.888	3	4.6077	0.7618-0.7789			225482	1454	25-Aug-23_20230825_KP_UWA_PE_P4724_S1-A1_1_2504.d	3	3	Q15438|CYH1_HUMAN
TVKKGKPELR		93.17	1154.71	10	0	-10.4	385.906	3	4.7508	0.7345-0.7516	1800	11800	225483	1455	25-Aug-23_20230825_KP_UWA_PE_P4724_S1-A1_1_2504.d	1	1	P62829|RL23_HUMAN
NHDPNTHHC(+119.00)L		78.96	1305.5	10	0	-1	436.171	3	4.6077	0.7290-0.7461	988	6470	225500	1472	25-Aug-23_20230825_KP_UWA_PE_P4724_S1-A1_1_2504.d	2	2	Q9H0D6|XRN2_HUMAN	Cysteinylation	C9:Cysteinylation:1000.00
DSVSSSNIKNR		99.61	1205.6	11	0	-0.7	603.804	2	4.7765	0.9305-0.9474	1890	9510	227034	1482	25-Aug-23_20230825_KP_UWA_PE_P4724_S1-A1_1_2504.d	1	1	Q53F19|NCBP3_HUMAN
EVYPEARKK		94.48	1118.61	9	0	-2	560.308	2	4.9225	0.8817-0.8986	15800	156000	227035	1483	25-Aug-23_20230825_KP_UWA_PE_P4724_S1-A1_1_2504.d	5	5	O00422|SAP18_HUMAN
EVQKQLQQR		42.44	1155.64	9	0	-7.3	578.818	2	4.7452	0.8959-0.9129	366	2770	228599	1523	25-Aug-23_20230825_KP_UWA_PE_P4724_S1-A1_1_2504.d	1	1	P51449|RORG_HUMAN
DVEGGGSEPTQR		101.17	1230.55	12	0	-7	616.274	2	4.8013	0.9000-0.9169	1410	12400	228606	1530	25-Aug-23_20230825_KP_UWA_PE_P4724_S1-A1_1_2504.d	4	4	O95671|ASML_HUMAN
EVADPTAHR		28.99	994.483	9	0	-2	498.245	2	4.809	0.8089-0.8259	1010	5750	230158	1558	25-Aug-23_20230825_KP_UWA_PE_P4724_S1-A1_1_2504.d	1	1	Q63ZY3|KANK2_HUMAN
QPAPPGSER		77.61	937.462	9	0	-5.9	469.733	2	4.9988	0.7803-0.7973	3770	8450	230159	1559	25-Aug-23_20230825_KP_UWA_PE_P4724_S1-A1_1_2504.d	1	1	Q9H9L7|AKIR1_HUMAN
EEEKTGKVKY		98.25	1209.62	10	0	-2.1	605.815	2	4.9207	0.8986-0.9156	9060	59800	230163	1563	25-Aug-23_20230825_KP_UWA_PE_P4724_S1-A1_1_2504.d	4	4	Q15269|PWP2_HUMAN
ITSSTKTIRR		90.46	1161.68	10	0	-11	388.229	3	4.7917	0.7160-0.7331	1070	9990	231709	1585	25-Aug-23_20230825_KP_UWA_PE_P4724_S1-A1_1_2504.d	1	1	P04839|CY24B_HUMAN
DTQERIKAER		96.54	1244.65	10	0	-10.3	415.883	3	4.9156	0.7536-0.7707	1490	7310	233273	1625	25-Aug-23_20230825_KP_UWA_PE_P4724_S1-A1_1_2504.d	1	1	P17535|JUND_HUMAN
NATSPQVQR		26.24	999.51	9	0	-3.6	500.758	2	4.7663	0.8089-0.8259			233276	1628	25-Aug-23_20230825_KP_UWA_PE_P4724_S1-A1_1_2504.d	1	1	Q13188|STK3_HUMAN
EIKSQQSEVTR		95.18	1303.67	11	0	-0.4	652.84	2	4.798	0.9339-0.9508	1130	22400	234811	1639	25-Aug-23_20230825_KP_UWA_PE_P4724_S1-A1_1_2504.d	5	5	Q9H299|SH3L3_HUMAN
QEHQGHQTF		38.43	1110.48	9	0	-2.9	556.245	2	5.0228	0.8470-0.8640	1880	5950	234821	1649	25-Aug-23_20230825_KP_UWA_PE_P4724_S1-A1_1_2504.d	1	1	Q8IYM9|TRI22_HUMAN
EANNQNFQQR		75.55	1247.56	10	0	-0.6	624.786	2	4.7971	0.8952-0.9122	79.7	1410	236367	1671	25-Aug-23_20230825_KP_UWA_PE_P4724_S1-A1_1_2504.d	2	2	Q6NZY4|ZCHC8_HUMAN
EAALGEAKKQ		54.33	1043.56	10	0	-2.2	522.784	2	4.8298	0.8375-0.8545			236369	1673	25-Aug-23_20230825_KP_UWA_PE_P4724_S1-A1_1_2504.d	1	1	P02545|LMNA_HUMAN
ETLKQQNVR		98.48	1114.61	9	0	-5.6	558.306	2	4.9034	0.8837-0.9007	586	3890	236375	1679	25-Aug-23_20230825_KP_UWA_PE_P4724_S1-A1_1_2504.d	1	1	O14646|CHD1_HUMAN
NVTTVDTKR		30.39	1032.56	9	0	-4.2	517.281	2	5.13	0.8382-0.8552	6470	17700	237927	1707	25-Aug-23_20230825_KP_UWA_PE_P4724_S1-A1_1_2504.d	1	1	O00299|CLIC1_HUMAN
EGGPTSVGR		98.67	858.419	9	0	-11.6	430.21	2	4.8615	0.7605-0.7775	377	3420	237934	1714	25-Aug-23_20230825_KP_UWA_PE_P4724_S1-A1_1_2504.d	2	2	Q6Y7W6|GGYF2_HUMAN
EIKGTNGQVTR		64.69	1201.64	11	0	-9.1	401.549	3	4.9973	0.7235-0.7406	4440	40200	237935	1715	25-Aug-23_20230825_KP_UWA_PE_P4724_S1-A1_1_2504.d	3	3	Q9H074|PAIP1_HUMAN
EEDEAC(+119.00)GRQY		54.63	1317.46	10	0	-5.1	659.731	2	4.9539	0.9129-0.9298	587	3610	237938	1718	25-Aug-23_20230825_KP_UWA_PE_P4724_S1-A1_1_2504.d	1	1	P14923|PLAK_HUMAN	Cysteinylation	C6:Cysteinylation:1000.00
EVGGGVGGSSR		95.04	960.462	11	0	-4.9	481.234	2	4.8677	0.7857-0.8028	1500	7220	237942	1722	25-Aug-23_20230825_KP_UWA_PE_P4724_S1-A1_1_2504.d	2	2	O75179|ANR17_HUMAN
EITGAGGKKYR		95.27	1178.64	11	0	-4.6	393.884	3	4.9226	0.7359-0.7529	165	3440	239494	1750	25-Aug-23_20230825_KP_UWA_PE_P4724_S1-A1_1_2504.d	1	1	Q9Y3Z3|SAMH1_HUMAN
EVEDGGHEHY		74.7	1170.46	10	0	-0.2	586.233	2	5.0094	0.9047-0.9217	700	3560	241036	1768	25-Aug-23_20230825_KP_UWA_PE_P4724_S1-A1_1_2504.d	1	1	Q01954|BNC1_HUMAN
DASSAVKVKR		98.46	1059.6	10	0	-4.2	530.804	2	5.0153	0.8681-0.8850	5160	50600	241037	1769	25-Aug-23_20230825_KP_UWA_PE_P4724_S1-A1_1_2504.d	4	4	Q13148|TADBP_HUMAN
DTGNIGQER		89.29	988.457	9	0	-6.7	495.23	2	5.2433	0.8014-0.8184	8590	60300	241039	1771	25-Aug-23_20230825_KP_UWA_PE_P4724_S1-A1_1_2504.d	3	3	Q01082|SPTB2_HUMAN
HSYTPTTSR		22.12	1048.49	9	0	-6	525.248	2	4.9198	0.8565-0.8735	215	4310	241049	1781	25-Aug-23_20230825_KP_UWA_PE_P4724_S1-A1_1_2504.d	1	1	O14639|ABLM1_HUMAN
TGNKIRYNS		90.73	1051.54	9	0	-5.1	526.773	2	5.1615	0.8395-0.8565	2230	8200	242599	1807	25-Aug-23_20230825_KP_UWA_PE_P4724_S1-A1_1_2504.d	1	1	P62891|RL39_HUMAN;Q59GN2|R39L5_HUMAN
ETVESKEKTLKR		95.31	1446.8	12	0	-1.3	483.272	3	4.9897	0.7550-0.7721	202	3270	242601	1809	25-Aug-23_20230825_KP_UWA_PE_P4724_S1-A1_1_2504.d	1	1	Q92576|PHF3_HUMAN
STSENITQK		90.69	1006.49	9	0	-5.3	504.249	2	5.0976	0.8130-0.8300	1600	4030	242612	1820	25-Aug-23_20230825_KP_UWA_PE_P4724_S1-A1_1_2504.d	1	1	O15523|DDX3Y_HUMAN;O00571|DDX3X_HUMAN
ETVESKEKTLK		99.9	1290.7	11	0	-4.6	646.352	2	5.0279	0.9454-0.9623	941	9100	244146	1830	25-Aug-23_20230825_KP_UWA_PE_P4724_S1-A1_1_2504.d	2	2	Q92576|PHF3_HUMAN
DSSRGAFSR		78.27	981.463	9	0	-6.8	491.733	2	5.1596	0.8116-0.8286	2070	6670	244150	1834	25-Aug-23_20230825_KP_UWA_PE_P4724_S1-A1_1_2504.d	1	1	O60759|CYTIP_HUMAN
ETMPC(+119.00)VKKK		94.82	1181.56	9	0	-8.9	394.855	3	5.0605	0.6756-0.6927	2180	17200	244156	1840	25-Aug-23_20230825_KP_UWA_PE_P4724_S1-A1_1_2504.d	3	3	P31350|RIR2_HUMAN	Cysteinylation	C5:Cysteinylation:1000.00
HTIN(+0.98)GHNAEVRK		100.55	1375.7	12	0	-7.1	459.567	3	5.053	0.7659-0.7830	1480	15900	244157	1841	25-Aug-23_20230825_KP_UWA_PE_P4724_S1-A1_1_2504.d	2	2	P22626|ROA2_HUMAN	Deamidation (NQ)	N4:Deamidation (NQ):62.26
ETAKPIPARR		95.09	1137.66	10	0	-7.2	380.223	3	4.9884	0.7324-0.7495			244158	1842	25-Aug-23_20230825_KP_UWA_PE_P4724_S1-A1_1_2504.d	1	1	Q15042|RB3GP_HUMAN
DSSETTMVKK		100.28	1124.54	10	0	-7.3	563.269	2	5.0808	0.8674-0.8844	1970	11200	244160	1844	25-Aug-23_20230825_KP_UWA_PE_P4724_S1-A1_1_2504.d	1	1	Q9UBE0|SAE1_HUMAN
ETFQKVKEK		99.01	1135.62	9	0	-0.8	568.816	2	4.9727	0.8973-0.9142	431	10600	245708	1868	25-Aug-23_20230825_KP_UWA_PE_P4724_S1-A1_1_2504.d	3	3	P02654|APOC1_HUMAN
NSVDIKQSR		33.79	1045.55	9	0	-7.7	523.776	2	5.092	0.8626-0.8796	1420	10500	245709	1869	25-Aug-23_20230825_KP_UWA_PE_P4724_S1-A1_1_2504.d	2	2	O75083|WDR1_HUMAN
REDEYKQKY		93.96	1257.6	9	0	-8.5	420.201	3	5.0718	0.7591-0.7762	395	5120	245716	1876	25-Aug-23_20230825_KP_UWA_PE_P4724_S1-A1_1_2504.d	1	1	O14974|MYPT1_HUMAN
NVKSEKVYTR		80.5	1222.67	10	0	-5.3	408.559	3	5.0519	0.7160-0.7331	241	3990	245717	1877	25-Aug-23_20230825_KP_UWA_PE_P4724_S1-A1_1_2504.d	1	1	O75955|FLOT1_HUMAN
EVDAAM(+15.99)AAR		69.63	948.433	9	0	-6.1	475.219	2	5.2578	0.7932-0.8103	2200	8370	245722	1882	25-Aug-23_20230825_KP_UWA_PE_P4724_S1-A1_1_2504.d	1	1	P22626|ROA2_HUMAN	Oxidation (M)	M6:Oxidation (M):1000.00
LKAVPSQKRT		42.44	1126.68	10	0	-8.4	376.563	3	5.0822	0.7297-0.7468	531	5570	245727	1887	25-Aug-23_20230825_KP_UWA_PE_P4724_S1-A1_1_2504.d	1	1	P31949|S10AB_HUMAN
DSGSADFRR		90.88	1009.46	9	0	-0.5	505.733	2	5.1795	0.8252-0.8422	1090	5830	247275	1911	25-Aug-23_20230825_KP_UWA_PE_P4724_S1-A1_1_2504.d	1	1	Q86VB7|C163A_HUMAN
EVAGTVTGQKR		55.62	1144.62	11	0	-8.2	382.542	3	5.0956	0.7311-0.7482	3030	22600	247278	1914	25-Aug-23_20230825_KP_UWA_PE_P4724_S1-A1_1_2504.d	2	2	Q86U44|MTA70_HUMAN
DAASKAWRK		63.5	1031.55	9	0	-7.8	344.853	3	5.052	0.6674-0.6845			247280	1916	25-Aug-23_20230825_KP_UWA_PE_P4724_S1-A1_1_2504.d	1	1	Q9Y490|TLN1_HUMAN
HTINGHNAEVR		101.65	1246.62	11	0	-5.4	416.542	3	5.3121	0.7523-0.7693	40400	1820000	247285	1921	25-Aug-23_20230825_KP_UWA_PE_P4724_S1-A1_1_2504.d	12	12	P22626|ROA2_HUMAN
EMQEVQSSR		97.55	1092.49	9	0	-3.8	547.246	2	5.052	0.8586-0.8755			247291	1927	25-Aug-23_20230825_KP_UWA_PE_P4724_S1-A1_1_2504.d	1	1	P22626|ROA2_HUMAN
QQ(+0.98)LAEKAKAG		25.52	1043.56	10	0	-2.9	522.784	2	5.0367	0.8416-0.8586	2140	9120	247297	1933	25-Aug-23_20230825_KP_UWA_PE_P4724_S1-A1_1_2504.d	1	1	O75533|SF3B1_HUMAN	Deamidation (NQ)	Q2:Deamidation (NQ):0.00
TVVSSKEVNK		100.46	1089.6	10	0	-3.6	545.804	2	5.1538	0.8626-0.8796	2110	20000	248845	1957	25-Aug-23_20230825_KP_UWA_PE_P4724_S1-A1_1_2504.d	1	1	P37108|SRP14_HUMAN
HREGSTQQL		68.51	1054.52	9	0	-8.2	528.258	2	5.1284	0.8348-0.8518	915	9160	248846	1958	25-Aug-23_20230825_KP_UWA_PE_P4724_S1-A1_1_2504.d	1	1	Q5T8P6|RBM26_HUMAN
EAVKEESIKR		96.08	1187.65	10	0	-11.1	396.885	3	5.0837	0.7420-0.7591			248849	1961	25-Aug-23_20230825_KP_UWA_PE_P4724_S1-A1_1_2504.d	1	1	O60313|OPA1_HUMAN
EVSNGSVVHR		92.34	1082.55	10	0	-6.3	542.274	2	5.2107	0.8660-0.8830	1680	8880	248856	1968	25-Aug-23_20230825_KP_UWA_PE_P4724_S1-A1_1_2504.d	1	1	Q14202|ZMYM3_HUMAN
EQAPSSPPR		94.55	967.472	9	0	-8	484.737	2	5.1948	0.7980-0.8150	3130	11800	248857	1969	25-Aug-23_20230825_KP_UWA_PE_P4724_S1-A1_1_2504.d	1	1	P10586|PTPRF_HUMAN
ELPPGSTKR		61.51	983.54	9	0	-2.9	492.773	2	5.0679	0.8307-0.8477	9870	27100	250406	1994	25-Aug-23_20230825_KP_UWA_PE_P4724_S1-A1_1_2504.d	2	2	P04637|P53_HUMAN
NSMDSNIHQR		21.69	1200.53	10	0	-4.2	601.267	2	5.1789	0.9149-0.9318	500	4860	250414	2002	25-Aug-23_20230825_KP_UWA_PE_P4724_S1-A1_1_2504.d	1	1	Q92859|NEO1_HUMAN
NLSKEDDVR		58.73	1074.53	9	0	-8.6	538.265	2	5.207	0.8810-0.8979	1250	18000	250425	2013	25-Aug-23_20230825_KP_UWA_PE_P4724_S1-A1_1_2504.d	2	2	P62753|RS6_HUMAN
DTSSLAGTRR		51.48	1062.54	10	0	-6.8	532.272	2	5.1471	0.8844-0.9013			251985	2049	25-Aug-23_20230825_KP_UWA_PE_P4724_S1-A1_1_2504.d	1	1	Q8TBE0|BAHD1_HUMAN
SGGNYRDNYDN		100.09	1273.5	11	0	-0.4	637.752	2	5.2441	0.8925-0.9095	1560	8020	251993	2057	25-Aug-23_20230825_KP_UWA_PE_P4724_S1-A1_1_2504.d	1	1	P98179|RBM3_HUMAN
NTIQNEAQR		74.42	1072.53	9	0	-2.4	537.266	2	5.3379	0.8565-0.8735	12400	151000	253544	2084	25-Aug-23_20230825_KP_UWA_PE_P4724_S1-A1_1_2504.d	3	3	Q9HBI5|CC014_HUMAN
SSASDVMSHKR		92.16	1203.57	11	0	1.7	402.195	3	5.1789	0.7016-0.7188			253548	2088	25-Aug-23_20230825_KP_UWA_PE_P4724_S1-A1_1_2504.d	1	1	Q6WKZ4|RFIP1_HUMAN
DTWKQSTQR		53.95	1148.56	9	0	-2.5	575.282	2	5.373	0.8905-0.9074	4520	18400	253551	2091	25-Aug-23_20230825_KP_UWA_PE_P4724_S1-A1_1_2504.d	2	2	P01344|IGF2_HUMAN
HEAAPGKASY		91.59	1029.49	10	0	-3.9	515.747	2	5.2359	0.8314-0.8484	981	8510	253557	2097	25-Aug-23_20230825_KP_UWA_PE_P4724_S1-A1_1_2504.d	2	2	Q9P0V8|SLAF8_HUMAN
EVNNEMANR		29.18	1075.47	9	0	-1.2	538.74	2	5.31	0.8388-0.8558	1070	5240	253564	2104	25-Aug-23_20230825_KP_UWA_PE_P4724_S1-A1_1_2504.d	1	1	Q9H0Q0|CYRIA_HUMAN
ETITESAGRQQK		100.25	1346.68	12	0	-3.4	674.341	2	5.2106	0.9879-1.0048			255102	2118	25-Aug-23_20230825_KP_UWA_PE_P4724_S1-A1_1_2504.d	2	2	Q9UM00|TMCO1_HUMAN
TSGGTTALR		90.55	862.451	9	0	-7.1	432.227	2	5.5211	0.7734-0.7905	2450	9890	255108	2124	25-Aug-23_20230825_KP_UWA_PE_P4724_S1-A1_1_2504.d	2	2	Q16531|DDB1_HUMAN
EVDGTHHTLR		48.24	1163.57	10	0	-2.5	388.86	3	5.2189	0.7201-0.7372	116	3160	255118	2134	25-Aug-23_20230825_KP_UWA_PE_P4724_S1-A1_1_2504.d	1	1	Q9BXL7|CAR11_HUMAN
DVAQPDQTR		35.41	1028.49	9	0	-6.1	515.246	2	4.9397	0.8225-0.8395	5000	28900	256664	2156	25-Aug-23_20230825_KP_UWA_PE_P4724_S1-A1_1_2504.d	2	2	P22087|FBRL_HUMAN
EVANGKKSHW		69.18	1154.58	10	0	-8.9	385.863	3	5.3489	0.7133-0.7304	1230	8850	256667	2159	25-Aug-23_20230825_KP_UWA_PE_P4724_S1-A1_1_2504.d	1	1	Q96LI5|CNO6L_HUMAN
HHSEEGRDTL		37.2	1179.53	10	0	-9.9	394.177	3	5.3013	0.7126-0.7297	408	9050	256686	2178	25-Aug-23_20230825_KP_UWA_PE_P4724_S1-A1_1_2504.d	2	2	O43164|PJA2_HUMAN
NANDLANSR		71.39	973.458	9	0	-4.3	487.731	2	5.0442	0.8055-0.8225	3990	25200	258231	2199	25-Aug-23_20230825_KP_UWA_PE_P4724_S1-A1_1_2504.d	2	2	Q9Y5V3|MAGD1_HUMAN
TAIKGVGRR		50.7	956.588	9	0	-7.2	319.866	3	5.274	0.6749-0.6920			258234	2202	25-Aug-23_20230825_KP_UWA_PE_P4724_S1-A1_1_2504.d	1	1	P62269|RS18_HUMAN
HVQDPQNTVK		98.91	1164.59	10	0	0.3	583.299	2	5.2712	0.9081-0.9251	655	14400	258235	2203	25-Aug-23_20230825_KP_UWA_PE_P4724_S1-A1_1_2504.d	2	2	Q96HW7|INT4_HUMAN
RVAS(+79.97)PTSGVKR		80.14	1236.63	11	0	-9.7	413.212	3	5.274	0.7160-0.7331			258239	2207	25-Aug-23_20230825_KP_UWA_PE_P4724_S1-A1_1_2504.d	1	1	Q9Y4H2|IRS2_HUMAN	Phosphorylation (STY)	S4:Phosphorylation (STY):38.16
EVQVASQSSQR		88.68	1217.6	11	0	-3	609.802	2	5.4676	0.9284-0.9454	2650	17300	258241	2209	25-Aug-23_20230825_KP_UWA_PE_P4724_S1-A1_1_2504.d	2	2	P12270|TPR_HUMAN
ESENKIPATQKS		85.02	1330.67	12	0	0.3	666.341	2	5.4074	0.9501-0.9670	134	886	259787	2231	25-Aug-23_20230825_KP_UWA_PE_P4724_S1-A1_1_2504.d	1	1	O75506|HSBP1_HUMAN
HREEGGENL		92.78	1039.47	9	0	-2.1	520.738	2	5.311	0.8232-0.8402	466	9290	259791	2235	25-Aug-23_20230825_KP_UWA_PE_P4724_S1-A1_1_2504.d	1	1	P08133|ANXA6_HUMAN
HTPSVAASSQAR		54.89	1210.61	12	0	-5	606.304	2	5.3819	0.9068-0.9237	979	6760	259796	2240	25-Aug-23_20230825_KP_UWA_PE_P4724_S1-A1_1_2504.d	1	1	Q8NF50|DOCK8_HUMAN
ETPSTSNVSGR		85.23	1133.53	11	0	-3.1	567.768	2	5.409	0.8640-0.8810	1620	9940	259801	2245	25-Aug-23_20230825_KP_UWA_PE_P4724_S1-A1_1_2504.d	1	1	Q9HCM1|RESF1_HUMAN
ITKDPAAEAR		95.73	1070.57	10	0	-9	357.86	3	5.3529	0.7256-0.7427	164	2170	259805	2249	25-Aug-23_20230825_KP_UWA_PE_P4724_S1-A1_1_2504.d	1	1	P04843|RPN1_HUMAN
AVAAVAARRR		80.66	1039.64	10	0	-5.6	520.82	2	5.3782	0.9149-0.9318	655	8600	261351	2271	25-Aug-23_20230825_KP_UWA_PE_P4724_S1-A1_1_2504.d	1	1	Q14697|GANAB_HUMAN
EVNKAGTQY		84.17	1008.49	9	0	-4.2	505.246	2	5.5511	0.8103-0.8273	8000	55100	261354	2274	25-Aug-23_20230825_KP_UWA_PE_P4724_S1-A1_1_2504.d	3	3	P50453|SPB9_HUMAN
EASRLAHYNKR		100.33	1343.71	11	0	-4.7	448.905	3	5.466	0.7523-0.7693	3990	29000	261356	2276	25-Aug-23_20230825_KP_UWA_PE_P4724_S1-A1_1_2504.d	1	1	P62807|H2B1C_HUMAN;P23527|H2B1O_HUMAN;Q99879|H2B1M_HUMAN;O60814|H2B1K_HUMAN;P58876|H2B1D_HUMAN;Q6DN03|H2B2C_HUMAN;Q8N257|H2B3B_HUMAN;Q93079|H2B1H_HUMAN;P33778|H2B1B_HUMAN;Q99877|H2B1N_HUMAN;Q6DRA6|H2B2D_HUMAN;P06899|H2B1J_HUMAN;Q5QNW6|H2B2F_HUMAN;Q16778|H2B2E_HUMAN;Q99880|H2B1L_HUMAN
NSARIGAVKR		37.16	1070.63	10	0	-10.2	357.879	3	5.4274	0.6934-0.7105	1010	7870	261358	2278	25-Aug-23_20230825_KP_UWA_PE_P4724_S1-A1_1_2504.d	1	1	Q9Y4C1|KDM3A_HUMAN
AAPDITGHKR		95.78	1064.57	10	0	-10.7	355.859	3	5.4059	0.6639-0.6811	422	3450	261359	2279	25-Aug-23_20230825_KP_UWA_PE_P4724_S1-A1_1_2504.d	1	1	Q9Y639|NPTN_HUMAN
DVTGSVKSER		60.13	1076.55	10	0	-6.2	539.274	2	5.4023	0.8952-0.9122	559	4450	262914	2310	25-Aug-23_20230825_KP_UWA_PE_P4724_S1-A1_1_2504.d	1	1	O75379|VAMP4_HUMAN
ETATRAALQKR		99.38	1243.7	11	0	-7.1	415.569	3	5.4275	0.7475-0.7646	1090	11400	262918	2314	25-Aug-23_20230825_KP_UWA_PE_P4724_S1-A1_1_2504.d	1	1	P62745|RHOB_HUMAN
EASRLAHYNK		94.27	1187.6	10	0	-6.9	396.871	3	5.4475	0.7201-0.7372	3200	27800	262919	2315	25-Aug-23_20230825_KP_UWA_PE_P4724_S1-A1_1_2504.d	2	2	P62807|H2B1C_HUMAN;P23527|H2B1O_HUMAN;Q99879|H2B1M_HUMAN;O60814|H2B1K_HUMAN;P58876|H2B1D_HUMAN;Q6DN03|H2B2C_HUMAN;Q8N257|H2B3B_HUMAN;Q93079|H2B1H_HUMAN;P33778|H2B1B_HUMAN;Q99877|H2B1N_HUMAN;Q6DRA6|H2B2D_HUMAN;P06899|H2B1J_HUMAN;Q5QNW6|H2B2F_HUMAN;Q16778|H2B2E_HUMAN;Q99880|H2B1L_HUMAN
TTAPTPAAR		85.76	884.472	9	0	-8.7	443.237	2	5.5669	0.7741-0.7912	5200	20200	262923	2319	25-Aug-23_20230825_KP_UWA_PE_P4724_S1-A1_1_2504.d	1	1	Q7Z6Z7|HUWE1_HUMAN
SSYGGPAS		100.39	724.303	8	0	-9	725.3	1	5.401	1.1995-1.2161	543	7070	264472	2344	25-Aug-23_20230825_KP_UWA_PE_P4724_S1-A1_1_2504.d	7	7	P31943|HNRH1_HUMAN;P55795|HNRH2_HUMAN
LTHDSPSVR		80.86	1010.51	9	0	-12.9	337.839	3	5.4223	0.6886-0.7057	1070	13300	264495	2367	25-Aug-23_20230825_KP_UWA_PE_P4724_S1-A1_1_2504.d	2	2	P09234|RU1C_HUMAN
SAFGDRPEKR		93.34	1161.59	10	0	-0.3	388.202	3	5.5586	0.7085-0.7256	1530	9390	264498	2370	25-Aug-23_20230825_KP_UWA_PE_P4724_S1-A1_1_2504.d	1	1	O15027|SC16A_HUMAN
HGQGSYSYSNS		77.12	1185.47	11	0	-1.6	593.738	2	5.5038	0.8674-0.8844	813	8700	264508	2380	25-Aug-23_20230825_KP_UWA_PE_P4724_S1-A1_1_2504.d	2	2	Q12906|ILF3_HUMAN
SVQQQRQEQSY		100.05	1379.64	11	0	-8.2	690.82	2	5.5187	0.9494-0.9663	871	9900	266057	2405	25-Aug-23_20230825_KP_UWA_PE_P4724_S1-A1_1_2504.d	2	2	O60664|PLIN3_HUMAN
DVSGNAIKR		61.86	958.52	9	0	-4.9	480.262	2	5.5454	0.8354-0.8524	1520	8410	266078	2426	25-Aug-23_20230825_KP_UWA_PE_P4724_S1-A1_1_2504.d	1	1	Q15700|DLG2_HUMAN;Q12959|DLG1_HUMAN;Q92796|DLG3_HUMAN
STATVQAAER		71.16	1032.52	10	0	-6.7	517.261	2	5.4629	0.8150-0.8320	181	3340	266085	2433	25-Aug-23_20230825_KP_UWA_PE_P4724_S1-A1_1_2504.d	1	1	Q709C8|VP13C_HUMAN
SAYDQKNIRR		95.17	1249.65	10	0	-6.1	417.553	3	5.1601	0.7044-0.7215	3760	95800	266087	2435	25-Aug-23_20230825_KP_UWA_PE_P4724_S1-A1_1_2504.d	4	4	Q14188|TFDP2_HUMAN;Q14186|TFDP1_HUMAN
STVVSSKEVNK		91.7	1176.63	11	0	-6.5	589.318	2	5.5424	0.9101-0.9271	1160	8360	267625	2449	25-Aug-23_20230825_KP_UWA_PE_P4724_S1-A1_1_2504.d	1	1	P37108|SRP14_HUMAN
SNFHAQVKR		74	1085.57	9	0	-12.9	362.858	3	5.5086	0.6941-0.7112	247	3440	267631	2455	25-Aug-23_20230825_KP_UWA_PE_P4724_S1-A1_1_2504.d	1	1	Q6PCB5|RSBNL_HUMAN
DLAEPSKSQTR		93.13	1230.62	11	0	-6.2	616.311	2	5.5321	0.9284-0.9454	620	3940	267647	2471	25-Aug-23_20230825_KP_UWA_PE_P4724_S1-A1_1_2504.d	1	1	Q86UV5|UBP48_HUMAN
ESVGGRVAER		23.69	1058.55	10	0	-3.2	530.276	2	5.5477	0.8504-0.8674	3420	24600	267649	2473	25-Aug-23_20230825_KP_UWA_PE_P4724_S1-A1_1_2504.d	1	1	Q9UHB6|LIMA1_HUMAN
ESVGSMAKR		84.47	963.481	9	0	-2.1	482.744	2	5.4645	0.8171-0.8341			267650	2474	25-Aug-23_20230825_KP_UWA_PE_P4724_S1-A1_1_2504.d	1	1	P09972|ALDOC_HUMAN
EAIQKSVTR		21.32	1030.58	9	0	-4.3	516.291	2	5.6065	0.8633-0.8803	3550	19700	269189	2489	25-Aug-23_20230825_KP_UWA_PE_P4724_S1-A1_1_2504.d	1	1	Q969H6|POP5_HUMAN
SNFYQNHRR		63.72	1220.58	9	0	-9.3	407.861	3	5.5527	0.6927-0.7099	464	4040	269201	2501	25-Aug-23_20230825_KP_UWA_PE_P4724_S1-A1_1_2504.d	1	1	Q9NV96|CC50A_HUMAN
NHVEGQKL		62.74	923.482	8	0	-9.2	462.742	2	5.7129	0.7966-0.8137	595	2050	269205	2505	25-Aug-23_20230825_KP_UWA_PE_P4724_S1-A1_1_2504.d	2	2	Q14204|DYHC1_HUMAN
EIKEKVHKY		100.16	1172.66	9	0	-3.1	587.33	2	5.5997	0.9095-0.9264	10400	185000	270756	2532	25-Aug-23_20230825_KP_UWA_PE_P4724_S1-A1_1_2504.d	4	4	Q86WH2|RASF3_HUMAN
TTATMATSGSAR		91.36	1153.54	12	0	-4.8	577.771	2	5.5279	0.8715-0.8884			270757	2533	25-Aug-23_20230825_KP_UWA_PE_P4724_S1-A1_1_2504.d	1	1	P38919|IF4A3_HUMAN
N(+0.98)VTTVDTKR		50.14	1033.54	9	0	5	517.777	2	5.5279	0.8422-0.8592			270758	2534	25-Aug-23_20230825_KP_UWA_PE_P4724_S1-A1_1_2504.d	1	1	O00299|CLIC1_HUMAN	Deamidation (NQ)	N1:Deamidation (NQ):1000.00
HVVEVQEKSSGR		76.68	1353.7	12	0	-4.7	452.236	3	5.5712	0.7884-0.8055	565	8790	270779	2555	25-Aug-23_20230825_KP_UWA_PE_P4724_S1-A1_1_2504.d	1	1	P47756|CAPZB_HUMAN
EQSTIVKER		38.99	1088.58	9	0	-8.1	545.291	2	5.5597	0.8898-0.9068			272336	2588	25-Aug-23_20230825_KP_UWA_PE_P4724_S1-A1_1_2504.d	1	1	Q02790|FKBP4_HUMAN
ESMQRFHNR		85.65	1203.56	9	0	-3.4	402.189	3	5.5597	0.7092-0.7263			272340	2592	25-Aug-23_20230825_KP_UWA_PE_P4724_S1-A1_1_2504.d	1	1	Q6P2Q9|PRP8_HUMAN
EAAATEIRR		81.15	1015.54	9	0	-3.9	508.773	2	5.7381	0.8361-0.8531	4170	17800	273895	2623	25-Aug-23_20230825_KP_UWA_PE_P4724_S1-A1_1_2504.d	1	1	P56545|CTBP2_HUMAN
TSGPGSRISS		50.96	947.467	10	0	-4.4	474.736	2	5.6187	0.7946-0.8116	670	5840	273896	2624	25-Aug-23_20230825_KP_UWA_PE_P4724_S1-A1_1_2504.d	1	1	P05787|K2C8_HUMAN
EVLSQKKMHR		95.06	1254.69	10	0	-7.5	419.231	3	5.6515	0.7529-0.7700	943	10600	273897	2625	25-Aug-23_20230825_KP_UWA_PE_P4724_S1-A1_1_2504.d	1	1	P21333|FLNA_HUMAN
YDAEISRKR		20.77	1136.59	9	0	-8.3	379.867	3	5.6562	0.7044-0.7215	9140	37200	273898	2626	25-Aug-23_20230825_KP_UWA_PE_P4724_S1-A1_1_2504.d	1	1	Q96T88|UHRF1_HUMAN
EIKERIAKR		62.41	1141.69	9	0	-6.4	381.567	3	5.6729	0.7057-0.7229	2110	17300	273903	2631	25-Aug-23_20230825_KP_UWA_PE_P4724_S1-A1_1_2504.d	1	1	Q9UBW5|BIN2_HUMAN
FVKDNVTKR		42.45	1105.62	9	0	-8	369.544	3	5.636	0.7181-0.7352	352	4620	273906	2634	25-Aug-23_20230825_KP_UWA_PE_P4724_S1-A1_1_2504.d	1	1	Q8N8A2|ANR44_HUMAN
DAIDRSGHVTR		80.45	1225.62	11	0	-7.6	409.541	3	5.6174	0.7605-0.7775	251	4550	273911	2639	25-Aug-23_20230825_KP_UWA_PE_P4724_S1-A1_1_2504.d	1	1	Q8IX18|DHX40_HUMAN
NAIGGKYNR		39.01	991.52	9	0	-3.2	496.763	2	5.3743	0.8504-0.8674	4590	55200	273920	2648	25-Aug-23_20230825_KP_UWA_PE_P4724_S1-A1_1_2504.d	5	5	P14324|FPPS_HUMAN
DVSQTTVSR		25.07	991.493	9	0	-6.6	496.748	2	5.6262	0.8171-0.8341	1000	10100	275464	2668	25-Aug-23_20230825_KP_UWA_PE_P4724_S1-A1_1_2504.d	1	1	Q9NQT8|KI13B_HUMAN
EPYANPTKR		100.35	1074.55	9	0	-1.5	538.277	2	5.6585	0.8762-0.8932	4180	57400	275472	2676	25-Aug-23_20230825_KP_UWA_PE_P4724_S1-A1_1_2504.d	2	2	P52272|HNRPM_HUMAN
ETLSQSPQGR		95.43	1101.54	10	0	-4.3	551.773	2	5.6922	0.8518-0.8688	2270	11400	275484	2688	25-Aug-23_20230825_KP_UWA_PE_P4724_S1-A1_1_2504.d	1	1	Q15365|PCBP1_HUMAN
AVAAVAARR		99.41	883.535	9	0	-9.5	442.768	2	5.7664	0.8177-0.8348	101000	833000	277040	2720	25-Aug-23_20230825_KP_UWA_PE_P4724_S1-A1_1_2504.d	8	8	Q14697|GANAB_HUMAN
EVVDKSQVSRTR		83.63	1402.75	12	0	-4.9	468.587	3	5.6549	0.7891-0.8062			277041	2721	25-Aug-23_20230825_KP_UWA_PE_P4724_S1-A1_1_2504.d	1	1	Q969R5|LMBL2_HUMAN
EVVKENIRK		28.97	1113.65	9	0	-14.3	372.217	3	5.6746	0.6879-0.7051	171	5650	277043	2723	25-Aug-23_20230825_KP_UWA_PE_P4724_S1-A1_1_2504.d	1	1	Q96E52|OMA1_HUMAN
TIVKPQESAHR		95.18	1264.69	11	0	-7.4	422.565	3	5.7268	0.7523-0.7693	1410	12900	277048	2728	25-Aug-23_20230825_KP_UWA_PE_P4724_S1-A1_1_2504.d	1	1	Q9UHD8|SEPT9_HUMAN
EASRHAIMR		64.43	1069.55	9	0	-11.4	357.516	3	5.7126	0.7126-0.7297	890	8640	277049	2729	25-Aug-23_20230825_KP_UWA_PE_P4724_S1-A1_1_2504.d	1	1	P35222|CTNB1_HUMAN
NHVNSGC(+119.00)QL		70.75	1089.43	9	0	-3	545.719	2	5.7683	0.8429-0.8599	5640	30700	277052	2732	25-Aug-23_20230825_KP_UWA_PE_P4724_S1-A1_1_2504.d	2	2	P05412|JUN_HUMAN	Cysteinylation	C7:Cysteinylation:1000.00
AESGRGQVM		98.19	933.434	9	0	-4.5	467.72	2	5.7005	0.7973-0.8143	1190	9140	277053	2733	25-Aug-23_20230825_KP_UWA_PE_P4724_S1-A1_1_2504.d	1	1	P24001|IL32_HUMAN
DVYTPKSSR		99.4	1051.53	9	0	-5.4	526.767	2	5.7753	0.8640-0.8810	32000	500000	277060	2740	25-Aug-23_20230825_KP_UWA_PE_P4724_S1-A1_1_2504.d	8	8	P67870|CSK2B_HUMAN
VAAVAAGVR		62.91	812.487	9	0	5.4	407.251	2	5.8113	0.7850-0.8021	3300	20700	277063	2743	25-Aug-23_20230825_KP_UWA_PE_P4724_S1-A1_1_2504.d	2	2	P46597|ASMT_HUMAN
MVDDKIHSR		72.55	1099.54	9	0	-7.1	367.518	3	5.6549	0.7119-0.7290			277067	2747	25-Aug-23_20230825_KP_UWA_PE_P4724_S1-A1_1_2504.d	1	1	P30876|RPB2_HUMAN
EIIADKQSGK		95.6	1087.59	10	0	-3.1	544.796	2	5.504	0.8755-0.8925	8230	51200	278610	2766	25-Aug-23_20230825_KP_UWA_PE_P4724_S1-A1_1_2504.d	2	2	Q13151|ROA0_HUMAN
SEGKITGRRY		59.39	1165.62	10	0	-6.9	389.543	3	5.7379	0.6914-0.7085	1150	11800	278615	2771	25-Aug-23_20230825_KP_UWA_PE_P4724_S1-A1_1_2504.d	1	1	O75165|DJC13_HUMAN
STFEKKMQR		93.81	1153.59	9	0	-10.4	385.532	3	5.7635	0.7071-0.7242	699	12800	278629	2785	25-Aug-23_20230825_KP_UWA_PE_P4724_S1-A1_1_2504.d	2	2	Q8NEZ2|VP37A_HUMAN
ETSSSATSY		81.86	931.377	9	0	-0.7	932.379	1	6.3998	1.3889-1.4054	13100	91900	280168	2800	25-Aug-23_20230825_KP_UWA_PE_P4724_S1-A1_1_2504.d	6	6	Q9UPT5|EXOC7_HUMAN
ETGGEAGITR		97.62	989.478	10	0	-5.4	495.741	2	5.7924	0.8068-0.8239	7600	38000	280180	2812	25-Aug-23_20230825_KP_UWA_PE_P4724_S1-A1_1_2504.d	4	4	Q7Z2W4|ZCCHV_HUMAN
SVGEITGHNK		100.49	1040.53	10	0	-4.1	521.265	2	5.8506	0.8620-0.8789	11500	56300	280185	2817	25-Aug-23_20230825_KP_UWA_PE_P4724_S1-A1_1_2504.d	3	3	O75083|WDR1_HUMAN
DAIGIKKEK		82.17	1000.59	9	0	-3.6	501.299	2	5.7624	0.8633-0.8803	1090	8540	280191	2823	25-Aug-23_20230825_KP_UWA_PE_P4724_S1-A1_1_2504.d	1	1	Q14119|VEZF1_HUMAN
GEVDYKKKY		99.28	1128.58	9	0	8.6	565.3	2	5.7184	0.8830-0.9000	9280	111000	280194	2826	25-Aug-23_20230825_KP_UWA_PE_P4724_S1-A1_1_2504.d	3	3	Q8NBZ0|IN80E_HUMAN
TNAAAQNAIK		79.68	1000.53	10	0	-10.3	501.265	2	5.7797	0.8470-0.8640	330	2860	280195	2827	25-Aug-23_20230825_KP_UWA_PE_P4724_S1-A1_1_2504.d	1	1	Q9Y4G6|TLN2_HUMAN;Q9Y490|TLN1_HUMAN
EVEGKMVSR		99.89	1033.52	9	0	-6	517.763	2	5.8192	0.8783-0.8952	21600	145000	281743	2851	25-Aug-23_20230825_KP_UWA_PE_P4724_S1-A1_1_2504.d	3	3	P13693|TCTP_HUMAN
DVMPSGRSR		98.58	1003.49	9	0	-4.7	502.746	2	5.787	0.8109-0.8280	1150	68800	281745	2853	25-Aug-23_20230825_KP_UWA_PE_P4724_S1-A1_1_2504.d	4	4	Q14671|PUM1_HUMAN
REAVQKKTF		95.16	1105.62	9	0	-10.9	369.543	3	5.8203	0.7454-0.7625	696	7560	281751	2859	25-Aug-23_20230825_KP_UWA_PE_P4724_S1-A1_1_2504.d	1	1	Q01082|SPTB2_HUMAN;Q9H254|SPTN4_HUMAN;O15020|SPTN2_HUMAN
TAEGMAKKVTK		100.97	1162.64	11	0	-7.1	388.548	3	5.7737	0.6783-0.6955	381	8970	281753	2861	25-Aug-23_20230825_KP_UWA_PE_P4724_S1-A1_1_2504.d	2	2	Q92522|H1X_HUMAN
GEDPAQPRKY		92.64	1159.56	10	0	-3.5	580.783	2	5.9018	0.8945-0.9115	2420	10300	281763	2871	25-Aug-23_20230825_KP_UWA_PE_P4724_S1-A1_1_2504.d	1	1	Q12873|CHD3_HUMAN
FEDPPNHAR		85.93	1081.49	9	0	-7.7	361.501	3	5.8278	0.7413-0.7584	1670	15300	281768	2876	25-Aug-23_20230825_KP_UWA_PE_P4724_S1-A1_1_2504.d	2	2	P26358|DNMT1_HUMAN
SNSGITRVEK		98.03	1089.58	10	0	2	545.794	2	5.7501	0.8959-0.9129	294	3220	281769	2877	25-Aug-23_20230825_KP_UWA_PE_P4724_S1-A1_1_2504.d	2	2	P50991|TCPD_HUMAN
TTVTSSKISQR		100.46	1206.66	11	0	0.9	604.333	2	5.7818	0.9616-0.9785			283313	2897	25-Aug-23_20230825_KP_UWA_PE_P4724_S1-A1_1_2504.d	2	2	Q8NDX5|PHC3_HUMAN
STASVASASTTR		93.9	1137.56	12	0	-4.1	569.783	2	5.9955	0.9020-0.9190	5420	19300	283315	2899	25-Aug-23_20230825_KP_UWA_PE_P4724_S1-A1_1_2504.d	1	1	Q99607|ELF4_HUMAN
EVHPSPVSR		22.09	1006.52	9	0	-5.3	504.262	2	5.7818	0.8395-0.8565			283317	2901	25-Aug-23_20230825_KP_UWA_PE_P4724_S1-A1_1_2504.d	1	1	Q9Y4X4|KLF12_HUMAN
ETNEIANANSR		85.58	1217.56	11	0	-2.1	609.785	2	6.0111	0.9047-0.9217	5680	35800	283323	2907	25-Aug-23_20230825_KP_UWA_PE_P4724_S1-A1_1_2504.d	2	2	P84098|RL19_HUMAN
DVSQAQRQIKR		67.63	1327.73	11	0	-7.7	443.579	3	5.8998	0.7475-0.7646	3970	30500	283325	2909	25-Aug-23_20230825_KP_UWA_PE_P4724_S1-A1_1_2504.d	1	1	A6NI72|NCF1B_HUMAN;P14598|NCF1_HUMAN;A8MVU1|NCF1C_HUMAN
HTYLANGQTK		101.37	1131.57	10	0	-4.5	566.785	2	5.8274	0.9095-0.9264	1440	12900	283331	2915	25-Aug-23_20230825_KP_UWA_PE_P4724_S1-A1_1_2504.d	1	1	Q9H3M7|TXNIP_HUMAN
SETNDTKVLRH		98.3	1298.66	11	0	-9.1	433.887	3	5.8458	0.7263-0.7434	763	6850	283341	2925	25-Aug-23_20230825_KP_UWA_PE_P4724_S1-A1_1_2504.d	1	1	P05783|K1C18_HUMAN
EVPPKETPK		87.9	1023.56	9	0	-4.6	512.782	2	6.0443	0.8952-0.9122	14600	26500	283354	2938	25-Aug-23_20230825_KP_UWA_PE_P4724_S1-A1_1_2504.d	3	3	P49006|MRP_HUMAN
YVEDGKGIRR		97.74	1191.64	10	0	4.4	596.825	2	5.8412	0.9068-0.9237	7730	49500	284890	2950	25-Aug-23_20230825_KP_UWA_PE_P4724_S1-A1_1_2504.d	2	2	Q9BZ67|FRMD8_HUMAN
EVTRVKAVR		99.52	1056.64	9	0	-8.6	353.216	3	5.9476	0.7290-0.7461	16900	537000	284895	2955	25-Aug-23_20230825_KP_UWA_PE_P4724_S1-A1_1_2504.d	4	4	Q9H3M7|TXNIP_HUMAN
EEDNVQKNY		53.86	1137.49	9	0	-5.2	569.748	2	5.8135	0.8722-0.8891			284897	2957	25-Aug-23_20230825_KP_UWA_PE_P4724_S1-A1_1_2504.d	1	1	Q14156|EFR3A_HUMAN
ETIKGIQKR		74.99	1071.64	9	0	-7.9	358.216	3	5.8135	0.7181-0.7352			284900	2960	25-Aug-23_20230825_KP_UWA_PE_P4724_S1-A1_1_2504.d	1	1	Q9Y287|ITM2B_HUMAN
AETPQAKKI		83.01	984.56	9	0	-7.9	493.281	2	5.8523	0.8307-0.8477	940	12600	284905	2965	25-Aug-23_20230825_KP_UWA_PE_P4724_S1-A1_1_2504.d	1	1	Q14978|NOLC1_HUMAN
EAATPGGGVER		59.65	1042.5	11	0	-7.6	522.253	2	5.8398	0.8089-0.8259	579	6230	284909	2969	25-Aug-23_20230825_KP_UWA_PE_P4724_S1-A1_1_2504.d	1	1	Q9Y467|SALL2_HUMAN
ETKDPTNGY		95.99	1023.45	9	0	-0.8	1024.45	1	5.9682	1.4523-1.4687	354	8380	286447	2983	25-Aug-23_20230825_KP_UWA_PE_P4724_S1-A1_1_2504.d	6	6	Q6UWL6|KIRR2_HUMAN
VSEKGTVQQADE		100.08	1289.61	12	0	-4.9	645.806	2	5.6126	0.9251-0.9420	6200	62000	286455	2991	25-Aug-23_20230825_KP_UWA_PE_P4724_S1-A1_1_2504.d	4	4	P32969|RL9_HUMAN
ATAASSSSLEKS		99.65	1137.55	12	0	-9.5	569.775	2	5.8453	0.8749-0.8918	8720	38600	286480	3016	25-Aug-23_20230825_KP_UWA_PE_P4724_S1-A1_1_2504.d	3	3	P60709|ACTB_HUMAN;Q6S8J3|POTEE_HUMAN;P63267|ACTH_HUMAN;P68133|ACTS_HUMAN;P62736|ACTA_HUMAN;P63261|ACTG_HUMAN;P68032|ACTC_HUMAN
SEEDARKNF		94.85	1094.5	9	0	-3.1	548.252	2	5.9661	0.8558-0.8728	2010	9740	286486	3022	25-Aug-23_20230825_KP_UWA_PE_P4724_S1-A1_1_2504.d	1	1	Q9Y5A7|NUB1_HUMAN
VVVNPQTKR		97.94	1039.61	9	0	-6.8	520.808	2	5.947	0.9000-0.9169	1080	8360	288028	3040	25-Aug-23_20230825_KP_UWA_PE_P4724_S1-A1_1_2504.d	2	2	Q13151|ROA0_HUMAN
SGSRISVSR		21.82	947.515	9	0	-7	474.759	2	5.8875	0.8123-0.8293	456	11100	288030	3042	25-Aug-23_20230825_KP_UWA_PE_P4724_S1-A1_1_2504.d	1	1	P05783|K1C18_HUMAN
REEDGHTHQW		87.94	1293.55	10	0	-6.1	432.185	3	5.877	0.7598-0.7768			288036	3048	25-Aug-23_20230825_KP_UWA_PE_P4724_S1-A1_1_2504.d	1	1	O95619|YETS4_HUMAN
TEVSQKENY		70.86	1096.5	9	0	-2.9	549.255	2	6.1243	0.8531-0.8701	7790	60300	289597	3085	25-Aug-23_20230825_KP_UWA_PE_P4724_S1-A1_1_2504.d	3	3	Q12796|PNRC1_HUMAN
ETAGSTSIPKR		100.54	1145.6	11	0	-5.3	573.803	2	5.8929	0.8878-0.9047	583	17100	289605	3093	25-Aug-23_20230825_KP_UWA_PE_P4724_S1-A1_1_2504.d	1	1	O00567|NOP56_HUMAN
ETLKHSGIGR		100.24	1096.6	10	0	-2.2	549.303	2	5.9563	0.9000-0.9169	3410	55600	289613	3101	25-Aug-23_20230825_KP_UWA_PE_P4724_S1-A1_1_2504.d	3	3	Q96ST2|IWS1_HUMAN
ETYQKLNQEK		97.97	1279.64	10	0	-1.7	640.823	2	5.9176	0.9690-0.9859	195	3020	289614	3102	25-Aug-23_20230825_KP_UWA_PE_P4724_S1-A1_1_2504.d	1	1	O15254|ACOX3_HUMAN
NTIPEVHKK		38.6	1064.6	9	0	-8.8	533.299	2	5.9087	0.8640-0.8810			289616	3104	25-Aug-23_20230825_KP_UWA_PE_P4724_S1-A1_1_2504.d	2	2	O14977|AZIN1_HUMAN
DTKGHSLSVQR		99.95	1226.64	11	0	-10.2	409.88	3	5.9473	0.7598-0.7768	810	9350	289619	3107	25-Aug-23_20230825_KP_UWA_PE_P4724_S1-A1_1_2504.d	1	1	Q460N5|PAR14_HUMAN
DTIDERTINKKK		90.97	1459.8	12	0	-8.3	487.601	3	5.9075	0.7570-0.7741	304	6000	289632	3120	25-Aug-23_20230825_KP_UWA_PE_P4724_S1-A1_1_2504.d	1	1	P13796|PLSL_HUMAN
VTTSTRTY		35.43	927.466	8	0	-6.4	464.735	2	5.9208	0.7973-0.8143	164	6510	289636	3124	25-Aug-23_20230825_KP_UWA_PE_P4724_S1-A1_1_2504.d	1	1	P08670|VIME_HUMAN
THSPAGTSV		54.99	855.409	9	0	-1.7	856.41	1	5.9405	1.3796-1.3961			291165	3129	25-Aug-23_20230825_KP_UWA_PE_P4724_S1-A1_1_2504.d	1	1	P38571|LICH_HUMAN
NEFKNRDKY		40.7	1212.59	9	0	-8.8	405.198	3	5.9847	0.7229-0.7400	533	6160	291184	3148	25-Aug-23_20230825_KP_UWA_PE_P4724_S1-A1_1_2504.d	1	1	O14730|RIOK3_HUMAN
DSAPVETPRGK		91.09	1155.59	11	0	2.4	578.8	2	5.9785	0.9081-0.9251	540	29300	292761	3201	25-Aug-23_20230825_KP_UWA_PE_P4724_S1-A1_1_2504.d	3	3	P09601|HMOX1_HUMAN
DVKKEPLGR		98.67	1040.6	9	0	-10.1	347.868	3	5.8486	0.7181-0.7352	32500	548000	292772	3212	25-Aug-23_20230825_KP_UWA_PE_P4724_S1-A1_1_2504.d	5	5	Q9Y5Q3|MAFB_HUMAN
MTDANGNIQQR		92.32	1246.57	11	0	-6	624.287	2	5.9944	0.9271-0.9440	426	4010	292790	3230	25-Aug-23_20230825_KP_UWA_PE_P4724_S1-A1_1_2504.d	1	1	Q92630|DYRK2_HUMAN
ETIHPRKSY		99.83	1129.59	9	0	-3.4	565.796	2	6.1507	0.9027-0.9196	42500	728000	294340	3256	25-Aug-23_20230825_KP_UWA_PE_P4724_S1-A1_1_2504.d	4	4	Q6P2Q9|PRP8_HUMAN
EGIPPQQQR		78.36	1051.54	9	0	-3.1	526.774	2	6.8677	0.8409-0.8579	75200	441000	294342	3258	25-Aug-23_20230825_KP_UWA_PE_P4724_S1-A1_1_2504.d	7	7	Q15843|NEDD8_HUMAN
DTISQVKEK		91.39	1046.56	9	0	-2.9	524.283	2	6.0039	0.8891-0.9061			294350	3266	25-Aug-23_20230825_KP_UWA_PE_P4724_S1-A1_1_2504.d	1	1	O15031|PLXB2_HUMAN
QNPDITSSR		46.75	1016.49	9	0	-4.9	509.247	2	6.0039	0.8422-0.8592			294359	3275	25-Aug-23_20230825_KP_UWA_PE_P4724_S1-A1_1_2504.d	1	1	P42768|WASP_HUMAN
STGGGVAVTR		55.11	903.477	10	0	-3.3	452.742	2	6.1537	0.7850-0.8021	1510	3720	294363	3279	25-Aug-23_20230825_KP_UWA_PE_P4724_S1-A1_1_2504.d	1	1	Q24JP5|T132A_HUMAN
ETAGPNQVHNVR		98.17	1320.65	12	0	3.1	661.333	2	6.0085	0.9616-0.9785	207	2260	294364	3280	25-Aug-23_20230825_KP_UWA_PE_P4724_S1-A1_1_2504.d	1	1	Q86YV0|RASL3_HUMAN
DVSQAQRQIK		100.16	1171.63	10	0	-4.7	586.817	2	6.0565	0.9244-0.9413	639	7260	294365	3281	25-Aug-23_20230825_KP_UWA_PE_P4724_S1-A1_1_2504.d	1	1	A6NI72|NCF1B_HUMAN;P14598|NCF1_HUMAN;A8MVU1|NCF1C_HUMAN
HVIGKGGNNIK		64.77	1135.65	11	0	-8.3	379.551	3	6.0039	0.7393-0.7564			294374	3290	25-Aug-23_20230825_KP_UWA_PE_P4724_S1-A1_1_2504.d	1	1	Q9H694|BICC1_HUMAN
LTTGQVSSR		51.45	947.504	9	0	2.3	474.758	2	6.0092	0.8293-0.8463	804	6390	294384	3300	25-Aug-23_20230825_KP_UWA_PE_P4724_S1-A1_1_2504.d	1	1	Q9BWW8|APOL6_HUMAN
EELRDKRAY		99.97	1178.6	9	0	-7.6	393.87	3	6.1525	0.7235-0.7406	2570	19400	295932	3324	25-Aug-23_20230825_KP_UWA_PE_P4724_S1-A1_1_2504.d	1	1	Q8N9T8|KRI1_HUMAN
ETVQKETIHPR		100.48	1336.71	11	0	-1.9	446.574	3	6.0748	0.7605-0.7775	928	13000	295947	3339	25-Aug-23_20230825_KP_UWA_PE_P4724_S1-A1_1_2504.d	1	1	Q6P2Q9|PRP8_HUMAN
TENTEENRRF		89.28	1294.59	10	0	-0.8	648.298	2	6.276	0.9345-0.9514	23800	97900	295949	3341	25-Aug-23_20230825_KP_UWA_PE_P4724_S1-A1_1_2504.d	2	2	P04075|ALDOA_HUMAN
SEGYPGKRY		33.32	1055.5	9	0	-2.6	528.755	2	6.0357	0.8545-0.8715			295953	3345	25-Aug-23_20230825_KP_UWA_PE_P4724_S1-A1_1_2504.d	1	1	P34897|GLYM_HUMAN
ETLKNTKEIQR		95.14	1358.75	11	0	-4.7	453.92	3	6.0655	0.7557-0.7728	419	6990	295955	3347	25-Aug-23_20230825_KP_UWA_PE_P4724_S1-A1_1_2504.d	1	1	O95347|SMC2_HUMAN
GGYGGGGP		41.5	620.255	8	0	-2.2	621.258	1	6.1513	1.1205-1.1372	489	2010	295958	3350	25-Aug-23_20230825_KP_UWA_PE_P4724_S1-A1_1_2504.d	1	1	P51991|ROA3_HUMAN;P09651|ROA1_HUMAN;P22626|ROA2_HUMAN
DQITAGNAAR		75.48	1015.5	10	0	-7.1	508.753	2	6.0357	0.8422-0.8592			295960	3352	25-Aug-23_20230825_KP_UWA_PE_P4724_S1-A1_1_2504.d	1	1	P22234|PUR6_HUMAN
ETALNSKAYKR		101.07	1279.69	11	0	-7.4	427.565	3	6.1047	0.7564-0.7734	1260	15100	297518	3386	25-Aug-23_20230825_KP_UWA_PE_P4724_S1-A1_1_2504.d	1	1	P51531|SMCA2_HUMAN
SASSVTVTR		92.8	906.477	9	0	-5.8	454.241	2	6.2549	0.7857-0.8028	7610	26800	297522	3390	25-Aug-23_20230825_KP_UWA_PE_P4724_S1-A1_1_2504.d	2	2	P02545|LMNA_HUMAN
DSYVGDEAQSKR		100.07	1353.62	12	0	-1	677.811	2	6.1018	1.0028-1.0196	196	3110	297527	3395	25-Aug-23_20230825_KP_UWA_PE_P4724_S1-A1_1_2504.d	1	1	P60709|ACTB_HUMAN;P63267|ACTH_HUMAN;P68133|ACTS_HUMAN;P62736|ACTA_HUMAN;P63261|ACTG_HUMAN;P68032|ACTC_HUMAN
NTIESVHTEK		100.48	1156.57	10	0	-2.8	579.289	2	6.295	0.9406-0.9575	4630	25300	299082	3426	25-Aug-23_20230825_KP_UWA_PE_P4724_S1-A1_1_2504.d	1	1	Q8IXJ9|ASXL1_HUMAN
LGGNEQ(+0.98)VTR		66.09	973.483	9	0	10.9	487.752	2	6.0991	0.7966-0.8137			299086	3430	25-Aug-23_20230825_KP_UWA_PE_P4724_S1-A1_1_2504.d	1	1	iRT-pepA	Deamidation (NQ)	Q6:Deamidation (NQ):18.86
DAAEPDVQR		61.37	999.462	9	0	-5.6	500.733	2	6.2842	0.8205-0.8375	5390	35400	299096	3440	25-Aug-23_20230825_KP_UWA_PE_P4724_S1-A1_1_2504.d	2	2	P57764|GSDMD_HUMAN
HTNDTIGSVRR		100.39	1254.64	11	0	-10.2	419.215	3	6.1675	0.7639-0.7809	1900	21700	299097	3441	25-Aug-23_20230825_KP_UWA_PE_P4724_S1-A1_1_2504.d	1	1	Q93008|USP9X_HUMAN;O00507|USP9Y_HUMAN
DAVTYTEHAKR		85.58	1289.64	11	0	0	645.822	2	6.0868	0.9447-0.9616	616	6440	299100	3444	25-Aug-23_20230825_KP_UWA_PE_P4724_S1-A1_1_2504.d	1	1	P62805|H4_HUMAN
GEAESRNSNF		59.52	1109.47	10	0	-10.2	555.736	2	6.0763	0.8586-0.8755	310	4850	299104	3448	25-Aug-23_20230825_KP_UWA_PE_P4724_S1-A1_1_2504.d	1	1	Q9UHC7|MKRN1_HUMAN
HQHLSKESM		80.41	1095.51	9	0	-11.9	366.172	3	6.2017	0.7379-0.7550	1950	20000	299107	3451	25-Aug-23_20230825_KP_UWA_PE_P4724_S1-A1_1_2504.d	1	1	Q14839|CHD4_HUMAN
NTVKTFNQR		25.45	1106.58	9	0	-5.5	554.293	2	6.187	0.9027-0.9196	615	4350	299111	3455	25-Aug-23_20230825_KP_UWA_PE_P4724_S1-A1_1_2504.d	1	1	P42785|PCP_HUMAN
HHVENKGATL		94.08	1104.57	10	0	-10.1	369.191	3	6.1873	0.7393-0.7564	1450	12500	299117	3461	25-Aug-23_20230825_KP_UWA_PE_P4724_S1-A1_1_2504.d	1	1	Q92608|DOCK2_HUMAN
NVTPMATKR		62.44	1016.54	9	0	2.5	509.278	2	6.4834	0.8626-0.8796	96900	378000	300665	3485	25-Aug-23_20230825_KP_UWA_PE_P4724_S1-A1_1_2504.d	1	1	Q53G59|KLH12_HUMAN
DIITRKGGER		44.82	1143.64	10	0	-12.9	382.212	3	6.1897	0.7352-0.7523	306	3720	300668	3488	25-Aug-23_20230825_KP_UWA_PE_P4724_S1-A1_1_2504.d	1	1	O75643|U520_HUMAN
SEEDGDHNRTF		94.99	1305.52	11	0	-1	653.764	2	6.0859	0.9251-0.9420	608	3100	300670	3490	25-Aug-23_20230825_KP_UWA_PE_P4724_S1-A1_1_2504.d	1	1	Q9H992|MARH7_HUMAN
HSIGKIGGAQNR		99.65	1236.67	12	0	-5.6	413.226	3	6.1932	0.7891-0.8062	1710	20200	300674	3494	25-Aug-23_20230825_KP_UWA_PE_P4724_S1-A1_1_2504.d	2	2	P14174|MIF_HUMAN
EIRGDNVKHY		70.45	1229.62	10	0	-7.2	410.874	3	6.2197	0.7516-0.7687	1040	18600	300675	3495	25-Aug-23_20230825_KP_UWA_PE_P4724_S1-A1_1_2504.d	2	2	P07947|YES_HUMAN
HAQSIGMNR		69.09	1012.49	9	0	-2.2	507.247	2	6.1308	0.8436-0.8606			300696	3516	25-Aug-23_20230825_KP_UWA_PE_P4724_S1-A1_1_2504.d	1	1	P25205|MCM3_HUMAN
TGNPTGTYQNG		99.83	1108.48	11	0	4	1109.48	1	6.2882	1.5535-1.5699	704	8760	302228	3524	25-Aug-23_20230825_KP_UWA_PE_P4724_S1-A1_1_2504.d	6	6	P17844|DDX5_HUMAN
ETIHADSVAKR		100.31	1225.64	11	0	-9.5	409.548	3	6.2642	0.7270-0.7441	5130	98300	302246	3542	25-Aug-23_20230825_KP_UWA_PE_P4724_S1-A1_1_2504.d	3	3	Q9NZV6|MSRB1_HUMAN
SAALPQSQR		91.4	956.504	9	0	-8	479.253	2	6.2709	0.8246-0.8416	1870	8810	302254	3550	25-Aug-23_20230825_KP_UWA_PE_P4724_S1-A1_1_2504.d	1	1	Q9P2Q2|FRM4A_HUMAN
EEEEKQKSTW		89.25	1292.59	10	0	-7.5	647.293	2	6.1932	0.9156-0.9325	342	3980	302261	3557	25-Aug-23_20230825_KP_UWA_PE_P4724_S1-A1_1_2504.d	1	1	Q9BSC4|NOL10_HUMAN
EISAPSQQR		18.6	1014.51	9	0	-6.7	508.256	2	6.1626	0.8409-0.8579			302262	3558	25-Aug-23_20230825_KP_UWA_PE_P4724_S1-A1_1_2504.d	1	1	Q6P2Q9|PRP8_HUMAN
DC(+119.00)WHGEPSQR		19.64	1332.5	10	0	-2.9	445.17	3	6.0383	0.7680-0.7850	877	4490	302275	3571	25-Aug-23_20230825_KP_UWA_PE_P4724_S1-A1_1_2504.d	1	1	P35968|VGFR2_HUMAN	Cysteinylation	C2:Cysteinylation:1000.00
LGTQPATQ		77.91	814.418	8	0	-2	815.42	1	6.3509	1.3312-1.3478	1630	18100	303806	3578	25-Aug-23_20230825_KP_UWA_PE_P4724_S1-A1_1_2504.d	5	5	P02652|APOA2_HUMAN
FTASGEAEARR		101.4	1193.58	11	0	-8	597.789	2	6.223	0.9501-0.9670	276	4680	303814	3586	25-Aug-23_20230825_KP_UWA_PE_P4724_S1-A1_1_2504.d	1	1	P26010|ITB7_HUMAN
ETNDTKVLR		93.45	1074.57	9	0	-12	538.282	2	6.1943	0.8681-0.8850			303816	3588	25-Aug-23_20230825_KP_UWA_PE_P4724_S1-A1_1_2504.d	1	1	P05783|K1C18_HUMAN
EEEAAPKKI		96.62	1013.54	9	0	-0.8	507.774	2	6.2742	0.8382-0.8552	4580	38700	303817	3589	25-Aug-23_20230825_KP_UWA_PE_P4724_S1-A1_1_2504.d	1	1	Q9NSI8|SAMN1_HUMAN
TAVGVQAQR		84.8	928.509	9	0	-5	465.257	2	6.2966	0.7946-0.8116	1500	6850	303818	3590	25-Aug-23_20230825_KP_UWA_PE_P4724_S1-A1_1_2504.d	1	1	Q8WXS4|CCGL_HUMAN
EVVKKHSQF		56.47	1100.6	9	0	2.9	551.305	2	6.2788	0.9027-0.9196	1860	17700	303824	3596	25-Aug-23_20230825_KP_UWA_PE_P4724_S1-A1_1_2504.d	1	1	Q58FF7|H90B3_HUMAN;P08238|HS90B_HUMAN
[truncated: 14,333 more rows]

## Sheet: P7089
Peptide	Alternate_I/L_Peptide	-10LgP	Mass	Length	Delta 1/k0	ppm	m/z	z	RT	1/k0 Range	Area GC_Pt7089	Intensity GC_Pt7089	Scan	Precursor Id	Source File	#Spec	#Spec GC_Pt7089	Accession	PTM	AScore
[truncated: 4,910 more rows]

[truncated: 3 more sheets: P7462, Cell_line, Benign_lung_atlas]
