# Supplementary material for: Multiple Classes of Antigen Contribute to the Antigenic Landscape of Mesothelioma
Source: Mol Cell Proteomics. 2025 Feb 5;24(3):100925. doi: 10.1016/j.mcpro.2025.100925 (PMC11929013; doi:10.1016/j.mcpro.2025.100925)
Supplement: Supplementary datafile 3 [file mmc3.xlsx]

## Sheet: Cell_line_CTA
Peptide	Peptide_clean	Overlap_with_HealthyLung	-10LgP	Mass	Length	ppm	m/z	z	RT	Area UWA_PDCL_PF_Fusion	Intensity UWA_PDCL_PF_Fusion	Scan	Source File	#Spec	#Spec UWA_PDCL_PF_Fusion	Accession	PTM	AScore	Accession_orig	Protein names_x	Gene names_x	Protein_Present in T_Tantigen	T_antigen_ACCESSION	T_antigen_HLA allele	T_antigen_Epitope type	Present in Tantigen as epitope	Protein names_CTA	Gene names_y	Present in CTA	Entry											Duplicate peptides
AIIESTPEL	AIIESTPEL	Yes	63.79	971.518	9	0.6	972.527	1	66.5067	17800000	76900000	21261	F120181122_PF_meso_Human_pool6.raw	2	2	O60271			O60271|JIP4_HUMAN								C-Jun-amino-terminal kinase-interacting protein 4 (JIP-4) (JNK-interacting protein 4) (Cancer/testis antigen 89) (CT89) (Human lung cancer oncogene 6 protein) (HLC-6) (JNK-associated leucine-zipper protein) (JLP) (Mitogen-activated protein kinase 8-interacting protein 4) (Proliferation-inducing protein 6) (Protein highly expressed in testis) (PHET) (Sperm surface protein) (Sperm-associated antige…	SPAG9 HSS KIAA0516 MAPK8IP4 SYD1 HLC6	CTA	O60271											DEAVGVQKW
DEAVGVQKW	DEAVGVQKW	Yes	97.9	1030.51	9	0.1	516.263	2	45.2683	4250000	29500000	13106	F120181122_PF_meso_Human_pool3.raw	4	4	Q14667			Q14667|BLTP2_HUMAN								Protein KIAA0100 (Antigen MLAA-22) (Breast cancer-overexpressed gene 1 protein)	KIAA0100 BCOX1	CTA	Q14667											VEQQQLITV
VEQQQLITV	VEQQQLITV	Yes	58.66	1056.58	9	0.8	529.3	2	62.1843	1430000	9300000	19524	F120181122_PF_meso_Human_pool4.raw	3	3	Q6PL18			Q6PL18|ATAD2_HUMAN								ATPase family AAA domain-containing protein 2 (EC 3.6.1.3) (AAA nuclear coregulator cancer-associated protein) (ANCCA)	ATAD2 L16 PRO2000	CTA	Q6PL18											TVATFILQK
TEIHNINII	TEIHNINII	Yes	105.37	1065.58	9	0.5	1066.59	1	54.9923	7180000	26200000	16641	F120181122_PF_meso_Human_pool8.raw	3	3	Q8NG31			Q8NG31|KNL1_HUMAN								Kinetochore scaffold 1 (ALL1-fused gene from chromosome 15q14 protein) (AF15q14) (Bub-linking kinetochore protein) (Blinkin) (Cancer susceptibility candidate gene 5 protein) (Cancer/testis antigen 29) (CT29) (Kinetochore-null protein 1) (Protein CASC5) (Protein D40/AF15q14)	KNL1 CASC5 KIAA1570	CTA	Q8NG31											TEIHNINII
TVATFILQK	TVATFILQK	Yes	109.33	1019.6	9	2.6	510.809	2	53.4421	1410000	10600000	15969	F120181122_PF_meso_Human_pool8.raw	2	2	Q92600			Q92600|CNOT9_HUMAN								CCR4-NOT transcription complex subunit 9 (Cell differentiation protein RQCD1 homolog) (Rcd-1)	CNOT9 RCD1 RQCD1	CTA	Q92600											AIIESTPEL
AEAKARAEI	AEAKARAEI	Yes	56.89	957.524	9	1	479.771	2	37.9269	204000	861000	9906	F120181122_PF_meso_Human_pool4.raw	23	23	Q9UNF1			Q9UNF1|MAGD2_HUMAN											Q9UNF1											AEAKARAEI
SM(+15.99)M(+15.99)QTLLTV	SMMQTLLTV	Yes	106.04	1054.5	9	1.2	528.261	2	62.7857	31900	157000	20043	F120181122_PF_meso_Human_pool3.raw	1	1	Q9UNF1	Oxidation (M); Oxidation (M)	M2:Oxidation (M):1000.00;M3:Oxidation (M):1000.00	Q9UNF1|MAGD2_HUMAN											Q9UNF1											SMMQTLLTV
TEVSKTPEA	TEVSKTPEA	Yes	104.05	960.476	9	0.8	481.247	2	20.7818	1990000	14500000	3358	F120181122_PF_meso_Human_pool3.raw	3	3	Q9UNF1			Q9UNF1|MAGD2_HUMAN											Q9UNF1											TEVSKTPEA
TVAELVQFL	TVAELVQFL	Yes	104.48	1018.57	9	1.6	1019.58	1	103.978	18500000	202000000	36347	F120181122_PF_meso_Human_pool3.raw	18	18	Q9HAY2			Q9HAY2|MAGF1_HUMAN											Q9HAY2											VEVPETPKA
VEVPETPKA	VEVPETPKA	Yes	109.4	968.518	9	1.5	969.529	1	33.2048	459000	1770000	8007	F120181122_PF_meso_Human_pool6.raw	3	3	Q9UNF1			Q9UNF1|MAGD2_HUMAN											Q9UNF1											VTMPATETK
VTMPATETK	VTMPATETK	Yes	95.83	976.49	9	1.1	489.254	2	26.1255	105000	507000	5273	F120181122_PF_meso_Human_pool4.raw	1	1	Q9UNF1			Q9UNF1|MAGD2_HUMAN											Q9UNF1											TVAELVQFL
ILFPDIIARA	ILFPDIIARA	Yes	80.2	1127.67	10	0.8	564.844	2	93.3334	1360000	6010000	32361	F120181122_PF_meso_Human_pool5.raw	22	22	Q9HAY2			Q9HAY2|MAGF1_HUMAN											Q9HAY2											ILFPDIIARA
IEILTKEI	IEILTKEI	No	46.42	957.575	8	2.7	479.796	2	56.5529	102000	310000	17272	F120181122_PF_meso_Human_pool8.raw	1	1	O15078			O15078|CE290_HUMAN								Centrosomal protein of 290 kDa (Cep290) (Bardet-Biedl syndrome 14 protein) (Cancer/testis antigen 87) (CT87) (Nephrocystin-6) (Tumor antigen se2-2)	CEP290 BBS14 KIAA0373 NPHP6	CTA	O15078
EEIVQQNKF	EEIVQQNKF	No	86.85	1133.57	9	2.4	567.794	2	35.731	243000	1250000	8810	F120181122_PF_meso_Human_pool9.raw	1	1	O15078			O15078|CE290_HUMAN								Centrosomal protein of 290 kDa (Cep290) (Bardet-Biedl syndrome 14 protein) (Cancer/testis antigen 87) (CT87) (Nephrocystin-6) (Tumor antigen se2-2)	CEP290 BBS14 KIAA0373 NPHP6	CTA	O15078
NEFLSRELI	NEFLSRELI	No	99.16	1119.59	9	1.3	560.806	2	81.1789	629000	3180000	26683	F120181122_PF_meso_Human_pool3.raw	12	12	O15078			O15078|CE290_HUMAN								Centrosomal protein of 290 kDa (Cep290) (Bardet-Biedl syndrome 14 protein) (Cancer/testis antigen 87) (CT87) (Nephrocystin-6) (Tumor antigen se2-2)	CEP290 BBS14 KIAA0373 NPHP6	CTA	O15078
EEIEDLKYNY	EEIEDLKYNY	No	95.4	1314.6	10	1.1	658.309	2	55.4909	348000	2350000	16969	F120181122_PF_meso_Human_pool4.raw	2	2	O15078			O15078|CE290_HUMAN								Centrosomal protein of 290 kDa (Cep290) (Bardet-Biedl syndrome 14 protein) (Cancer/testis antigen 87) (CT87) (Nephrocystin-6) (Tumor antigen se2-2)	CEP290 BBS14 KIAA0373 NPHP6	CTA	O15078
SELELANKQY	SELELANKQY	No	91.85	1193.59	10	0.5	597.805	2	40.9732	267000	1120000	11473	F120181122_PF_meso_Human_pool2.raw	1	1	O15078			O15078|CE290_HUMAN								Centrosomal protein of 290 kDa (Cep290) (Bardet-Biedl syndrome 14 protein) (Cancer/testis antigen 87) (CT87) (Nephrocystin-6) (Tumor antigen se2-2)	CEP290 BBS14 KIAA0373 NPHP6	CTA	O15078
M(+15.99)EWDTQVV	MEWDTQVV	No	53.86	1022.44	8	2.5	1023.45	1	63.4225	174000	791000	19988	F120181122_PF_meso_Human_pool8.raw	1	1	O43482	Oxidation (M)	M1:Oxidation (M):1000.00	O43482|MS18B_HUMAN								Protein Mis18-beta (Cancer/testis antigen 86) (CT86) (Opa-interacting protein 5) (OIP-5)	OIP5 MIS18B	CTA	O43482
EENEGFVKV	EENEGFVKV	No	104.1	1049.5	9	0.1	525.76	2	41.5572	283000	1030000	11618	F120181122_PF_meso_Human_pool3.raw	1	1	O60271			O60271|JIP4_HUMAN								C-Jun-amino-terminal kinase-interacting protein 4 (JIP-4) (JNK-interacting protein 4) (Cancer/testis antigen 89) (CT89) (Human lung cancer oncogene 6 protein) (HLC-6) (JNK-associated leucine-zipper protein) (JLP) (Mitogen-activated protein kinase 8-interacting protein 4) (Proliferation-inducing protein 6) (Protein highly expressed in testis) (PHET) (Sperm surface protein) (Sperm-associated antige…	SPAG9 HSS KIAA0516 MAPK8IP4 SYD1 HLC6	CTA	O60271
LESTAHSRI	LESTAHSRI	No	77.86	1012.53	9	1	507.274	2	20.7943	53100	472000	3169	F120181122_PF_meso_Human_pool5.raw	1	1	O60271			O60271|JIP4_HUMAN								C-Jun-amino-terminal kinase-interacting protein 4 (JIP-4) (JNK-interacting protein 4) (Cancer/testis antigen 89) (CT89) (Human lung cancer oncogene 6 protein) (HLC-6) (JNK-associated leucine-zipper protein) (JLP) (Mitogen-activated protein kinase 8-interacting protein 4) (Proliferation-inducing protein 6) (Protein highly expressed in testis) (PHET) (Sperm surface protein) (Sperm-associated antige…	SPAG9 HSS KIAA0516 MAPK8IP4 SYD1 HLC6	CTA	O60271
STPTKGIENK	STPTKGIENK	No	94.98	1073.57	10	0.9	537.795	2	18.8713	324000	3000000	2711	F120181122_PF_meso_Human_pool2.raw	1	1	O60271			O60271|JIP4_HUMAN								C-Jun-amino-terminal kinase-interacting protein 4 (JIP-4) (JNK-interacting protein 4) (Cancer/testis antigen 89) (CT89) (Human lung cancer oncogene 6 protein) (HLC-6) (JNK-associated leucine-zipper protein) (JLP) (Mitogen-activated protein kinase 8-interacting protein 4) (Proliferation-inducing protein 6) (Protein highly expressed in testis) (PHET) (Sperm surface protein) (Sperm-associated antige…	SPAG9 HSS KIAA0516 MAPK8IP4 SYD1 HLC6	CTA	O60271
PLSDALLNK	PLSDALLNK	No	88.91	969.549	9	2	485.783	2	55.9518	864000	6780000	17121	F120181122_PF_meso_Human_pool7.raw	2	2	P33981			P33981|TTK_HUMAN	Dual specificity protein kinase TTK (EC 2.7.12.1) (Phosphotyrosine picked threonine-protein kinase) (PYT)	TTK MPS1 MPS1L1	Protein in T_Antigen					Dual specificity protein kinase TTK (EC 2.7.12.1) (Phosphotyrosine picked threonine-protein kinase) (PYT)	TTK MPS1 MPS1L1	CTA	P33981
SVPLSDALLNK	SVPLSDALLNK	No	106.74	1155.65	11	2	578.833	2	55.9771	3920000	29000000	17094	F120181122_PF_meso_Human_pool7.raw	3	3	P33981			P33981|TTK_HUMAN	Dual specificity protein kinase TTK (EC 2.7.12.1) (Phosphotyrosine picked threonine-protein kinase) (PYT)	TTK MPS1 MPS1L1	Protein in T_Antigen					Dual specificity protein kinase TTK (EC 2.7.12.1) (Phosphotyrosine picked threonine-protein kinase) (PYT)	TTK MPS1 MPS1L1	CTA	P33981
KVTDLVQFL	KVTDLVQFL	No	32.04	1061.61	9	1	531.815	2	117.772	5050000	5790000	42014	F120181122_PF_meso_Human_pool2.raw	2	2	P43363			P43363|MAGAA_HUMAN	Melanoma-associated antigen 10 (Cancer/testis antigen 1.10) (CT1.10) (MAGE-10 antigen)	MAGEA10 MAGE10	Protein in T_Antigen					Melanoma-associated antigen 10 (Cancer/testis antigen 1.10) (CT1.10) (MAGE-10 antigen)	MAGEA10 MAGE10	CTA	P43363
EDMNLFTLS	EDMNLFTLS	No	65.91	1068.48	9	0.8	1069.49	1	91.1563	42000	180000	29939	F120181122_PF_meso_Human_pool1.raw	1	1	Q14667			Q14667|BLTP2_HUMAN								Protein KIAA0100 (Antigen MLAA-22) (Breast cancer-overexpressed gene 1 protein)	KIAA0100 BCOX1	CTA	Q14667
GELLPARKI	GELLPARKI	No	55.77	995.613	9	0.8	498.815	2	49.5981	4810000	26500000	14452	F120181122_PF_meso_Human_pool3.raw	20	20	Q14667			Q14667|BLTP2_HUMAN								Protein KIAA0100 (Antigen MLAA-22) (Breast cancer-overexpressed gene 1 protein)	KIAA0100 BCOX1	CTA	Q14667
HVVEQVQEL	HVVEQVQEL	No	96.97	1079.56	9	-1.2	540.788	2	42.3984	505000	2040000	10638	F120181122_PF_meso_Human_pool1.raw	3	3	Q14667			Q14667|BLTP2_HUMAN								Protein KIAA0100 (Antigen MLAA-22) (Breast cancer-overexpressed gene 1 protein)	KIAA0100 BCOX1	CTA	Q14667
RAPEPLPPK	RAPEPLPPK	No	63.69	1003.58	9	0.6	502.8	2	24.2213	1090000	3290000	4593	F120181122_PF_meso_Human_pool4.raw	6	6	Q14667			Q14667|BLTP2_HUMAN								Protein KIAA0100 (Antigen MLAA-22) (Breast cancer-overexpressed gene 1 protein)	KIAA0100 BCOX1	CTA	Q14667
TTTNRDIAF	TTTNRDIAF	No	104.13	1037.51	9	0.6	519.766	2	36.2844	204000	1110000	9511	F120181122_PF_meso_Human_pool3.raw	1	1	Q14667			Q14667|BLTP2_HUMAN								Protein KIAA0100 (Antigen MLAA-22) (Breast cancer-overexpressed gene 1 protein)	KIAA0100 BCOX1	CTA	Q14667
TVFPETVPSL	TVFPETVPSL	No	103.75	1088.58	10	1	1089.59	1	84.1411	3020000	10500000	28459	F120181122_PF_meso_Human_pool3.raw	1	1	Q14667			Q14667|BLTP2_HUMAN								Protein KIAA0100 (Antigen MLAA-22) (Breast cancer-overexpressed gene 1 protein)	KIAA0100 BCOX1	CTA	Q14667
RTLDEAVGVQK	RTLDEAVGVQK	No	100.34	1214.66	11	1.6	608.34	2	26.8761	213000	1580000	5592	F120181122_PF_meso_Human_pool6.raw	2	2	Q14667			Q14667|BLTP2_HUMAN								Protein KIAA0100 (Antigen MLAA-22) (Breast cancer-overexpressed gene 1 protein)	KIAA0100 BCOX1	CTA	Q14667
KEEETSVTI	KEEETSVTI	No	53.53	1034.51	9	1.4	518.265	2	32.3181	133000	498000	7433	F120181122_PF_meso_Human_pool9.raw	2	2	Q15506			Q15506|SP17_HUMAN	Sperm surface protein Sp17 (Cancer/testis antigen 22) (CT22) (Sp17-1) (Sperm autoantigenic protein 17) (Sperm protein 17)	SPA17 SP17	Protein in T_Antigen					Sperm surface protein Sp17 (Cancer/testis antigen 22) (CT22) (Sp17-1) (Sperm autoantigenic protein 17) (Sperm protein 17)	SPA17 SP17	CTA	Q15506
EELLSQVQF	EELLSQVQF	No	49.7	1091.55	9	1.6	1092.56	1	84.7403	270000	1370000	28785	F120181122_PF_meso_Human_pool3.raw	1	1	Q53EZ4			Q53EZ4|CEP55_HUMAN								Centrosomal protein of 55 kDa (Cep55) (Up-regulated in colon cancer 6)	CEP55 C10orf3 URCC6	CTA	Q53EZ4
NQITQLESL	NQITQLESL	No	106.01	1044.55	9	1.9	523.281	2	71.0468	3980000	21300000	23093	F120181122_PF_meso_Human_pool8.raw	5	5	Q53EZ4			Q53EZ4|CEP55_HUMAN								Centrosomal protein of 55 kDa (Cep55) (Up-regulated in colon cancer 6)	CEP55 C10orf3 URCC6	CTA	Q53EZ4
LVYDQQREVYV	LVYDQQREVYV	No	95.63	1410.71	11	1.1	706.367	2	51.7831	391000	2250000	15477	F120181122_PF_meso_Human_pool4.raw	2	2	Q53EZ4			Q53EZ4|CEP55_HUMAN								Centrosomal protein of 55 kDa (Cep55) (Up-regulated in colon cancer 6)	CEP55 C10orf3 URCC6	CTA	Q53EZ4
KLAEC(+119.00)QDQL	KLAECQDQL	No	63.2	1165.51	9	0.8	583.764	2	26.7857	81500	668000	5479	F120181122_PF_meso_Human_pool6.raw	1	1	Q5BJF6	Cysteinylation	C5:Cysteinylation:1000.00	Q5BJF6|ODFP2_HUMAN								Outer dense fiber protein 2 (Cenexin) (Outer dense fiber of sperm tails protein 2)	ODF2	CTA	Q5BJF6
AEALSTLESW	AEALSTLESW	No	72.52	1105.53	10	0.8	1106.54	1	82.2634	598000	2400000	27799	F120181122_PF_meso_Human_pool3.raw	1	1	Q5BJF6			Q5BJF6|ODFP2_HUMAN								Outer dense fiber protein 2 (Cenexin) (Outer dense fiber of sperm tails protein 2)	ODF2	CTA	Q5BJF6
AEAVSTRW	AEAVSTRW	No	61.14	918.456	8	0.8	460.237	2	34.586	345000	985000	7513	F120181122_PF_meso_Human_pool1.raw	2	2	Q5H9L4			Q5H9L4|TAF7L_HUMAN;Q15545|TAF7_HUMAN								Transcription initiation factor TFIID subunit 7-like (Cancer/testis antigen 40) (CT40) (RNA polymerase II TBP-associated factor subunit Q) (TATA box-binding protein-associated factor 50 kDa) (Transcription initiation factor TFIID 50 kDa subunit)	TAF7L TAF2Q	CTA	Q5H9L4
SQITKIPIL	SQITKIPIL	No	100.82	1011.63	9	0.6	506.825	2	83.4601	569000	2030000	28840	F120181122_PF_meso_Human_pool3.raw	8	8	Q5T6F0			Q5T6F0|DCA12_HUMAN								DDB1- and CUL4-associated factor 12 (Centrosome-related protein TCC52) (Testis cancer centrosome-related protein) (WD repeat-containing protein 40A)	DCAF12 KIAA1892 TCC52 WDR40A	CTA	Q5T6F0
AVIHALEK	AVIHALEK	No	26.01	879.518	8	1.6	440.768	2	51.7494	40300	134000	15285	F120181122_PF_meso_Human_pool6.raw	2	2	Q6PL18			Q6PL18|ATAD2_HUMAN								ATPase family AAA domain-containing protein 2 (EC 3.6.1.3) (AAA nuclear coregulator cancer-associated protein) (ANCCA)	ATAD2 L16 PRO2000	CTA	Q6PL18
EENQKRYY	EENQKRYY	No	110.47	1128.52	8	0.4	565.269	2	21.7987	226000	962000	3543	F120181122_PF_meso_Human_pool5.raw	2	2	Q6PL18			Q6PL18|ATAD2_HUMAN								ATPase family AAA domain-containing protein 2 (EC 3.6.1.3) (AAA nuclear coregulator cancer-associated protein) (ANCCA)	ATAD2 L16 PRO2000	CTA	Q6PL18
ALPEEVQEL	ALPEEVQEL	No	88.35	1026.52	9	1.3	1027.53	1	68.0498	5140000	19500000	21886	F120181122_PF_meso_Human_pool6.raw	1	1	Q6PL18			Q6PL18|ATAD2_HUMAN								ATPase family AAA domain-containing protein 2 (EC 3.6.1.3) (AAA nuclear coregulator cancer-associated protein) (ANCCA)	ATAD2 L16 PRO2000	CTA	Q6PL18
EEENQKRYY	EEENQKRYY	No	111.48	1257.56	9	1.1	629.791	2	21.2822	648000	6780000	3332	F120181122_PF_meso_Human_pool5.raw	8	8	Q6PL18			Q6PL18|ATAD2_HUMAN								ATPase family AAA domain-containing protein 2 (EC 3.6.1.3) (AAA nuclear coregulator cancer-associated protein) (ANCCA)	ATAD2 L16 PRO2000	CTA	Q6PL18
NQSM(+15.99)LFDKL	NQSMLFDKL	No	109.27	1110.54	9	0.2	556.278	2	54.3399	1550000	4310000	16824	F120181122_PF_meso_Human_pool2.raw	2	2	Q6PL18	Oxidation (M)	M4:Oxidation (M):1000.00	Q6PL18|ATAD2_HUMAN								ATPase family AAA domain-containing protein 2 (EC 3.6.1.3) (AAA nuclear coregulator cancer-associated protein) (ANCCA)	ATAD2 L16 PRO2000	CTA	Q6PL18
NTVDKILEA	NTVDKILEA	No	91.98	1001.54	9	1.6	501.779	2	50.7196	2660000	8450000	14746	F120181122_PF_meso_Human_pool5.raw	4	4	Q6PL18			Q6PL18|ATAD2_HUMAN								ATPase family AAA domain-containing protein 2 (EC 3.6.1.3) (AAA nuclear coregulator cancer-associated protein) (ANCCA)	ATAD2 L16 PRO2000	CTA	Q6PL18
QEEDTFREL	QEEDTFREL	No	94.02	1165.53	9	0.7	583.772	2	45.5226	576000	2640000	12947	F120181122_PF_meso_Human_pool4.raw	1	1	Q6PL18			Q6PL18|ATAD2_HUMAN								ATPase family AAA domain-containing protein 2 (EC 3.6.1.3) (AAA nuclear coregulator cancer-associated protein) (ANCCA)	ATAD2 L16 PRO2000	CTA	Q6PL18
SSAGPRSPY	SSAGPRSPY	No	105.8	920.435	9	1.2	461.227	2	23.5197	1190000	6410000	4492	F120181122_PF_meso_Human_pool3.raw	2	2	Q6PL18			Q6PL18|ATAD2_HUMAN								ATPase family AAA domain-containing protein 2 (EC 3.6.1.3) (AAA nuclear coregulator cancer-associated protein) (ANCCA)	ATAD2 L16 PRO2000	CTA	Q6PL18
EELAENC(+119.00)VGY	EELAENCVGY	No	106.88	1244.47	10	2.5	623.243	2	47.8765	796000	7270000	13806	F120181122_PF_meso_Human_pool8.raw	2	2	Q6PL18	Cysteinylation	C7:Cysteinylation:1000.00	Q6PL18|ATAD2_HUMAN								ATPase family AAA domain-containing protein 2 (EC 3.6.1.3) (AAA nuclear coregulator cancer-associated protein) (ANCCA)	ATAD2 L16 PRO2000	CTA	Q6PL18
G(+42.01)EEENQKRYY	GEEENQKRYY	No	36.29	1356.59	10	1.5	679.307	2	29.1756	110000	270000	6426	F120181122_PF_meso_Human_pool4.raw	2	2	Q6PL18	Acetylation (N-term)	G1:Acetylation (N-term):1000.00	Q6PL18|ATAD2_HUMAN								ATPase family AAA domain-containing protein 2 (EC 3.6.1.3) (AAA nuclear coregulator cancer-associated protein) (ANCCA)	ATAD2 L16 PRO2000	CTA	Q6PL18
SVYEN(+0.98)GLSQK	SVYENGLSQK	No	109.72	1124.53	10	0.5	563.276	2	30.5802	430000	2420000	6955	F120181122_PF_meso_Human_pool6.raw	2	2	Q6PL18	Deamidation (NQ)	N5:Deamidation (NQ):34.30	Q6PL18|ATAD2_HUMAN								ATPase family AAA domain-containing protein 2 (EC 3.6.1.3) (AAA nuclear coregulator cancer-associated protein) (ANCCA)	ATAD2 L16 PRO2000	CTA	Q6PL18
GESERQLRL	GESERQLRL	No	92.07	1086.58	9	1.2	544.298	2	36.5587	706000	613000	9668	F120181122_PF_meso_Human_pool2.raw	1	1	Q6PL18			Q6PL18|ATAD2_HUMAN;Q9ULI0|ATD2B_HUMAN								ATPase family AAA domain-containing protein 2 (EC 3.6.1.3) (AAA nuclear coregulator cancer-associated protein) (ANCCA)	ATAD2 L16 PRO2000	CTA	Q6PL18
IATSHNIVY	IATSHNIVY	No	113.5	1016.53	9	1.1	509.274	2	35.8118	2500000	9610000	8092	F120181122_PF_meso_Human_pool1.raw	4	4	Q8NG31			Q8NG31|KNL1_HUMAN								Kinetochore scaffold 1 (ALL1-fused gene from chromosome 15q14 protein) (AF15q14) (Bub-linking kinetochore protein) (Blinkin) (Cancer susceptibility candidate gene 5 protein) (Cancer/testis antigen 29) (CT29) (Kinetochore-null protein 1) (Protein CASC5) (Protein D40/AF15q14)	KNL1 CASC5 KIAA1570	CTA	Q8NG31
NDM(+15.99)DITKSY	NDMDITKSY	No	103.9	1101.46	9	2.6	551.741	2	29.5942	401000	1240000	6353	F120181122_PF_meso_Human_pool9.raw	1	1	Q8NG31	Oxidation (M)	M3:Oxidation (M):1000.00	Q8NG31|KNL1_HUMAN								Kinetochore scaffold 1 (ALL1-fused gene from chromosome 15q14 protein) (AF15q14) (Bub-linking kinetochore protein) (Blinkin) (Cancer susceptibility candidate gene 5 protein) (Cancer/testis antigen 29) (CT29) (Kinetochore-null protein 1) (Protein CASC5) (Protein D40/AF15q14)	KNL1 CASC5 KIAA1570	CTA	Q8NG31
QEIAEKQAL	QEIAEKQAL	No	106.86	1028.55	9	0.3	515.284	2	28.826	73400	648000	6286	F120181122_PF_meso_Human_pool6.raw	1	1	Q8NG31			Q8NG31|KNL1_HUMAN								Kinetochore scaffold 1 (ALL1-fused gene from chromosome 15q14 protein) (AF15q14) (Bub-linking kinetochore protein) (Blinkin) (Cancer susceptibility candidate gene 5 protein) (Cancer/testis antigen 29) (CT29) (Kinetochore-null protein 1) (Protein CASC5) (Protein D40/AF15q14)	KNL1 CASC5 KIAA1570	CTA	Q8NG31
SSHTVM(+15.99)ITK	SSHTVMITK	No	111.4	1018.51	9	1.2	510.265	2	20.0351	427000	5840000	2832	F120181122_PF_meso_Human_pool5.raw	3	3	Q8NG31	Oxidation (M)	M6:Oxidation (M):1000.00	Q8NG31|KNL1_HUMAN								Kinetochore scaffold 1 (ALL1-fused gene from chromosome 15q14 protein) (AF15q14) (Bub-linking kinetochore protein) (Blinkin) (Cancer susceptibility candidate gene 5 protein) (Cancer/testis antigen 29) (CT29) (Kinetochore-null protein 1) (Protein CASC5) (Protein D40/AF15q14)	KNL1 CASC5 KIAA1570	CTA	Q8NG31
KVYVDDIYVI	KVYVDDIYVI	No	34.31	1225.66	10	0.8	613.839	2	109.295	966000	1170000	37499	F120181122_PF_meso_Human_pool5.raw	2	2	Q8NG31			Q8NG31|KNL1_HUMAN								Kinetochore scaffold 1 (ALL1-fused gene from chromosome 15q14 protein) (AF15q14) (Bub-linking kinetochore protein) (Blinkin) (Cancer susceptibility candidate gene 5 protein) (Cancer/testis antigen 29) (CT29) (Kinetochore-null protein 1) (Protein CASC5) (Protein D40/AF15q14)	KNL1 CASC5 KIAA1570	CTA	Q8NG31
SVVGFPFLDK	SVVGFPFLDK	No	103.87	1107.6	10	2.4	554.807	2	80.7045	1720000	3560000	26605	F120181122_PF_meso_Human_pool9.raw	3	3	Q8NG31			Q8NG31|KNL1_HUMAN								Kinetochore scaffold 1 (ALL1-fused gene from chromosome 15q14 protein) (AF15q14) (Bub-linking kinetochore protein) (Blinkin) (Cancer susceptibility candidate gene 5 protein) (Cancer/testis antigen 29) (CT29) (Kinetochore-null protein 1) (Protein CASC5) (Protein D40/AF15q14)	KNL1 CASC5 KIAA1570	CTA	Q8NG31
SVPDLAPM(+15.99)L	SVPDLAPML	No	32.85	957.484	9	1.3	958.495	1	74.3005	4000000	16100000	24379	F120181122_PF_meso_Human_pool5.raw	3	3	Q92600	Oxidation (M)	M8:Oxidation (M):1000.00	Q92600|CNOT9_HUMAN								CCR4-NOT transcription complex subunit 9 (Cell differentiation protein RQCD1 homolog) (Rcd-1)	CNOT9 RCD1 RQCD1	CTA	Q92600
RIMESGSELSK	RIMESGSELSK	No	22.82	1235.62	11	1.4	618.818	2	24.2949	65400	958000	4483	F120181122_PF_meso_Human_pool6.raw	2	2	Q92600			Q92600|CNOT9_HUMAN								CCR4-NOT transcription complex subunit 9 (Cell differentiation protein RQCD1 homolog) (Rcd-1)	CNOT9 RCD1 RQCD1	CTA	Q92600
IVQQPTEEK	IVQQPTEEK	No	89.49	1070.56	9	-0.4	536.289	2	20.8806	45400	340000	3479	F120181122_PF_meso_Human_pool2.raw	1	1	Q96GU1			Q96GU1|PAGE5_HUMAN								P antigen family member 5 (PAGE-5) (Cancer/testis antigen 16.1) (CT16.1) (G antigen family E member 1) (Prostate-associated gene 5 protein)	PAGE5 GAGEE1	CTA	Q96GU1
M(+15.99)EYGGEKSL	MEYGGEKSL	No	104.31	1028.45	9	2.7	515.233	2	27.0619	155000	1020000	5582	F120181122_PF_meso_Human_pool8.raw	1	1	Q96KB5	Oxidation (M)	M1:Oxidation (M):1000.00	Q96KB5|TOPK_HUMAN								Lymphokine-activated killer T-cell-originated protein kinase (EC 2.7.12.2) (Cancer/testis antigen 84) (CT84) (MAPKK-like protein kinase) (Nori-3) (PDZ-binding kinase) (Spermatogenesis-related protein kinase) (SPK) (T-LAK cell-originated protein kinase)	PBK TOPK	CTA	Q96KB5
GVVDADIPAL	GVVDADIPAL	No	30.96	968.518	10	0.6	969.528	1	81.7774	858000	3410000	26198	F120181122_PF_meso_Human_pool1.raw	1	1	Q96MN2			Q96MN2|NALP4_HUMAN								NACHT, LRR and PYD domains-containing protein 4 (Cancer/testis antigen 58) (CT58) (PAAD and NACHT-containing protein 2) (PAN2) (PYRIN and NACHT-containing protein 2) (PYRIN-containing APAF1-like protein 4) (PYPAF4) (Ribonuclease inhibitor 2)	NLRP4 NALP4 PAN2 PYPAF4 RNH2	CTA	Q96MN2
ATAQ(+0.98)FKINK	ATAQFKINK	No	88.15	1020.56	9	0.7	511.288	2	29.3539	18700	152000	6501	F120181122_PF_meso_Human_pool7.raw	1	1	Q9BZD4	Deamidation (NQ)	Q4:Deamidation (NQ):41.53	Q9BZD4|NUF2_HUMAN								Kinetochore protein Nuf2 (hNuf2) (hNuf2R) (hsNuf2) (Cell division cycle-associated protein 1)	NUF2 CDCA1 NUF2R	CTA	Q9BZD4
SEVM(+15.99)YPHLM(+15.99)	SEVMYPHLM	No	89.56	1137.48	9	2.6	569.75	2	43.8848	154000	775000	12181	F120181122_PF_meso_Human_pool9.raw	3	3	Q9BZD4	Oxidation (M); Oxidation (M)	M4:Oxidation (M):1000.00;M9:Oxidation (M):1000.00	Q9BZD4|NUF2_HUMAN								Kinetochore protein Nuf2 (hNuf2) (hNuf2R) (hsNuf2) (Cell division cycle-associated protein 1)	NUF2 CDCA1 NUF2R	CTA	Q9BZD4
SLNQDFHQK	SLNQDFHQK	No	36.01	1115.54	9	2	558.778	2	22.553	7030	77800	3803	F120181122_PF_meso_Human_pool6.raw	1	1	Q9BZD4			Q9BZD4|NUF2_HUMAN								Kinetochore protein Nuf2 (hNuf2) (hNuf2R) (hsNuf2) (Cell division cycle-associated protein 1)	NUF2 CDCA1 NUF2R	CTA	Q9BZD4
YM(+15.99)M(+15.99)PVNSEV	YMMPVNSEV	No	60.55	1100.45	9	1.3	551.235	2	38.9122	79000	286000	10251	F120181122_PF_meso_Human_pool4.raw	1	1	Q9BZD4	Oxidation (M); Oxidation (M)	M2:Oxidation (M):1000.00;M3:Oxidation (M):1000.00	Q9BZD4|NUF2_HUMAN								Kinetochore protein Nuf2 (hNuf2) (hNuf2R) (hsNuf2) (Cell division cycle-associated protein 1)	NUF2 CDCA1 NUF2R	CTA	Q9BZD4
ATAQFKINKK	ATAQFKINKK	No	105.27	1147.67	10	1.3	383.566	3	46.2342	15500	113000	13202	F120181122_PF_meso_Human_pool6.raw	6	6	Q9BZD4			Q9BZD4|NUF2_HUMAN								Kinetochore protein Nuf2 (hNuf2) (hNuf2R) (hsNuf2) (Cell division cycle-associated protein 1)	NUF2 CDCA1 NUF2R	CTA	Q9BZD4
AEIQGNVKV	AEIQGNVKV	No	28.79	956.529	9	2.5	479.273	2	32.2406	221000	312000	7747	F120181122_PF_meso_Human_pool7.raw	1	1	Q9BZW7			Q9BZW7|TSG10_HUMAN								Testis-specific gene 10 protein (Testis development protein NYD-SP7)	TSGA10 CEP4L	CTA	Q9BZW7
YTFEGARYY	YTFEGARYY	No	103.1	1168.52	9	1	585.269	2	52.8767	772000	2490000	15867	F120181122_PF_meso_Human_pool5.raw	2	2	Q9HAU0			Q9HAU0|PKHA5_HUMAN								Pleckstrin homology domain-containing family A member 5 (PH domain-containing family A member 5) (Phosphoinositol 3-phosphate-binding protein 2) (PEPP-2)	PLEKHA5 KIAA1686 PEPP2	CTA	Q9HAU0
RIQDVM(+15.99)EGLSK	RIQDVMEGLSK	No	25.76	1290.66	11	1.2	646.34	2	27.5212	79900	503000	5789	F120181122_PF_meso_Human_pool5.raw	1	1	Q9HAU0	Oxidation (M)	M6:Oxidation (M):1000.00	Q9HAU0|PKHA5_HUMAN								Pleckstrin homology domain-containing family A member 5 (PH domain-containing family A member 5) (Phosphoinositol 3-phosphate-binding protein 2) (PEPP-2)	PLEKHA5 KIAA1686 PEPP2	CTA	Q9HAU0
SESSTILVV	SESSTILVV	No	74.14	933.502	9	3	934.512	1	68.0463	1440000	6250000	21834	F120181122_PF_meso_Human_pool8.raw	1	1	Q9NY87			Q9NY87|SPNXC_HUMAN;Q9BXN6|SPNXD_HUMAN;Q9NS25|SPNXB_HUMAN;Q9NS26|SPNXA_HUMAN								Sperm protein associated with the nucleus on the X chromosome C (Cancer/testis antigen 11.3) (CT11.3) (Cancer/testis-associated protein CTp11) (Nuclear-associated protein SPAN-Xc) (SPANX-C) (SPANX family member C)	SPANXC	CTA	Q9NY87
M(+15.99)EAQLLQV	MEAQLLQV	No	41.38	946.479	8	0.8	474.247	2	64.1833	10100	68900	20322	F120181122_PF_meso_Human_pool8.raw	1	1	Q9UGL1	Oxidation (M)	M1:Oxidation (M):1000.00	Q9UGL1|KDM5B_HUMAN								Lysine-specific demethylase 5B (EC 1.14.11.-) (Cancer/testis antigen 31) (CT31) (Histone demethylase JARID1B) (Jumonji/ARID domain-containing protein 1B) (PLU-1) (Retinoblastoma-binding protein 2 homolog 1) (RBP2-H1)	KDM5B JARID1B PLU1 RBBP2H1	CTA	Q9UGL1
AEAVNFC(+119.00)TV	AEAVNFCTV	No	106.4	1071.44	9	0.3	536.727	2	55.1389	689000	6330000	16970	F120181122_PF_meso_Human_pool3.raw	2	2	Q9UGL1	Cysteinylation	C7:Cysteinylation:1000.00	Q9UGL1|KDM5B_HUMAN								Lysine-specific demethylase 5B (EC 1.14.11.-) (Cancer/testis antigen 31) (CT31) (Histone demethylase JARID1B) (Jumonji/ARID domain-containing protein 1B) (PLU-1) (Retinoblastoma-binding protein 2 homolog 1) (RBP2-H1)	KDM5B JARID1B PLU1 RBBP2H1	CTA	Q9UGL1
AEKEDYIC(+119.00)V	AEKEDYICV	No	50.49	1187.48	9	0.5	594.751	2	41.4697	1150000	8020000	11729	F120181122_PF_meso_Human_pool2.raw	4	4	Q9UGL1	Cysteinylation	C8:Cysteinylation:1000.00	Q9UGL1|KDM5B_HUMAN								Lysine-specific demethylase 5B (EC 1.14.11.-) (Cancer/testis antigen 31) (CT31) (Histone demethylase JARID1B) (Jumonji/ARID domain-containing protein 1B) (PLU-1) (Retinoblastoma-binding protein 2 homolog 1) (RBP2-H1)	KDM5B JARID1B PLU1 RBBP2H1	CTA	Q9UGL1
AEQTGIC(+119.00)KV	AEQTGICKV	No	82.79	1066.48	9	1.3	534.249	2	23.5981	1100000	8110000	4256	F120181122_PF_meso_Human_pool5.raw	2	2	Q9UGL1	Cysteinylation	C7:Cysteinylation:1000.00	Q9UGL1|KDM5B_HUMAN								Lysine-specific demethylase 5B (EC 1.14.11.-) (Cancer/testis antigen 31) (CT31) (Histone demethylase JARID1B) (Jumonji/ARID domain-containing protein 1B) (PLU-1) (Retinoblastoma-binding protein 2 homolog 1) (RBP2-H1)	KDM5B JARID1B PLU1 RBBP2H1	CTA	Q9UGL1
AVPSISQGL	AVPSISQGL	No	76.46	870.481	9	1.5	871.492	1	60.0069	8250000	35300000	18686	F120181122_PF_meso_Human_pool5.raw	2	2	Q9UGL1			Q9UGL1|KDM5B_HUMAN								Lysine-specific demethylase 5B (EC 1.14.11.-) (Cancer/testis antigen 31) (CT31) (Histone demethylase JARID1B) (Jumonji/ARID domain-containing protein 1B) (PLU-1) (Retinoblastoma-binding protein 2 homolog 1) (RBP2-H1)	KDM5B JARID1B PLU1 RBBP2H1	CTA	Q9UGL1
EEFADPFAF	EEFADPFAF	No	105.15	1071.45	9	0.6	1072.47	1	104.141	1540000	7920000	36173	F120181122_PF_meso_Human_pool5.raw	3	3	Q9UGL1			Q9UGL1|KDM5B_HUMAN								Lysine-specific demethylase 5B (EC 1.14.11.-) (Cancer/testis antigen 31) (CT31) (Histone demethylase JARID1B) (Jumonji/ARID domain-containing protein 1B) (PLU-1) (Retinoblastoma-binding protein 2 homolog 1) (RBP2-H1)	KDM5B JARID1B PLU1 RBBP2H1	CTA	Q9UGL1
GVSPEVNEL	GVSPEVNEL	No	75.94	942.466	9	0.7	472.242	2	53.433	373000	3020000	16427	F120181122_PF_meso_Human_pool2.raw	1	1	Q9UGL1			Q9UGL1|KDM5B_HUMAN								Lysine-specific demethylase 5B (EC 1.14.11.-) (Cancer/testis antigen 31) (CT31) (Histone demethylase JARID1B) (Jumonji/ARID domain-containing protein 1B) (PLU-1) (Retinoblastoma-binding protein 2 homolog 1) (RBP2-H1)	KDM5B JARID1B PLU1 RBBP2H1	CTA	Q9UGL1
REM(+15.99)EALQSL	REMEALQSL	No	71.51	1091.53	9	0.8	546.773	2	36.9982	1290000	12100000	9491	F120181122_PF_meso_Human_pool6.raw	3	3	Q9UGL1	Oxidation (M)	M3:Oxidation (M):1000.00	Q9UGL1|KDM5B_HUMAN								Lysine-specific demethylase 5B (EC 1.14.11.-) (Cancer/testis antigen 31) (CT31) (Histone demethylase JARID1B) (Jumonji/ARID domain-containing protein 1B) (PLU-1) (Retinoblastoma-binding protein 2 homolog 1) (RBP2-H1)	KDM5B JARID1B PLU1 RBBP2H1	CTA	Q9UGL1
RTFGEM(+15.99)ADA	RTFGEMADA	No	113.26	1012.43	9	0.9	507.223	2	25.641	28600	250000	4096	F120181122_PF_meso_Human_pool1.raw	2	2	Q9UGL1	Oxidation (M)	M6:Oxidation (M):1000.00	Q9UGL1|KDM5B_HUMAN								Lysine-specific demethylase 5B (EC 1.14.11.-) (Cancer/testis antigen 31) (CT31) (Histone demethylase JARID1B) (Jumonji/ARID domain-containing protein 1B) (PLU-1) (Retinoblastoma-binding protein 2 homolog 1) (RBP2-H1)	KDM5B JARID1B PLU1 RBBP2H1	CTA	Q9UGL1
SAAELQDLL	SAAELQDLL	No	54.01	958.497	9	0.9	959.508	1	82.319			27801	F120181122_PF_meso_Human_pool3.raw	1	1	Q9UGL1			Q9UGL1|KDM5B_HUMAN								Lysine-specific demethylase 5B (EC 1.14.11.-) (Cancer/testis antigen 31) (CT31) (Histone demethylase JARID1B) (Jumonji/ARID domain-containing protein 1B) (PLU-1) (Retinoblastoma-binding protein 2 homolog 1) (RBP2-H1)	KDM5B JARID1B PLU1 RBBP2H1	CTA	Q9UGL1
SVAQQLLNGK	SVAQQLLNGK	No	93.65	1056.59	10	2.3	529.306	2	41.7652	4670000	10200000	11449	F120181122_PF_meso_Human_pool4.raw	2	2	Q9UGL1			Q9UGL1|KDM5B_HUMAN								Lysine-specific demethylase 5B (EC 1.14.11.-) (Cancer/testis antigen 31) (CT31) (Histone demethylase JARID1B) (Jumonji/ARID domain-containing protein 1B) (PLU-1) (Retinoblastoma-binding protein 2 homolog 1) (RBP2-H1)	KDM5B JARID1B PLU1 RBBP2H1	CTA	Q9UGL1
AETHSLPSDTSY	AETHSLPSDTSY	No	83.16	1306.57	12	3	654.293	2	34.0523	54100	345000	8363	F120181122_PF_meso_Human_pool7.raw	1	1	Q9UGL1			Q9UGL1|KDM5B_HUMAN								Lysine-specific demethylase 5B (EC 1.14.11.-) (Cancer/testis antigen 31) (CT31) (Histone demethylase JARID1B) (Jumonji/ARID domain-containing protein 1B) (PLU-1) (Retinoblastoma-binding protein 2 homolog 1) (RBP2-H1)	KDM5B JARID1B PLU1 RBBP2H1	CTA	Q9UGL1
AAAAARTAF	AAAAARTAF	No	100.41	848.45	9	2.2	425.233	2	26.4221	344000	2590000	5353	F120181122_PF_meso_Human_pool7.raw	2	2	Q96JG8			Q96JG8|MAGD4_HUMAN	Melanoma-associated antigen D4 (MAGE-D4 antigen) (MAGE-E1 antigen)	MAGED4 KIAA1859 MAGED4A MAGEE1; MAGED4B	Protein in T_Antigen					Melanoma-associated antigen D4	MAGED4	CTA	Q96JG8
EEFGAFGGY	EEFGAFGGY	No	63.74	975.397	9	2.1	976.407	1	77.2722	238000	1020000	25461	F120181122_PF_meso_Human_pool8.raw	1	1	Q96JG8			Q96JG8|MAGD4_HUMAN	Melanoma-associated antigen D4 (MAGE-D4 antigen) (MAGE-E1 antigen)	MAGED4 KIAA1859 MAGED4A MAGEE1; MAGED4B	Protein in T_Antigen					Melanoma-associated antigen D4	MAGED4	CTA	Q96JG8
ITDDFVKQK	ITDDFVKQK	No	105.1	1092.58	9	2.3	547.299	2	26.9709	315000	1240000	5564	F120181122_PF_meso_Human_pool7.raw	1	1	Q96JG8			Q96JG8|MAGD4_HUMAN	Melanoma-associated antigen D4 (MAGE-D4 antigen) (MAGE-E1 antigen)	MAGED4 KIAA1859 MAGED4A MAGEE1; MAGED4B	Protein in T_Antigen					Melanoma-associated antigen D4	MAGED4	CTA	Q96JG8
KEIDKEEHLY	KEIDKEEHLY	No	54.97	1302.65	10	2.9	652.332	2	34.9879	696000	460000	8524	F120181122_PF_meso_Human_pool8.raw	2	2	Q96JG8			Q96JG8|MAGD4_HUMAN;Q9Y5V3|MAGD1_HUMAN	Melanoma-associated antigen D4 (MAGE-D4 antigen) (MAGE-E1 antigen)	MAGED4 KIAA1859 MAGED4A MAGEE1; MAGED4B	Protein in T_Antigen					Melanoma-associated antigen D4	MAGED4	CTA	Q96JG8
REYDEHFPEI	REYDEHFPEI	No	62.49	1333.59	10	2.1	667.806	2	90.5204	608000	2040000	30976	F120181122_PF_meso_Human_pool8.raw	17	17	Q96JG8			Q96JG8|MAGD4_HUMAN	Melanoma-associated antigen D4 (MAGE-D4 antigen) (MAGE-E1 antigen)	MAGED4 KIAA1859 MAGED4A MAGEE1; MAGED4B	Protein in T_Antigen					Melanoma-associated antigen D4	MAGED4	CTA	Q96JG8
AARPKSAF	AARPKSAF	No	110.83	846.471	8	0.7	424.244	2	21.3124	695000	8360000	3243	F120181122_PF_meso_Human_pool5.raw	5	5	Q9Y5V3			Q9Y5V3|MAGD1_HUMAN											Q9Y5V3
SGAGLTRF	SGAGLTRF	No	85.09	807.424	8	1	808.434	1	37.4397	224000	1160000	9969	F120181122_PF_meso_Human_pool3.raw	1	1	Q9UNF1			Q9UNF1|MAGD2_HUMAN											Q9UNF1
TDEFVKQK	TDEFVKQK	No	99.5	993.513	8	2	497.765	2	26.3017	76800	449000	5324	F120181122_PF_meso_Human_pool7.raw	1	1	Q12816			Q12816|TROP_HUMAN;Q9UNF1|MAGD2_HUMAN											Q12816
TYEFVKQK	TYEFVKQK	No	106.15	1041.55	8	0.6	521.784	2	36.8419	1450000	2220000	9761	F120181122_PF_meso_Human_pool2.raw	3	3	Q9Y5V3			Q9Y5V3|MAGD1_HUMAN											Q9Y5V3
A(+57.02)AARPKSAF	AAARPKSAF	No	34.97	974.53	9	1.7	488.274	2	20.8755	8810	59100	3131	F120181122_PF_meso_Human_pool6.raw	1	1	Q9Y5V3	Carbamidomethylation (DHKE, X@N-term)	A1:Carbamidomethylation (DHKE, X@N-term):30.64	Q9Y5V3|MAGD1_HUMAN											Q9Y5V3
EEGDFGDPW	EEGDFGDPW	No	107.01	1050.39	9	2.3	1051.4	1	79.476	880000	3500000	26348	F120181122_PF_meso_Human_pool8.raw	1	1	Q9Y5V3			Q9Y5V3|MAGD1_HUMAN											Q9Y5V3
ITDEFVKQK	ITDEFVKQK	No	110.31	1106.6	9	1.9	554.307	2	26.1049	504000	2040000	5188	F120181122_PF_meso_Human_pool8.raw	1	1	Q12816			Q12816|TROP_HUMAN;Q9UNF1|MAGD2_HUMAN											Q12816
LTYEFVKQK	LTYEFVKQK	No	114.29	1154.63	9	0.5	385.886	3	41.0055	4790000	22000000	11397	F120181122_PF_meso_Human_pool2.raw	29	29	Q9Y5V3			Q9Y5V3|MAGD1_HUMAN											Q9Y5V3
M(+15.99)EDFVQQRY	MEDFVQQRY	No	92.55	1230.53	9	0.1	616.276	2	38.9422	14600	93400	10329	F120181122_PF_meso_Human_pool4.raw	1	1	Q9HAY2	Oxidation (M)	M1:Oxidation (M):1000.00	Q9HAY2|MAGF1_HUMAN											Q9HAY2
REMEETEEI	REMEETEEI	No	69.88	1164.5	9	2	583.257	2	32.3779	150000	614000	7703	F120181122_PF_meso_Human_pool8.raw	1	1	Q9HCI5			Q9HCI5|MAGE1_HUMAN											Q9HCI5
SEGPSTSVL	SEGPSTSVL	No	82.04	875.424	9	2.7	876.433	1	45.8815	1480000	5130000	12828	F120181122_PF_meso_Human_pool9.raw	1	1	Q9HCI5			Q9HCI5|MAGE1_HUMAN											Q9HCI5
SQAATTGEL	SQAATTGEL	No	89.77	876.419	9	0.3	877.429	1	32.2112	716000	4520000	7658	F120181122_PF_meso_Human_pool5.raw	1	1	Q9Y5V3			Q9Y5V3|MAGD1_HUMAN											Q9Y5V3
SQSLNANDL	SQSLNANDL	No	25.9	960.451	9	2.7	481.234	2	45.6385	88600	518000	12711	F120181122_PF_meso_Human_pool9.raw	1	1	Q9Y5V3			Q9Y5V3|MAGD1_HUMAN											Q9Y5V3
TQASSTTQL	TQASSTTQL	No	106.3	935.456	9	0.7	468.737	2	28.9446	341000	2240000	6626	F120181122_PF_meso_Human_pool3.raw	3	3	Q9UNF1			Q9UNF1|MAGD2_HUMAN											Q9UNF1
TSGPPTISK	TSGPPTISK	No	106.23	886.476	9	1.4	444.247	2	23.5499	7990000	49700000	4578	F120181122_PF_meso_Human_pool3.raw	3	3	Q9HCI5			Q9HCI5|MAGE1_HUMAN											Q9HCI5
ATTGELAANK	ATTGELAANK	No	105.49	974.503	10	0.1	488.26	2	20.9318	946000	8370000	3472	F120181122_PF_meso_Human_pool3.raw	2	2	Q9Y5V3			Q9Y5V3|MAGD1_HUMAN											Q9Y5V3
DVYPEIIERA	DVYPEIIERA	No	105.94	1203.61	10	2.3	602.815	2	64.4794	578000	3730000	20361	F120181122_PF_meso_Human_pool7.raw	2	2	Q9Y5V3			Q9Y5V3|MAGD1_HUMAN;Q9UNF1|MAGD2_HUMAN											Q9Y5V3
REYTDVYPEI	REYTDVYPEI	No	58.72	1283.6	10	2.8	642.811	2	60.194	893000	3090000	18703	F120181122_PF_meso_Human_pool7.raw	5	5	Q9Y5V3			Q9Y5V3|MAGD1_HUMAN											Q9Y5V3
S(+42.01)TSGPPTISK	STSGPPTISK	No	22.35	1015.52	10	1.5	508.769	2	36.6506	31500	207000	9674	F120181122_PF_meso_Human_pool3.raw	2	2	Q9HCI5	Acetylation (N-term)	S1:Acetylation (N-term):1000.00	Q9HCI5|MAGE1_HUMAN											Q9HCI5
SESGAGLTRF	SESGAGLTRF	No	106.29	1023.5	10	0.6	512.758	2	37.4397	1260000	11700000	10069	F120181122_PF_meso_Human_pool3.raw	2	2	Q9UNF1			Q9UNF1|MAGD2_HUMAN											Q9UNF1
G(+42.01)SSGAC(+119.00)GFSYK	GSSGACGFSYK	No	27.14	1223.46	11	1.4	612.739	2	32.1233	71300	209000	7604	F120181122_PF_meso_Human_pool6.raw	1	1	Q9UNF1	Acetylation (N-term); Cysteinylation	G1:Acetylation (N-term):1000.00;C6:Cysteinylation:1000.00	Q9UNF1|MAGD2_HUMAN											Q9UNF1
GVYDFSQAHNA	GVYDFSQAHNA	No	93.93	1207.53	11	2.9	604.772	2	41.3541	30200	332000	11032	F120181122_PF_meso_Human_pool9.raw	2	2	Q9Y5V3			Q9Y5V3|MAGD1_HUMAN											Q9Y5V3
AEASVEDSALLM(+15.99)	AEASVEDSALLM	No	63.87	1250.57	12	2.8	626.294	2	61.7359	124000	638000	19313	F120181122_PF_meso_Human_pool8.raw	1	1	Q9Y5V3	Oxidation (M)	M12:Oxidation (M):1000.00	Q9Y5V3|MAGD1_HUMAN											Q9Y5V3
GELAANKSEMAF	GELAANKSEMAF	No	48.29	1266.59	12	0.9	634.305	2	46.45	27500	133000	13295	F120181122_PF_meso_Human_pool5.raw	1	1	Q9Y5V3			Q9Y5V3|MAGD1_HUMAN											Q9Y5V3

## Sheet: Cell_line_TAA
Peptide	Peptide_clean	Overlap_with_HealthyLung	-10LgP	Mass	Length	ppm	m/z	z	RT	Area UWA_PDCL_PF_Fusion	Intensity UWA_PDCL_PF_Fusion	Scan	Source File	#Spec	#Spec UWA_PDCL_PF_Fusion	Accession	PTM	AScore	Accession_orig	Protein names_x	Gene names_x	Protein_Present in T_Tantigen	T_antigen_ACCESSION	T_antigen_HLA allele	T_antigen_Epitope type	Present in Tantigen as epitope	Protein names_CTA	Gene names_y	Present in CTA	Entry	Entry name											Overlapping peptides
G(+42.01)TVTPPPRLVK	GTVTPPPRLVK	Yes	37.08	1205.71	11	2.1	603.865	2	41.4051	245000	492000	11318	F120181122_PF_meso_Human_pool8.raw	2	2	P00519	Acetylation (N-term)	G1:Acetylation (N-term):1000.00	P00519|ABL1_HUMAN	Tyrosine-protein kinase ABL1 (EC 2.7.10.2) (Abelson murine leukemia viral oncogene homolog 1) (Abelson tyrosine-protein kinase 1) (Proto-oncogene c-Abl) (p150)	ABL1 ABL JTK7	Protein in T_Antigen								P00519	ABL1_HUMAN											SLMDHTIPEV
GEAEFNRI	GEAEFNRI	Yes	88.35	934.451	8	1.1	935.461	1	35.8151	6600000	68000000	9434	F120181122_PF_meso_Human_pool2.raw	4	4	O43707			O43707|ACTN4_HUMAN	Alpha-actinin-4 (Non-muscle alpha-actinin 4)	ACTN4	Protein in T_Antigen								O43707	ACTN4_HUMAN											STGHVGFIFK
AEFNRIM(+15.99)SL	AEFNRIMSL	Yes	106.11	1095.54	9	0.7	548.778	2	48.964	8720000	74300000	14384	F120181122_PF_meso_Human_pool3.raw	9	9	O43707	Oxidation (M)	M7:Oxidation (M):1000.00	O43707|ACTN4_HUMAN	Alpha-actinin-4 (Non-muscle alpha-actinin 4)	ACTN4	Protein in T_Antigen								O43707	ACTN4_HUMAN											NEFSQIFQL
AIDQLHLEY	AIDQLHLEY	Yes	110.22	1100.55	9	2.2	551.284	2	60.2335	1640000	7630000	18774	F120181122_PF_meso_Human_pool8.raw	3	3	O43707			O43707|ACTN4_HUMAN	Alpha-actinin-4 (Non-muscle alpha-actinin 4)	ACTN4	Protein in T_Antigen								O43707	ACTN4_HUMAN											STMAIIVNK
GEAEFNRIM(+15.99)	GEAEFNRIM	Yes	80.42	1081.49	9	0.9	541.752	2	34.3677	87700	332000	8499	F120181122_PF_meso_Human_pool5.raw	1	1	O43707	Oxidation (M)	M9:Oxidation (M):1000.00	O43707|ACTN4_HUMAN	Alpha-actinin-4 (Non-muscle alpha-actinin 4)	ACTN4	Protein in T_Antigen								O43707	ACTN4_HUMAN											TVQEHLIEK
H(+42.01)TIEEIEGL	HTIEEIEGL	Yes	29.93	1081.53	9	0.7	541.773	2	78.6045	13600	54600	26091	F120181122_PF_meso_Human_pool6.raw	1	1	O43707	Acetylation (N-term)	H1:Acetylation (N-term):1000.00	O43707|ACTN4_HUMAN	Alpha-actinin-4 (Non-muscle alpha-actinin 4)	ACTN4	Protein in T_Antigen								O43707	ACTN4_HUMAN											AALDWVTKK
GTLEDQLSHLK	GTLEDQLSHLK	Yes	111.05	1239.65	11	1.4	620.832	2	52.3368	786000	1830000	15075	F120181122_PF_meso_Human_pool6.raw	4	4	O43707			O43707|ACTN4_HUMAN	Alpha-actinin-4 (Non-muscle alpha-actinin 4)	ACTN4	Protein in T_Antigen								O43707	ACTN4_HUMAN											ATSGLDHQL
N(+0.98)ESEYTVKW	NESEYTVKW	Yes	107.51	1155.51	9	1.2	578.763	2	60.1763	3020000	22500000	18885	F120181122_PF_meso_Human_pool6.raw	4	4	P78536	Deamidation (NQ)	N1:Deamidation (NQ):1000.00	P78536|ADA17_HUMAN	Disintegrin and metalloproteinase domain-containing protein 17 (ADAM 17) (EC 3.4.24.86) (Snake venom-like protease) (TNF-alpha convertase) (TNF-alpha-converting enzyme) (CD antigen CD156b)	ADAM17 CSVP TACE	Protein in T_Antigen								P78536	ADA17_HUMAN											GTYQPLSTR
GTYQYDLERL	GTYQYDLERL	Yes	110.1	1256.6	10	2.4	629.311	2	58.3175	2750000	25900000	17961	F120181122_PF_meso_Human_pool8.raw	6	6	Q12802			Q12802|AKP13_HUMAN	A-kinase anchor protein 13 (AKAP-13) (AKAP-Lbc) (Breast cancer nuclear receptor-binding auxiliary protein) (Guanine nucleotide exchange factor Lbc) (Human thyroid-anchoring protein 31) (Lymphoid blast crisis oncogene) (LBC oncogene) (Non-oncogenic Rho GTPase-specific GTP exchange factor) (Protein kinase A-anchoring protein 13) (PRKA13) (p47)	AKAP13 BRX HT31 LBC	Protein in T_Antigen								Q12802	AKP13_HUMAN											KSMNANTITK
SLPTVIM(+15.99)RNK	SLPTVIMRNK	Yes	66.38	1173.65	10	0.2	587.836	2	30.2475	464000	3150000	6994	F120181122_PF_meso_Human_pool4.raw	4	4	Q12802	Oxidation (M)	M7:Oxidation (M):1000.00	Q12802|AKP13_HUMAN	A-kinase anchor protein 13 (AKAP-13) (AKAP-Lbc) (Breast cancer nuclear receptor-binding auxiliary protein) (Guanine nucleotide exchange factor Lbc) (Human thyroid-anchoring protein 31) (Lymphoid blast crisis oncogene) (LBC oncogene) (Non-oncogenic Rho GTPase-specific GTP exchange factor) (Protein kinase A-anchoring protein 13) (PRKA13) (p47)	AKAP13 BRX HT31 LBC	Protein in T_Antigen								Q12802	AKP13_HUMAN											GEAEFNRI
A(+42.01)TTLPIRNK	ATTLPIRNK	Yes	32.26	1054.61	9	0.8	528.316	2	37.5693	90900	288000	9744	F120181122_PF_meso_Human_pool6.raw	1	1	O75179	Acetylation (N-term)	A1:Acetylation (N-term):1000.00	O75179|ANR17_HUMAN	Ankyrin repeat domain-containing protein 17 (Gene trap ankyrin repeat protein) (Serologically defined breast cancer antigen NY-BR-16)	ANKRD17 GTAR KIAA0697	Protein in T_Antigen								O75179	ANR17_HUMAN											GEAEFNRIM
SEGGRTPLM	SEGGRTPLM	Yes	109.42	946.454	9	2.2	474.235	2	30.2857	1200000	9440000	6837	F120181122_PF_meso_Human_pool8.raw	3	3	O75179			O75179|ANR17_HUMAN;Q8IWZ3|ANKH1_HUMAN	Ankyrin repeat domain-containing protein 17 (Gene trap ankyrin repeat protein) (Serologically defined breast cancer antigen NY-BR-16)	ANKRD17 GTAR KIAA0697	Protein in T_Antigen								O75179	ANR17_HUMAN											HTIEEIEGL
VQNSSVAVL	VQNSSVAVL	Yes	65.65	915.503	9	0.9	916.513	1	49.5865	343000	1520000	14915	F120181122_PF_meso_Human_pool2.raw	1	1	O75179			O75179|ANR17_HUMAN	Ankyrin repeat domain-containing protein 17 (Gene trap ankyrin repeat protein) (Serologically defined breast cancer antigen NY-BR-16)	ANKRD17 GTAR KIAA0697	Protein in T_Antigen								O75179	ANR17_HUMAN											GTLEDQLSHLK
KIMDQVQQA	KIMDQVQQA	Yes	101.64	1059.54	9	0.6	530.778	2	30.1579	64000	345000	6858	F120181122_PF_meso_Human_pool5.raw	1	1	P25054			P25054|APC_HUMAN	Adenomatous polyposis coli protein (Protein APC) (Deleted in polyposis 2.5)	APC DP2.5	Protein in T_Antigen	T000854	A2	Unclassified	listed as epitope in T_antigen	Adenomatous polyposis coli protein	APC		P25054	APC_HUMAN											FSSDHLIEM
ATDIPSSQK	ATDIPSSQK	Yes	105.5	945.477	9	0.7	473.747	2	20.4181	355000	3270000	3277	F120181122_PF_meso_Human_pool3.raw	2	2	P25054			P25054|APC_HUMAN	Adenomatous polyposis coli protein (Protein APC) (Deleted in polyposis 2.5)	APC DP2.5	Protein in T_Antigen					Adenomatous polyposis coli protein	APC		P25054	APC_HUMAN											IIAEVVNKI
GQIDLLERL	GQIDLLERL	Yes	95.93	1055.6	9	2.5	528.807	2	77.5741	12000000	86200000	25275	F120181122_PF_meso_Human_pool8.raw	47	47	P25054			P25054|APC_HUMAN	Adenomatous polyposis coli protein (Protein APC) (Deleted in polyposis 2.5)	APC DP2.5	Protein in T_Antigen					Adenomatous polyposis coli protein	APC		P25054	APC_HUMAN											ATTLPIRNK
SIVSSLHQA	SIVSSLHQA	Yes	90.48	940.498	9	1.5	471.258	2	35.4446	226000	1150000	9279	F120181122_PF_meso_Human_pool2.raw	1	1	P25054			P25054|APC_HUMAN	Adenomatous polyposis coli protein (Protein APC) (Deleted in polyposis 2.5)	APC DP2.5	Protein in T_Antigen					Adenomatous polyposis coli protein	APC		P25054	APC_HUMAN											SEGGRTPLM
REIESSPQY	REIESSPQY	Yes	81.92	1107.52	9	0.5	554.769	2	27.792	4200000	44000000	5869	F120181122_PF_meso_Human_pool5.raw	3	3	Q8WWM7			Q8WWM7|ATX2L_HUMAN	Ataxin-2-like protein (Ataxin-2 domain protein) (Ataxin-2-related protein)	ATXN2L A2D A2LG A2LP A2RP	Protein in T_Antigen								Q8WWM7	ATX2L_HUMAN											VQNSSVAVL
EENYGVKTTY	EENYGVKTTY	Yes	106.1	1202.55	10	3	602.282	2	35.4563	5710000	52900000	8869	F120181122_PF_meso_Human_pool7.raw	4	4	Q8WWM7			Q8WWM7|ATX2L_HUMAN	Ataxin-2-like protein (Ataxin-2 domain protein) (Ataxin-2-related protein)	ATXN2L A2D A2LG A2LP A2RP	Protein in T_Antigen								Q8WWM7	ATX2L_HUMAN											AADIDHKL
NELFRDGVNW	NELFRDGVNW	Yes	39.54	1248.59	10	1.8	625.304	2	84.8802	133000	225000	28665	F120181122_PF_meso_Human_pool3.raw	2	2	Q07817			Q07817|B2CL1_HUMAN	Bcl-2-like protein 1 (Bcl2-L-1) (Apoptosis regulator Bcl-X)	BCL2L1 BCL2L BCLX	Protein in T_Antigen								Q07817	B2CL1_HUMAN											GAADIDHKL
A(+42.01)ESASEAAKKY	AESASEAAKKY	Yes	45.17	1195.57	11	1.2	598.796	2	30.952	52300	182000	7419	F120181122_PF_meso_Human_pool3.raw	1	1	P51572	Acetylation (N-term)	A1:Acetylation (N-term):1000.00	P51572|BAP31_HUMAN	B-cell receptor-associated protein 31 (BCR-associated protein 31) (Bap31) (6C6-AG tumor-associated antigen) (Protein CDM) (p28)	BCAP31 BAP31 DXS1357E	Protein in T_Antigen								P51572	BAP31_HUMAN											TTVELANKV
ATLLASNEAFK	ATLLASNEAFK	Yes	92.38	1163.62	11	0.6	582.818	2	46.574	90200	444000	13389	F120181122_PF_meso_Human_pool5.raw	1	1	P51572			P51572|BAP31_HUMAN	B-cell receptor-associated protein 31 (BCR-associated protein 31) (Bap31) (6C6-AG tumor-associated antigen) (Protein CDM) (p28)	BCAP31 BAP31 DXS1357E	Protein in T_Antigen								P51572	BAP31_HUMAN											YANYYTREV
SRNGKSYTF	SRNGKSYTF	Yes	61.38	1058.51	9	2.7	530.266	2	43.0557	145000	515000	11672	F120181122_PF_meso_Human_pool9.raw	2	2	P11274			P11274|BCR_HUMAN	Breakpoint cluster region protein (EC 2.7.11.1) (Renal carcinoma antigen NY-REN-26)	BCR BCR1 D22S11	Protein in T_Antigen								P11274	BCR_HUMAN											TEDAKPVKI
HEDLTVKI	HEDLTVKI	Yes	74.67	953.518	8	1.1	477.768	2	94.4949	8610000	63200000	32359	F120181122_PF_meso_Human_pool6.raw	82	82	P15056			P15056|BRAF_HUMAN	Serine/threonine-protein kinase B-raf (EC 2.7.11.1) (Proto-oncogene B-Raf) (p94) (v-Raf murine sarcoma viral oncogene homolog B1)	BRAF BRAF1 RAFB1	Protein in T_Antigen								P15056	BRAF_HUMAN											KSFDEQNVPK
SQ(+0.98)GTPISLK	SQGTPISLK	Yes	22.7	930.502	9	2.1	466.259	2	31.8926	2210000	5070000	7282	F120181122_PF_meso_Human_pool8.raw	1	1	Q13111	Deamidation (NQ)	Q2:Deamidation (NQ):1000.00	Q13111|CAF1A_HUMAN	Chromatin assembly factor 1 subunit A (CAF-1 subunit A) (Chromatin assembly factor I p150 subunit) (CAF-I 150 kDa subunit) (CAF-I p150) (hp150)	CHAF1A CAF CAF1P150	Protein in T_Antigen								Q13111	CAF1A_HUMAN											AENESMAKI
SEASPSREAI	SEASPSREAI	Yes	68.78	1045.5	10	1.4	523.761	2	25.1895	2840000	15600000	4781	F120181122_PF_meso_Human_pool5.raw	1	1	Q13111			Q13111|CAF1A_HUMAN	Chromatin assembly factor 1 subunit A (CAF-1 subunit A) (Chromatin assembly factor I p150 subunit) (CAF-I 150 kDa subunit) (CAF-I p150) (hp150)	CHAF1A CAF CAF1P150	Protein in T_Antigen								Q13111	CAF1A_HUMAN											GTVTPPPRLVK
VTQDFM(+15.99)M(+15.99)YR	VTQDFMMYR	Yes	87.58	1221.52	9	1	611.767	2	33.9712	907000	9030000	8328	F120181122_PF_meso_Human_pool6.raw	3	3	P09668	Oxidation (M); Oxidation (M)	M6:Oxidation (M):1000.00;M7:Oxidation (M):1000.00	P09668|CATH_HUMAN	Pro-cathepsin H [Cleaved into: Cathepsin H mini chain; Cathepsin H (EC 3.4.22.16); Cathepsin H heavy chain; Cathepsin H light chain]	CTSH CPSB	Protein in T_Antigen								P09668	CATH_HUMAN											MVGVNLPQK
GEVDVEQHTL	GEVDVEQHTL	Yes	103.67	1125.53	10	2.8	563.774	2	37.5984	431000	2330000	9543	F120181122_PF_meso_Human_pool9.raw	1	1	P14635			P14635|CCNB1_HUMAN;O95067|CCNB2_HUMAN	G2/mitotic-specific cyclin-B1	CCNB1 CCNB	Protein in T_Antigen								P14635	CCNB1_HUMAN											SSMVGVNLPQK
VVM(+15.99)VNQGLTK	VVMVNQGLTK	Yes	110.6	1103.6	10	3.4	552.81	2	29.2515	4710000	30200000	6444	F120181122_PF_meso_Human_pool8.raw	6	6	P14635	Oxidation (M)	M3:Oxidation (M):1000.00	P14635|CCNB1_HUMAN	G2/mitotic-specific cyclin-B1	CCNB1 CCNB	Protein in T_Antigen								P14635	CCNB1_HUMAN											GTLTVEAPMPK
AEETC(+119.00)APSV	AEETCAPSV	Yes	81.15	1024.38	9	0.3	513.201	2	30.9918	436000	4550000	7121	F120181122_PF_meso_Human_pool4.raw	2	2	P24385	Cysteinylation	C5:Cysteinylation:1000.00	P24385|CCND1_HUMAN	G1/S-specific cyclin-D1 (B-cell lymphoma 1 protein) (BCL-1) (BCL-1 oncogene) (PRAD1 oncogene)	CCND1 BCL1 PRAD1	Protein in T_Antigen								P24385	CCND1_HUMAN											YEGSPIKV
AERIFS(-18.01)EV	AERIFSEV	Yes	20.29	931.476	8	1.5	466.747	2	45.3454	66500	187000	12843	F120181122_PF_meso_Human_pool6.raw	1	1	P30260	Dehydration	S6:Dehydration:1000.00	P30260|CDC27_HUMAN	Cell division cycle protein 27 homolog (Anaphase-promoting complex subunit 3) (APC3) (CDC27 homolog) (CDC27Hs) (H-NUC)	CDC27 ANAPC3 D0S1430E D17S978E	Protein in T_Antigen								P30260	CDC27_HUMAN											VTQDFMMYR
GELVALKKV	GELVALKKV	Yes	104.66	955.607	9	0.5	478.812	2	46.5647	19100000	56600000	12531	F120181122_PF_meso_Human_pool3.raw	33	33	Q9NYV4			Q9NYV4|CDK12_HUMAN	Cyclin-dependent kinase 12 (EC 2.7.11.22) (EC 2.7.11.23) (Cdc2-related kinase, arginine/serine-rich) (CrkRS) (Cell division cycle 2-related protein kinase 7) (CDC2-related protein kinase 7) (Cell division protein kinase 12) (hCDK12)	CDK12 CRK7 CRKRS KIAA0904	Protein in T_Antigen								Q9NYV4	CDK12_HUMAN											LEQVCNPII
GLADITQQL	GLADITQQL	Yes	65.33	957.513	9	2.3	958.523	1	77.8483	12000000	103000000	25641	F120181122_PF_meso_Human_pool8.raw	3	3	Q9NYV4			Q9NYV4|CDK12_HUMAN	Cyclin-dependent kinase 12 (EC 2.7.11.22) (EC 2.7.11.23) (Cdc2-related kinase, arginine/serine-rich) (CrkRS) (Cell division cycle 2-related protein kinase 7) (CDC2-related protein kinase 7) (Cell division protein kinase 12) (hCDK12)	CDK12 CRK7 CRKRS KIAA0904	Protein in T_Antigen								Q9NYV4	CDK12_HUMAN											SRNGKSYTF
RSSS(+79.97)PFLSK	RSSSPFLSK	Yes	40.2	1087.51	9	0.4	544.762	2	26.7555	467000	1710000	5470	F120181122_PF_meso_Human_pool6.raw	1	1	Q9NYV4	Phosphorylation (STY)	S4:Phosphorylation (STY):6.55	Q9NYV4|CDK12_HUMAN	Cyclin-dependent kinase 12 (EC 2.7.11.22) (EC 2.7.11.23) (Cdc2-related kinase, arginine/serine-rich) (CrkRS) (Cell division cycle 2-related protein kinase 7) (CDC2-related protein kinase 7) (Cell division protein kinase 12) (hCDK12)	CDK12 CRK7 CRKRS KIAA0904	Protein in T_Antigen								Q9NYV4	CDK12_HUMAN											REYHTDTTV
RTFSGSLSH	RTFSGSLSH	Yes	74.35	990.488	9	1.5	496.253	2	23.1946	125000	645000	4052	F120181122_PF_meso_Human_pool6.raw	1	1	Q9NYV4			Q9NYV4|CDK12_HUMAN	Cyclin-dependent kinase 12 (EC 2.7.11.22) (EC 2.7.11.23) (Cdc2-related kinase, arginine/serine-rich) (CrkRS) (Cell division cycle 2-related protein kinase 7) (CDC2-related protein kinase 7) (Cell division protein kinase 12) (hCDK12)	CDK12 CRK7 CRKRS KIAA0904	Protein in T_Antigen								Q9NYV4	CDK12_HUMAN											GEVSARQEL
RLM(+15.99)SLPIAK	RLMSLPIAK	Yes	68.34	1043.62	9	2.2	522.817	2	35.002	3860000	24900000	9087	F120181122_PF_meso_Human_pool7.raw	10	10	Q6UWU4	Oxidation (M)	M3:Oxidation (M):1000.00	Q6UWU4|CF089_HUMAN	Bombesin receptor-activated protein C6orf89 (Amfion)	C6orf89 BRAP UNQ177/PRO203	Protein in T_Antigen								Q6UWU4	CF089_HUMAN											ILTDITKGV
SAFADRPAF	SAFADRPAF	Yes	84.91	980.472	9	0.1	491.244	2	46.1874	1170000	5490000	13151	F120181122_PF_meso_Human_pool5.raw	2	2	Q16678			Q16678|CP1B1_HUMAN	Cytochrome P450 1B1 (EC 1.14.14.1) (CYPIB1)	CYP1B1	Protein in T_Antigen								Q16678	CP1B1_HUMAN											KQFAEMYVA
FLPSYIIDV	FLPSYIIDV	Yes	40.79	1065.57	9	0.6	1066.59	1	98.7326	16200000	78500000	34093	F120181122_PF_meso_Human_pool5.raw	2	2	Q10570			Q10570|CPSF1_HUMAN	Cleavage and polyadenylation specificity factor subunit 1 (Cleavage and polyadenylation specificity factor 160 kDa subunit) (CPSF 160 kDa subunit)	CPSF1 CPSF160	Protein in T_Antigen								Q10570	CPSF1_HUMAN											SEVTAALRV
GELPLVKEV	GELPLVKEV	Yes	107.59	982.57	9	0.9	492.293	2	54.188	1890000	13400000	16211	F120181122_PF_meso_Human_pool8.raw	3	3	Q10570			Q10570|CPSF1_HUMAN	Cleavage and polyadenylation specificity factor subunit 1 (Cleavage and polyadenylation specificity factor 160 kDa subunit) (CPSF 160 kDa subunit)	CPSF1 CPSF160	Protein in T_Antigen								Q10570	CPSF1_HUMAN											TETVLRQAI
GTSQLYVYR	GTSQLYVYR	Yes	113.7	1085.55	9	0.5	543.784	2	39.1251	1330000	6230000	9246	F120181122_PF_meso_Human_pool1.raw	3	3	Q10570			Q10570|CPSF1_HUMAN	Cleavage and polyadenylation specificity factor subunit 1 (Cleavage and polyadenylation specificity factor 160 kDa subunit) (CPSF 160 kDa subunit)	CPSF1 CPSF160	Protein in T_Antigen								Q10570	CPSF1_HUMAN											STLTDSLVCK
AELATRAI	AELATRAI	Yes	92.88	843.481	8	0.6	422.749	2	33.7128	2640000	15900000	7145	F120181122_PF_meso_Human_pool1.raw	3	3	P35222			P35222|CTNB1_HUMAN	Catenin beta-1 (Beta-catenin)	CTNNB1 CTNNB OK/SW-cl.35 PRO2286	Protein in T_Antigen								P35222	CTNB1_HUMAN											RVFSGLVSTGLK
EALVRTVL	EALVRTVL	Yes	68.76	899.544	8	2.8	450.781	2	51.6293			15318	F120181122_PF_meso_Human_pool8.raw	1	1	P35222			P35222|CTNB1_HUMAN	Catenin beta-1 (Beta-catenin)	CTNNB1 CTNNB OK/SW-cl.35 PRO2286	Protein in T_Antigen								P35222	CTNB1_HUMAN											VVMVNQGLTK
IEALVRTV	IEALVRTV	Yes	65.41	899.544	8	0.4	450.781	2	43.6269	220000	455000	12254	F120181122_PF_meso_Human_pool4.raw	1	1	P35222			P35222|CTNB1_HUMAN	Catenin beta-1 (Beta-catenin)	CTNNB1 CTNNB OK/SW-cl.35 PRO2286	Protein in T_Antigen								P35222	CTNB1_HUMAN											AELATRAL
ATAPLTELL	ATAPLTELL	Yes	57.5	927.528	9	2.5	928.537	1	85.483	138000000	1450000000	28680	F120181122_PF_meso_Human_pool8.raw	4	4	P35222			P35222|CTNB1_HUMAN	Catenin beta-1 (Beta-catenin)	CTNNB1 CTNNB OK/SW-cl.35 PRO2286	Protein in T_Antigen								P35222	CTNB1_HUMAN											AVIPRLVQL
AVM(+15.99)VHQLSK	AVMVHQLSK	Yes	111.21	1027.55	9	1.1	514.783	2	21.2781	112000	814000	3287	F120181122_PF_meso_Human_pool6.raw	2	2	P35222	Oxidation (M)	M3:Oxidation (M):1000.00	P35222|CTNB1_HUMAN	Catenin beta-1 (Beta-catenin)	CTNNB1 CTNNB OK/SW-cl.35 PRO2286	Protein in T_Antigen								P35222	CTNB1_HUMAN											CTTSILHNL
KAAVM(+15.99)VHQL	KAAVMVHQL	Yes	113.61	1011.55	9	1	506.786	2	42.1469	6310000	32000000	10544	F120181122_PF_meso_Human_pool1.raw	26	26	P35222	Oxidation (M)	M5:Oxidation (M):1000.00	P35222|CTNB1_HUMAN	Catenin beta-1 (Beta-catenin)	CTNNB1 CTNNB OK/SW-cl.35 PRO2286	Protein in T_Antigen								P35222	CTNB1_HUMAN											EEDEACGRQY
SRNEGVATY	SRNEGVATY	Yes	34.12	995.467	9	2	498.743	2	24.3722	108000	551000	4631	F120181122_PF_meso_Human_pool4.raw	1	1	P35222			P35222|CTNB1_HUMAN	Catenin beta-1 (Beta-catenin)	CTNNB1 CTNNB OK/SW-cl.35 PRO2286	Protein in T_Antigen								P35222	CTNB1_HUMAN											RLAEPSQLLK
WEQGFSQSF	WEQGFSQSF	Yes	106.73	1114.47	9	1.2	558.244	2	71.3436	215000	893000	23104	F120181122_PF_meso_Human_pool8.raw	1	1	P35222			P35222|CTNB1_HUMAN	Catenin beta-1 (Beta-catenin)	CTNNB1 CTNNB OK/SW-cl.35 PRO2286	Protein in T_Antigen								P35222	CTNB1_HUMAN											HEDLTVKI
AEM(+15.99)AQNAVRL	AEMAQNAVRL	Yes	105.98	1117.55	10	1.2	559.787	2	32.0115	608000	1990000	7824	F120181122_PF_meso_Human_pool3.raw	1	1	P35222	Oxidation (M)	M3:Oxidation (M):1000.00	P35222|CTNB1_HUMAN	Catenin beta-1 (Beta-catenin)	CTNNB1 CTNNB OK/SW-cl.35 PRO2286	Protein in T_Antigen								P35222	CTNB1_HUMAN											IVSAPVPKK
FLAEDALNTV	FLAEDALNTV	Yes	21.24	1091.55	10	3.1	546.784	2	79.8265	247000	1020000	26292	F120181122_PF_meso_Human_pool9.raw	1	1	Q08345			Q08345|DDR1_HUMAN	Epithelial discoidin domain-containing receptor 1 (Epithelial discoidin domain receptor 1) (EC 2.7.10.1) (CD167 antigen-like family member A) (Cell adhesion kinase) (Discoidin receptor tyrosine kinase) (HGK2) (Mammary carcinoma kinase 10) (MCK-10) (Protein-tyrosine kinase 3A) (Protein-tyrosine kinase RTK-6) (TRK E) (Tyrosine kinase DDR) (Tyrosine-protein kinase CAK) (CD antigen CD167a)	DDR1 CAK EDDR1 NEP NTRK4 PTK3A RTK6 TRKE	Protein in T_Antigen								Q08345	DDR1_HUMAN											VEYQMKSV
KVYENYPTY	KVYENYPTY	Yes	67.8	1175.55	9	3.1	588.784	2	39.0454	79000	443000	10049	F120181122_PF_meso_Human_pool9.raw	2	2	P35659			P35659|DEK_HUMAN	Protein DEK	DEK	Protein in T_Antigen								P35659	DEK_HUMAN											ATIEELTEK
G(+42.01)QFSGFPFEK	GQFSGFPFEK	Yes	45.16	1184.55	10	1	593.284	2	87.0287	581000	1040000	28353	F120181122_PF_meso_Human_pool1.raw	5	5	P35659	Acetylation (N-term)	G1:Acetylation (N-term):1000.00	P35659|DEK_HUMAN	Protein DEK	DEK	Protein in T_Antigen								P35659	DEK_HUMAN											LELPGQPSV
F(+42.01)TVDQIRAI	FTVDQIRAI	Yes	37.03	1103.6	9	2.7	552.808	2	94.0951	271000	351000	31938	F120181122_PF_meso_Human_pool9.raw	1	1	P13639	Acetylation (Protein N-term)	F1:Acetylation (Protein N-term):1000.00	P13639|EF2_HUMAN	Elongation factor 2 (EF-2)	EEF2 EF2	Protein in T_Antigen								P13639	EF2_HUMAN											QELPGLPLV
GEVSARQEL	GEVSARQEL	Yes	98.71	987.499	9	1.2	494.758	2	27.0268	1130000	7120000	5554	F120181122_PF_meso_Human_pool6.raw	1	1	P13639			P13639|EF2_HUMAN	Elongation factor 2 (EF-2)	EEF2 EF2	Protein in T_Antigen								P13639	EF2_HUMAN											SIMSSHVMK
IEESGEHII	IEESGEHII	Yes	113.46	1025.5	9	-0.3	1026.51	1	38.3679	15400000	120000000	9015	F120181122_PF_meso_Human_pool1.raw	6	6	P13639			P13639|EF2_HUMAN	Elongation factor 2 (EF-2)	EEF2 EF2	Protein in T_Antigen								P13639	EF2_HUMAN											VEHPGHPEV
ILTDITKGV	ILTDITKGV	Yes	97.67	958.57	9	1.2	480.294	2	52.604	3740000	41300000	15657	F120181122_PF_meso_Human_pool5.raw	4	4	P13639			P13639|EF2_HUMAN	Elongation factor 2 (EF-2)	EEF2 EF2	Protein in T_Antigen								P13639	EF2_HUMAN											YESEHGINI
KQFAEM(+15.99)YVA	KQFAEMYVA	Yes	109.52	1101.52	9	2.7	551.768	2	37.3113	22300000	316000000	9788	F120181122_PF_meso_Human_pool5.raw	10	10	P13639	Oxidation (M)	M6:Oxidation (M):1000.00	P13639|EF2_HUMAN	Elongation factor 2 (EF-2)	EEF2 EF2	Protein in T_Antigen								P13639	EF2_HUMAN											AMSERALAQK
SEVTAALRV	SEVTAALRV	Yes	84.55	944.529	9	0.8	473.273	2	53.9936	8480000	61400000	15443	F120181122_PF_meso_Human_pool5.raw	86	86	P13639			P13639|EF2_HUMAN	Elongation factor 2 (EF-2)	EEF2 EF2	Protein in T_Antigen								P13639	EF2_HUMAN											AEETCAPSV
TETVLRQAI	TETVLRQAI	Yes	105.56	1029.58	9	0.7	515.8	2	40.6055	3260000	34700000	11384	F120181122_PF_meso_Human_pool3.raw	5	5	P13639			P13639|EF2_HUMAN	Elongation factor 2 (EF-2)	EEF2 EF2	Protein in T_Antigen								P13639	EF2_HUMAN											DVIEVIEKA
LEPEELYQTF	LEPEELYQTF	Yes	106.18	1267.6	10	1.1	634.808	2	86.9805	14500000	97300000	29702	F120181122_PF_meso_Human_pool3.raw	6	6	P13639			P13639|EF2_HUMAN	Elongation factor 2 (EF-2)	EEF2 EF2	Protein in T_Antigen								P13639	EF2_HUMAN											GESDPMKGV
STLTDSLVC(+119.00)K	STLTDSLVCK	Yes	113.59	1184.54	10	0.8	395.856	3	41.0387	1620000	7040000	9986	F120181122_PF_meso_Human_pool1.raw	3	3	P13639	Cysteinylation	C9:Cysteinylation:1000.00	P13639|EF2_HUMAN	Elongation factor 2 (EF-2)	EEF2 EF2	Protein in T_Antigen								P13639	EF2_HUMAN											SEYNNFKSM
RVFSGLVSTGLK	RVFSGLVSTGLK	Yes	98.62	1262.73	12	2.9	632.376	2	107.71	3630000	14900000	37594	F120181122_PF_meso_Human_pool8.raw	60	60	P13639			P13639|EF2_HUMAN	Elongation factor 2 (EF-2)	EEF2 EF2	Protein in T_Antigen								P13639	EF2_HUMAN											GEIESKFNQA
AEK(+42.01)QPSQEV	AEKQPSQEV	Yes	28.16	1056.51	9	1.5	529.264	2	31.3104	2160000	15100000	7629	F120181122_PF_meso_Human_pool3.raw	2	2	Q09472	Acetylation (K)	K3:Acetylation (K):1000.00	Q09472|EP300_HUMAN	Histone acetyltransferase p300 (p300 HAT) (EC 2.3.1.48) (E1A-associated protein p300) (Histone butyryltransferase p300) (EC 2.3.1.-) (Histone crotonyltransferase p300) (EC 2.3.1.-) (Protein propionyltransferase p300) (EC 2.3.1.-)	EP300 P300	Protein in T_Antigen								Q09472	EP300_HUMAN											ATDIPSSQK
SVYEQHESTPLR	SVYEQHESTPLR	Yes	25.77	1444.69	12	0.5	723.356	2	26.9363	8540	84600	5557	F120181122_PF_meso_Human_pool6.raw	1	1	P02751			P02751|FINC_HUMAN	Fibronectin (FN) (Cold-insoluble globulin) (CIG) [Cleaved into: Anastellin; Ugl-Y1; Ugl-Y2; Ugl-Y3]	FN1 FN	Protein in T_Antigen								P02751	FINC_HUMAN											GQIDLLERL
AENESM(+15.99)AKI	AENESMAKI	Yes	104.09	1007.46	9	2.2	504.738	2	22.0661	119000	800000	3591	F120181122_PF_meso_Human_pool8.raw	2	2	O95466	Oxidation (M)	M6:Oxidation (M):1000.00	O95466|FMNL1_HUMAN	Formin-like protein 1 (CLL-associated antigen KW-13) (Leukocyte formin)	FMNL1 C17orf1 C17orf1B FMNL FRL1	Protein in T_Antigen								O95466	FMNL1_HUMAN											KIMDQVQQA
RESEYKQVY	RESEYKQVY	Yes	110.8	1200.58	9	1.5	601.298	2	25.5445	6810000	67700000	5003	F120181122_PF_meso_Human_pool6.raw	15	15	Q53EP0			Q53EP0|FND3B_HUMAN	Fibronectin type III domain-containing protein 3B (Factor for adipocyte differentiation 104) (HCV NS5A-binding protein 37)	FNDC3B FAD104 NS5ABP37 UNQ2421/PRO4979/PRO34274	Protein in T_Antigen								Q53EP0	FND3B_HUMAN											SIVSSLHQA
SESLPVRTL	SESLPVRTL	Yes	90.77	1000.56	9	0.7	501.287	2	44.3857	2920000	20000000	12546	F120181122_PF_meso_Human_pool4.raw	3	3	Q53EP0			Q53EP0|FND3B_HUMAN	Fibronectin type III domain-containing protein 3B (Factor for adipocyte differentiation 104) (HCV NS5A-binding protein 37)	FNDC3B FAD104 NS5ABP37 UNQ2421/PRO4979/PRO34274	Protein in T_Antigen								Q53EP0	FND3B_HUMAN											MVVQDGIVKA
STM(+15.99)PHTSGMNR	STMPHTSGMNR	Yes	95.76	1233.52	11	0.8	617.771	2	19.016	193000	1770000	2412	F120181122_PF_meso_Human_pool4.raw	1	1	Q12778	Oxidation (M)	M3:Oxidation (M):27.42	Q12778|FOXO1_HUMAN	Forkhead box protein O1 (Forkhead box protein O1A) (Forkhead in rhabdomyosarcoma)	FOXO1 FKHR FOXO1A	Protein in T_Antigen								Q12778	FOXO1_HUMAN											AERIFSEV
SESENWRIF	SESENWRIF	Yes	106.64	1166.54	9	1.5	584.278	2	67.7979	539000	3510000	22544	F120181122_PF_meso_Human_pool3.raw	8	8	Q6Y7W6			Q6Y7W6|GGYF2_HUMAN	GRB10-interacting GYF protein 2 (PERQ amino acid-rich with GYF domain-containing protein 2) (Trinucleotide repeat-containing gene 15 protein)	GIGYF2 KIAA0642 PERQ2 TNRC15	Protein in T_Antigen								Q6Y7W6	GGYF2_HUMAN											SLFSNVVTK
IENSPGNVV	IENSPGNVV	Yes	110.91	927.466	9	0.6	464.741	2	39.868	84100	410000	10678	F120181122_PF_meso_Human_pool6.raw	1	1	Q14956			Q14956|GPNMB_HUMAN	Transmembrane glycoprotein NMB (Hematopoietic growth factor inducible neurokinin-1 type)	GPNMB HGFIN NMB UNQ1725/PRO9925	Protein in T_Antigen								Q14956	GPNMB_HUMAN											AELATRAI
AAIGALQEA	AAIGALQEA	Yes	42.59	842.45	9	1.9	843.461	1	48.511	2880000	13200000	12995	F120181122_PF_meso_Human_pool1.raw	1	1	P84243			P84243|H33_HUMAN;P0DPK5|H3Y2_HUMAN;P0DPK2|H3Y1_HUMAN	Histone H3.3	H3F3A H3.3A H3F3 PP781; H3F3B H3.3B	Protein in T_Antigen								P84243	H33_HUMAN											IEALVRTV
FEDTNLC(+119.00)AI	FEDTNLCAI	Yes	102.5	1143.46	9	1.8	572.739	2	63.074	5550000	69300000	20102	F120181122_PF_meso_Human_pool5.raw	3	3	P84243	Cysteinylation	C7:Cysteinylation:1000.00	P84243|H33_HUMAN;P0DPK5|H3Y2_HUMAN;P68431|H31_HUMAN;P0DPK2|H3Y1_HUMAN	Histone H3.3	H3F3A H3.3A H3F3 PP781; H3F3B H3.3B	Protein in T_Antigen								P84243	H33_HUMAN											ATAPLTELL
IM(+15.99)PKDIQLA	IMPKDIQLA	Yes	73.29	1043.57	9	1.1	522.793	2	43.5804	12400000	78200000	12204	F120181122_PF_meso_Human_pool5.raw	4	4	P84243	Oxidation (M)	M2:Oxidation (M):1000.00	P84243|H33_HUMAN;P68431|H31_HUMAN	Histone H3.3	H3F3A H3.3A H3F3 PP781; H3F3B H3.3B	Protein in T_Antigen								P84243	H33_HUMAN											AVMVHQLSK
LQEASEAYL	LQEASEAYL	Yes	91.36	1022.49	9	0.8	1023.5	1	55.8344	3030000	16700000	17278	F120181122_PF_meso_Human_pool3.raw	2	2	P84243			P84243|H33_HUMAN;P0DPK5|H3Y2_HUMAN;P0DPK2|H3Y1_HUMAN	Histone H3.3	H3F3A H3.3A H3F3 PP781; H3F3B H3.3B	Protein in T_Antigen								P84243	H33_HUMAN											KAAVMVHQL
TIM(+15.99)PKDIQLA	TIMPKDIQLA	Yes	105.93	1144.62	10	4.1	573.318	2	47.0476	22000000	309000000	13751	F120181122_PF_meso_Human_pool7.raw	10	10	P84243	Oxidation (M)	M3:Oxidation (M):1000.00	P84243|H33_HUMAN;P68431|H31_HUMAN	Histone H3.3	H3F3A H3.3A H3F3 PP781; H3F3B H3.3B	Protein in T_Antigen								P84243	H33_HUMAN											SRNEGVATY
T(+42.01)IMPKDIQLAR	TIMPKDIQLAR	Yes	43.45	1326.73	11	4.1	664.378	2	64.069	285000	468000	20247	F120181122_PF_meso_Human_pool5.raw	1	1	P84243	Acetylation (N-term)	T1:Acetylation (N-term):1000.00	P84243|H33_HUMAN;P68431|H31_HUMAN	Histone H3.3	H3F3A H3.3A H3F3 PP781; H3F3B H3.3B	Protein in T_Antigen								P84243	H33_HUMAN											SSVPYSTAK
TIM(+15.99)PKDIQL	TIMPKDIQL	Yes	101.7	1073.58	9	2.7	537.798	2	49.8402	497000	2420000	14474	F120181122_PF_meso_Human_pool9.raw	2	2	P84243	Oxidation (M)	M3:Oxidation (M):1000.00	P84243|H33_HUMAN;P68431|H31_HUMAN	Histone H3.3	H3F3A H3.3A H3F3 PP781; H3F3B H3.3B	Protein in T_Antigen								P84243	H33_HUMAN											GQFSGFPFEK
AELLLIPKV	AELLLIPKV	Yes	98.82	994.643	9	1.8	498.329	2	83.1925	1400000	2840000	27567	F120181122_PF_meso_Human_pool9.raw	9	9	Q15751			Q15751|HERC1_HUMAN	Probable E3 ubiquitin-protein ligase HERC1 (EC 2.3.2.26) (HECT domain and RCC1-like domain-containing protein 1) (HECT-type E3 ubiquitin transferase HERC1) (p532) (p619)	HERC1	Protein in T_Antigen								Q15751	HERC1_HUMAN											STIPPHVQK
AQFPESFTV	AQFPESFTV	Yes	96.92	1024.49	9	2.6	1025.5	1	78.3268	13000000	39800000	25836	F120181122_PF_meso_Human_pool9.raw	11	11	Q15751			Q15751|HERC1_HUMAN	Probable E3 ubiquitin-protein ligase HERC1 (EC 2.3.2.26) (HECT domain and RCC1-like domain-containing protein 1) (HECT-type E3 ubiquitin transferase HERC1) (p532) (p619)	HERC1	Protein in T_Antigen								Q15751	HERC1_HUMAN											REHETNGV
STGPITKPK	STGPITKPK	Yes	95.9	927.539	9	-0.3	464.778	2	19.2342			2835	F120181122_PF_meso_Human_pool2.raw	1	1	Q15751			Q15751|HERC1_HUMAN	Probable E3 ubiquitin-protein ligase HERC1 (EC 2.3.2.26) (HECT domain and RCC1-like domain-containing protein 1) (HECT-type E3 ubiquitin transferase HERC1) (p532) (p619)	HERC1	Protein in T_Antigen								Q15751	HERC1_HUMAN											IVAESLQQV
AENAEFM(+15.99)RNF	AENAEFMRNF	Yes	71.77	1243.53	10	2.4	622.773	2	39.5551	80700	437000	10624	F120181122_PF_meso_Human_pool8.raw	2	2	P09601	Oxidation (M)	M7:Oxidation (M):1000.00	P09601|HMOX1_HUMAN	Heme oxygenase 1 (HO-1) (EC 1.14.14.18)	HMOX1 HO HO1	Protein in T_Antigen								P09601	HMOX1_HUMAN											QQLKKLEEL
HPPPPPPPP	HPPPPPPPP	Yes	93.1	931.492	9	1.4	466.755	2	37.0858	4420000	33300000	9751	F120181122_PF_meso_Human_pool4.raw	14	14	P14866			P14866|HNRPL_HUMAN;Q15032|R3HD1_HUMAN;P17676|CEBPB_HUMAN	Heterogeneous nuclear ribonucleoprotein L (hnRNP L)	HNRNPL HNRPL P/OKcl.14	Protein in T_Antigen								P14866	HNRPL_HUMAN											VTFPDIIRNYK
I(+42.01)EYAKPTRL	IEYAKPTRL	Yes	35.02	1131.63	9	0.6	566.823	2	55.8113	351000	434000	15890	F120181122_PF_meso_Human_pool1.raw	2	2	P14866	Acetylation (N-term)	I1:Acetylation (N-term):1000.00	P14866|HNRPL_HUMAN	Heterogeneous nuclear ribonucleoprotein L (hnRNP L)	HNRNPL HNRPL P/OKcl.14	Protein in T_Antigen								P14866	HNRPL_HUMAN											SEYPKNIKV
LEQVC(+119.00)NPII	LEQVCNPII	Yes	103.54	1146.54	9	0.8	574.279	2	63.0453	896000	8370000	19844	F120181122_PF_meso_Human_pool6.raw	2	2	P0DMV9	Cysteinylation	C5:Cysteinylation:1000.00	P0DMV9|HS71B_HUMAN;P0DMV8|HS71A_HUMAN	Heat shock 70 kDa protein 1B (Heat shock 70 kDa protein 2) (HSP70-2) (HSP70.2)	HSPA1B HSP72	Protein in T_Antigen								P0DMV9	HS71B_HUMAN											AESASEAAKKY
N(+42.01)EITIPVTF	NEITIPVTF	Yes	39.15	1074.56	9	2.3	1075.57	1	111.78	470000	2970000	39239	F120181122_PF_meso_Human_pool7.raw	1	1	P04792	Acetylation (N-term)	N1:Acetylation (N-term):1000.00	P04792|HSPB1_HUMAN	Heat shock protein beta-1 (HspB1) (28 kDa heat shock protein) (Estrogen-regulated 24 kDa protein) (Heat shock 27 kDa protein) (HSP 27) (Stress-responsive protein 27) (SRP27)	HSPB1 HSP27 HSP28	Protein in T_Antigen								P04792	HSPB1_HUMAN											ATLLASNEAFK
GTLTVEAPM(+15.99)PK	GTLTVEAPMPK	Yes	97.67	1158.6	11	0.9	580.307	2	36.468	1280000	6560000	9714	F120181122_PF_meso_Human_pool2.raw	3	3	P04792	Oxidation (M)	M9:Oxidation (M):1000.00	P04792|HSPB1_HUMAN	Heat shock protein beta-1 (HspB1) (28 kDa heat shock protein) (Estrogen-regulated 24 kDa protein) (Heat shock 27 kDa protein) (HSP 27) (Stress-responsive protein 27) (SRP27)	HSPB1 HSP27 HSP28	Protein in T_Antigen								P04792	HSPB1_HUMAN											SIIGRLLEV
RVAS(+79.97)PTSGV	RVASPTSGV	Yes	41.07	952.438	9	0.9	477.228	2	28.2481	1650000	4830000	6415	F120181122_PF_meso_Human_pool3.raw	1	1	Q9Y4H2	Phosphorylation (STY)	S4:Phosphorylation (STY):22.45	Q9Y4H2|IRS2_HUMAN	Insulin receptor substrate 2 (IRS-2)	IRS2	Protein in T_Antigen								Q9Y4H2	IRS2_HUMAN											NMVAKVDEV
RVAS(+79.97)PTSGVK	RVASPTSGVK	Yes	43.77	1080.53	10	1	541.276	2	20.3666	2200000	17100000	3250	F120181122_PF_meso_Human_pool2.raw	2	2	Q9Y4H2	Phosphorylation (STY)	S4:Phosphorylation (STY):22.69	Q9Y4H2|IRS2_HUMAN	Insulin receptor substrate 2 (IRS-2)	IRS2	Protein in T_Antigen								Q9Y4H2	IRS2_HUMAN											FLASESLIKQI
SENAERILF	SENAERILF	Yes	102.65	1077.55	9	2.2	1078.56	1	55.8021	1990000	13500000	16709	F120181122_PF_meso_Human_pool9.raw	4	4	Q14571			Q14571|ITPR2_HUMAN	Inositol 1,4,5-trisphosphate receptor type 2 (IP3 receptor isoform 2) (IP3R 2) (InsP3R2) (Type 2 inositol 1,4,5-trisphosphate receptor) (Type 2 InsP3 receptor)	ITPR2	Protein in T_Antigen								Q14571	ITPR2_HUMAN											EEVARKLVI
TEIPTKITI	TEIPTKITI	Yes	101.74	1014.6	9	2.3	1015.61	1	55.8622	51200000	336000000	17002	F120181122_PF_meso_Human_pool8.raw	10	10	Q14571			Q14571|ITPR2_HUMAN	Inositol 1,4,5-trisphosphate receptor type 2 (IP3 receptor isoform 2) (IP3R 2) (InsP3R2) (Type 2 inositol 1,4,5-trisphosphate receptor) (Type 2 InsP3 receptor)	ITPR2	Protein in T_Antigen								Q14571	ITPR2_HUMAN											AAIGALQEA
NEISERVVQHF	NEISERVVQHF	Yes	51.26	1356.68	11	1.1	679.349	2	83.6353	255000	339000	27424	F120181122_PF_meso_Human_pool6.raw	6	6	Q14571			Q14571|ITPR2_HUMAN	Inositol 1,4,5-trisphosphate receptor type 2 (IP3 receptor isoform 2) (IP3R 2) (InsP3R2) (Type 2 inositol 1,4,5-trisphosphate receptor) (Type 2 InsP3 receptor)	ITPR2	Protein in T_Antigen								Q14571	ITPR2_HUMAN											FEDTNLCAI
SQIGSSQLL	SQIGSSQLL	Yes	83.73	931.497	9	0.7	466.757	2	57.2268	9140000	84100000	17628	F120181122_PF_meso_Human_pool4.raw	4	4	Q9P2N6			Q9P2N6|KANL3_HUMAN	KAT8 regulatory NSL complex subunit 3 (NSL complex protein NSL3) (Non-specific lethal 3 homolog) (Serum inhibited-related protein) (Testis development protein PRTD)	KANSL3 KIAA1310 NSL3 PRTD SI1	Protein in T_Antigen								Q9P2N6	KANL3_HUMAN											IMPKDIQLA
SVM(+15.99)EYVTAV	SVMEYVTAV	Yes	34.26	1013.47	9	2	1014.48	1	57.9052	529000	2420000	17619	F120181122_PF_meso_Human_pool9.raw	2	2	Q9P2N6	Oxidation (M)	M3:Oxidation (M):1000.00	Q9P2N6|KANL3_HUMAN	KAT8 regulatory NSL complex subunit 3 (NSL complex protein NSL3) (Non-specific lethal 3 homolog) (Serum inhibited-related protein) (Testis development protein PRTD)	KANSL3 KIAA1310 NSL3 PRTD SI1	Protein in T_Antigen								Q9P2N6	KANL3_HUMAN											LQEASEAYL
SVPSSETVIC(+119.00)R	SVPSSETVICR	Yes	104.15	1295.59	11	0.3	432.87	3	31.489	1880000	15000000	7400	F120181122_PF_meso_Human_pool6.raw	6	6	Q13118	Cysteinylation	C10:Cysteinylation:1000.00	Q13118|KLF10_HUMAN	Krueppel-like factor 10 (EGR-alpha) (Transforming growth factor-beta-inducible early growth response protein 1) (TGFB-inducible early growth response protein 1) (TIEG-1)	KLF10 TIEG TIEG1	Protein in T_Antigen								Q13118	KLF10_HUMAN											TIMPKDIQLA
TVADVDEKA	TVADVDEKA	Yes	57.03	946.461	9	0.9	474.239	2	23.5499	695000	5140000	4483	F120181122_PF_meso_Human_pool3.raw	1	1	Q13118			Q13118|KLF10_HUMAN	Krueppel-like factor 10 (EGR-alpha) (Transforming growth factor-beta-inducible early growth response protein 1) (TGFB-inducible early growth response protein 1) (TIEG-1)	KLF10 TIEG TIEG1	Protein in T_Antigen								Q13118	KLF10_HUMAN											TIMPKDIQLAR
SELEKPQKV	SELEKPQKV	Yes	87.79	1056.58	9	0.7	529.3	2	22.013	1570000	8630000	3647	F120181122_PF_meso_Human_pool5.raw	1	1	Q03164			Q03164|KMT2A_HUMAN	Histone-lysine N-methyltransferase 2A (Lysine N-methyltransferase 2A) (EC 2.1.1.43) (ALL-1) (CXXC-type zinc finger protein 7) (Myeloid/lymphoid or mixed-lineage leukemia) (Myeloid/lymphoid or mixed-lineage leukemia protein 1) (Trithorax-like protein) (Zinc finger protein HRX) [Cleaved into: MLL cleavage product N320 (N-terminal cleavage product of 320 kDa) (p320); MLL cleavage product C180 (C-ter…	KMT2A ALL1 CXXC7 HRX HTRX MLL MLL1 TRX1	Protein in T_Antigen								Q03164	KMT2A_HUMAN											REVKVAQL
AVFPDD(+21.98)MPTL	AVFPDDMPTL	Yes	24.55	1126.5	10	2.5	564.259	2	90.8291	109000	179000	30820	F120181122_PF_meso_Human_pool6.raw	1	1	Q03164	Sodium adduct	D6:Sodium adduct:14.02	Q03164|KMT2A_HUMAN	Histone-lysine N-methyltransferase 2A (Lysine N-methyltransferase 2A) (EC 2.1.1.43) (ALL-1) (CXXC-type zinc finger protein 7) (Myeloid/lymphoid or mixed-lineage leukemia) (Myeloid/lymphoid or mixed-lineage leukemia protein 1) (Trithorax-like protein) (Zinc finger protein HRX) [Cleaved into: MLL cleavage product N320 (N-terminal cleavage product of 320 kDa) (p320); MLL cleavage product C180 (C-ter…	KMT2A ALL1 CXXC7 HRX HTRX MLL MLL1 TRX1	Protein in T_Antigen								Q03164	KMT2A_HUMAN											AEAAGLHKV
PQDPSFQM(+15.99)PLDL	PQDPSFQMPLDL	Yes	113.38	1402.64	12	1.4	702.332	2	81.9472	34000	180000	27774	F120181122_PF_meso_Human_pool2.raw	1	1	Q08380	Oxidation (M)	M8:Oxidation (M):1000.00	Q08380|LG3BP_HUMAN	Galectin-3-binding protein (Basement membrane autoantigen p105) (Lectin galactoside-binding soluble 3-binding protein) (Mac-2-binding protein) (MAC2BP) (Mac-2 BP) (Tumor-associated antigen 90K)	LGALS3BP M2BP	Protein in T_Antigen								Q08380	LG3BP_HUMAN											FLYDDNQRV
ARMETTHSF	ARMETTHSF	Yes	74.99	1078.49	9	1.7	540.251	2	23.4823	39900	239000	4183	F120181122_PF_meso_Human_pool8.raw	2	2	Q93052			Q93052|LPP_HUMAN	Lipoma-preferred partner (LIM domain-containing preferred translocation partner in lipoma)	LPP	Protein in T_Antigen								Q93052	LPP_HUMAN											KEYHTDTTV
SVSTQQPPK	SVSTQQPPK	Yes	109	970.508	9	0.5	486.263	2	19.4002	257000	2560000	2904	F120181122_PF_meso_Human_pool2.raw	1	1	Q93052			Q93052|LPP_HUMAN	Lipoma-preferred partner (LIM domain-containing preferred translocation partner in lipoma)	LPP	Protein in T_Antigen								Q93052	LPP_HUMAN											LTYNDFINK
MENESVKSV	MENESVKSV	Yes	92.98	1021.48	9	0.3	511.746	2	24.6446	96800	861000	4652	F120181122_PF_meso_Human_pool4.raw	1	1	Q86V48			Q86V48|LUZP1_HUMAN	Leucine zipper protein 1	LUZP1	Protein in T_Antigen								Q86V48	LUZP1_HUMAN											AAFVEELDKV
STASELSPK	STASELSPK	Yes	104.82	918.466	9	0.8	460.242	2	23.1289	3130000	26200000	4399	F120181122_PF_meso_Human_pool3.raw	4	4	Q3KQU3			Q3KQU3|MA7D1_HUMAN	MAP7 domain-containing protein 1 (Arginine/proline-rich coiled-coil domain-containing protein 1) (Proline/arginine-rich coiled-coil domain-containing protein 1)	MAP7D1 KIAA1187 PARCC1 RPRC1 PP2464	Protein in T_Antigen								Q3KQU3	MA7D1_HUMAN											KIFDEILVNA
SVSAVNLPK	SVSAVNLPK	Yes	88.36	913.523	9	3	457.77	2	33.7115	572000	3050000	8018	F120181122_PF_meso_Human_pool9.raw	2	2	Q3KQU3			Q3KQU3|MA7D1_HUMAN	MAP7 domain-containing protein 1 (Arginine/proline-rich coiled-coil domain-containing protein 1) (Proline/arginine-rich coiled-coil domain-containing protein 1)	MAP7D1 KIAA1187 PARCC1 RPRC1 PP2464	Protein in T_Antigen								Q3KQU3	MA7D1_HUMAN											SELEKPQKV
AELKQVQTL	AELKQVQTL	Yes	113.52	1028.59	9	0.7	515.302	2	38.2158	1020000	1240000	8819	F120181122_PF_meso_Human_pool1.raw	1	1	Q9UPN3			Q9UPN3|MACF1_HUMAN	Microtubule-actin cross-linking factor 1, isoforms 1/2/3/5 (620 kDa actin-binding protein) (ABP620) (Actin cross-linking family protein 7) (Macrophin-1) (Trabeculin-alpha)	MACF1 ABP620 ACF7 KIAA0465 KIAA1251	Protein in T_Antigen								Q9UPN3	MACF1_HUMAN											NELFRDGVNW
RLQDELVTL	RLQDELVTL	Yes	50.39	1085.61	9	0.8	543.813	2	107.58	1210000	2710000	35433	F120181122_PF_meso_Human_pool1.raw	13	13	Q9UPN3			Q9UPN3|MACF1_HUMAN	Microtubule-actin cross-linking factor 1, isoforms 1/2/3/5 (620 kDa actin-binding protein) (ABP620) (Actin cross-linking family protein 7) (Macrophin-1) (Trabeculin-alpha)	MACF1 ABP620 ACF7 KIAA0465 KIAA1251	Protein in T_Antigen								Q9UPN3	MACF1_HUMAN											REIGGGEAGAVI
S(+42.01)EAEQTLRF	SEAEQTLRF	Yes	34.85	1121.54	9	0.4	561.777	2	69.5365	130000	356000	22500	F120181122_PF_meso_Human_pool5.raw	1	1	Q9UPN3	Acetylation (N-term)	S1:Acetylation (N-term):1000.00	Q9UPN3|MACF1_HUMAN;O94854|K0754_HUMAN	Microtubule-actin cross-linking factor 1, isoforms 1/2/3/5 (620 kDa actin-binding protein) (ABP620) (Actin cross-linking family protein 7) (Macrophin-1) (Trabeculin-alpha)	MACF1 ABP620 ACF7 KIAA0465 KIAA1251	Protein in T_Antigen								Q9UPN3	MACF1_HUMAN											FLAEDALNTV
SEAIKTSQI	SEAIKTSQI	Yes	102.3	975.524	9	0.2	488.77	2	28.5876	1830000	11200000	6175	F120181122_PF_meso_Human_pool6.raw	3	3	Q9UPN3			Q9UPN3|MACF1_HUMAN	Microtubule-actin cross-linking factor 1, isoforms 1/2/3/5 (620 kDa actin-binding protein) (ABP620) (Actin cross-linking family protein 7) (Macrophin-1) (Trabeculin-alpha)	MACF1 ABP620 ACF7 KIAA0465 KIAA1251	Protein in T_Antigen								Q9UPN3	MACF1_HUMAN											PQDPSFQMPLDL
VTGPSQISK	VTGPSQISK	Yes	67.42	915.503	9	1.2	458.76	2	22.6687	82600	468000	4142	F120181122_PF_meso_Human_pool3.raw	1	1	Q9UPN3			Q9UPN3|MACF1_HUMAN	Microtubule-actin cross-linking factor 1, isoforms 1/2/3/5 (620 kDa actin-binding protein) (ABP620) (Actin cross-linking family protein 7) (Macrophin-1) (Trabeculin-alpha)	MACF1 ABP620 ACF7 KIAA0465 KIAA1251	Protein in T_Antigen								Q9UPN3	MACF1_HUMAN											AEKQPSQEV
VTLTTQHVK	VTLTTQHVK	Yes	86.27	1025.59	9	1.4	1026.6	1	22.3129	51800	430000	3754	F120181122_PF_meso_Human_pool5.raw	1	1	Q9UPN3			Q9UPN3|MACF1_HUMAN	Microtubule-actin cross-linking factor 1, isoforms 1/2/3/5 (620 kDa actin-binding protein) (ABP620) (Actin cross-linking family protein 7) (Macrophin-1) (Trabeculin-alpha)	MACF1 ABP620 ACF7 KIAA0465 KIAA1251	Protein in T_Antigen								Q9UPN3	MACF1_HUMAN											FLPSYIIDV
EEALNLATEF	EEALNLATEF	Yes	106.18	1135.54	10	0.5	1136.55	1	85.4957	1730000	7630000	29037	F120181122_PF_meso_Human_pool3.raw	2	2	Q9UPN3			Q9UPN3|MACF1_HUMAN;O94854|K0754_HUMAN	Microtubule-actin cross-linking factor 1, isoforms 1/2/3/5 (620 kDa actin-binding protein) (ABP620) (Actin cross-linking family protein 7) (Macrophin-1) (Trabeculin-alpha)	MACF1 ABP620 ACF7 KIAA0465 KIAA1251	Protein in T_Antigen								Q9UPN3	MACF1_HUMAN											GELPLVKEV
GTVEIFPIFK	GTVEIFPIFK	Yes	95.81	1149.64	10	1.6	575.831	2	97.118	580000	2030000	32745	F120181122_PF_meso_Human_pool4.raw	12	12	Q9UPN3			Q9UPN3|MACF1_HUMAN	Microtubule-actin cross-linking factor 1, isoforms 1/2/3/5 (620 kDa actin-binding protein) (ABP620) (Actin cross-linking family protein 7) (Macrophin-1) (Trabeculin-alpha)	MACF1 ABP620 ACF7 KIAA0465 KIAA1251	Protein in T_Antigen								Q9UPN3	MACF1_HUMAN											GEFNFSEV
REIGGGEAGAVI	REIGGGEAGAVI	Yes	98.82	1127.59	12	0.6	564.806	2	42.377	3500000	18500000	12175	F120181122_PF_meso_Human_pool2.raw	5	5	Q07820			Q07820|MCL1_HUMAN	Induced myeloid leukemia cell differentiation protein Mcl-1 (Bcl-2-like protein 3) (Bcl2-L-3) (Bcl-2-related protein EAT/mcl1) (mcl1/EAT)	MCL1 BCL2L3	Protein in T_Antigen								Q07820	MCL1_HUMAN											SEAQPARQI
AELSSLPAF	AELSSLPAF	Yes	63.92	933.481	9	1.3	934.492	1	81.2659	2740000	11800000	27366	F120181122_PF_meso_Human_pool3.raw	3	3	Q14814			Q14814|MEF2D_HUMAN	Myocyte-specific enhancer factor 2D	MEF2D	Protein in T_Antigen								Q14814	MEF2D_HUMAN											STMPHTSGMNR
EELDGLFRRY	EELDGLFRRY	Yes	71.33	1296.65	10	0.3	433.224	3	101.353	3910000	9430000	35041	F120181122_PF_meso_Human_pool4.raw	20	20	Q14814			Q14814|MEF2D_HUMAN	Myocyte-specific enhancer factor 2D	MEF2D	Protein in T_Antigen								Q14814	MEF2D_HUMAN											GTYQYDLERL
SEGGPPLRI	SEGGPPLRI	Yes	109.97	924.503	9	1	925.513	1	42.3875	10700000	105000000	11663	F120181122_PF_meso_Human_pool5.raw	6	6	Q96T58			Q96T58|MINT_HUMAN	Msx2-interacting protein (SMART/HDAC1-associated repressor protein) (SPEN homolog)	SPEN KIAA0929 MINT SHARP	Protein in T_Antigen								Q96T58	MINT_HUMAN											SLPTVIMRNK
S(+42.01)EYPKNIKV	SEYPKNIKV	Yes	33.9	1118.6	9	2.6	560.307	2	41.8359	204000	402000	11190	F120181122_PF_meso_Human_pool9.raw	1	1	P50281	Acetylation (N-term)	S1:Acetylation (N-term):1000.00	P50281|MMP14_HUMAN	Matrix metalloproteinase-14 (MMP-14) (EC 3.4.24.80) (MMP-X1) (Membrane-type matrix metalloproteinase 1) (MT-MMP 1) (MTMMP1) (Membrane-type-1 matrix metalloproteinase) (MT1-MMP) (MT1MMP)	MMP14	Protein in T_Antigen								P50281	MMP14_HUMAN											YVAELIQQL
AEVLLPRLV	AEVLLPRLV	Yes	104.36	1008.63	9	2.2	1009.64	1	75.7662	12600000	69200000	24838	F120181122_PF_meso_Human_pool7.raw	46	46	Q13421			Q13421|MSLN_HUMAN	Mesothelin (CAK1 antigen) (Pre-pro-megakaryocyte-potentiating factor) [Cleaved into: Megakaryocyte-potentiating factor (MPF); Mesothelin, cleaved form]	MSLN MPF	Protein in T_Antigen								Q13421	MSLN_HUMAN											SQGTPISLK
AVLPLTVAEVQK	AVLPLTVAEVQK	Yes	110.68	1266.75	12	2.4	634.386	2	60.6962	4020000	30600000	18868	F120181122_PF_meso_Human_pool8.raw	6	6	Q13421			Q13421|MSLN_HUMAN	Mesothelin (CAK1 antigen) (Pre-pro-megakaryocyte-potentiating factor) [Cleaved into: Megakaryocyte-potentiating factor (MPF); Mesothelin, cleaved form]	MSLN MPF	Protein in T_Antigen								Q13421	MSLN_HUMAN											SEASPSREAI
S(+42.01)EAPGPINF	SEAPGPINF	Yes	29.37	972.455	9	0.8	973.465	1	101.202	1010000	4050000	35045	F120181122_PF_meso_Human_pool6.raw	2	2	P24844	Acetylation (N-term)	S1:Acetylation (N-term):1000.00	P24844|MYL9_HUMAN	Myosin regulatory light polypeptide 9 (20 kDa myosin light chain) (LC20) (MLC-2C) (Myosin RLC) (Myosin regulatory light chain 2, smooth muscle isoform) (Myosin regulatory light chain 9) (Myosin regulatory light chain MRLC1)	MYL9 MLC2 MRLC1 MYRL2	Protein in T_Antigen								P24844	MYL9_HUMAN											TVADVDEKA
FSSDHLIEM(+15.99)	FSSDHLIEM	Yes	110.01	1093.47	9	2.6	547.746	2	42.7943	158000	804000	11817	F120181122_PF_meso_Human_pool8.raw	1	1	O43795	Oxidation (M)	M9:Oxidation (M):1000.00	O43795|MYO1B_HUMAN	Unconventional myosin-Ib (MYH-1c) (Myosin I alpha) (MMI-alpha) (MMIa)	MYO1B	Protein in T_Antigen								O43795	MYO1B_HUMAN											GVVDPRAISVL
IIAEVVNKI	IIAEVVNKI	Yes	94.6	997.617	9	2	499.817	2	57.0741	1070000	1770000	17396	F120181122_PF_meso_Human_pool7.raw	2	2	O43795			O43795|MYO1B_HUMAN	Unconventional myosin-Ib (MYH-1c) (Myosin I alpha) (MMI-alpha) (MMIa)	MYO1B	Protein in T_Antigen								O43795	MYO1B_HUMAN											AEVLLPRLV
LEGDPVKTV	LEGDPVKTV	Yes	97.08	956.518	9	2.6	479.267	2	33.2606	58600	374000	8038	F120181122_PF_meso_Human_pool8.raw	1	1	Q86UW6			Q86UW6|N4BP2_HUMAN	NEDD4-binding protein 2 (N4BP2) (EC 3.-.-.-) (BCL-3-binding protein)	N4BP2 B3BP KIAA1413	Protein in T_Antigen								Q86UW6	N4BP2_HUMAN											AVLPLTVAEVQK
YEKQFPEI	YEKQFPEI	Yes	107.49	1052.52	8	1.1	527.268	2	48.9792	1190000	3810000	14261	F120181122_PF_meso_Human_pool6.raw	1	1	Q9Y618			Q9Y618|NCOR2_HUMAN;O75376|NCOR1_HUMAN	Nuclear receptor corepressor 2 (N-CoR2) (CTG repeat protein 26) (SMAP270) (Silencing mediator of retinoic acid and thyroid hormone receptor) (SMRT) (T3 receptor-associating factor) (TRAC) (Thyroid-, retinoic-acid-receptor-associated corepressor)	NCOR2 CTG26	Protein in T_Antigen								Q9Y618	NCOR2_HUMAN											KIIEELQDL
TVAEC(+119.00)VLYY	TVAECVLYY	Yes	62.03	1178.5	9	1.6	590.258	2	67.3374	34100	150000	21522	F120181122_PF_meso_Human_pool7.raw	1	1	Q9Y618	Cysteinylation	C5:Cysteinylation:1000.00	Q9Y618|NCOR2_HUMAN	Nuclear receptor corepressor 2 (N-CoR2) (CTG repeat protein 26) (SMAP270) (Silencing mediator of retinoic acid and thyroid hormone receptor) (SMRT) (T3 receptor-associating factor) (TRAC) (Thyroid-, retinoic-acid-receptor-associated corepressor)	NCOR2 CTG26	Protein in T_Antigen								Q9Y618	NCOR2_HUMAN											RENPQLKQI
YEDHGAPFA	YEDHGAPFA	Yes	96.13	1005.42	9	2.7	503.718	2	36.4577	67800	250000	9092	F120181122_PF_meso_Human_pool9.raw	1	1	Q9Y618			Q9Y618|NCOR2_HUMAN	Nuclear receptor corepressor 2 (N-CoR2) (CTG repeat protein 26) (SMAP270) (Silencing mediator of retinoic acid and thyroid hormone receptor) (SMRT) (T3 receptor-associating factor) (TRAC) (Thyroid-, retinoic-acid-receptor-associated corepressor)	NCOR2 CTG26	Protein in T_Antigen								Q9Y618	NCOR2_HUMAN											TEEDPEHRV
GSITQGTPLK	GSITQGTPLK	Yes	105.44	1000.56	10	1.9	501.286	2	30.2283	6910000	20000000	6857	F120181122_PF_meso_Human_pool7.raw	2	2	Q9Y618			Q9Y618|NCOR2_HUMAN	Nuclear receptor corepressor 2 (N-CoR2) (CTG repeat protein 26) (SMAP270) (Silencing mediator of retinoic acid and thyroid hormone receptor) (SMRT) (T3 receptor-associating factor) (TRAC) (Thyroid-, retinoic-acid-receptor-associated corepressor)	NCOR2 CTG26	Protein in T_Antigen								Q9Y618	NCOR2_HUMAN											TEIPTKITI
KTLDAEVVEK	KTLDAEVVEK	Yes	83.95	1130.62	10	0.7	566.318	2	26.2735	247000	1310000	5238	F120181122_PF_meso_Human_pool6.raw	2	2	Q9H3P2			Q9H3P2|NELFA_HUMAN	Negative elongation factor A (NELF-A) (Wolf-Hirschhorn syndrome candidate 2 protein)	NELFA WHSC2 P/OKcl.15	Protein in T_Antigen								Q9H3P2	NELFA_HUMAN											IENSPGNVV
AEFVGVSHL	AEFVGVSHL	Yes	96.4	957.492	9	2.2	479.754	2	51.0704	4980000	32100000	15062	F120181122_PF_meso_Human_pool7.raw	4	4	Q9ULX3			Q9ULX3|NOB1_HUMAN	RNA-binding protein NOB1 (Phosphorylation regulatory protein HP-10) (Protein ART-4)	NOB1 ART4 NOB1P PSMD8BP1 MSTP158	Protein in T_Antigen								Q9ULX3	NOB1_HUMAN											SLAQYLINV
Y(+42.01)EGSPIKV	YEGSPIKV	Yes	33.52	933.481	8	1.4	934.492	1	66.1395	277000	719000	21410	F120181122_PF_meso_Human_pool2.raw	2	2	P06748	Acetylation (N-term)	Y1:Acetylation (N-term):1000.00	P06748|NPM_HUMAN	Nucleophosmin (NPM) (Nucleolar phosphoprotein B23) (Nucleolar protein NO38) (Numatrin)	NPM1 NPM	Protein in T_Antigen								P06748	NPM_HUMAN											ASQCGSLIGK
EEAPVQPIL	EEAPVQPIL	Yes	102.96	994.534	9	1	498.276	2	68.72	8420000	38300000	22119	F120181122_PF_meso_Human_pool6.raw	3	3	Q9BZ95			Q9BZ95|NSD3_HUMAN	Histone-lysine N-methyltransferase NSD3 (EC 2.1.1.43) (Nuclear SET domain-containing protein 3) (Protein whistle) (WHSC1-like 1 isoform 9 with methyltransferase activity to lysine) (Wolf-Hirschhorn syndrome candidate 1-like protein 1) (WHSC1-like protein 1)	NSD3 WHSC1L1 DC28	Protein in T_Antigen								Q9BZ95	NSD3_HUMAN											REESGARINI
AEGQTSINKTF	AEGQTSINKTF	Yes	110.61	1194.59	11	2.5	598.303	2	32.0197	1570000	14300000	7518	F120181122_PF_meso_Human_pool8.raw	3	3	Q9BZ95			Q9BZ95|NSD3_HUMAN	Histone-lysine N-methyltransferase NSD3 (EC 2.1.1.43) (Nuclear SET domain-containing protein 3) (Protein whistle) (WHSC1-like 1 isoform 9 with methyltransferase activity to lysine) (Wolf-Hirschhorn syndrome candidate 1-like protein 1) (WHSC1-like protein 1)	NSD3 WHSC1L1 DC28	Protein in T_Antigen								Q9BZ95	NSD3_HUMAN											AELLLIPKV
SSVPYSTAK	SSVPYSTAK	Yes	105.74	938.471	9	0.8	470.244	2	23.7312	909000	6080000	4543	F120181122_PF_meso_Human_pool3.raw	1	1	P35658			P35658|NU214_HUMAN	Nuclear pore complex protein Nup214 (214 kDa nucleoporin) (Nucleoporin Nup214) (Protein CAN)	NUP214 CAIN CAN KIAA0023	Protein in T_Antigen								P35658	NU214_HUMAN											AQFPESFTV
SEFLQPNRQF	SEFLQPNRQF	Yes	92.52	1264.62	10	1.2	633.319	2	50.8239	798000	1990000	15022	F120181122_PF_meso_Human_pool6.raw	1	1	Q9Y6K5			Q9Y6K5|OAS3_HUMAN	2'-5'-oligoadenylate synthase 3 ((2-5')oligo(A) synthase 3) (2-5A synthase 3) (EC 2.7.7.84) (p100 OAS) (p100OAS)	OAS3 P/OKcl.4	Protein in T_Antigen								Q9Y6K5	OAS3_HUMAN											STGPITKPK
AEANHFIDL	AEANHFIDL	Yes	103.49	1028.49	9	2	515.255	2	56.7027	5080000	27900000	17197	F120181122_PF_meso_Human_pool9.raw	3	3	O15294			O15294|OGT1_HUMAN	UDP-N-acetylglucosamine--peptide N-acetylglucosaminyltransferase 110 kDa subunit (EC 2.4.1.255) (O-GlcNAc transferase subunit p110) (O-linked N-acetylglucosamine transferase 110 kDa subunit) (OGT)	OGT	Protein in T_Antigen								O15294	OGT1_HUMAN											SAFADRPAF
IEILPLPVM(+15.99)	IEILPLPVM	Yes	82.79	1039.6	9	0.9	1040.61	1	97.3371	181000	572000	33489	F120181122_PF_meso_Human_pool5.raw	1	1	Q13438	Oxidation (M)	M9:Oxidation (M):1000.00	Q13438|OS9_HUMAN	Protein OS-9 (Amplified in osteosarcoma 9)	OS9	Protein in T_Antigen								Q13438	OS9_HUMAN											STASELSPK
KIIEELQDL	KIIEELQDL	Yes	111.78	1099.61	9	0.5	550.815	2	109.027	2450000	10400000	37294	F120181122_PF_meso_Human_pool1.raw	7	7	Q13438			Q13438|OS9_HUMAN	Protein OS-9 (Amplified in osteosarcoma 9)	OS9	Protein in T_Antigen								Q13438	OS9_HUMAN											AEIAAQRTI
RENPQLKQI	RENPQLKQI	Yes	80.89	1124.63	9	1.9	563.323	2	27.696	475000	686000	5768	F120181122_PF_meso_Human_pool8.raw	1	1	Q13438			Q13438|OS9_HUMAN	Protein OS-9 (Amplified in osteosarcoma 9)	OS9	Protein in T_Antigen								Q13438	OS9_HUMAN											HEIPSLQSI
SEM(+15.99)RYGIEI	SEMRYGIEI	Yes	99.35	1112.52	9	1.9	557.267	2	51.4921	806000	4340000	14986	F120181122_PF_meso_Human_pool9.raw	3	3	Q13438	Oxidation (M)	M3:Oxidation (M):1000.00	Q13438|OS9_HUMAN	Protein OS-9 (Amplified in osteosarcoma 9)	OS9	Protein in T_Antigen								Q13438	OS9_HUMAN											EEFAAALYHF
TEEDPEHRV	TEEDPEHRV	Yes	89.48	1110.49	9	0.7	556.256	2	19.9883	566000	3840000	3075	F120181122_PF_meso_Human_pool3.raw	2	2	Q13438			Q13438|OS9_HUMAN	Protein OS-9 (Amplified in osteosarcoma 9)	OS9	Protein in T_Antigen								Q13438	OS9_HUMAN											AEQGGTPIRY
AEGTEEGARW	AEGTEEGARW	Yes	107.3	1104.48	10	3.1	553.251	2	30.2255	13600000	176000000	7028	F120181122_PF_meso_Human_pool8.raw	7	7	Q13438			Q13438|OS9_HUMAN	Protein OS-9 (Amplified in osteosarcoma 9)	OS9	Protein in T_Antigen								Q13438	OS9_HUMAN											EEAPNVFQLY
AEFEVHEVY	AEFEVHEVY	Yes	110.39	1121.5	9	0.5	561.76	2	51.7522	2240000	17000000	15645	F120181122_PF_meso_Human_pool5.raw	5	5	Q9UQ80			Q9UQ80|PA2G4_HUMAN	Proliferation-associated protein 2G4 (Cell cycle protein p38-2G4 homolog) (hG4-1) (ErbB3-binding protein 1)	PA2G4 EBP1	Protein in T_Antigen								Q9UQ80	PA2G4_HUMAN											KVPEELVFASL
EESGARINI	EESGARINI	Yes	113.36	987.499	9	1.1	494.758	2	36.6721	4670000	27600000	8356	F120181122_PF_meso_Human_pool1.raw	6	6	Q15366			Q15366|PCBP2_HUMAN;Q15365|PCBP1_HUMAN;P57721|PCBP3_HUMAN	Poly(rC)-binding protein 2 (Alpha-CP2) (Heterogeneous nuclear ribonucleoprotein E2) (hnRNP E2)	PCBP2	Protein in T_Antigen								Q15366	PCBP2_HUMAN											RLPPEGILHNV
SLAQYLINV	SLAQYLINV	Yes	106.68	1019.57	9	0.5	510.791	2	92.6009	8720000	56900000	31950	F120181122_PF_meso_Human_pool3.raw	12	12	Q15366			Q15366|PCBP2_HUMAN	Poly(rC)-binding protein 2 (Alpha-CP2) (Heterogeneous nuclear ribonucleoprotein E2) (hnRNP E2)	PCBP2	Protein in T_Antigen								Q15366	PCBP2_HUMAN											GEYGKFFVT
ASQC(+119.00)GSLIGK	ASQCGSLIGK	Yes	93.04	1081.49	10	0.2	541.754	2	23.3741	343000	2540000	4134	F120181122_PF_meso_Human_pool4.raw	1	1	Q15366	Cysteinylation	C4:Cysteinylation:1000.00	Q15366|PCBP2_HUMAN;P57723|PCBP4_HUMAN;P57721|PCBP3_HUMAN	Poly(rC)-binding protein 2 (Alpha-CP2) (Heterogeneous nuclear ribonucleoprotein E2) (hnRNP E2)	PCBP2	Protein in T_Antigen								Q15366	PCBP2_HUMAN											GEYGKFFVTL
REESGARINI	REESGARINI	Yes	91.4	1143.6	10	0.3	572.809	2	84.9488	3570000	11600000	28081	F120181122_PF_meso_Human_pool2.raw	33	33	Q15366			Q15366|PCBP2_HUMAN;Q15365|PCBP1_HUMAN;P57721|PCBP3_HUMAN	Poly(rC)-binding protein 2 (Alpha-CP2) (Heterogeneous nuclear ribonucleoprotein E2) (hnRNP E2)	PCBP2	Protein in T_Antigen								Q15366	PCBP2_HUMAN											RLMSLPIAK
SVADVSSSR	SVADVSSSR	Yes	78.34	906.441	9	-0.2	454.229	2	20.8226	27300	188000	3459	F120181122_PF_meso_Human_pool2.raw	1	1	Q96NT5			Q96NT5|PCFT_HUMAN	Proton-coupled folate transporter (G21) (Heme carrier protein 1) (PCFT/HCP1) (Solute carrier family 46 member 1)	SLC46A1 HCP1 PCFT	Protein in T_Antigen								Q96NT5	PCFT_HUMAN											LEGDPVKTV
M(+15.99)VGVNLPQK	MVGVNLPQK	Yes	113.7	1000.54	9	0.5	501.277	2	33.8933	158000	1030000	7240	F120181122_PF_meso_Human_pool1.raw	2	2	P00558	Oxidation (M)	M1:Oxidation (M):1000.00	P00558|PGK1_HUMAN	Phosphoglycerate kinase 1 (EC 2.7.2.3) (Cell migration-inducing gene 10 protein) (Primer recognition protein 2) (PRP 2)	PGK1 PGKA MIG10 OK/SW-cl.110	Protein in T_Antigen								P00558	PGK1_HUMAN											MENESVKSV
SSM(+15.99)VGVNLPQK	SSMVGVNLPQK	Yes	113.84	1174.6	11	1.2	588.31	2	33.9233	477000	3890000	7203	F120181122_PF_meso_Human_pool1.raw	3	3	P00558	Oxidation (M)	M3:Oxidation (M):1000.00	P00558|PGK1_HUMAN	Phosphoglycerate kinase 1 (EC 2.7.2.3) (Cell migration-inducing gene 10 protein) (Primer recognition protein 2) (PRP 2)	PGK1 PGKA MIG10 OK/SW-cl.110	Protein in T_Antigen								P00558	PGK1_HUMAN											GQTEVFQAL
AQNSVRLNY	AQNSVRLNY	Yes	102.24	1063.54	9	2.6	532.779	2	33.9888	491000	2390000	8154	F120181122_PF_meso_Human_pool9.raw	2	2	P14923			P14923|PLAK_HUMAN	Junction plakoglobin (Catenin gamma) (Desmoplakin III) (Desmoplakin-3)	JUP CTNNG DP3	Protein in T_Antigen								P14923	PLAK_HUMAN											NLAEKLIGV
AVIPRLVQL	AVIPRLVQL	Yes	109.38	1007.65	9	0.8	504.833	2	89.3282	66600000	382000000	29816	F120181122_PF_meso_Human_pool6.raw	59	59	P14923			P14923|PLAK_HUMAN	Junction plakoglobin (Catenin gamma) (Desmoplakin III) (Desmoplakin-3)	JUP CTNNG DP3	Protein in T_Antigen								P14923	PLAK_HUMAN											ATAPPSPLK
C(+119.00)TTSILHNL	CTTSILHNL	Yes	105.09	1119.51	9	2.2	560.761	2	46.1769	1190000	7440000	13273	F120181122_PF_meso_Human_pool7.raw	3	3	P14923	Cysteinylation	C1:Cysteinylation:1000.00	P14923|PLAK_HUMAN	Junction plakoglobin (Catenin gamma) (Desmoplakin III) (Desmoplakin-3)	JUP CTNNG DP3	Protein in T_Antigen								P14923	PLAK_HUMAN											SVSSAPTLLK
E(+42.01)EDEAC(+119.00)GRQY	EEDEACGRQY	Yes	21.71	1359.47	10	0.7	680.745	2	31.461	9330	39800	7626	F120181122_PF_meso_Human_pool3.raw	1	1	P14923	Acetylation (N-term); Cysteinylation	E1:Acetylation (N-term):1000.00;C6:Cysteinylation:1000.00	P14923|PLAK_HUMAN	Junction plakoglobin (Catenin gamma) (Desmoplakin III) (Desmoplakin-3)	JUP CTNNG DP3	Protein in T_Antigen								P14923	PLAK_HUMAN											TATAPPSPLK
M(+15.99)EQPIKVTEW	MEQPIKVTEW	Yes	107.3	1275.62	10	2.7	638.817	2	53.7128	14200000	213000000	16076	F120181122_PF_meso_Human_pool8.raw	14	14	P14923	Oxidation (M)	M1:Oxidation (M):1000.00	P14923|PLAK_HUMAN	Junction plakoglobin (Catenin gamma) (Desmoplakin III) (Desmoplakin-3)	JUP CTNNG DP3	Protein in T_Antigen								P14923	PLAK_HUMAN											ARMETTHSF
RLAEPSQLLK	RLAEPSQLLK	Yes	59.86	1153.68	10	0.6	577.85	2	73.922	829000	1510000	24696	F120181122_PF_meso_Human_pool4.raw	8	8	P14923			P14923|PLAK_HUMAN	Junction plakoglobin (Catenin gamma) (Desmoplakin III) (Desmoplakin-3)	JUP CTNNG DP3	Protein in T_Antigen								P14923	PLAK_HUMAN											SVSTQQPPK
AELATRAL	AELATRAL	Yes	92.88	843.481	8	0.6	422.749	2	33.7128	2640000	15900000	7145	F120181122_PF_meso_Human_pool1.raw	3	3	P14923			P14923|PLAK_HUMAN	Junction plakoglobin (Catenin gamma) (Desmoplakin III) (Desmoplakin-3)	JUP CTNNG DP3	Protein in T_Antigen								P14923	PLAK_HUMAN											SVADVSSSR
SVASTITGV	SVASTITGV	Yes	20.76	833.449	9	1.3	834.46	1	54.2944	1210000	5180000	16735	F120181122_PF_meso_Human_pool3.raw	1	1	Q99541			Q99541|PLIN2_HUMAN	Perilipin-2 (Adipophilin) (Adipose differentiation-related protein) (ADRP)	PLIN2 ADFP	Protein in T_Antigen	T000366	A2	Overexpressed antigen	listed as epitope in T_antigen				Q99541	PLIN2_HUMAN											SVASTITGV
TSALPIIQK	TSALPIIQK	Yes	106.85	969.586	9	0.5	485.802	2	43.149	3250000	39000000	12423	F120181122_PF_meso_Human_pool3.raw	3	3	Q99541			Q99541|PLIN2_HUMAN	Perilipin-2 (Adipophilin) (Adipose differentiation-related protein) (ADRP)	PLIN2 ADFP	Protein in T_Antigen								Q99541	PLIN2_HUMAN											AEGQTSINKTF
SIIGRLLEV	SIIGRLLEV	Yes	86.37	998.612	9	0.2	500.315	2	110.553	39600000	273000000	38697	F120181122_PF_meso_Human_pool4.raw	126	126	P62136			P62136|PP1A_HUMAN	Serine/threonine-protein phosphatase PP1-alpha catalytic subunit (PP-1A) (EC 3.1.3.16)	PPP1CA PPP1A	Protein in T_Antigen								P62136	PP1A_HUMAN											MAADRSLKK
M(+15.99)VVQDGIVKA	MVVQDGIVKA	Yes	106.89	1074.57	10	0.7	1075.59	1	34.291	5320000	52600000	8793	F120181122_PF_meso_Human_pool2.raw	6	6	P30044	Oxidation (M)	M1:Oxidation (M):1000.00	P30044|PRDX5_HUMAN	Peroxiredoxin-5, mitochondrial (EC 1.11.1.15) (Alu corepressor 1) (Antioxidant enzyme B166) (AOEB166) (Liver tissue 2D-page spot 71B) (PLP) (Peroxiredoxin V) (Prx-V) (Peroxisomal antioxidant enzyme) (TPx type VI) (Thioredoxin peroxidase PMP20)	PRDX5 ACR1 SBBI10	Protein in T_Antigen								P30044	PRDX5_HUMAN											VVMAADRSLKK
G(+42.01)EWASGGVRSF	GEWASGGVRSF	Yes	43.26	1193.55	11	1.4	597.783	2	75.0284	453000	1020000	24626	F120181122_PF_meso_Human_pool5.raw	2	2	P30044	Acetylation (N-term)	G1:Acetylation (N-term):1000.00	P30044|PRDX5_HUMAN	Peroxiredoxin-5, mitochondrial (EC 1.11.1.15) (Alu corepressor 1) (Antioxidant enzyme B166) (AOEB166) (Liver tissue 2D-page spot 71B) (PLP) (Peroxiredoxin V) (Prx-V) (Peroxisomal antioxidant enzyme) (TPx type VI) (Thioredoxin peroxidase PMP20)	PRDX5 ACR1 SBBI10	Protein in T_Antigen								P30044	PRDX5_HUMAN											GVFEGHTSK
AEDPLSITF	AEDPLSITF	Yes	75.43	991.486	9	2.3	992.496	1	91.4224	1690000	6410000	31076	F120181122_PF_meso_Human_pool7.raw	1	1	Q15262			Q15262|PTPRK_HUMAN	Receptor-type tyrosine-protein phosphatase kappa (Protein-tyrosine phosphatase kappa) (R-PTP-kappa) (EC 3.1.3.48)	PTPRK PTPK	Protein in T_Antigen								Q15262	PTPRK_HUMAN											KTLDAEVVEK
SLFSNVVTK	SLFSNVVTK	Yes	101.46	993.549	9	2.7	497.783	2	50.2664	1670000	9210000	14824	F120181122_PF_meso_Human_pool7.raw	3	3	P31939			P31939|PUR9_HUMAN	Bifunctional purine biosynthesis protein PURH [Cleaved into: Bifunctional purine biosynthesis protein PURH, N-terminally processed] [Includes: Phosphoribosylaminoimidazolecarboxamide formyltransferase (EC 2.1.2.3) (5-aminoimidazole-4-carboxamide ribonucleotide formyltransferase) (AICAR transformylase); IMP cyclohydrolase (EC 3.5.4.10) (ATIC) (IMP synthase) (Inosinicase)]	ATIC PURH OK/SW-cl.86	Protein in T_Antigen								P31939	PUR9_HUMAN											FIFDEAEKL
ARYSGSYNDY	ARYSGSYNDY	Yes	110.13	1194.49	10	1	598.256	2	30.2484	1760000	14700000	6810	F120181122_PF_meso_Human_pool6.raw	2	2	Q96PK6			Q96PK6|RBM14_HUMAN	RNA-binding protein 14 (Paraspeckle protein 2) (PSP2) (RNA-binding motif protein 14) (RRM-containing coactivator activator/modulator) (Synaptotagmin-interacting protein) (SYT-interacting protein)	RBM14 SIP	Protein in T_Antigen								Q96PK6	RBM14_HUMAN											SQIRETQQL
AAAYPHTSL	AAAYPHTSL	Yes	91.41	929.461	9	2.6	465.739	2	32.4388	189000	723000	7470	F120181122_PF_meso_Human_pool9.raw	1	1	Q9P2R6			Q9P2R6|RERE_HUMAN	Arginine-glutamic acid dipeptide repeats protein (Atrophin-1-like protein) (Atrophin-1-related protein)	RERE ARG ARP ATN1L KIAA0458	Protein in T_Antigen								Q9P2R6	RERE_HUMAN											GELVALKKV
YEDATKITV	YEDATKITV	Yes	113.56	1038.52	9	0.9	520.271	2	42.5394	6260000	56800000	10553	F120181122_PF_meso_Human_pool1.raw	9	9	P27694			P27694|RFA1_HUMAN	Replication protein A 70 kDa DNA-binding subunit (RP-A p70) (Replication factor A protein 1) (RF-A protein 1) (Single-stranded DNA-binding protein) [Cleaved into: Replication protein A 70 kDa DNA-binding subunit, N-terminally processed]	RPA1 REPA1 RPA70	Protein in T_Antigen								P27694	RFA1_HUMAN											GLADITQQL
SSFDM(+15.99)AQKR	SSFDMAQKR	Yes	60.47	1084.5	9	1	543.257	2	19.3418	32500	322000	2529	F120181122_PF_meso_Human_pool6.raw	1	1	O15539	Oxidation (M)	M5:Oxidation (M):1000.00	O15539|RGS5_HUMAN	Regulator of G-protein signaling 5 (RGS5)	RGS5	Protein in T_Antigen								O15539	RGS5_HUMAN											RSSSPFLSK
G(+42.01)EYGKFFVT	GEYGKFFVT	Yes	32.01	1088.52	9	2.2	1089.53	1	82.7965	94500	226000	27664	F120181122_PF_meso_Human_pool8.raw	1	1	Q68EM7	Acetylation (N-term)	G1:Acetylation (N-term):1000.00	Q68EM7|RHG17_HUMAN	Rho GTPase-activating protein 17 (Rho-type GTPase-activating protein 17) (RhoGAP interacting with CIP4 homologs protein 1) (RICH-1)	ARHGAP17 RICH1 MSTP066 MSTP110	Protein in T_Antigen								Q68EM7	RHG17_HUMAN											RTFSGSLSH
GEYGKFFVTL	GEYGKFFVTL	Yes	80.41	1159.59	10	0.6	580.805	2	109.856	616000	2520000	38804	F120181122_PF_meso_Human_pool2.raw	3	3	Q68EM7			Q68EM7|RHG17_HUMAN	Rho GTPase-activating protein 17 (Rho-type GTPase-activating protein 17) (RhoGAP interacting with CIP4 homologs protein 1) (RICH-1)	ARHGAP17 RICH1 MSTP066 MSTP110	Protein in T_Antigen								Q68EM7	RHG17_HUMAN											SQIGSSQLL
NM(+15.99)VAKVDEV	NMVAKVDEV	Yes	113.62	1019.5	9	1.9	510.757	2	28.3127	5410000	68200000	5089	F120181122_PF_meso_Human_pool1.raw	6	6	P62906	Oxidation (M)	M2:Oxidation (M):1000.00	P62906|RL10A_HUMAN	60S ribosomal protein L10a (CSA-19) (Large ribosomal subunit protein uL1) (Neural precursor cell expressed developmentally down-regulated protein 6) (NEDD-6)	RPL10A NEDD6	Protein in T_Antigen								P62906	RL10A_HUMAN											SVMEYVTAV
FLASESLIKQI	FLASESLIKQI	Yes	111.18	1247.71	11	1	624.866	2	80.0287	5180000	27000000	25670	F120181122_PF_meso_Human_pool5.raw	22	22	P62906			P62906|RL10A_HUMAN	60S ribosomal protein L10a (CSA-19) (Large ribosomal subunit protein uL1) (Neural precursor cell expressed developmentally down-regulated protein 6) (NEDD-6)	RPL10A NEDD6	Protein in T_Antigen								P62906	RL10A_HUMAN											SEHEFKENM
NLAEKLIGV	NLAEKLIGV	Yes	26.18	955.57	9	0.4	478.794	2	110.536	257000	581000	38714	F120181122_PF_meso_Human_pool4.raw	2	2	Q86X10			Q86X10|RLGPB_HUMAN	Ral GTPase-activating protein subunit beta (p170)	RALGAPB KIAA1219	Protein in T_Antigen								Q86X10	RLGPB_HUMAN											EELEKLQQY
YVAELIQQL	YVAELIQQL	Yes	47.33	1075.59	9	1	538.805	2	86.0462	18700000	161000000	29064	F120181122_PF_meso_Human_pool6.raw	6	6	Q13084			Q13084|RM28_HUMAN	39S ribosomal protein L28, mitochondrial (L28mt) (MRP-L28) (Melanoma antigen p15) (Melanoma-associated antigen recognized by T-lymphocytes) (Mitochondrial large ribosomal subunit protein bL28m)	MRPL28 MAAT1	Protein in T_Antigen								Q13084	RM28_HUMAN											AELKQVQTL
DVIEVIEKA	DVIEVIEKA	Yes	110.2	1014.56	9	2.3	508.289	2	80.3566	569000	652000	25644	F120181122_PF_meso_Human_pool1.raw	13	13	P24928			P24928|RPB1_HUMAN	DNA-directed RNA polymerase II subunit RPB1 (RNA polymerase II subunit B1) (EC 2.7.7.6) (DNA-directed RNA polymerase II subunit A) (DNA-directed RNA polymerase III largest subunit) (RNA-directed RNA polymerase II subunit RPB1) (EC 2.7.7.48)	POLR2A POLR2	Protein in T_Antigen								P24928	RPB1_HUMAN											RLQDELVTL
GESDPM(+15.99)KGV	GESDPMKGV	Yes	104.66	934.407	9	2.3	468.212	2	19.9886	158000	860000	2731	F120181122_PF_meso_Human_pool7.raw	2	2	P24928	Oxidation (M)	M6:Oxidation (M):1000.00	P24928|RPB1_HUMAN	DNA-directed RNA polymerase II subunit RPB1 (RNA polymerase II subunit B1) (EC 2.7.7.6) (DNA-directed RNA polymerase II subunit A) (DNA-directed RNA polymerase III largest subunit) (RNA-directed RNA polymerase II subunit RPB1) (EC 2.7.7.48)	POLR2A POLR2	Protein in T_Antigen								P24928	RPB1_HUMAN											SEAIKTSQI
GEIESKFNQA	GEIESKFNQA	Yes	51.3	1121.54	10	3.6	561.777	2	31.9572	688000	2820000	7579	F120181122_PF_meso_Human_pool7.raw	1	1	P24928			P24928|RPB1_HUMAN	DNA-directed RNA polymerase II subunit RPB1 (RNA polymerase II subunit B1) (EC 2.7.7.6) (DNA-directed RNA polymerase II subunit A) (DNA-directed RNA polymerase III largest subunit) (RNA-directed RNA polymerase II subunit RPB1) (EC 2.7.7.48)	POLR2A POLR2	Protein in T_Antigen								P24928	RPB1_HUMAN											VTGPSQISK
SEYNNFKSM	SEYNNFKSM	Yes	113.96	1118.47	9	1.1	560.244	2	36.7323	1440000	8760000	8292	F120181122_PF_meso_Human_pool1.raw	3	3	P24928			P24928|RPB1_HUMAN	DNA-directed RNA polymerase II subunit RPB1 (RNA polymerase II subunit B1) (EC 2.7.7.6) (DNA-directed RNA polymerase II subunit A) (DNA-directed RNA polymerase III largest subunit) (RNA-directed RNA polymerase II subunit RPB1) (EC 2.7.7.48)	POLR2A POLR2	Protein in T_Antigen								P24928	RPB1_HUMAN											VTLTTQHVK
ATAPPSPLK	ATAPPSPLK	Yes	111.09	880.502	9	0.9	441.26	2	27.8243	272000	1250000	5980	F120181122_PF_meso_Human_pool5.raw	3	3	Q92766			Q92766|RREB1_HUMAN	Ras-responsive element-binding protein 1 (RREB-1) (Finger protein in nuclear bodies) (Raf-responsive zinc finger protein LZ321) (Zinc finger motif enhancer-binding protein 1) (Zep-1)	RREB1 FINB	Protein in T_Antigen								Q92766	RREB1_HUMAN											GTVEIFPIFK
SVSSAPTLLK	SVSSAPTLLK	Yes	113.6	1001.58	10	1.3	501.797	2	37.6141	1350000	8060000	8721	F120181122_PF_meso_Human_pool1.raw	3	3	Q92766			Q92766|RREB1_HUMAN	Ras-responsive element-binding protein 1 (RREB-1) (Finger protein in nuclear bodies) (Raf-responsive zinc finger protein LZ321) (Zinc finger motif enhancer-binding protein 1) (Zep-1)	RREB1 FINB	Protein in T_Antigen								Q92766	RREB1_HUMAN											KQIGNVAAL
TATAPPSPLK	TATAPPSPLK	Yes	109.92	981.549	10	1	491.784	2	29.4921	92200	410000	6551	F120181122_PF_meso_Human_pool6.raw	1	1	Q92766			Q92766|RREB1_HUMAN	Ras-responsive element-binding protein 1 (RREB-1) (Finger protein in nuclear bodies) (Raf-responsive zinc finger protein LZ321) (Zinc finger motif enhancer-binding protein 1) (Zep-1)	RREB1 FINB	Protein in T_Antigen								Q92766	RREB1_HUMAN											AMFDHIPVGV
IVSAPVPKK	IVSAPVPKK	Yes	95.47	937.596	9	0.2	469.807	2	22.8456	62300	232000	3984	F120181122_PF_meso_Human_pool4.raw	1	1	P15880			P15880|RS2_HUMAN	40S ribosomal protein S2 (40S ribosomal protein S4) (Protein LLRep3) (Small ribosomal subunit protein uS5)	RPS2 RPS4	Protein in T_Antigen								P15880	RS2_HUMAN											RVASPTSGV
AEKAVTKEEF	AEKAVTKEEF	Yes	109.45	1150.59	10	1.9	576.302	2	23.5123	881000	5630000	4171	F120181122_PF_meso_Human_pool8.raw	7	7	P08865			P08865|RSSA_HUMAN	40S ribosomal protein SA (37 kDa laminin receptor precursor) (37LRP) (37/67 kDa laminin receptor) (LRP/LR) (67 kDa laminin receptor) (67LR) (Colon carcinoma laminin-binding protein) (Laminin receptor 1) (LamR) (Laminin-binding protein precursor p40) (LBP/p40) (Multidrug resistance-associated protein MGr1-Ag) (NEM/1CHD4) (Small ribosomal subunit protein uS2)	RPSA LAMBR LAMR1	Protein in T_Antigen								P08865	RSSA_HUMAN											RVASPTSGVK
GEWTAPAPEF	GEWTAPAPEF	Yes	92.79	1103.49	10	2.5	552.755	2	76.7863	87600	403000	25081	F120181122_PF_meso_Human_pool9.raw	1	1	P08865			P08865|RSSA_HUMAN	40S ribosomal protein SA (37 kDa laminin receptor precursor) (37LRP) (37/67 kDa laminin receptor) (LRP/LR) (67 kDa laminin receptor) (67LR) (Colon carcinoma laminin-binding protein) (Laminin receptor 1) (LamR) (Laminin-binding protein precursor p40) (LBP/p40) (Multidrug resistance-associated protein MGr1-Ag) (NEM/1CHD4) (Small ribosomal subunit protein uS2)	RPSA LAMBR LAMR1	Protein in T_Antigen								P08865	RSSA_HUMAN											YETPTGIKV
KQIGNVAAL	KQIGNVAAL	Yes	30.82	912.539	9	0.6	457.278	2	36.5218	407000	744000	9886	F120181122_PF_meso_Human_pool2.raw	1	1	Q9Y3I0			Q9Y3I0|RTCB_HUMAN	tRNA-splicing ligase RtcB homolog (EC 6.5.1.3)	RTCB C22orf28 HSPC117	Protein in T_Antigen								Q9Y3I0	RTCB_HUMAN											YEKQFPEI
AMFDHIPVGV	AMFDHIPVGV	Yes	95.04	1084.54	10	0.8	543.278	2	85.4656	602000	863000	28719	F120181122_PF_meso_Human_pool3.raw	2	2	Q9Y3I0			Q9Y3I0|RTCB_HUMAN	tRNA-splicing ligase RtcB homolog (EC 6.5.1.3)	RTCB C22orf28 HSPC117	Protein in T_Antigen								Q9Y3I0	RTCB_HUMAN											TVAECVLYY
AEAPRLAEY	AEAPRLAEY	Yes	113.53	1018.51	9	1.2	510.263	2	38.4898	1970000	8220000	9066	F120181122_PF_meso_Human_pool1.raw	3	3	Q15020			Q15020|SART3_HUMAN	Squamous cell carcinoma antigen recognized by T-cells 3 (SART-3) (Tat-interacting protein of 110 kDa) (Tip110) (p110 nuclear RNA-binding protein)	SART3 KIAA0156 TIP110	Protein in T_Antigen								Q15020	SART3_HUMAN											YEDHGAPFA
SEAQPARQI	SEAQPARQI	Yes	85.6	998.514	9	1.9	500.267	2	23.2512	2130000	17700000	4085	F120181122_PF_meso_Human_pool4.raw	1	1	Q12770			Q12770|SCAP_HUMAN	Sterol regulatory element-binding protein cleavage-activating protein (SCAP) (SREBP cleavage-activating protein)	SCAP KIAA0199 PSEC0227	Protein in T_Antigen								Q12770	SCAP_HUMAN											GSITQGTPLK
GEFNFSEV	GEFNFSEV	Yes	74.69	927.397	8	3	928.407	1	73.4764	1360000	5510000	23801	F120181122_PF_meso_Human_pool9.raw	1	1	Q12765			Q12765|SCRN1_HUMAN	Secernin-1	SCRN1 KIAA0193	Protein in T_Antigen					Secernin-1	SCRN1		Q12765	SCRN1_HUMAN											TRVDTILEF
SLM(+15.99)DHTIPEV	SLMDHTIPEV	Yes	72.37	1156.54	10	2.2	579.28	2	49.2572	225000	1960000	14412	F120181122_PF_meso_Human_pool8.raw	2	2	O00560	Oxidation (M)	M3:Oxidation (M):1000.00	O00560|SDCB1_HUMAN	Syntenin-1 (Melanoma differentiation-associated protein 9) (MDA-9) (Pro-TGF-alpha cytoplasmic domain-interacting protein 18) (TACIP18) (Scaffold protein Pbp1) (Syndecan-binding protein 1)	SDCBP MDA9 SYCL	Protein in T_Antigen								O00560	SDCB1_HUMAN											AEANHFIDL
STGHVGFIFK	STGHVGFIFK	Yes	75.16	1091.58	10	2.9	546.797	2	107.601	294000	1420000	37359	F120181122_PF_meso_Human_pool9.raw	8	8	O00560			O00560|SDCB1_HUMAN	Syntenin-1 (Melanoma differentiation-associated protein 9) (MDA-9) (Pro-TGF-alpha cytoplasmic domain-interacting protein 18) (TACIP18) (Scaffold protein Pbp1) (Syndecan-binding protein 1)	SDCBP MDA9 SYCL	Protein in T_Antigen								O00560	SDCB1_HUMAN											SSFDMAQKR
EEIKQSHSF	EEIKQSHSF	Yes	108.41	1103.52	9	0.5	552.771	2	22.9171	474000	4060000	3927	F120181122_PF_meso_Human_pool6.raw	3	3	Q9BYW2			Q9BYW2|SETD2_HUMAN	Histone-lysine N-methyltransferase SETD2 (EC 2.1.1.43) (HIF-1) (Huntingtin yeast partner B) (Huntingtin-interacting protein 1) (HIP-1) (Huntingtin-interacting protein B) (Lysine N-methyltransferase 3A) (Protein-lysine N-methyltransferase SETD2) (EC 2.1.1.-) (SET domain-containing protein 2) (hSET2) (p231HBP)	SETD2 HIF1 HYPB KIAA1732 KMT3A SET2 HSPC069	Protein in T_Antigen								Q9BYW2	SETD2_HUMAN											AELELQKQL
AADIDHKL	AADIDHKL	Yes	107.84	881.461	8	1.9	441.738	2	25.4838	3600000	20400000	4956	F120181122_PF_meso_Human_pool8.raw	4	4	O75533			O75533|SF3B1_HUMAN	Splicing factor 3B subunit 1 (Pre-mRNA-splicing factor SF3b 155 kDa subunit) (SF3b155) (Spliceosome-associated protein 155) (SAP 155)	SF3B1 SAP155	Protein in T_Antigen								O75533	SF3B1_HUMAN											AEFNRIMSL
AEYVSAREW	AEYVSAREW	Yes	94.97	1109.51	9	1.3	555.766	2	44.1109	1480000	4430000	12314	F120181122_PF_meso_Human_pool4.raw	1	1	O75533			O75533|SF3B1_HUMAN	Splicing factor 3B subunit 1 (Pre-mRNA-splicing factor SF3b 155 kDa subunit) (SF3b155) (Spliceosome-associated protein 155) (SAP 155)	SF3B1 SAP155	Protein in T_Antigen								O75533	SF3B1_HUMAN											AIDQLHLEY
G(+42.01)AADIDHKL	GAADIDHKL	Yes	38.01	980.493	9	2.9	491.255	2	38.8954	7170000	62200000	10355	F120181122_PF_meso_Human_pool7.raw	5	5	O75533	Acetylation (N-term)	G1:Acetylation (N-term):1000.00	O75533|SF3B1_HUMAN	Splicing factor 3B subunit 1 (Pre-mRNA-splicing factor SF3b 155 kDa subunit) (SF3b155) (Spliceosome-associated protein 155) (SAP 155)	SF3B1 SAP155	Protein in T_Antigen								O75533	SF3B1_HUMAN											AEYVSAREW
TTVELANKV	TTVELANKV	Yes	102.16	973.544	9	2.2	487.781	2	34.4701	124000	646000	8304	F120181122_PF_meso_Human_pool9.raw	1	1	O75533			O75533|SF3B1_HUMAN	Splicing factor 3B subunit 1 (Pre-mRNA-splicing factor SF3b 155 kDa subunit) (SF3b155) (Spliceosome-associated protein 155) (SAP 155)	SF3B1 SAP155	Protein in T_Antigen								O75533	SF3B1_HUMAN											EEQLIDGILY
Y(+42.01)ANYYTREV	YANYYTREV	Yes	37.71	1219.55	9	1.3	610.785	2	66.4949	101000	152000	20100	F120181122_PF_meso_Human_pool1.raw	1	1	O75533	Acetylation (N-term)	Y1:Acetylation (N-term):1000.00	O75533|SF3B1_HUMAN	Splicing factor 3B subunit 1 (Pre-mRNA-splicing factor SF3b 155 kDa subunit) (SF3b155) (Spliceosome-associated protein 155) (SAP 155)	SF3B1 SAP155	Protein in T_Antigen								O75533	SF3B1_HUMAN											QEIYGGSDSRF
EEQLIDGILY	EEQLIDGILY	Yes	95.94	1191.6	10	0.5	596.81	2	93.1191	5390000	38900000	31743	F120181122_PF_meso_Human_pool6.raw	6	6	O75533			O75533|SF3B1_HUMAN	Splicing factor 3B subunit 1 (Pre-mRNA-splicing factor SF3b 155 kDa subunit) (SF3b155) (Spliceosome-associated protein 155) (SAP 155)	SF3B1 SAP155	Protein in T_Antigen								O75533	SF3B1_HUMAN											SVYEQHESTPLR
Q(+0.98)EIYGGSDSRF	QEIYGGSDSRF	Yes	86.28	1258.55	11	1.5	630.283	2	44.3011	548000	5090000	12737	F120181122_PF_meso_Human_pool2.raw	2	2	O75533	Deamidation (NQ)	Q1:Deamidation (NQ):1000.00	O75533|SF3B1_HUMAN	Splicing factor 3B subunit 1 (Pre-mRNA-splicing factor SF3b 155 kDa subunit) (SF3b155) (Spliceosome-associated protein 155) (SAP 155)	SF3B1 SAP155	Protein in T_Antigen								O75533	SF3B1_HUMAN											NEITIPVTF
FETAVAPNV	FETAVAPNV	Yes	91.72	946.476	9	0.8	474.247	2	56.6075	125000	602000	17752	F120181122_PF_meso_Human_pool2.raw	1	1	P12755			P12755|SKI_HUMAN	Ski oncogene (Proto-oncogene c-Ski)	SKI	Protein in T_Antigen								P12755	SKI_HUMAN											AEKAVTKEEF
SEHEFKENM	SEHEFKENM	Yes	85.67	1149.48	9	1.2	575.747	2	24.2622	164000	618000	4415	F120181122_PF_meso_Human_pool6.raw	1	1	Q9UHJ3			Q9UHJ3|SMBT1_HUMAN	Scm-like with four MBT domains protein 1 (hSFMBT) (Renal ubiquitous protein 1)	SFMBT1 RU1	Protein in T_Antigen								Q9UHJ3	SMBT1_HUMAN											GEWTAPAPEF
AELELQKQL	AELELQKQL	Yes	79.03	1070.6	9	0.7	536.308	2	47.2203	4720000	44500000	13891	F120181122_PF_meso_Human_pool5.raw	5	5	O43290			O43290|SNUT1_HUMAN	U4/U6.U5 tri-snRNP-associated protein 1 (SNU66 homolog) (hSnu66) (Squamous cell carcinoma antigen recognized by T-cells 1) (SART-1) (hSART-1) (U4/U6.U5 tri-snRNP-associated 110 kDa protein) (allergen Hom s 1)	SART1	Protein in T_Antigen								O43290	SNUT1_HUMAN											AENAEFMRNF
KSM(+15.99)NANTITK	KSMNANTITK	Yes	97.98	1122.57	10	0.9	562.294	2	18.7827	758000	9370000	2619	F120181122_PF_meso_Human_pool3.raw	2	2	O43290	Oxidation (M)	M3:Oxidation (M):1000.00	O43290|SNUT1_HUMAN	U4/U6.U5 tri-snRNP-associated protein 1 (SNU66 homolog) (hSnu66) (Squamous cell carcinoma antigen recognized by T-cells 1) (SART-1) (hSART-1) (U4/U6.U5 tri-snRNP-associated 110 kDa protein) (allergen Hom s 1)	SART1	Protein in T_Antigen								O43290	SNUT1_HUMAN											FETAVAPNV
VEYQM(+15.99)KSV	VEYQMKSV	Yes	107.14	998.474	8	1.3	500.245	2	23.8754	150000	1310000	4327	F120181122_PF_meso_Human_pool8.raw	1	1	P18583	Oxidation (M)	M5:Oxidation (M):1000.00	P18583|SON_HUMAN	Protein SON (Bax antagonist selected in saccharomyces 1) (BASS1) (Negative regulatory element-binding protein) (NRE-binding protein) (Protein DBP-5) (SON3)	SON C21orf50 DBP5 KIAA1019 NREBP HSPC310 HSPC312	Protein in T_Antigen								P18583	SON_HUMAN											FTVDQIRAI
ATIEELTEK	ATIEELTEK	Yes	113.33	1032.53	9	0.6	517.276	2	38.1255	2690000	21000000	8880	F120181122_PF_meso_Human_pool1.raw	3	3	P18583			P18583|SON_HUMAN	Protein SON (Bax antagonist selected in saccharomyces 1) (BASS1) (Negative regulatory element-binding protein) (NRE-binding protein) (Protein DBP-5) (SON3)	SON C21orf50 DBP5 KIAA1019 NREBP HSPC310 HSPC312	Protein in T_Antigen								P18583	SON_HUMAN											IEESGEHII
LELPGQPSV	LELPGQPSV	Yes	87.56	938.507	9	0.6	470.262	2	66.6406	164000	816000	21322	F120181122_PF_meso_Human_pool5.raw	1	1	P18583			P18583|SON_HUMAN	Protein SON (Bax antagonist selected in saccharomyces 1) (BASS1) (Negative regulatory element-binding protein) (NRE-binding protein) (Protein DBP-5) (SON3)	SON C21orf50 DBP5 KIAA1019 NREBP HSPC310 HSPC312	Protein in T_Antigen								P18583	SON_HUMAN											LEPEELYQTF
QELPGLPLV	QELPGLPLV	Yes	108.58	964.559	9	2.5	483.288	2	92.0955	7740000	62000000	31284	F120181122_PF_meso_Human_pool8.raw	6	6	P18583			P18583|SON_HUMAN	Protein SON (Bax antagonist selected in saccharomyces 1) (BASS1) (Negative regulatory element-binding protein) (NRE-binding protein) (Protein DBP-5) (SON3)	SON C21orf50 DBP5 KIAA1019 NREBP HSPC310 HSPC312	Protein in T_Antigen								P18583	SON_HUMAN											GEVDVEQHTL
SEHGINIDL	SEHGINIDL	Yes	109.62	996.488	9	2.6	499.252	2	53.4112	2930000	5700000	15932	F120181122_PF_meso_Human_pool8.raw	6	6	P18583			P18583|SON_HUMAN	Protein SON (Bax antagonist selected in saccharomyces 1) (BASS1) (Negative regulatory element-binding protein) (NRE-binding protein) (Protein DBP-5) (SON3)	SON C21orf50 DBP5 KIAA1019 NREBP HSPC310 HSPC312	Protein in T_Antigen								P18583	SON_HUMAN											HPPPPPPPP
SIM(+15.99)SSHVM(+15.99)K	SIMSSHVMK	Yes	103.08	1050.48	9	3.3	526.251	2	18.9278	504000	11300000	2329	F120181122_PF_meso_Human_pool9.raw	2	2	P18583	Oxidation (M); Oxidation (M)	M3:Oxidation (M):1000.00;M8:Oxidation (M):1000.00	P18583|SON_HUMAN	Protein SON (Bax antagonist selected in saccharomyces 1) (BASS1) (Negative regulatory element-binding protein) (NRE-binding protein) (Protein DBP-5) (SON3)	SON C21orf50 DBP5 KIAA1019 NREBP HSPC310 HSPC312	Protein in T_Antigen								P18583	SON_HUMAN											IEYAKPTRL
VEHPGHPEV	VEHPGHPEV	Yes	111.41	999.477	9	2.1	500.748	2	21.4299	1230000	6410000	3396	F120181122_PF_meso_Human_pool5.raw	1	1	P18583			P18583|SON_HUMAN	Protein SON (Bax antagonist selected in saccharomyces 1) (BASS1) (Negative regulatory element-binding protein) (NRE-binding protein) (Protein DBP-5) (SON3)	SON C21orf50 DBP5 KIAA1019 NREBP HSPC310 HSPC312	Protein in T_Antigen								P18583	SON_HUMAN											AQNSVRLNY
VEYQM(+15.99)KSVL	VEYQMKSVL	Yes	43.38	1111.56	9	0.6	556.788	2	36.0664	163000	735000	9121	F120181122_PF_meso_Human_pool6.raw	1	1	P18583	Oxidation (M)	M5:Oxidation (M):1000.00	P18583|SON_HUMAN	Protein SON (Bax antagonist selected in saccharomyces 1) (BASS1) (Negative regulatory element-binding protein) (NRE-binding protein) (Protein DBP-5) (SON3)	SON C21orf50 DBP5 KIAA1019 NREBP HSPC310 HSPC312	Protein in T_Antigen								P18583	SON_HUMAN											MEQPIKVTEW
YESEHGINI	YESEHGINI	Yes	102.58	1060.48	9	0.7	531.25	2	38.856	3200000	13600000	10615	F120181122_PF_meso_Human_pool2.raw	3	3	P18583			P18583|SON_HUMAN	Protein SON (Bax antagonist selected in saccharomyces 1) (BASS1) (Negative regulatory element-binding protein) (NRE-binding protein) (Protein DBP-5) (SON3)	SON C21orf50 DBP5 KIAA1019 NREBP HSPC310 HSPC312	Protein in T_Antigen								P18583	SON_HUMAN											SEHGINIDL
AM(+15.99)SERALAQK	AMSERALAQK	Yes	90.88	1119.57	10	1.2	560.795	2	19.169	250000	2320000	2482	F120181122_PF_meso_Human_pool4.raw	2	2	P18583	Oxidation (M)	M2:Oxidation (M):1000.00	P18583|SON_HUMAN	Protein SON (Bax antagonist selected in saccharomyces 1) (BASS1) (Negative regulatory element-binding protein) (NRE-binding protein) (Protein DBP-5) (SON3)	SON C21orf50 DBP5 KIAA1019 NREBP HSPC310 HSPC312	Protein in T_Antigen								P18583	SON_HUMAN											VEYQMKSVL
T(+42.01)EDAKPVKI	TEDAKPVKI	Yes	37.34	1041.57	9	2.2	521.794	2	34.7266	354000	1150000	8642	F120181122_PF_meso_Human_pool7.raw	1	1	O94864	Acetylation (N-term)	T1:Acetylation (N-term):1000.00	O94864|ST65G_HUMAN	STAGA complex 65 subunit gamma (Adenocarcinoma antigen ART1) (SPTF-associated factor 65 gamma) (STAF65gamma) (Suppressor of Ty 7-like)	SUPT7L KIAA0764	Protein in T_Antigen								O94864	ST65G_HUMAN											SEAPGPINF
REHETNGV	REHETNGV	Yes	30.76	940.436	8	0.4	471.227	2	18.7794	10500	223000	2658	F120181122_PF_meso_Human_pool2.raw	1	1	P42224			P42224|STAT1_HUMAN	Signal transducer and activator of transcription 1-alpha/beta (Transcription factor ISGF-3 components p91/p84)	STAT1	Protein in T_Antigen								P42224	STAT1_HUMAN											YEDATKITV
EELEQKYTY	EELEQKYTY	Yes	104.12	1201.55	9	2	601.784	2	38.7099	4380000	48800000	9916	F120181122_PF_meso_Human_pool9.raw	3	3	P42224			P42224|STAT1_HUMAN	Signal transducer and activator of transcription 1-alpha/beta (Transcription factor ISGF-3 components p91/p84)	STAT1	Protein in T_Antigen								P42224	STAT1_HUMAN											GEWASGGVRSF
IVAESLQQV	IVAESLQQV	Yes	91.27	985.544	9	0.4	493.781	2	54.7623	567000	2640000	16895	F120181122_PF_meso_Human_pool2.raw	1	1	P42224			P42224|STAT1_HUMAN	Signal transducer and activator of transcription 1-alpha/beta (Transcription factor ISGF-3 components p91/p84)	STAT1	Protein in T_Antigen								P42224	STAT1_HUMAN											EALVRTVL
QQLKKLEEL	QQLKKLEEL	Yes	77.94	1127.65	9	0.5	564.837	2	118.153	3640000	4470000	41910	F120181122_PF_meso_Human_pool3.raw	14	14	P42224			P42224|STAT1_HUMAN	Signal transducer and activator of transcription 1-alpha/beta (Transcription factor ISGF-3 components p91/p84)	STAT1	Protein in T_Antigen								P42224	STAT1_HUMAN											WEQGFSQSF
YTYEHDPITK	YTYEHDPITK	Yes	106.99	1265.59	10	2.5	422.873	3	28.1186	519000	3060000	6056	F120181122_PF_meso_Human_pool7.raw	3	3	P42224			P42224|STAT1_HUMAN	Signal transducer and activator of transcription 1-alpha/beta (Transcription factor ISGF-3 components p91/p84)	STAT1	Protein in T_Antigen								P42224	STAT1_HUMAN											AEMAQNAVRL
VTFPDIIRNYK	VTFPDIIRNYK	Yes	105.91	1364.75	11	0.7	455.924	3	109.653	294000	828000	38761	F120181122_PF_meso_Human_pool3.raw	6	6	P42224			P42224|STAT1_HUMAN	Signal transducer and activator of transcription 1-alpha/beta (Transcription factor ISGF-3 components p91/p84)	STAT1	Protein in T_Antigen								P42224	STAT1_HUMAN											KVYENYPTY
SEDGTLRLW	SEDGTLRLW	Yes	105.65	1075.53	9	0.7	538.774	2	68.9055	3750000	35300000	22841	F120181122_PF_meso_Human_pool3.raw	8	8	Q9Y3F4			Q9Y3F4|STRAP_HUMAN	Serine-threonine kinase receptor-associated protein (MAP activator with WD repeats) (UNR-interacting protein) (WD-40 repeat protein PT-WD)	STRAP MAWD UNRIP	Protein in T_Antigen								Q9Y3F4	STRAP_HUMAN											EELEQKYTY
KSFDEQNVPK	KSFDEQNVPK	Yes	110.65	1190.59	10	1.5	596.306	2	23.7495	1010000	7490000	4302	F120181122_PF_meso_Human_pool5.raw	1	1	O95425			O95425|SVIL_HUMAN	Supervillin (Archvillin) (p205/p250)	SVIL	Protein in T_Antigen								O95425	SVIL_HUMAN											YTYEHDPITK
YITERIIAV	YITERIIAV	Yes	102.2	1076.62	9	-0.4	539.318	2	61.5381	1650000	2450000	19198	F120181122_PF_meso_Human_pool9.raw	2	2	Q68CZ2			Q68CZ2|TENS3_HUMAN	Tensin-3 (Tensin-like SH2 domain-containing protein 1) (Tumor endothelial marker 6)	TNS3 TEM6 TENS1 TPP	Protein in T_Antigen								Q68CZ2	TENS3_HUMAN											KEAETRAEF
STIPPHVQK	STIPPHVQK	Yes	106.12	1005.56	9	0.3	503.789	2	20.9331	4720000	20400000	3838	F120181122_PF_meso_Human_pool3.raw	23	23	P37173			P37173|TGFR2_HUMAN	TGF-beta receptor type-2 (TGFR-2) (EC 2.7.11.30) (TGF-beta type II receptor) (Transforming growth factor-beta receptor type II) (TGF-beta receptor type II) (TbetaR-II)	TGFBR2	Protein in T_Antigen								P37173	TGFR2_HUMAN											NESEYTVKW
GQTEVFQAL	GQTEVFQAL	Yes	104.98	991.497	9	2.6	992.507	1	69.3206	13000000	96100000	22336	F120181122_PF_meso_Human_pool8.raw	3	3	Q86W42			Q86W42|THOC6_HUMAN	THO complex subunit 6 homolog (Functional spliceosome-associated protein 35) (fSAP35) (WD repeat-containing protein 58)	THOC6 WDR58 PSEC0006	Protein in T_Antigen								Q86W42	THOC6_HUMAN											TIMPKDIQL
REYHTDTTV	REYHTDTTV	Yes	106.57	1120.51	9	0.4	561.266	2	22.7926	7630000	79200000	4196	F120181122_PF_meso_Human_pool3.raw	13	13	P11388			P11388|TOP2A_HUMAN	DNA topoisomerase 2-alpha (EC 5.99.1.3) (DNA topoisomerase II, alpha isozyme)	TOP2A TOP2	Protein in T_Antigen								P11388	TOP2A_HUMAN											AEINNIIKI
FLYDDNQRV	FLYDDNQRV	Yes	100.99	1168.55	9	2.2	585.286	2	46.8696	186000	697000	13723	F120181122_PF_meso_Human_pool3.raw	1	1	Q02880			Q02880|TOP2B_HUMAN;P11388|TOP2A_HUMAN	DNA topoisomerase 2-beta (EC 5.99.1.3) (DNA topoisomerase II, beta isozyme)	TOP2B	Protein in T_Antigen	T000857	A2	Overexpressed antigen	listed as epitope in T_antigen				Q02880	TOP2B_HUMAN											AVFPDDMPTL
REVKVAQL	REVKVAQL	Yes	57.16	941.566	8	2.6	471.791	2	43.303	161000	352000	11942	F120181122_PF_meso_Human_pool9.raw	3	3	Q02880			Q02880|TOP2B_HUMAN;P11388|TOP2A_HUMAN	DNA topoisomerase 2-beta (EC 5.99.1.3) (DNA topoisomerase II, beta isozyme)	TOP2B	Protein in T_Antigen								Q02880	TOP2B_HUMAN											GTSQLYVYR
A(+42.01)EINNIIKI	AEINNIIKI	Yes	33.91	1068.62	9	1	535.318	2	92.5691	755000	3520000	31992	F120181122_PF_meso_Human_pool2.raw	5	5	Q02880	Acetylation (N-term)	A1:Acetylation (N-term):1000.00	Q02880|TOP2B_HUMAN;P11388|TOP2A_HUMAN	DNA topoisomerase 2-beta (EC 5.99.1.3) (DNA topoisomerase II, beta isozyme)	TOP2B	Protein in T_Antigen								Q02880	TOP2B_HUMAN											SVPSSETVICR
AEAAGLHKV	AEAAGLHKV	Yes	109.16	894.492	9	0.7	448.255	2	20.765	326000	2600000	3144	F120181122_PF_meso_Human_pool5.raw	1	1	Q02880			Q02880|TOP2B_HUMAN	DNA topoisomerase 2-beta (EC 5.99.1.3) (DNA topoisomerase II, beta isozyme)	TOP2B	Protein in T_Antigen								Q02880	TOP2B_HUMAN											IEILPLPVM
KEYHTDTTV	KEYHTDTTV	Yes	106.69	1092.51	9	0.7	547.264	2	21.7505	411000	1960000	3730	F120181122_PF_meso_Human_pool3.raw	2	2	Q02880			Q02880|TOP2B_HUMAN	DNA topoisomerase 2-beta (EC 5.99.1.3) (DNA topoisomerase II, beta isozyme)	TOP2B	Protein in T_Antigen								Q02880	TOP2B_HUMAN											SEMRYGIEI
LTYNDFINK	LTYNDFINK	Yes	111.4	1126.57	9	1	564.292	2	56.3405	4500000	34100000	17208	F120181122_PF_meso_Human_pool5.raw	3	3	Q02880			Q02880|TOP2B_HUMAN;P11388|TOP2A_HUMAN	DNA topoisomerase 2-beta (EC 5.99.1.3) (DNA topoisomerase II, beta isozyme)	TOP2B	Protein in T_Antigen								Q02880	TOP2B_HUMAN											AEGTEEGARW
AAFVEELDKV	AAFVEELDKV	Yes	108.7	1119.58	10	2.1	560.8	2	69.573	5910000	2560000	21339	F120181122_PF_meso_Human_pool1.raw	1	1	Q02880			Q02880|TOP2B_HUMAN	DNA topoisomerase 2-beta (EC 5.99.1.3) (DNA topoisomerase II, beta isozyme)	TOP2B	Protein in T_Antigen								Q02880	TOP2B_HUMAN											SENAERILF
KIFDEILVNA	KIFDEILVNA	Yes	105.69	1160.64	10	-0.1	581.331	2	110.281	18600000	93200000	38672	F120181122_PF_meso_Human_pool3.raw	33	33	Q02880			Q02880|TOP2B_HUMAN;P11388|TOP2A_HUMAN	DNA topoisomerase 2-beta (EC 5.99.1.3) (DNA topoisomerase II, beta isozyme)	TOP2B	Protein in T_Antigen								Q02880	TOP2B_HUMAN											NEISERVVQHF
FIFDEAEKL	FIFDEAEKL	Yes	78.57	1110.56	9	1.2	556.289	2	75.181	3380000	18900000	24951	F120181122_PF_meso_Human_pool4.raw	6	6	Q9H497			Q9H497|TOR3A_HUMAN	Torsin-3A (ATP-dependent interferon-responsive protein) (Torsin family 3 member A)	TOR3A ADIR	Protein in T_Antigen								Q9H497	TOR3A_HUMAN											AELSSLPAF
SQIRETQQL	SQIRETQQL	Yes	30.3	1101.58	9	0.3	551.798	2	27.5697	1460000	17900000	5758	F120181122_PF_meso_Human_pool6.raw	2	2	Q9H497			Q9H497|TOR3A_HUMAN	Torsin-3A (ATP-dependent interferon-responsive protein) (Torsin family 3 member A)	TOR3A ADIR	Protein in T_Antigen								Q9H497	TOR3A_HUMAN											EELDGLFRRY
EEVARKLVI	EEVARKLVI	Yes	41.94	1055.63	9	2.3	528.827	2	62.9708	1740000	2260000	19153	F120181122_PF_meso_Human_pool5.raw	5	5	P67936			P67936|TPM4_HUMAN;P09493|TPM1_HUMAN;P07951|TPM2_HUMAN	Tropomyosin alpha-4 chain (TM30p1) (Tropomyosin-4)	TPM4	Protein in T_Antigen								P67936	TPM4_HUMAN											AEAPRLAEY
KEAETRAEF	KEAETRAEF	Yes	89.89	1079.52	9	1.4	540.771	2	22.2815	13500000	345000000	3770	F120181122_PF_meso_Human_pool6.raw	12	12	P67936			P67936|TPM4_HUMAN;P09493|TPM1_HUMAN;P07951|TPM2_HUMAN	Tropomyosin alpha-4 chain (TM30p1) (Tropomyosin-4)	TPM4	Protein in T_Antigen								P67936	TPM4_HUMAN											AEDPLSITF
YETPTGIKV	YETPTGIKV	Yes	103.09	1006.53	9	0.2	504.276	2	45.3886	4640000	27600000	13165	F120181122_PF_meso_Human_pool3.raw	5	5	Q9Y5R8			Q9Y5R8|TPPC1_HUMAN	Trafficking protein particle complex subunit 1 (BET5 homolog) (Multiple myeloma protein 2) (MUM-2)	TRAPPC1 BET5 MUM2	Protein in T_Antigen								Q9Y5R8	TPPC1_HUMAN											EESGARINI
EELEKLQQY	EELEKLQQY	Yes	113.68	1178.58	9	1	590.3	2	44.5931	4650000	34500000	11474	F120181122_PF_meso_Human_pool1.raw	6	6	Q9ULW0			Q9ULW0|TPX2_HUMAN	Targeting protein for Xklp2 (Differentially expressed in cancerous and non-cancerous lung cells 2) (DIL-2) (Hepatocellular carcinoma-associated antigen 519) (Hepatocellular carcinoma-associated antigen 90) (Protein fls353) (Restricted expression proliferation-associated protein 100) (p100)	TPX2 C20orf1 C20orf2 DIL2 HCA519	Protein in T_Antigen								Q9ULW0	TPX2_HUMAN											SVSAVNLPK
AEIIKEDLW	AEIIKEDLW	Yes	93.63	1115.59	9	0.7	558.802	2	81.3647	8420000	82600000	27731	F120181122_PF_meso_Human_pool2.raw	35	35	Q9H0U9			Q9H0U9|TSYL1_HUMAN	Testis-specific Y-encoded-like protein 1 (TSPY-like protein 1)	TSPYL1 TSPYL	Protein in T_Antigen								Q9H0U9	TSYL1_HUMAN											RESEYKQVY
M(+15.99)AADRSLKK	MAADRSLKK	Yes	107.55	1034.55	9	1.3	518.286	2	19.3418	211000	2180000	2515	F120181122_PF_meso_Human_pool6.raw	1	1	Q9H0U9	Oxidation (M)	M1:Oxidation (M):1000.00	Q9H0U9|TSYL1_HUMAN	Testis-specific Y-encoded-like protein 1 (TSPY-like protein 1)	TSPYL1 TSPYL	Protein in T_Antigen								Q9H0U9	TSYL1_HUMAN											SESLPVRTL
VVM(+15.99)AADRSLKK	VVMAADRSLKK	Yes	111.44	1232.69	11	1.8	411.906	3	19.3418	1560000	28100000	2500	F120181122_PF_meso_Human_pool6.raw	4	4	Q9H0U9	Oxidation (M)	M3:Oxidation (M):1000.00	Q9H0U9|TSYL1_HUMAN	Testis-specific Y-encoded-like protein 1 (TSPY-like protein 1)	TSPYL1 TSPYL	Protein in T_Antigen								Q9H0U9	TSYL1_HUMAN											YLADVTNAL
G(+42.01)VVDPRAISVL	GVVDPRAISVL	Yes	35.8	1166.67	11	2.9	584.342	2	96.3433	1510000	6070000	32844	F120181122_PF_meso_Human_pool9.raw	4	4	Q13404	Acetylation (N-term)	G1:Acetylation (N-term):1000.00	Q13404|UB2V1_HUMAN	Ubiquitin-conjugating enzyme E2 variant 1 (UEV-1) (CROC-1) (TRAF6-regulated IKK activator 1 beta Uev1A)	UBE2V1 CROC1 UBE2V UEV1 P/OKcl.19	Protein in T_Antigen								Q13404	UB2V1_HUMAN											AEIAAQRTINW
AEIAAQRTI	AEIAAQRTI	Yes	104.01	971.54	9	2.6	486.779	2	30.3459	619000	3820000	6891	F120181122_PF_meso_Human_pool8.raw	2	2	Q5T4S7			Q5T4S7|UBR4_HUMAN	E3 ubiquitin-protein ligase UBR4 (EC 2.3.2.27) (600 kDa retinoblastoma protein-associated factor) (N-recognin-4) (RING-type E3 ubiquitin transferase UBR4) (Retinoblastoma-associated factor of 600 kDa) (RBAF600) (p600) (Zinc finger UBR1-type protein 1)	UBR4 KIAA0462 KIAA1307 RBAF600 ZUBR1	Protein in T_Antigen								Q5T4S7	UBR4_HUMAN											YITERIIAV
HEIPSLQSI	HEIPSLQSI	Yes	105.73	1022.54	9	1.9	512.278	2	57.5016	7790000	6660000	18062	F120181122_PF_meso_Human_pool7.raw	4	4	Q5T4S7			Q5T4S7|UBR4_HUMAN	E3 ubiquitin-protein ligase UBR4 (EC 2.3.2.27) (600 kDa retinoblastoma protein-associated factor) (N-recognin-4) (RING-type E3 ubiquitin transferase UBR4) (Retinoblastoma-associated factor of 600 kDa) (RBAF600) (p600) (Zinc finger UBR1-type protein 1)	UBR4 KIAA0462 KIAA1307 RBAF600 ZUBR1	Protein in T_Antigen								Q5T4S7	UBR4_HUMAN											SESENWRIF
YLADVTNAL	YLADVTNAL	Yes	105.36	978.502	9	1.9	490.259	2	72.6746	3960000	19000000	23645	F120181122_PF_meso_Human_pool7.raw	2	2	Q5T4S7			Q5T4S7|UBR4_HUMAN	E3 ubiquitin-protein ligase UBR4 (EC 2.3.2.27) (600 kDa retinoblastoma protein-associated factor) (N-recognin-4) (RING-type E3 ubiquitin transferase UBR4) (Retinoblastoma-associated factor of 600 kDa) (RBAF600) (p600) (Zinc finger UBR1-type protein 1)	UBR4 KIAA0462 KIAA1307 RBAF600 ZUBR1	Protein in T_Antigen								Q5T4S7	UBR4_HUMAN											REIESSPQY
EEFAAALYHF	EEFAAALYHF	Yes	107.12	1196.55	10	2	599.284	2	81.1621	1630000	8440000	27696	F120181122_PF_meso_Human_pool8.raw	15	15	Q5T4S7			Q5T4S7|UBR4_HUMAN	E3 ubiquitin-protein ligase UBR4 (EC 2.3.2.27) (600 kDa retinoblastoma protein-associated factor) (N-recognin-4) (RING-type E3 ubiquitin transferase UBR4) (Retinoblastoma-associated factor of 600 kDa) (RBAF600) (p600) (Zinc finger UBR1-type protein 1)	UBR4 KIAA0462 KIAA1307 RBAF600 ZUBR1	Protein in T_Antigen								Q5T4S7	UBR4_HUMAN											EENYGVKTTY
AEIAAQRTINW	AEIAAQRTINW	Yes	107.43	1271.66	11	1.3	636.841	2	52.3068	1070000	6810000	15577	F120181122_PF_meso_Human_pool6.raw	4	4	Q5T4S7			Q5T4S7|UBR4_HUMAN	E3 ubiquitin-protein ligase UBR4 (EC 2.3.2.27) (600 kDa retinoblastoma protein-associated factor) (N-recognin-4) (RING-type E3 ubiquitin transferase UBR4) (Retinoblastoma-associated factor of 600 kDa) (RBAF600) (p600) (Zinc finger UBR1-type protein 1)	UBR4 KIAA0462 KIAA1307 RBAF600 ZUBR1	Protein in T_Antigen								Q5T4S7	UBR4_HUMAN											ARYSGSYNDY
AEQGGTPIRY	AEQGGTPIRY	Yes	105.47	1090.54	10	1.4	546.278	2	31.1963	253000	1400000	7242	F120181122_PF_meso_Human_pool7.raw	1	1	Q5THJ4			Q5THJ4|VP13D_HUMAN	Vacuolar protein sorting-associated protein 13D	VPS13D KIAA0453	Protein in T_Antigen								Q5THJ4	VP13D_HUMAN											SEGGPPLRI
EEAPNVFQLY	EEAPNVFQLY	Yes	110.17	1208.57	10	0.7	605.295	2	91.2799	492000	3960000	31009	F120181122_PF_meso_Human_pool6.raw	2	2	Q5THJ4			Q5THJ4|VP13D_HUMAN	Vacuolar protein sorting-associated protein 13D	VPS13D KIAA0453	Protein in T_Antigen								Q5THJ4	VP13D_HUMAN											TSALPIIQK
KVPEELVFASL	KVPEELVFASL	Yes	85.66	1230.69	11	0.8	616.352	2	110.96	1260000	5100000	39142	F120181122_PF_meso_Human_pool3.raw	10	10	Q5THJ4			Q5THJ4|VP13D_HUMAN	Vacuolar protein sorting-associated protein 13D	VPS13D KIAA0453	Protein in T_Antigen								Q5THJ4	VP13D_HUMAN											EEIKQSHSF
RLPPEGILHNV	RLPPEGILHNV	Yes	101.05	1243.7	11	3	622.861	2	98.64	743000	2810000	33695	F120181122_PF_meso_Human_pool8.raw	21	21	Q5THJ4			Q5THJ4|VP13D_HUMAN	Vacuolar protein sorting-associated protein 13D	VPS13D KIAA0453	Protein in T_Antigen								Q5THJ4	VP13D_HUMAN											EEAPVQPIL
AALDWVTKK	AALDWVTKK	Yes	95.6	1030.58	9	0.5	516.299	2	51.4272	292000	984000	15231	F120181122_PF_meso_Human_pool4.raw	6	6	O15213			O15213|WDR46_HUMAN	WD repeat-containing protein 46 (WD repeat-containing protein BING4)	WDR46 BING4 C6orf11 FP221	Protein in T_Antigen								O15213	WDR46_HUMAN											AEIIKEDLW
ATS(-18.01)GLDHQL	ATSGLDHQL	Yes	25.47	922.451	9	2.7	462.234	2	29.9485	107000	488000	6735	F120181122_PF_meso_Human_pool8.raw	1	1	O15213	Dehydration	S3:Dehydration:0.00	O15213|WDR46_HUMAN	WD repeat-containing protein 46 (WD repeat-containing protein BING4)	WDR46 BING4 C6orf11 FP221	Protein in T_Antigen								O15213	WDR46_HUMAN											AAAYPHTSL
GTYQPLSTR	GTYQPLSTR	Yes	96.35	1021.52	9	-0.3	511.768	2	29.5523	22600	499000	6589	F120181122_PF_meso_Human_pool6.raw	1	1	O15213			O15213|WDR46_HUMAN	WD repeat-containing protein 46 (WD repeat-containing protein BING4)	WDR46 BING4 C6orf11 FP221	Protein in T_Antigen								O15213	WDR46_HUMAN											AEFVGVSHL
NEFSQIFQL	NEFSQIFQL	Yes	89.35	1124.55	9	3.1	563.284	2	101.662	1160000	6330000	34840	F120181122_PF_meso_Human_pool9.raw	5	5	O14980			O14980|XPO1_HUMAN	Exportin-1 (Exp1) (Chromosome region maintenance 1 protein homolog)	XPO1 CRM1	Protein in T_Antigen								O14980	XPO1_HUMAN											SEAEQTLRF
STM(+15.99)AIIVNK	STMAIIVNK	Yes	103.8	991.537	9	1	496.778	2	27.8193	351000	1460000	6216	F120181122_PF_meso_Human_pool2.raw	2	2	O14980	Oxidation (M)	M3:Oxidation (M):1000.00	O14980|XPO1_HUMAN	Exportin-1 (Exp1) (Chromosome region maintenance 1 protein homolog)	XPO1 CRM1	Protein in T_Antigen								O14980	XPO1_HUMAN											EEALNLATEF
T(+42.01)VQEHLIEK	TVQEHLIEK	Yes	29.69	1137.6	9	2.1	569.81	2	39.2288	49200	135000	10418	F120181122_PF_meso_Human_pool7.raw	1	1	O14980	Acetylation (N-term)	T1:Acetylation (N-term):1000.00	O14980|XPO1_HUMAN	Exportin-1 (Exp1) (Chromosome region maintenance 1 protein homolog)	XPO1 CRM1	Protein in T_Antigen								O14980	XPO1_HUMAN											AEFEVHEVY
TRVDTILEF	TRVDTILEF	Yes	73.44	1092.58	9	0.6	547.299	2	110.194	881000	1430000	38575	F120181122_PF_meso_Human_pool6.raw	3	3	O14980			O14980|XPO1_HUMAN	Exportin-1 (Exp1) (Chromosome region maintenance 1 protein homolog)	XPO1 CRM1	Protein in T_Antigen								O14980	XPO1_HUMAN											SEDGTLRLW
GVFEGHTSK	GVFEGHTSK	Yes	97.69	960.466	9	0.1	481.242	2	20.5531	2380000	13600000	3037	F120181122_PF_meso_Human_pool5.raw	4	4	Q9H2Y7			Q9H2Y7|ZN106_HUMAN	Zinc finger protein 106 (Zfp-106) (Zinc finger protein 474)	ZNF106 SH3BP3 ZFP106 ZNF474	Protein in T_Antigen								Q9H2Y7	ZN106_HUMAN											SEFLQPNRQF
SVAYLINTL	SVAYLINTL	No	69.57	992.554	9	2.8	993.564	1	86.6293	2450000	14100000	29255	F120181122_PF_meso_Human_pool8.raw	4	4	Q9NYB9			Q9NYB9|ABI2_HUMAN	Abl interactor 2 (Abelson interactor 2) (Abi-2) (Abl-binding protein 3) (AblBP3) (Arg-binding protein 1) (ArgBP1)	ABI2 ARGBPIA	Protein in T_Antigen								Q9NYB9	ABI2_HUMAN
EEDPPWAPRSY	EEDPPWAPRSY	No	74	1345.59	11	0	673.806	2	56.4782	30700	187000	17388	F120181122_PF_meso_Human_pool6.raw	2	2	Q9NYB9			Q9NYB9|ABI2_HUMAN	Abl interactor 2 (Abelson interactor 2) (Abi-2) (Abl-binding protein 3) (AblBP3) (Arg-binding protein 1) (ArgBP1)	ABI2 ARGBPIA	Protein in T_Antigen								Q9NYB9	ABI2_HUMAN
TPPPRLVK	TPPPRLVK	No	109.81	906.565	8	2.3	454.291	2	28.2677	581000	2800000	6005	F120181122_PF_meso_Human_pool8.raw	3	3	P00519			P00519|ABL1_HUMAN	Tyrosine-protein kinase ABL1 (EC 2.7.10.2) (Abelson murine leukemia viral oncogene homolog 1) (Abelson tyrosine-protein kinase 1) (Proto-oncogene c-Abl) (p150)	ABL1 ABL JTK7	Protein in T_Antigen								P00519	ABL1_HUMAN
QEVNAVVLL	QEVNAVVLL	No	103.4	983.565	9	0.9	984.576	1	80.4646	584000	1920000	27071	F120181122_PF_meso_Human_pool3.raw	1	1	P00519			P00519|ABL1_HUMAN	Tyrosine-protein kinase ABL1 (EC 2.7.10.2) (Abelson murine leukemia viral oncogene homolog 1) (Abelson tyrosine-protein kinase 1) (Proto-oncogene c-Abl) (p150)	ABL1 ABL JTK7	Protein in T_Antigen								P00519	ABL1_HUMAN
VTPPPRLVK	VTPPPRLVK	No	107.49	1005.63	9	3	503.825	2	28.3005	745000	2220000	6018	F120181122_PF_meso_Human_pool8.raw	2	2	P00519			P00519|ABL1_HUMAN	Tyrosine-protein kinase ABL1 (EC 2.7.10.2) (Abelson murine leukemia viral oncogene homolog 1) (Abelson tyrosine-protein kinase 1) (Proto-oncogene c-Abl) (p150)	ABL1 ABL JTK7	Protein in T_Antigen								P00519	ABL1_HUMAN
M(+15.99)TYGNLLDYL	MTYGNLLDYL	No	106.46	1217.56	10	0.7	609.791	2	104.824	84200	443000	36476	F120181122_PF_meso_Human_pool6.raw	2	2	P00519	Oxidation (M)	M1:Oxidation (M):1000.00	P00519|ABL1_HUMAN	Tyrosine-protein kinase ABL1 (EC 2.7.10.2) (Abelson murine leukemia viral oncogene homolog 1) (Abelson tyrosine-protein kinase 1) (Proto-oncogene c-Abl) (p150)	ABL1 ABL JTK7	Protein in T_Antigen								P00519	ABL1_HUMAN
EEGGGSSSKRF	EEGGGSSSKRF	No	95.91	1139.52	11	0.5	570.769	2	19.3199	73100	811000	2542	F120181122_PF_meso_Human_pool4.raw	2	2	P00519			P00519|ABL1_HUMAN	Tyrosine-protein kinase ABL1 (EC 2.7.10.2) (Abelson murine leukemia viral oncogene homolog 1) (Abelson tyrosine-protein kinase 1) (Proto-oncogene c-Abl) (p150)	ABL1 ABL JTK7	Protein in T_Antigen								P00519	ABL1_HUMAN
EEEGGGSSSKRF	EEEGGGSSSKRF	No	111.02	1268.56	12	0.9	635.291	2	19.5513	141000	2070000	2959	F120181122_PF_meso_Human_pool2.raw	4	4	P00519			P00519|ABL1_HUMAN	Tyrosine-protein kinase ABL1 (EC 2.7.10.2) (Abelson murine leukemia viral oncogene homolog 1) (Abelson tyrosine-protein kinase 1) (Proto-oncogene c-Abl) (p150)	ABL1 ABL JTK7	Protein in T_Antigen								P00519	ABL1_HUMAN
AESNHIKLS	AESNHIKLS	No	109.72	997.519	9	1.4	499.769	2	21.7969	55500	578000	3496	F120181122_PF_meso_Human_pool6.raw	1	1	O43707			O43707|ACTN4_HUMAN	Alpha-actinin-4 (Non-muscle alpha-actinin 4)	ACTN4	Protein in T_Antigen								O43707	ACTN4_HUMAN
TLSDIKALI	TLSDIKALI	No	91.14	972.586	9	0.7	487.302	2	76.9736	398000	198000	25383	F120181122_PF_meso_Human_pool4.raw	7	7	O43707			O43707|ACTN4_HUMAN	Alpha-actinin-4 (Non-muscle alpha-actinin 4)	ACTN4	Protein in T_Antigen								O43707	ACTN4_HUMAN
VVGPWIQTK	VVGPWIQTK	No	109.4	1026.59	9	0.4	514.302	2	47.3427	332000	1100000	13670	F120181122_PF_meso_Human_pool5.raw	1	1	O43707			O43707|ACTN4_HUMAN	Alpha-actinin-4 (Non-muscle alpha-actinin 4)	ACTN4	Protein in T_Antigen								O43707	ACTN4_HUMAN
EEIVDGNAKM(+15.99)	EEIVDGNAKM	No	100.44	1120.51	10	1.8	561.262	2	23.6924	21700	170000	4278	F120181122_PF_meso_Human_pool7.raw	1	1	O43707	Oxidation (M)	M10:Oxidation (M):1000.00	O43707|ACTN4_HUMAN	Alpha-actinin-4 (Non-muscle alpha-actinin 4)	ACTN4	Protein in T_Antigen								O43707	ACTN4_HUMAN
AEYNIEPLW	AEYNIEPLW	No	107.13	1133.54	9	2.4	1134.55	1	91.1977	624000	2590000	30989	F120181122_PF_meso_Human_pool8.raw	1	1	P78536			P78536|ADA17_HUMAN	Disintegrin and metalloproteinase domain-containing protein 17 (ADAM 17) (EC 3.4.24.86) (Snake venom-like protease) (TNF-alpha convertase) (TNF-alpha-converting enzyme) (CD antigen CD156b)	ADAM17 CSVP TACE	Protein in T_Antigen								P78536	ADA17_HUMAN
LFHPSNVEM(+15.99)	LFHPSNVEM	No	45.36	1088.5	9	1.2	545.257	2	33.7314	87400	484000	8292	F120181122_PF_meso_Human_pool5.raw	1	1	P78536	Oxidation (M)	M9:Oxidation (M):1000.00	P78536|ADA17_HUMAN	Disintegrin and metalloproteinase domain-containing protein 17 (ADAM 17) (EC 3.4.24.86) (Snake venom-like protease) (TNF-alpha convertase) (TNF-alpha-converting enzyme) (CD antigen CD156b)	ADAM17 CSVP TACE	Protein in T_Antigen								P78536	ADA17_HUMAN
PDSRVLAHI	PDSRVLAHI	No	21.48	1006.56	9	1.1	504.287	2	57.2533	531000	281000	17812	F120181122_PF_meso_Human_pool5.raw	1	1	P78536			P78536|ADA17_HUMAN	Disintegrin and metalloproteinase domain-containing protein 17 (ADAM 17) (EC 3.4.24.86) (Snake venom-like protease) (TNF-alpha convertase) (TNF-alpha-converting enzyme) (CD antigen CD156b)	ADAM17 CSVP TACE	Protein in T_Antigen								P78536	ADA17_HUMAN
GEPDSRVLAHI	GEPDSRVLAHI	No	86.53	1192.62	11	0.3	597.319	2	56.9776	1330000	3860000	17344	F120181122_PF_meso_Human_pool5.raw	7	7	P78536			P78536|ADA17_HUMAN	Disintegrin and metalloproteinase domain-containing protein 17 (ADAM 17) (EC 3.4.24.86) (Snake venom-like protease) (TNF-alpha convertase) (TNF-alpha-converting enzyme) (CD antigen CD156b)	ADAM17 CSVP TACE	Protein in T_Antigen								P78536	ADA17_HUMAN
PTVIM(+15.99)RNK	PTVIMRNK	No	89.8	973.538	8	0.2	487.778	2	30.2976	77100	202000	6801	F120181122_PF_meso_Human_pool4.raw	1	1	Q12802	Oxidation (M)	M5:Oxidation (M):1000.00	Q12802|AKP13_HUMAN	A-kinase anchor protein 13 (AKAP-13) (AKAP-Lbc) (Breast cancer nuclear receptor-binding auxiliary protein) (Guanine nucleotide exchange factor Lbc) (Human thyroid-anchoring protein 31) (Lymphoid blast crisis oncogene) (LBC oncogene) (Non-oncogenic Rho GTPase-specific GTP exchange factor) (Protein kinase A-anchoring protein 13) (PRKA13) (p47)	AKAP13 BRX HT31 LBC	Protein in T_Antigen								Q12802	AKP13_HUMAN
AEHNSSALL	AEHNSSALL	No	113.43	940.461	9	0.5	471.239	2	31.0176	147000	734000	6131	F120181122_PF_meso_Human_pool1.raw	3	3	Q12802			Q12802|AKP13_HUMAN	A-kinase anchor protein 13 (AKAP-13) (AKAP-Lbc) (Breast cancer nuclear receptor-binding auxiliary protein) (Guanine nucleotide exchange factor Lbc) (Human thyroid-anchoring protein 31) (Lymphoid blast crisis oncogene) (LBC oncogene) (Non-oncogenic Rho GTPase-specific GTP exchange factor) (Protein kinase A-anchoring protein 13) (PRKA13) (p47)	AKAP13 BRX HT31 LBC	Protein in T_Antigen								Q12802	AKP13_HUMAN
SAISSPLTK	SAISSPLTK	No	108.26	902.507	9	2.6	452.262	2	32.17	2470000	18500000	7582	F120181122_PF_meso_Human_pool8.raw	3	3	Q12802			Q12802|AKP13_HUMAN	A-kinase anchor protein 13 (AKAP-13) (AKAP-Lbc) (Breast cancer nuclear receptor-binding auxiliary protein) (Guanine nucleotide exchange factor Lbc) (Human thyroid-anchoring protein 31) (Lymphoid blast crisis oncogene) (LBC oncogene) (Non-oncogenic Rho GTPase-specific GTP exchange factor) (Protein kinase A-anchoring protein 13) (PRKA13) (p47)	AKAP13 BRX HT31 LBC	Protein in T_Antigen								Q12802	AKP13_HUMAN
SEW(+15.99)KSGTKV	SEWKSGTKV	No	39.89	1036.52	9	0.7	519.268	2	21.0994	91500	352000	3214	F120181122_PF_meso_Human_pool6.raw	2	2	Q12802	Oxidation (HW)	W3:Oxidation (HW):1000.00	Q12802|AKP13_HUMAN	A-kinase anchor protein 13 (AKAP-13) (AKAP-Lbc) (Breast cancer nuclear receptor-binding auxiliary protein) (Guanine nucleotide exchange factor Lbc) (Human thyroid-anchoring protein 31) (Lymphoid blast crisis oncogene) (LBC oncogene) (Non-oncogenic Rho GTPase-specific GTP exchange factor) (Protein kinase A-anchoring protein 13) (PRKA13) (p47)	AKAP13 BRX HT31 LBC	Protein in T_Antigen								Q12802	AKP13_HUMAN
SSLPTVIM(+15.99)R	SSLPTVIMR	No	99.16	1018.55	9	0.5	510.283	2	40.9627	77000	307000	11088	F120181122_PF_meso_Human_pool6.raw	1	1	Q12802	Oxidation (M)	M8:Oxidation (M):1000.00	Q12802|AKP13_HUMAN	A-kinase anchor protein 13 (AKAP-13) (AKAP-Lbc) (Breast cancer nuclear receptor-binding auxiliary protein) (Guanine nucleotide exchange factor Lbc) (Human thyroid-anchoring protein 31) (Lymphoid blast crisis oncogene) (LBC oncogene) (Non-oncogenic Rho GTPase-specific GTP exchange factor) (Protein kinase A-anchoring protein 13) (PRKA13) (p47)	AKAP13 BRX HT31 LBC	Protein in T_Antigen								Q12802	AKP13_HUMAN
SVVIPAAAK	SVVIPAAAK	No	101.19	854.523	9	2.1	428.269	2	31.9824	32300	214000	7595	F120181122_PF_meso_Human_pool7.raw	1	1	Q12802			Q12802|AKP13_HUMAN	A-kinase anchor protein 13 (AKAP-13) (AKAP-Lbc) (Breast cancer nuclear receptor-binding auxiliary protein) (Guanine nucleotide exchange factor Lbc) (Human thyroid-anchoring protein 31) (Lymphoid blast crisis oncogene) (LBC oncogene) (Non-oncogenic Rho GTPase-specific GTP exchange factor) (Protein kinase A-anchoring protein 13) (PRKA13) (p47)	AKAP13 BRX HT31 LBC	Protein in T_Antigen								Q12802	AKP13_HUMAN
EELQQKKGTY	EELQQKKGTY	No	105.81	1222.62	10	1.1	612.319	2	20.2972	155000	1560000	3222	F120181122_PF_meso_Human_pool3.raw	2	2	Q12802			Q12802|AKP13_HUMAN	A-kinase anchor protein 13 (AKAP-13) (AKAP-Lbc) (Breast cancer nuclear receptor-binding auxiliary protein) (Guanine nucleotide exchange factor Lbc) (Human thyroid-anchoring protein 31) (Lymphoid blast crisis oncogene) (LBC oncogene) (Non-oncogenic Rho GTPase-specific GTP exchange factor) (Protein kinase A-anchoring protein 13) (PRKA13) (p47)	AKAP13 BRX HT31 LBC	Protein in T_Antigen								Q12802	AKP13_HUMAN
RIVDAVIEQV	RIVDAVIEQV	No	81.57	1140.65	10	3	571.334	2	65.8326	449000	1570000	20998	F120181122_PF_meso_Human_pool7.raw	10	10	Q12802			Q12802|AKP13_HUMAN	A-kinase anchor protein 13 (AKAP-13) (AKAP-Lbc) (Breast cancer nuclear receptor-binding auxiliary protein) (Guanine nucleotide exchange factor Lbc) (Human thyroid-anchoring protein 31) (Lymphoid blast crisis oncogene) (LBC oncogene) (Non-oncogenic Rho GTPase-specific GTP exchange factor) (Protein kinase A-anchoring protein 13) (PRKA13) (p47)	AKAP13 BRX HT31 LBC	Protein in T_Antigen								Q12802	AKP13_HUMAN
VTSSGDLVAK	VTSSGDLVAK	No	95.55	975.524	10	0.8	488.771	2	24.4024	2010000	9590000	4696	F120181122_PF_meso_Human_pool4.raw	1	1	Q12802			Q12802|AKP13_HUMAN	A-kinase anchor protein 13 (AKAP-13) (AKAP-Lbc) (Breast cancer nuclear receptor-binding auxiliary protein) (Guanine nucleotide exchange factor Lbc) (Human thyroid-anchoring protein 31) (Lymphoid blast crisis oncogene) (LBC oncogene) (Non-oncogenic Rho GTPase-specific GTP exchange factor) (Protein kinase A-anchoring protein 13) (PRKA13) (p47)	AKAP13 BRX HT31 LBC	Protein in T_Antigen								Q12802	AKP13_HUMAN
A(+42.01)S(-18.01)HCEDPQAHTV	ASHCEDPQAHTV	No	24.01	1317.54	12	-4.4	659.777	2	27.7357	43900	104000	6147	F120181122_PF_meso_Human_pool3.raw	1	1	Q12802	Acetylation (N-term); Dehydration	A1:Acetylation (N-term):1000.00;S2:Dehydration:25.70	Q12802|AKP13_HUMAN	A-kinase anchor protein 13 (AKAP-13) (AKAP-Lbc) (Breast cancer nuclear receptor-binding auxiliary protein) (Guanine nucleotide exchange factor Lbc) (Human thyroid-anchoring protein 31) (Lymphoid blast crisis oncogene) (LBC oncogene) (Non-oncogenic Rho GTPase-specific GTP exchange factor) (Protein kinase A-anchoring protein 13) (PRKA13) (p47)	AKAP13 BRX HT31 LBC	Protein in T_Antigen								Q12802	AKP13_HUMAN
AQIDDEAHPVLL	AQIDDEAHPVLL	No	72.69	1319.67	12	2.4	660.845	2	59.1348	120000	584000	18309	F120181122_PF_meso_Human_pool8.raw	1	1	Q12802			Q12802|AKP13_HUMAN	A-kinase anchor protein 13 (AKAP-13) (AKAP-Lbc) (Breast cancer nuclear receptor-binding auxiliary protein) (Guanine nucleotide exchange factor Lbc) (Human thyroid-anchoring protein 31) (Lymphoid blast crisis oncogene) (LBC oncogene) (Non-oncogenic Rho GTPase-specific GTP exchange factor) (Protein kinase A-anchoring protein 13) (PRKA13) (p47)	AKAP13 BRX HT31 LBC	Protein in T_Antigen								Q12802	AKP13_HUMAN
ITDKEM(+15.99)LK	ITDKEMLK	No	108.02	992.521	8	2.3	497.269	2	22.8694	29200	154000	3890	F120181122_PF_meso_Human_pool8.raw	1	1	O75179	Oxidation (M)	M6:Oxidation (M):1000.00	O75179|ANR17_HUMAN;Q9UJX2|CDC23_HUMAN	Ankyrin repeat domain-containing protein 17 (Gene trap ankyrin repeat protein) (Serologically defined breast cancer antigen NY-BR-16)	ANKRD17 GTAR KIAA0697	Protein in T_Antigen								O75179	ANR17_HUMAN
T(-18.01)TLPIRNK	TTLPIRNK	No	21.09	923.555	8	0.7	462.786	2	23.5234	74500	257000	4176	F120181122_PF_meso_Human_pool6.raw	1	1	O75179	Dehydration	T1:Dehydration:17.01	O75179|ANR17_HUMAN	Ankyrin repeat domain-containing protein 17 (Gene trap ankyrin repeat protein) (Serologically defined breast cancer antigen NY-BR-16)	ANKRD17 GTAR KIAA0697	Protein in T_Antigen								O75179	ANR17_HUMAN
AAQEGHLEL	AAQEGHLEL	No	106.47	966.477	9	1	484.248	2	36.0642	206000	1090000	9427	F120181122_PF_meso_Human_pool3.raw	2	2	O75179			O75179|ANR17_HUMAN	Ankyrin repeat domain-containing protein 17 (Gene trap ankyrin repeat protein) (Serologically defined breast cancer antigen NY-BR-16)	ANKRD17 GTAR KIAA0697	Protein in T_Antigen								O75179	ANR17_HUMAN
AGGYVDVVK	AGGYVDVVK	No	107.06	906.481	9	2.3	454.249	2	33.1055	98400	551000	8004	F120181122_PF_meso_Human_pool8.raw	1	1	O75179			O75179|ANR17_HUMAN	Ankyrin repeat domain-containing protein 17 (Gene trap ankyrin repeat protein) (Serologically defined breast cancer antigen NY-BR-16)	ANKRD17 GTAR KIAA0697	Protein in T_Antigen								O75179	ANR17_HUMAN
ATYPM(+15.99)PTAK	ATYPMPTAK	No	108.75	994.479	9	0.7	498.248	2	24.9117	452000	867000	4756	F120181122_PF_meso_Human_pool6.raw	2	2	O75179	Oxidation (M)	M5:Oxidation (M):1000.00	O75179|ANR17_HUMAN	Ankyrin repeat domain-containing protein 17 (Gene trap ankyrin repeat protein) (Serologically defined breast cancer antigen NY-BR-16)	ANKRD17 GTAR KIAA0697	Protein in T_Antigen								O75179	ANR17_HUMAN
INSRTGSKL	INSRTGSKL	No	100.24	974.551	9	0.7	488.284	2	22.3735	39600	326000	3725	F120181122_PF_meso_Human_pool6.raw	1	1	O75179			O75179|ANR17_HUMAN;Q8IWZ3|ANKH1_HUMAN	Ankyrin repeat domain-containing protein 17 (Gene trap ankyrin repeat protein) (Serologically defined breast cancer antigen NY-BR-16)	ANKRD17 GTAR KIAA0697	Protein in T_Antigen								O75179	ANR17_HUMAN
ITDKEM(+15.99)LKK	ITDKEMLKK	No	103.74	1120.62	9	2.2	561.317	2	20.1388	60800	416000	2863	F120181122_PF_meso_Human_pool7.raw	1	1	O75179	Oxidation (M)	M6:Oxidation (M):1000.00	O75179|ANR17_HUMAN	Ankyrin repeat domain-containing protein 17 (Gene trap ankyrin repeat protein) (Serologically defined breast cancer antigen NY-BR-16)	ANKRD17 GTAR KIAA0697	Protein in T_Antigen								O75179	ANR17_HUMAN
LEAAGIGKL	LEAAGIGKL	No	96.67	870.518	9	0.5	436.267	2	44.7846	23700	123000	12640	F120181122_PF_meso_Human_pool5.raw	1	1	O75179			O75179|ANR17_HUMAN;Q8IWZ3|ANKH1_HUMAN	Ankyrin repeat domain-containing protein 17 (Gene trap ankyrin repeat protein) (Serologically defined breast cancer antigen NY-BR-16)	ANKRD17 GTAR KIAA0697	Protein in T_Antigen								O75179	ANR17_HUMAN
NENGHTPLM	NENGHTPLM	No	106.59	1011.44	9	2.7	506.731	2	29.7676	52600	350000	6655	F120181122_PF_meso_Human_pool8.raw	1	1	O75179			O75179|ANR17_HUMAN;Q8IWZ3|ANKH1_HUMAN	Ankyrin repeat domain-containing protein 17 (Gene trap ankyrin repeat protein) (Serologically defined breast cancer antigen NY-BR-16)	ANKRD17 GTAR KIAA0697	Protein in T_Antigen								O75179	ANR17_HUMAN
SQTATALTV	SQTATALTV	No	50.87	890.471	9	3.1	891.481	1	46.0894	88600	364000	12946	F120181122_PF_meso_Human_pool9.raw	1	1	O75179			O75179|ANR17_HUMAN	Ankyrin repeat domain-containing protein 17 (Gene trap ankyrin repeat protein) (Serologically defined breast cancer antigen NY-BR-16)	ANKRD17 GTAR KIAA0697	Protein in T_Antigen								O75179	ANR17_HUMAN
STM(+15.99)LIEAAK	STMLIEAAK	No	93.34	978.506	9	0.4	490.261	2	29.1115	17200	77600	6757	F120181122_PF_meso_Human_pool2.raw	1	1	O75179	Oxidation (M)	M3:Oxidation (M):1000.00	O75179|ANR17_HUMAN;Q8IWZ3|ANKH1_HUMAN	Ankyrin repeat domain-containing protein 17 (Gene trap ankyrin repeat protein) (Serologically defined breast cancer antigen NY-BR-16)	ANKRD17 GTAR KIAA0697	Protein in T_Antigen								O75179	ANR17_HUMAN
SVQNSSVAV	SVQNSSVAV	No	30.85	889.451	9	2.4	890.46	1	41.8074	327000	1710000	11466	F120181122_PF_meso_Human_pool8.raw	1	1	O75179			O75179|ANR17_HUMAN	Ankyrin repeat domain-containing protein 17 (Gene trap ankyrin repeat protein) (Serologically defined breast cancer antigen NY-BR-16)	ANKRD17 GTAR KIAA0697	Protein in T_Antigen								O75179	ANR17_HUMAN
ATITDKEM(+15.99)LK	ATITDKEMLK	No	107.26	1164.61	10	2.2	389.21	3	22.8394	387000	1920000	3888	F120181122_PF_meso_Human_pool8.raw	2	2	O75179	Oxidation (M)	M8:Oxidation (M):1000.00	O75179|ANR17_HUMAN	Ankyrin repeat domain-containing protein 17 (Gene trap ankyrin repeat protein) (Serologically defined breast cancer antigen NY-BR-16)	ANKRD17 GTAR KIAA0697	Protein in T_Antigen								O75179	ANR17_HUMAN
STPESM(+15.99)LSGK	STPESMLSGK	No	87.68	1051.49	10	2.6	526.751	2	23.5775	17900	145000	3998	F120181122_PF_meso_Human_pool9.raw	1	1	O75179	Oxidation (M)	M6:Oxidation (M):1000.00	O75179|ANR17_HUMAN	Ankyrin repeat domain-containing protein 17 (Gene trap ankyrin repeat protein) (Serologically defined breast cancer antigen NY-BR-16)	ANKRD17 GTAR KIAA0697	Protein in T_Antigen								O75179	ANR17_HUMAN
TENNGPQTVW	TENNGPQTVW	No	111.14	1144.51	10	1.1	573.267	2	54.1425	1130000	5490000	16565	F120181122_PF_meso_Human_pool3.raw	3	3	O75179			O75179|ANR17_HUMAN	Ankyrin repeat domain-containing protein 17 (Gene trap ankyrin repeat protein) (Serologically defined breast cancer antigen NY-BR-16)	ANKRD17 GTAR KIAA0697	Protein in T_Antigen								O75179	ANR17_HUMAN
TITDKEM(+15.99)LKK	TITDKEMLKK	No	104.12	1221.66	10	1.8	611.84	2	20.1357	31500	263000	2848	F120181122_PF_meso_Human_pool7.raw	2	2	O75179	Oxidation (M)	M7:Oxidation (M):1000.00	O75179|ANR17_HUMAN	Ankyrin repeat domain-containing protein 17 (Gene trap ankyrin repeat protein) (Serologically defined breast cancer antigen NY-BR-16)	ANKRD17 GTAR KIAA0697	Protein in T_Antigen								O75179	ANR17_HUMAN
AEINSRTGSKL	AEINSRTGSKL	No	108.15	1174.63	11	1	588.324	2	22.3691	495000	3970000	3702	F120181122_PF_meso_Human_pool6.raw	2	2	O75179			O75179|ANR17_HUMAN;Q8IWZ3|ANKH1_HUMAN	Ankyrin repeat domain-containing protein 17 (Gene trap ankyrin repeat protein) (Serologically defined breast cancer antigen NY-BR-16)	ANKRD17 GTAR KIAA0697	Protein in T_Antigen								O75179	ANR17_HUMAN
AQIETNRNTAL	AQIETNRNTAL	No	101.64	1229.64	11	2.3	615.827	2	29.4751	68300	527000	6562	F120181122_PF_meso_Human_pool7.raw	1	1	O75179			O75179|ANR17_HUMAN;Q8IWZ3|ANKH1_HUMAN	Ankyrin repeat domain-containing protein 17 (Gene trap ankyrin repeat protein) (Serologically defined breast cancer antigen NY-BR-16)	ANKRD17 GTAR KIAA0697	Protein in T_Antigen								O75179	ANR17_HUMAN
ATITDKEM(+15.99)LKK	ATITDKEMLKK	No	106.66	1292.7	11	1.8	431.908	3	20.1385	877000	5740000	2841	F120181122_PF_meso_Human_pool7.raw	2	2	O75179	Oxidation (M)	M8:Oxidation (M):1000.00	O75179|ANR17_HUMAN	Ankyrin repeat domain-containing protein 17 (Gene trap ankyrin repeat protein) (Serologically defined breast cancer antigen NY-BR-16)	ANKRD17 GTAR KIAA0697	Protein in T_Antigen								O75179	ANR17_HUMAN
AVAGPPAAAEV	AVAGPPAAAEV	No	48.5	951.503	11	3.4	476.76	2	45.8654	15700	80900	13060	F120181122_PF_meso_Human_pool7.raw	1	1	O75179			O75179|ANR17_HUMAN	Ankyrin repeat domain-containing protein 17 (Gene trap ankyrin repeat protein) (Serologically defined breast cancer antigen NY-BR-16)	ANKRD17 GTAR KIAA0697	Protein in T_Antigen								O75179	ANR17_HUMAN
RTASVIIAL	RTASVIIAL	No	22.7	942.586	9	0.9	472.302	2	110.15	122000	137000	38702	F120181122_PF_meso_Human_pool4.raw	1	1	Q9H6X2			Q9H6X2|ANTR1_HUMAN	Anthrax toxin receptor 1 (Tumor endothelial marker 8)	ANTXR1 ATR TEM8	Protein in T_Antigen								Q9H6X2	ANTR1_HUMAN
GELHEDLFFY	GELHEDLFFY	No	100.85	1268.57	10	0.7	635.295	2	109.363	1230000	1550000	38530	F120181122_PF_meso_Human_pool2.raw	1	1	Q9H6X2			Q9H6X2|ANTR1_HUMAN	Anthrax toxin receptor 1 (Tumor endothelial marker 8)	ANTXR1 ATR TEM8	Protein in T_Antigen								Q9H6X2	ANTR1_HUMAN
YYGGRGVGGIK	YYGGRGVGGIK	No	110.42	1125.59	11	2.1	563.805	2	29.527	148000	396000	6546	F120181122_PF_meso_Human_pool8.raw	1	1	Q9H6X2			Q9H6X2|ANTR1_HUMAN;P58335|ANTR2_HUMAN	Anthrax toxin receptor 1 (Tumor endothelial marker 8)	ANTXR1 ATR TEM8	Protein in T_Antigen								Q9H6X2	ANTR1_HUMAN
SYYGGRGVGGIK	SYYGGRGVGGIK	No	97.99	1212.63	12	2.5	607.321	2	29.3118	205000	490000	6475	F120181122_PF_meso_Human_pool8.raw	1	1	Q9H6X2			Q9H6X2|ANTR1_HUMAN;P58335|ANTR2_HUMAN	Anthrax toxin receptor 1 (Tumor endothelial marker 8)	ANTXR1 ATR TEM8	Protein in T_Antigen								Q9H6X2	ANTR1_HUMAN
NSNLRQEL	NSNLRQEL	No	101.94	972.499	8	3.7	487.259	2	29.2515	37800	396000	6460	F120181122_PF_meso_Human_pool8.raw	2	2	P25054			P25054|APC_HUMAN	Adenomatous polyposis coli protein (Protein APC) (Deleted in polyposis 2.5)	APC DP2.5	Protein in T_Antigen					Adenomatous polyposis coli protein	APC		P25054	APC_HUMAN
AVNAAVQRV	AVNAAVQRV	No	96.41	926.53	9	0.7	464.273	2	26.6654	76600	567000	5424	F120181122_PF_meso_Human_pool6.raw	1	1	P25054			P25054|APC_HUMAN	Adenomatous polyposis coli protein (Protein APC) (Deleted in polyposis 2.5)	APC DP2.5	Protein in T_Antigen					Adenomatous polyposis coli protein	APC		P25054	APC_HUMAN
GELDTPINY	GELDTPINY	No	48.27	1020.48	9	1	511.247	2	66.543	210000	1860000	21202	F120181122_PF_meso_Human_pool4.raw	2	2	P25054			P25054|APC_HUMAN	Adenomatous polyposis coli protein (Protein APC) (Deleted in polyposis 2.5)	APC DP2.5	Protein in T_Antigen					Adenomatous polyposis coli protein	APC		P25054	APC_HUMAN
SESEDLQQVI	SESEDLQQVI	No	26.29	1146.54	10	-6.9	574.275	2	64.7355	4390000	14700000	20815	F120181122_PF_meso_Human_pool5.raw	1	1	P25054			P25054|APC_HUMAN	Adenomatous polyposis coli protein (Protein APC) (Deleted in polyposis 2.5)	APC DP2.5	Protein in T_Antigen					Adenomatous polyposis coli protein	APC		P25054	APC_HUMAN
GEVTFEKI	GEVTFEKI	No	20.3	921.481	8	0.2	461.749	2	44.4833	701000	3190000	12538	F120181122_PF_meso_Human_pool5.raw	1	1	P25098			P25098|ARBK1_HUMAN	Beta-adrenergic receptor kinase 1 (Beta-ARK-1) (EC 2.7.11.15) (G-protein coupled receptor kinase 2)	GRK2 ADRBK1 BARK BARK1	Protein in T_Antigen								P25098	ARBK1_HUMAN
EEARPLVEFY	EEARPLVEFY	No	102.62	1251.61	10	1.3	626.816	2	69.8282	2780000	27600000	22757	F120181122_PF_meso_Human_pool2.raw	13	13	P25098			P25098|ARBK1_HUMAN	Beta-adrenergic receptor kinase 1 (Beta-ARK-1) (EC 2.7.11.15) (G-protein coupled receptor kinase 2)	GRK2 ADRBK1 BARK BARK1	Protein in T_Antigen								P25098	ARBK1_HUMAN
AEM(+15.99)SKHPGL	AEMSKHPGL	No	102.2	984.47	9	2.5	493.243	2	19.7696	12100	124000	2720	F120181122_PF_meso_Human_pool7.raw	1	1	Q8NFD5	Oxidation (M)	M3:Oxidation (M):1000.00	Q8NFD5|ARI1B_HUMAN	AT-rich interactive domain-containing protein 1B (ARID domain-containing protein 1B) (BRG1-associated factor 250b) (BAF250B) (BRG1-binding protein hELD/OSA1) (Osa homolog 2) (hOsa2) (p250R)	ARID1B BAF250B DAN15 KIAA1235 OSA2	Protein in T_Antigen								Q8NFD5	ARI1B_HUMAN
SEGPQQNM(+15.99)W	SEGPQQNMW	No	106.42	1091.43	9	1.3	546.727	2	40.8465	157000	395000	11241	F120181122_PF_meso_Human_pool3.raw	1	1	Q8NFD5	Oxidation (M)	M8:Oxidation (M):1000.00	Q8NFD5|ARI1B_HUMAN	AT-rich interactive domain-containing protein 1B (ARID domain-containing protein 1B) (BRG1-associated factor 250b) (BAF250B) (BRG1-binding protein hELD/OSA1) (Osa homolog 2) (hOsa2) (p250R)	ARID1B BAF250B DAN15 KIAA1235 OSA2	Protein in T_Antigen								Q8NFD5	ARI1B_HUMAN
LTRTLQVL	LTRTLQVL	No	58.43	942.586	8	1.5	472.301	2	48.3992	334000	2060000	14091	F120181122_PF_meso_Human_pool8.raw	2	2	Q13535			Q13535|ATR_HUMAN	Serine/threonine-protein kinase ATR (EC 2.7.11.1) (Ataxia telangiectasia and Rad3-related protein) (FRAP-related protein 1)	ATR FRP1	Protein in T_Antigen								Q13535	ATR_HUMAN
TAGLRPIL	TAGLRPIL	No	72.13	839.523	8	2	420.769	2	47.3017	22600	96200	13597	F120181122_PF_meso_Human_pool8.raw	1	1	Q13535			Q13535|ATR_HUMAN	Serine/threonine-protein kinase ATR (EC 2.7.11.1) (Ataxia telangiectasia and Rad3-related protein) (FRAP-related protein 1)	ATR FRP1	Protein in T_Antigen								Q13535	ATR_HUMAN
AASALIRTL	AASALIRTL	No	99.26	914.555	9	3.4	458.286	2	47.4843	234000	930000	13690	F120181122_PF_meso_Human_pool8.raw	3	3	Q13535			Q13535|ATR_HUMAN	Serine/threonine-protein kinase ATR (EC 2.7.11.1) (Ataxia telangiectasia and Rad3-related protein) (FRAP-related protein 1)	ATR FRP1	Protein in T_Antigen								Q13535	ATR_HUMAN
AEYLLGPLY	AEYLLGPLY	No	85.15	1037.54	9	3.4	1038.55	1	92.8597	128000	517000	31464	F120181122_PF_meso_Human_pool9.raw	1	1	Q13535			Q13535|ATR_HUMAN	Serine/threonine-protein kinase ATR (EC 2.7.11.1) (Ataxia telangiectasia and Rad3-related protein) (FRAP-related protein 1)	ATR FRP1	Protein in T_Antigen								Q13535	ATR_HUMAN
ATIDKVVKI	ATIDKVVKI	No	24.94	985.617	9	0.5	493.817	2	88.3788			29886	F120181122_PF_meso_Human_pool4.raw	2	2	Q13535			Q13535|ATR_HUMAN	Serine/threonine-protein kinase ATR (EC 2.7.11.1) (Ataxia telangiectasia and Rad3-related protein) (FRAP-related protein 1)	ATR FRP1	Protein in T_Antigen								Q13535	ATR_HUMAN
GETFEVPEI	GETFEVPEI	No	60.02	1019.48	9	1.4	1020.49	1	82.491	632000	1260000	27932	F120181122_PF_meso_Human_pool2.raw	1	1	Q13535			Q13535|ATR_HUMAN	Serine/threonine-protein kinase ATR (EC 2.7.11.1) (Ataxia telangiectasia and Rad3-related protein) (FRAP-related protein 1)	ATR FRP1	Protein in T_Antigen								Q13535	ATR_HUMAN
GSYQRGYEY	GSYQRGYEY	No	107.05	1121.48	9	1.7	561.747	2	29.2335	48500	236000	6493	F120181122_PF_meso_Human_pool7.raw	1	1	Q13535			Q13535|ATR_HUMAN	Serine/threonine-protein kinase ATR (EC 2.7.11.1) (Ataxia telangiectasia and Rad3-related protein) (FRAP-related protein 1)	ATR FRP1	Protein in T_Antigen								Q13535	ATR_HUMAN
STDWSGVKK	STDWSGVKK	No	109.16	1006.51	9	1.2	504.263	2	22.4354	576000	1920000	3812	F120181122_PF_meso_Human_pool5.raw	1	1	Q13535			Q13535|ATR_HUMAN	Serine/threonine-protein kinase ATR (EC 2.7.11.1) (Ataxia telangiectasia and Rad3-related protein) (FRAP-related protein 1)	ATR FRP1	Protein in T_Antigen								Q13535	ATR_HUMAN
TDVKAVLGT	TDVKAVLGT	No	75.2	902.507	9	1.3	452.262	2	45.3454	84600	477000	12758	F120181122_PF_meso_Human_pool6.raw	2	2	Q13535			Q13535|ATR_HUMAN	Serine/threonine-protein kinase ATR (EC 2.7.11.1) (Ataxia telangiectasia and Rad3-related protein) (FRAP-related protein 1)	ATR FRP1	Protein in T_Antigen								Q13535	ATR_HUMAN
VASFRSKAY	VASFRSKAY	No	63.47	1027.55	9	3.2	514.781	2	29.337	302000	1150000	6403	F120181122_PF_meso_Human_pool7.raw	3	3	Q13535			Q13535|ATR_HUMAN	Serine/threonine-protein kinase ATR (EC 2.7.11.1) (Ataxia telangiectasia and Rad3-related protein) (FRAP-related protein 1)	ATR FRP1	Protein in T_Antigen								Q13535	ATR_HUMAN
VM(+15.99)IPTLPSI	VMIPTLPSI	No	103.17	985.552	9	1.2	986.563	1	89.4943	210000	1260000	30790	F120181122_PF_meso_Human_pool2.raw	3	3	Q13535	Oxidation (M)	M2:Oxidation (M):1000.00	Q13535|ATR_HUMAN	Serine/threonine-protein kinase ATR (EC 2.7.11.1) (Ataxia telangiectasia and Rad3-related protein) (FRAP-related protein 1)	ATR FRP1	Protein in T_Antigen								Q13535	ATR_HUMAN
FESNAIM(+15.99)KKY	FESNAIMKKY	No	104.62	1245.61	10	0.7	416.211	3	27.1901	36100	148000	5955	F120181122_PF_meso_Human_pool3.raw	1	1	Q13535	Oxidation (M)	M7:Oxidation (M):1000.00	Q13535|ATR_HUMAN	Serine/threonine-protein kinase ATR (EC 2.7.11.1) (Ataxia telangiectasia and Rad3-related protein) (FRAP-related protein 1)	ATR FRP1	Protein in T_Antigen								Q13535	ATR_HUMAN
SEDGFIKELF	SEDGFIKELF	No	89.28	1183.58	10	0	592.797	2	109.402	388000	1440000	38295	F120181122_PF_meso_Human_pool4.raw	2	2	Q13535			Q13535|ATR_HUMAN	Serine/threonine-protein kinase ATR (EC 2.7.11.1) (Ataxia telangiectasia and Rad3-related protein) (FRAP-related protein 1)	ATR FRP1	Protein in T_Antigen								Q13535	ATR_HUMAN
SEILIPLQSV	SEILIPLQSV	No	66.19	1097.63	10	2.8	1098.64	1	91.2096	401000	1450000	31028	F120181122_PF_meso_Human_pool7.raw	1	1	Q13535			Q13535|ATR_HUMAN	Serine/threonine-protein kinase ATR (EC 2.7.11.1) (Ataxia telangiectasia and Rad3-related protein) (FRAP-related protein 1)	ATR FRP1	Protein in T_Antigen								Q13535	ATR_HUMAN
EEIESSAQY	EEIESSAQY	No	104.75	1054.45	9	0.5	528.232	2	39.6082	1110000	10100000	10677	F120181122_PF_meso_Human_pool5.raw	2	2	Q99700			Q99700|ATX2_HUMAN	Ataxin-2 (Spinocerebellar ataxia type 2 protein) (Trinucleotide repeat-containing gene 13 protein)	ATXN2 ATX2 SCA2 TNRC13	Protein in T_Antigen								Q99700	ATX2_HUMAN
SVVSGVPRL	SVVSGVPRL	No	98.49	912.539	9	0.8	457.278	2	47.4684	103000	232000	13710	F120181122_PF_meso_Human_pool6.raw	1	1	Q99700			Q99700|ATX2_HUMAN	Ataxin-2 (Spinocerebellar ataxia type 2 protein) (Trinucleotide repeat-containing gene 13 protein)	ATXN2 ATX2 SCA2 TNRC13	Protein in T_Antigen								Q99700	ATX2_HUMAN
EENYGVVSTY	EENYGVVSTY	No	113.89	1159.5	10	0.6	580.761	2	58.6813	675000	6300000	17097	F120181122_PF_meso_Human_pool1.raw	3	3	Q99700			Q99700|ATX2_HUMAN	Ataxin-2 (Spinocerebellar ataxia type 2 protein) (Trinucleotide repeat-containing gene 13 protein)	ATXN2 ATX2 SCA2 TNRC13	Protein in T_Antigen								Q99700	ATX2_HUMAN
TPTRPPSRPP	TPTRPPSRPP	No	57.07	1104.6	10	1.7	553.312	2	20.4152			3304	F120181122_PF_meso_Human_pool2.raw	1	1	Q99700			Q99700|ATX2_HUMAN	Ataxin-2 (Spinocerebellar ataxia type 2 protein) (Trinucleotide repeat-containing gene 13 protein)	ATXN2 ATX2 SCA2 TNRC13	Protein in T_Antigen								Q99700	ATX2_HUMAN
VSTTAHFPYMT	VSTTAHFPYMT	No	38.04	1253.58	11	2.5	627.796	2	19.2782	119000	891000	2487	F120181122_PF_meso_Human_pool9.raw	1	1	Q99700			Q99700|ATX2_HUMAN	Ataxin-2 (Spinocerebellar ataxia type 2 protein) (Trinucleotide repeat-containing gene 13 protein)	ATXN2 ATX2 SCA2 TNRC13	Protein in T_Antigen								Q99700	ATX2_HUMAN
YATVHQSY	YATVHQSY	No	111.4	967.44	8	0.9	484.729	2	25.6761	144000	1320000	5082	F120181122_PF_meso_Human_pool5.raw	1	1	Q8WWM7			Q8WWM7|ATX2L_HUMAN	Ataxin-2-like protein (Ataxin-2 domain protein) (Ataxin-2-related protein)	ATXN2L A2D A2LG A2LP A2RP	Protein in T_Antigen								Q8WWM7	ATX2L_HUMAN
AEQPTPQAL	AEQPTPQAL	No	102.62	953.482	9	2.1	477.749	2	41.7329	111000	503000	11389	F120181122_PF_meso_Human_pool7.raw	1	1	Q8WWM7			Q8WWM7|ATX2L_HUMAN	Ataxin-2-like protein (Ataxin-2 domain protein) (Ataxin-2-related protein)	ATXN2L A2D A2LG A2LP A2RP	Protein in T_Antigen								Q8WWM7	ATX2L_HUMAN
GTTYEGIFK	GTTYEGIFK	No	111.33	1014.5	9	1.2	1015.51	1	46.2898	4460000	21600000	13228	F120181122_PF_meso_Human_pool5.raw	2	2	Q8WWM7			Q8WWM7|ATX2L_HUMAN	Ataxin-2-like protein (Ataxin-2 domain protein) (Ataxin-2-related protein)	ATXN2L A2D A2LG A2LP A2RP	Protein in T_Antigen								Q8WWM7	ATX2L_HUMAN
QERPGAAAI	QERPGAAAI	No	105.48	911.482	9	0.5	456.75	2	25.8835	133000	837000	5113	F120181122_PF_meso_Human_pool6.raw	1	1	Q8WWM7			Q8WWM7|ATX2L_HUMAN	Ataxin-2-like protein (Ataxin-2 domain protein) (Ataxin-2-related protein)	ATXN2L A2D A2LG A2LP A2RP	Protein in T_Antigen								Q8WWM7	ATX2L_HUMAN
SSYTVPLEK	SSYTVPLEK	No	103.75	1022.53	9	2.4	512.273	2	37.2853			9427	F120181122_PF_meso_Human_pool9.raw	1	1	Q8WWM7			Q8WWM7|ATX2L_HUMAN	Ataxin-2-like protein (Ataxin-2 domain protein) (Ataxin-2-related protein)	ATXN2L A2D A2LG A2LP A2RP	Protein in T_Antigen								Q8WWM7	ATX2L_HUMAN
REVIPM(+15.99)AAV	REVIPMAAV	No	100.44	1000.54	9	2.2	501.277	2	40.1947	632000	2980000	10811	F120181122_PF_meso_Human_pool7.raw	3	3	Q07817	Oxidation (M)	M6:Oxidation (M):1000.00	Q07817|B2CL1_HUMAN	Bcl-2-like protein 1 (Bcl2-L-1) (Apoptosis regulator Bcl-X)	BCL2L1 BCL2L BCLX	Protein in T_Antigen								Q07817	B2CL1_HUMAN
SEM(+15.99)ETPSAI	SEMETPSAI	No	43.55	979.417	9	2.3	490.717	2	38.057	523000	2540000	9702	F120181122_PF_meso_Human_pool9.raw	2	2	Q07817	Oxidation (M)	M3:Oxidation (M):1000.00	Q07817|B2CL1_HUMAN	Bcl-2-like protein 1 (Bcl2-L-1) (Apoptosis regulator Bcl-X)	BCL2L1 BCL2L BCLX	Protein in T_Antigen								Q07817	B2CL1_HUMAN
SASEAAKKY	SASEAAKKY	No	102.18	953.482	9	0.3	477.75	2	20.0942	98300	669000	3173	F120181122_PF_meso_Human_pool2.raw	1	1	P51572			P51572|BAP31_HUMAN	B-cell receptor-associated protein 31 (BCR-associated protein 31) (Bap31) (6C6-AG tumor-associated antigen) (Protein CDM) (p28)	BCAP31 BAP31 DXS1357E	Protein in T_Antigen								P51572	BAP31_HUMAN
ESASEAAKKY	ESASEAAKKY	No	96.76	1082.52	10	-0.1	542.271	2	20.0942	36300	404000	3181	F120181122_PF_meso_Human_pool2.raw	1	1	P51572			P51572|BAP31_HUMAN	B-cell receptor-associated protein 31 (BCR-associated protein 31) (Bap31) (6C6-AG tumor-associated antigen) (Protein CDM) (p28)	BCAP31 BAP31 DXS1357E	Protein in T_Antigen								P51572	BAP31_HUMAN
ATLLASNEAFKK	ATLLASNEAFKK	No	72.57	1291.71	12	0.6	646.866	2	34.7292	84300	345000	8981	F120181122_PF_meso_Human_pool3.raw	2	2	P51572			P51572|BAP31_HUMAN	B-cell receptor-associated protein 31 (BCR-associated protein 31) (Bap31) (6C6-AG tumor-associated antigen) (Protein CDM) (p28)	BCAP31 BAP31 DXS1357E	Protein in T_Antigen								P51572	BAP31_HUMAN
AEKPFYVNV	AEKPFYVNV	No	105.42	1065.55	9	2.4	1066.56	1	53.3117	4710000	19800000	16051	F120181122_PF_meso_Human_pool7.raw	4	4	P11274			P11274|BCR_HUMAN	Breakpoint cluster region protein (EC 2.7.11.1) (Renal carcinoma antigen NY-REN-26)	BCR BCR1 D22S11	Protein in T_Antigen								P11274	BCR_HUMAN
DVNAIAGTL	DVNAIAGTL	No	37.55	872.46	9	1	873.471	1	73.728	67500	342000	24176	F120181122_PF_meso_Human_pool5.raw	1	1	P11274			P11274|BCR_HUMAN	Breakpoint cluster region protein (EC 2.7.11.1) (Renal carcinoma antigen NY-REN-26)	BCR BCR1 D22S11	Protein in T_Antigen								P11274	BCR_HUMAN
M(+15.99)EEVGIYRV	MEEVGIYRV	No	24.8	1110.54	9	2.9	556.278	2	45.4702	45000	257000	12885	F120181122_PF_meso_Human_pool7.raw	2	2	P11274	Oxidation (M)	M1:Oxidation (M):1000.00	P11274|BCR_HUMAN	Breakpoint cluster region protein (EC 2.7.11.1) (Renal carcinoma antigen NY-REN-26)	BCR BCR1 D22S11	Protein in T_Antigen								P11274	BCR_HUMAN
AQFAEISENL	AQFAEISENL	No	81.47	1120.54	10	3.3	561.279	2	71.9638	1170000	6610000	23346	F120181122_PF_meso_Human_pool8.raw	3	3	P11274			P11274|BCR_HUMAN	Breakpoint cluster region protein (EC 2.7.11.1) (Renal carcinoma antigen NY-REN-26)	BCR BCR1 D22S11	Protein in T_Antigen								P11274	BCR_HUMAN
SELDLEKGLEM(+15.99)	SELDLEKGLEM	No	113.58	1278.6	11	1	640.31	2	57.7745	671000	4650000	16776	F120181122_PF_meso_Human_pool1.raw	3	3	P11274	Oxidation (M)	M11:Oxidation (M):1000.00	P11274|BCR_HUMAN	Breakpoint cluster region protein (EC 2.7.11.1) (Renal carcinoma antigen NY-REN-26)	BCR BCR1 D22S11	Protein in T_Antigen								P11274	BCR_HUMAN
NEPDLAQC(+119.00)F	NEPDLAQCF	No	62.84	1154.44	9	1.1	578.228	2	60.4146	1550000	6010000	18851	F120181122_PF_meso_Human_pool5.raw	2	2	O15392	Cysteinylation	C8:Cysteinylation:1000.00	O15392|BIRC5_HUMAN	Baculoviral IAP repeat-containing protein 5 (Apoptosis inhibitor 4) (Apoptosis inhibitor survivin)	BIRC5 API4 IAP4	Protein in T_Antigen								O15392	BIRC5_HUMAN
QELTEAQKGF	QELTEAQKGF	No	101	1149.57	10	4.7	575.793	2	35.4257	821000	10400000	8713	F120181122_PF_meso_Human_pool9.raw	2	2	Q10589			Q10589|BST2_HUMAN	Bone marrow stromal antigen 2 (BST-2) (HM1.24 antigen) (Tetherin) (CD antigen CD317)	BST2	Protein in T_Antigen								Q10589	BST2_HUMAN
ASLDAEKAQGQK	ASLDAEKAQGQK	No	107.54	1244.64	12	0.6	623.327	2	19.3366	74600	832000	2893	F120181122_PF_meso_Human_pool2.raw	1	1	Q10589			Q10589|BST2_HUMAN	Bone marrow stromal antigen 2 (BST-2) (HM1.24 antigen) (Tetherin) (CD antigen CD317)	BST2	Protein in T_Antigen								Q10589	BST2_HUMAN
GPAQSGILV	GPAQSGILV	No	22.17	840.471	9	0.1	841.48	1	51.071	55900	205000	15447	F120181122_PF_meso_Human_pool2.raw	1	1	Q9BX70			Q9BX70|BTBD2_HUMAN	BTB/POZ domain-containing protein 2	BTBD2	Protein in T_Antigen								Q9BX70	BTBD2_HUMAN
AM(+15.99)FNGGM(+15.99)ATT	AMFNGGMATT	No	104.86	1031.41	10	0.9	516.712	2	29.204	354000	1270000	6718	F120181122_PF_meso_Human_pool2.raw	2	2	Q9BX70	Oxidation (M); Oxidation (M)	M2:Oxidation (M):1000.00;M7:Oxidation (M):1000.00	Q9BX70|BTBD2_HUMAN;Q9H0C5|BTBD1_HUMAN	BTB/POZ domain-containing protein 2	BTBD2	Protein in T_Antigen								Q9BX70	BTBD2_HUMAN
TVM(+15.99)TTLYTAK	TVMTTLYTAK	No	95.5	1143.58	10	1.3	572.802	2	32.8376	23700	291000	7879	F120181122_PF_meso_Human_pool4.raw	2	2	Q9BX70	Oxidation (M)	M3:Oxidation (M):1000.00	Q9BX70|BTBD2_HUMAN;Q9H0C5|BTBD1_HUMAN	BTB/POZ domain-containing protein 2	BTBD2	Protein in T_Antigen								Q9BX70	BTBD2_HUMAN
RLFDEPQLASL	RLFDEPQLASL	No	76.18	1287.68	11	0.2	644.85	2	93.3334	2690000	14800000	32436	F120181122_PF_meso_Human_pool5.raw	31	31	Q9BX70			Q9BX70|BTBD2_HUMAN;Q9H0C5|BTBD1_HUMAN	BTB/POZ domain-containing protein 2	BTBD2	Protein in T_Antigen								Q9BX70	BTBD2_HUMAN
QQSGEFSFL	QQSGEFSFL	No	30.47	1041.48	9	0.3	521.747	2	82.658	138000	624000	27673	F120181122_PF_meso_Human_pool5.raw	1	1	Q13111			Q13111|CAF1A_HUMAN	Chromatin assembly factor 1 subunit A (CAF-1 subunit A) (Chromatin assembly factor I p150 subunit) (CAF-I 150 kDa subunit) (CAF-I p150) (hp150)	CHAF1A CAF CAF1P150	Protein in T_Antigen								Q13111	CAF1A_HUMAN
GSM(+15.99)C(+119.00)ITQFM(+15.99)K	GSMCITQFMK	No	103.11	1295.5	10	1.9	648.759	2	29.8968	60800	187000	6720	F120181122_PF_meso_Human_pool7.raw	1	1	Q13111	Cysteinylation; Oxidation (M); Oxidation (M)	M3:Oxidation (M):1000.00;C4:Cysteinylation:1000.00;M9:Oxidation (M):1000.00	Q13111|CAF1A_HUMAN	Chromatin assembly factor 1 subunit A (CAF-1 subunit A) (Chromatin assembly factor I p150 subunit) (CAF-I 150 kDa subunit) (CAF-I p150) (hp150)	CHAF1A CAF CAF1P150	Protein in T_Antigen								Q13111	CAF1A_HUMAN
SSPEGPPAPPK	SSPEGPPAPPK	No	105.99	1062.53	11	0.5	532.276	2	24.7248	25600	117000	4973	F120181122_PF_meso_Human_pool3.raw	1	1	Q13111			Q13111|CAF1A_HUMAN	Chromatin assembly factor 1 subunit A (CAF-1 subunit A) (Chromatin assembly factor I p150 subunit) (CAF-I 150 kDa subunit) (CAF-I p150) (hp150)	CHAF1A CAF CAF1P150	Protein in T_Antigen								Q13111	CAF1A_HUMAN
KEGDDQSHW	KEGDDQSHW	No	102.18	1100.45	9	0.2	551.235	2	21.6422	90900	587000	3436	F120181122_PF_meso_Human_pool6.raw	1	1	Q16790			Q16790|CAH9_HUMAN	Carbonic anhydrase 9 (EC 4.2.1.1) (Carbonate dehydratase IX) (Carbonic anhydrase IX) (CA-IX) (CAIX) (Membrane antigen MN) (P54/58N) (Renal cell carcinoma-associated antigen G250) (RCC-associated antigen G250) (pMW1)	CA9 G250 MN	Protein in T_Antigen								Q16790	CAH9_HUMAN
AQINKSLLK	AQINKSLLK	No	81.46	1013.62	9	2.3	507.82	2	26.4783	60700	153000	5115	F120181122_PF_meso_Human_pool9.raw	1	1	Q14790			Q14790|CASP8_HUMAN	Caspase-8 (CASP-8) (EC 3.4.22.61) (Apoptotic cysteine protease) (Apoptotic protease Mch-5) (CAP4) (FADD-homologous ICE/ced-3-like protease) (FADD-like ICE) (FLICE) (ICE-like apoptotic protease 5) (MORT1-associated ced-3 homolog) (MACH) [Cleaved into: Caspase-8 subunit p18; Caspase-8 subunit p10]	CASP8 MCH5	Protein in T_Antigen								Q14790	CASP8_HUMAN
SESQTLDKVY	SESQTLDKVY	No	103.31	1168.56	10	2.7	585.289	2	35.7009	518000	2510000	8773	F120181122_PF_meso_Human_pool9.raw	1	1	Q14790			Q14790|CASP8_HUMAN	Caspase-8 (CASP-8) (EC 3.4.22.61) (Apoptotic cysteine protease) (Apoptotic protease Mch-5) (CAP4) (FADD-homologous ICE/ced-3-like protease) (FADD-like ICE) (FLICE) (ICE-like apoptotic protease 5) (MORT1-associated ced-3 homolog) (MACH) [Cleaved into: Caspase-8 subunit p18; Caspase-8 subunit p10]	CASP8 MCH5	Protein in T_Antigen								Q14790	CASP8_HUMAN
SAIAIATGK	SAIAIATGK	No	76.65	830.486	9	2.3	416.251	2	30.1128	419000	2520000	6803	F120181122_PF_meso_Human_pool7.raw	1	1	P09668			P09668|CATH_HUMAN	Pro-cathepsin H [Cleaved into: Cathepsin H mini chain; Cathepsin H (EC 3.4.22.16); Cathepsin H heavy chain; Cathepsin H light chain]	CTSH CPSB	Protein in T_Antigen								P09668	CATH_HUMAN
TIYDEEAM(+15.99)VEA	TIYDEEAMVEA	No	72.02	1285.54	11	1.9	643.779	2	56.7737	21500	145000	17414	F120181122_PF_meso_Human_pool4.raw	1	1	P09668	Oxidation (M)	M8:Oxidation (M):1000.00	P09668|CATH_HUMAN	Pro-cathepsin H [Cleaved into: Cathepsin H mini chain; Cathepsin H (EC 3.4.22.16); Cathepsin H heavy chain; Cathepsin H light chain]	CTSH CPSB	Protein in T_Antigen								P09668	CATH_HUMAN
AEQQLVDC(+119.00)AQDF	AEQQLVDCAQDF	No	78.55	1484.59	12	0.9	743.306	2	60.209	303000	1500000	18972	F120181122_PF_meso_Human_pool3.raw	2	2	P09668	Cysteinylation	C8:Cysteinylation:1000.00	P09668|CATH_HUMAN	Pro-cathepsin H [Cleaved into: Cathepsin H mini chain; Cathepsin H (EC 3.4.22.16); Cathepsin H heavy chain; Cathepsin H light chain]	CTSH CPSB	Protein in T_Antigen								P09668	CATH_HUMAN
ENKAKINM(+15.99)	ENKAKINM	No	108.52	962.486	8	0.3	482.251	2	18.8389	19700	313000	2306	F120181122_PF_meso_Human_pool6.raw	2	2	P14635	Oxidation (M)	M8:Oxidation (M):1000.00	P14635|CCNB1_HUMAN	G2/mitotic-specific cyclin-B1	CCNB1 CCNB	Protein in T_Antigen								P14635	CCNB1_HUMAN
EQAVRPKY	EQAVRPKY	No	44	989.529	8	0.5	495.774	2	21.9494	116000	971000	3592	F120181122_PF_meso_Human_pool5.raw	1	1	P14635			P14635|CCNB1_HUMAN	G2/mitotic-specific cyclin-B1	CCNB1 CCNB	Protein in T_Antigen								P14635	CCNB1_HUMAN
M(+15.99)VNQGLTK	MVNQGLTK	No	102.49	905.464	8	3.5	906.475	1	29.2515	77300	336000	6540	F120181122_PF_meso_Human_pool8.raw	1	1	P14635	Oxidation (M)	M1:Oxidation (M):1000.00	P14635|CCNB1_HUMAN	G2/mitotic-specific cyclin-B1	CCNB1 CCNB	Protein in T_Antigen								P14635	CCNB1_HUMAN
AEEDLC(+119.00)QAF	AEEDLCQAF	No	106.3	1143.42	9	0.6	572.72	2	57.5965	344000	1450000	17968	F120181122_PF_meso_Human_pool3.raw	1	1	P14635	Cysteinylation	C6:Cysteinylation:1000.00	P14635|CCNB1_HUMAN	G2/mitotic-specific cyclin-B1	CCNB1 CCNB	Protein in T_Antigen								P14635	CCNB1_HUMAN
AENKAKINM	AENKAKINM	No	109.31	1017.53	9	0.9	509.773	2	21.2743	407000	2850000	3273	F120181122_PF_meso_Human_pool6.raw	2	2	P14635			P14635|CCNB1_HUMAN	G2/mitotic-specific cyclin-B1	CCNB1 CCNB	Protein in T_Antigen								P14635	CCNB1_HUMAN
ALVQDLAKA	ALVQDLAKA	No	92.7	927.539	9	1.4	464.779	2	43.8701	9350000	30100000	12520	F120181122_PF_meso_Human_pool4.raw	3	3	P14635			P14635|CCNB1_HUMAN	G2/mitotic-specific cyclin-B1	CCNB1 CCNB	Protein in T_Antigen								P14635	CCNB1_HUMAN
EEQAVRPKY	EEQAVRPKY	No	111.43	1118.57	9	1.6	560.295	2	21.9494	17100000	204000000	3684	F120181122_PF_meso_Human_pool5.raw	10	10	P14635			P14635|CCNB1_HUMAN	G2/mitotic-specific cyclin-B1	CCNB1 CCNB	Protein in T_Antigen								P14635	CCNB1_HUMAN
VEQHTLAKY	VEQHTLAKY	No	48.73	1087.57	9	-3.6	544.789	2	23.0698	140000	748000	4043	F120181122_PF_meso_Human_pool6.raw	1	1	P14635			P14635|CCNB1_HUMAN;O95067|CCNB2_HUMAN	G2/mitotic-specific cyclin-B1	CCNB1 CCNB	Protein in T_Antigen								P14635	CCNB1_HUMAN
YEEM(+15.99)YPPEI	YEEMYPPEI	No	106.42	1185.49	9	2.3	593.754	2	63.3925	293000	1410000	19955	F120181122_PF_meso_Human_pool8.raw	5	5	P14635	Oxidation (M)	M4:Oxidation (M):1000.00	P14635|CCNB1_HUMAN	G2/mitotic-specific cyclin-B1	CCNB1 CCNB	Protein in T_Antigen								P14635	CCNB1_HUMAN
E(+42.01)EEQAVRPKY	EEEQAVRPKY	No	37.99	1289.63	10	-0.2	645.821	2	33.6066	9490	32300	8239	F120181122_PF_meso_Human_pool5.raw	1	1	P14635	Acetylation (N-term)	E1:Acetylation (N-term):1000.00	P14635|CCNB1_HUMAN	G2/mitotic-specific cyclin-B1	CCNB1 CCNB	Protein in T_Antigen								P14635	CCNB1_HUMAN
G(+42.01)EWTPTLQHY	GEWTPTLQHY	No	37.79	1272.58	10	1.6	637.298	2	79.3143	128000	274000	26288	F120181122_PF_meso_Human_pool6.raw	1	1	P14635	Acetylation (N-term)	G1:Acetylation (N-term):1000.00	P14635|CCNB1_HUMAN	G2/mitotic-specific cyclin-B1	CCNB1 CCNB	Protein in T_Antigen								P14635	CCNB1_HUMAN
QAFSD(+21.98)VILAV	QAFSDVILAV	No	34.83	1083.56	10	3.8	542.788	2	94.6819	124000	377000	32122	F120181122_PF_meso_Human_pool9.raw	1	1	P14635	Sodium adduct	D5:Sodium adduct:45.40	P14635|CCNB1_HUMAN	G2/mitotic-specific cyclin-B1	CCNB1 CCNB	Protein in T_Antigen								P14635	CCNB1_HUMAN
SEYVKDIYAY	SEYVKDIYAY	No	107.89	1249.59	10	0.9	625.803	2	55.5842	168000	232000	17139	F120181122_PF_meso_Human_pool5.raw	1	1	P14635			P14635|CCNB1_HUMAN	G2/mitotic-specific cyclin-B1	CCNB1 CCNB	Protein in T_Antigen								P14635	CCNB1_HUMAN
EEM(+15.99)YPPEIGDF	EEMYPPEIGDF	No	110.25	1341.54	11	0.5	671.781	2	81.629	2610000	12900000	27203	F120181122_PF_meso_Human_pool5.raw	11	11	P14635	Oxidation (M)	M3:Oxidation (M):1000.00	P14635|CCNB1_HUMAN	G2/mitotic-specific cyclin-B1	CCNB1 CCNB	Protein in T_Antigen								P14635	CCNB1_HUMAN
C(+119.00)QEQIEALL	CQEQIEALL	No	59.78	1164.52	9	1.5	583.266	2	73.386	171000	691000	23738	F120181122_PF_meso_Human_pool9.raw	1	1	P24385	Cysteinylation	C1:Cysteinylation:1000.00	P24385|CCND1_HUMAN	G1/S-specific cyclin-D1 (B-cell lymphoma 1 protein) (BCL-1) (BCL-1 oncogene) (PRAD1 oncogene)	CCND1 BCL1 PRAD1	Protein in T_Antigen								P24385	CCND1_HUMAN
S(+42.01)VVAAVQGL	SVVAAVQGL	No	22.27	884.497	9	1	885.507	1	110.381	967000	3850000	38656	F120181122_PF_meso_Human_pool6.raw	2	2	P24385	Acetylation (N-term)	S1:Acetylation (N-term):1000.00	P24385|CCND1_HUMAN	G1/S-specific cyclin-D1 (B-cell lymphoma 1 protein) (BCL-1) (BCL-1 oncogene) (PRAD1 oncogene)	CCND1 BCL1 PRAD1	Protein in T_Antigen								P24385	CCND1_HUMAN
TIPLTAEKL	TIPLTAEKL	No	108.37	984.586	9	1.3	493.302	2	48.9792	1250000	6250000	14251	F120181122_PF_meso_Human_pool6.raw	2	2	P24385			P24385|CCND1_HUMAN	G1/S-specific cyclin-D1 (B-cell lymphoma 1 protein) (BCL-1) (BCL-1 oncogene) (PRAD1 oncogene)	CCND1 BCL1 PRAD1	Protein in T_Antigen								P24385	CCND1_HUMAN
EETC(+119.00)APSVSY	EETCAPSVSY	No	109.39	1203.44	10	0.3	602.73	2	43.106	228000	1270000	11948	F120181122_PF_meso_Human_pool6.raw	1	1	P24385	Cysteinylation	C4:Cysteinylation:1000.00	P24385|CCND1_HUMAN	G1/S-specific cyclin-D1 (B-cell lymphoma 1 protein) (BCL-1) (BCL-1 oncogene) (PRAD1 oncogene)	CCND1 BCL1 PRAD1	Protein in T_Antigen								P24385	CCND1_HUMAN
GVVQHALK	GVVQHALK	No	19.55	850.502	8	0.4	426.26	2	34.5517	6760	28800	8830	F120181122_PF_meso_Human_pool2.raw	1	1	P30260			P30260|CDC27_HUMAN	Cell division cycle protein 27 homolog (Anaphase-promoting complex subunit 3) (APC3) (CDC27 homolog) (CDC27Hs) (H-NUC)	CDC27 ANAPC3 D0S1430E D17S978E	Protein in T_Antigen								P30260	CDC27_HUMAN
SEGKISTI	SEGKISTI	No	89.59	833.449	8	2	417.733	2	27.2101	55000	461000	5664	F120181122_PF_meso_Human_pool7.raw	1	1	P30260			P30260|CDC27_HUMAN	Cell division cycle protein 27 homolog (Anaphase-promoting complex subunit 3) (APC3) (CDC27 homolog) (CDC27Hs) (H-NUC)	CDC27 ANAPC3 D0S1430E D17S978E	Protein in T_Antigen								P30260	CDC27_HUMAN
YKKLGQTH	YKKLGQTH	No	37.01	973.534	8	-1.7	974.543	1	11.3083			1303	F120181122_PF_meso_Human_pool5.raw	1	1	P30260			P30260|CDC27_HUMAN	Cell division cycle protein 27 homolog (Anaphase-promoting complex subunit 3) (APC3) (CDC27 homolog) (CDC27Hs) (H-NUC)	CDC27 ANAPC3 D0S1430E D17S978E	Protein in T_Antigen								P30260	CDC27_HUMAN
YTLLGHEF	YTLLGHEF	No	66.25	978.481	8	0.7	490.249	2	71.1239			23064	F120181122_PF_meso_Human_pool4.raw	1	1	P30260			P30260|CDC27_HUMAN	Cell division cycle protein 27 homolog (Anaphase-promoting complex subunit 3) (APC3) (CDC27 homolog) (CDC27Hs) (H-NUC)	CDC27 ANAPC3 D0S1430E D17S978E	Protein in T_Antigen								P30260	CDC27_HUMAN
AEM(+15.99)HFQKAL	AEMHFQKAL	No	104.2	1089.53	9	0.6	545.773	2	26.2998	126000	633000	5527	F120181122_PF_meso_Human_pool3.raw	3	3	P30260	Oxidation (M)	M3:Oxidation (M):1000.00	P30260|CDC27_HUMAN	Cell division cycle protein 27 homolog (Anaphase-promoting complex subunit 3) (APC3) (CDC27 homolog) (CDC27Hs) (H-NUC)	CDC27 ANAPC3 D0S1430E D17S978E	Protein in T_Antigen								P30260	CDC27_HUMAN
GTGTSILSK	GTGTSILSK	No	109.07	862.476	9	0.9	432.247	2	27.4492	658000	4550000	5742	F120181122_PF_meso_Human_pool6.raw	3	3	P30260			P30260|CDC27_HUMAN	Cell division cycle protein 27 homolog (Anaphase-promoting complex subunit 3) (APC3) (CDC27 homolog) (CDC27Hs) (H-NUC)	CDC27 ANAPC3 D0S1430E D17S978E	Protein in T_Antigen								P30260	CDC27_HUMAN
SEYM(+15.99)QAERI	SEYMQAERI	No	113.49	1141.51	9	0.9	571.763	2	30.5796	1190000	17100000	5872	F120181122_PF_meso_Human_pool1.raw	4	4	P30260	Oxidation (M)	M4:Oxidation (M):1000.00	P30260|CDC27_HUMAN	Cell division cycle protein 27 homolog (Anaphase-promoting complex subunit 3) (APC3) (CDC27 homolog) (CDC27Hs) (H-NUC)	CDC27 ANAPC3 D0S1430E D17S978E	Protein in T_Antigen								P30260	CDC27_HUMAN
AEVHSEEALF	AEVHSEEALF	No	107.14	1130.52	10	1.1	566.271	2	48.3001	272000	2150000	13971	F120181122_PF_meso_Human_pool6.raw	3	3	P30260			P30260|CDC27_HUMAN	Cell division cycle protein 27 homolog (Anaphase-promoting complex subunit 3) (APC3) (CDC27 homolog) (CDC27Hs) (H-NUC)	CDC27 ANAPC3 D0S1430E D17S978E	Protein in T_Antigen								P30260	CDC27_HUMAN
EELDKALAC(+119.00)F	EELDKALACF	No	78.64	1256.54	10	2.4	629.28	2	74.1728	660000	1040000	24038	F120181122_PF_meso_Human_pool9.raw	2	2	P30260	Cysteinylation	C9:Cysteinylation:1000.00	P30260|CDC27_HUMAN	Cell division cycle protein 27 homolog (Anaphase-promoting complex subunit 3) (APC3) (CDC27 homolog) (CDC27Hs) (H-NUC)	CDC27 ANAPC3 D0S1430E D17S978E	Protein in T_Antigen								P30260	CDC27_HUMAN
QILSGGVFNK	QILSGGVFNK	No	79.19	1061.59	10	0.8	531.803	2	47.3141			13657	F120181122_PF_meso_Human_pool5.raw	1	1	P30260			P30260|CDC27_HUMAN	Cell division cycle protein 27 homolog (Anaphase-promoting complex subunit 3) (APC3) (CDC27 homolog) (CDC27Hs) (H-NUC)	CDC27 ANAPC3 D0S1430E D17S978E	Protein in T_Antigen								P30260	CDC27_HUMAN
AEGEQILSGGVF	AEGEQILSGGVF	No	85.98	1205.59	12	1.1	603.806	2	82.8279	136000	524000	28055	F120181122_PF_meso_Human_pool2.raw	1	1	P30260			P30260|CDC27_HUMAN	Cell division cycle protein 27 homolog (Anaphase-promoting complex subunit 3) (APC3) (CDC27 homolog) (CDC27Hs) (H-NUC)	CDC27 ANAPC3 D0S1430E D17S978E	Protein in T_Antigen								P30260	CDC27_HUMAN
FAELATKK	FAELATKK	No	79.89	906.518	8	1.5	454.267	2	88.8014	5710	29300	29860	F120181122_PF_meso_Human_pool9.raw	13	13	P06493			P06493|CDK1_HUMAN	Cyclin-dependent kinase 1 (CDK1) (EC 2.7.11.22) (EC 2.7.11.23) (Cell division control protein 2 homolog) (Cell division protein kinase 1) (p34 protein kinase)	CDK1 CDC2 CDC28A CDKN1 P34CDC2	Protein in T_Antigen								P06493	CDK1_HUMAN
EEGVPSTAI	EEGVPSTAI	No	98.9	901.439	9	2.5	902.449	1	49.6798	594000	2400000	14539	F120181122_PF_meso_Human_pool8.raw	1	1	P06493			P06493|CDK1_HUMAN	Cyclin-dependent kinase 1 (CDK1) (EC 2.7.11.22) (EC 2.7.11.23) (Cell division control protein 2 homolog) (Cell division protein kinase 1) (p34 protein kinase)	CDK1 CDC2 CDC28A CDKN1 P34CDC2	Protein in T_Antigen								P06493	CDK1_HUMAN
IFAELATKK	IFAELATKK	No	78.06	1019.6	9	1	510.808	2	71.0794			22837	F120181122_PF_meso_Human_pool9.raw	1	1	P06493			P06493|CDK1_HUMAN	Cyclin-dependent kinase 1 (CDK1) (EC 2.7.11.22) (EC 2.7.11.23) (Cell division control protein 2 homolog) (Cell division protein kinase 1) (p34 protein kinase)	CDK1 CDC2 CDC28A CDKN1 P34CDC2	Protein in T_Antigen								P06493	CDK1_HUMAN
TTGQVVAM(+15.99)K	TTGQVVAMK	No	109.08	949.49	9	0.8	475.754	2	19.694	20700	150000	2713	F120181122_PF_meso_Human_pool5.raw	1	1	P06493	Oxidation (M)	M8:Oxidation (M):1000.00	P06493|CDK1_HUMAN	Cyclin-dependent kinase 1 (CDK1) (EC 2.7.11.22) (EC 2.7.11.23) (Cell division control protein 2 homolog) (Cell division protein kinase 1) (p34 protein kinase)	CDK1 CDC2 CDC28A CDKN1 P34CDC2	Protein in T_Antigen								P06493	CDK1_HUMAN
G(+42.01)TIFAELATKK	GTIFAELATKK	No	33.04	1219.68	11	2.7	610.85	2	76.7863	392000	540000	25111	F120181122_PF_meso_Human_pool9.raw	3	3	P06493	Acetylation (N-term)	G1:Acetylation (N-term):1000.00	P06493|CDK1_HUMAN	Cyclin-dependent kinase 1 (CDK1) (EC 2.7.11.22) (EC 2.7.11.23) (Cell division control protein 2 homolog) (Cell division protein kinase 1) (p34 protein kinase)	CDK1 CDC2 CDC28A CDKN1 P34CDC2	Protein in T_Antigen								P06493	CDK1_HUMAN
KEAPSAPVI	KEAPSAPVI	No	95.79	910.512	9	2	456.264	2	33.9589	91400	335000	8110	F120181122_PF_meso_Human_pool9.raw	1	1	Q9NYV4			Q9NYV4|CDK12_HUMAN	Cyclin-dependent kinase 12 (EC 2.7.11.22) (EC 2.7.11.23) (Cdc2-related kinase, arginine/serine-rich) (CrkRS) (Cell division cycle 2-related protein kinase 7) (CDC2-related protein kinase 7) (Cell division protein kinase 12) (hCDK12)	CDK12 CRK7 CRKRS KIAA0904	Protein in T_Antigen								Q9NYV4	CDK12_HUMAN
NQSE(+21.98)LAVLL	NQSELAVLL	No	20.35	1007.53	9	3.6	504.773	2	84.6573	315000	978000	28445	F120181122_PF_meso_Human_pool6.raw	2	2	Q9NYV4	Sodium adduct	E4:Sodium adduct:55.46	Q9NYV4|CDK12_HUMAN	Cyclin-dependent kinase 12 (EC 2.7.11.22) (EC 2.7.11.23) (Cdc2-related kinase, arginine/serine-rich) (CrkRS) (Cell division cycle 2-related protein kinase 7) (CDC2-related protein kinase 7) (Cell division protein kinase 12) (hCDK12)	CDK12 CRK7 CRKRS KIAA0904	Protein in T_Antigen								Q9NYV4	CDK12_HUMAN
KAIT(+79.97)PPQQPY	KAITPPQQPY	No	38.47	1221.58	10	2.5	611.798	2	45.2907	1550000	1810000	12631	F120181122_PF_meso_Human_pool7.raw	2	2	Q9NYV4	Phosphorylation (STY)	T4:Phosphorylation (STY):94.67	Q9NYV4|CDK12_HUMAN	Cyclin-dependent kinase 12 (EC 2.7.11.22) (EC 2.7.11.23) (Cdc2-related kinase, arginine/serine-rich) (CrkRS) (Cell division cycle 2-related protein kinase 7) (CDC2-related protein kinase 7) (Cell division protein kinase 12) (hCDK12)	CDK12 CRK7 CRKRS KIAA0904	Protein in T_Antigen								Q9NYV4	CDK12_HUMAN
FGLARIYSY	FGLARIYSY	No	97.19	1088.57	9	1.1	545.292	2	97.6938	5940000	41500000	34320	F120181122_PF_meso_Human_pool2.raw	34	34	P11802			P11802|CDK4_HUMAN	Cyclin-dependent kinase 4 (EC 2.7.11.22) (Cell division protein kinase 4) (PSK-J3)	CDK4	Protein in T_Antigen								P11802	CDK4_HUMAN
ISTVREVAL	ISTVREVAL	No	54.56	986.576	9	1.2	494.297	2	43.3859	479000	1520000	12003	F120181122_PF_meso_Human_pool4.raw	1	1	P11802			P11802|CDK4_HUMAN	Cyclin-dependent kinase 4 (EC 2.7.11.22) (Cell division protein kinase 4) (PSK-J3)	CDK4	Protein in T_Antigen								P11802	CDK4_HUMAN
SEADQ(+0.98)LGKI	SEADQLGKI	No	47.65	960.476	9	0.3	481.247	2	37.9448	597000	795000	9187	F120181122_PF_meso_Human_pool1.raw	1	1	P11802	Deamidation (NQ)	Q5:Deamidation (NQ):1000.00	P11802|CDK4_HUMAN	Cyclin-dependent kinase 4 (EC 2.7.11.22) (Cell division protein kinase 4) (PSK-J3)	CDK4	Protein in T_Antigen								P11802	CDK4_HUMAN
SEADQLGKIF	SEADQLGKIF	No	103.04	1106.56	10	1.6	554.288	2	65.0835	807000	831000	20391	F120181122_PF_meso_Human_pool9.raw	1	1	P11802			P11802|CDK4_HUMAN	Cyclin-dependent kinase 4 (EC 2.7.11.22) (Cell division protein kinase 4) (PSK-J3)	CDK4	Protein in T_Antigen								P11802	CDK4_HUMAN
EEDHVDLSL	EEDHVDLSL	No	63.58	1055.48	9	0.2	528.747	2	55.9447	404000	1440000	17031	F120181122_PF_meso_Human_pool6.raw	1	1	P38936			P38936|CDN1A_HUMAN	Cyclin-dependent kinase inhibitor 1 (CDK-interacting protein 1) (Melanoma differentiation-associated protein 6) (MDA-6) (p21)	CDKN1A CAP20 CDKN1 CIP1 MDA6 PIC1 SDI1 WAF1	Protein in T_Antigen								P38936	CDN1A_HUMAN
SM(+15.99)TDFYHSK	SMTDFYHSK	No	101.21	1130.47	9	2.8	566.244	2	23.1364	370000	3500000	3775	F120181122_PF_meso_Human_pool9.raw	3	3	P38936	Oxidation (M)	M2:Oxidation (M):1000.00	P38936|CDN1A_HUMAN	Cyclin-dependent kinase inhibitor 1 (CDK-interacting protein 1) (Melanoma differentiation-associated protein 6) (MDA-6) (p21)	CDKN1A CAP20 CDKN1 CIP1 MDA6 PIC1 SDI1 WAF1	Protein in T_Antigen								P38936	CDN1A_HUMAN
RLFGPVDSEQL	RLFGPVDSEQL	No	70.21	1259.65	11	2.2	630.834	2	67.8317	377000	703000	21725	F120181122_PF_meso_Human_pool9.raw	3	3	P38936			P38936|CDN1A_HUMAN	Cyclin-dependent kinase inhibitor 1 (CDK-interacting protein 1) (Melanoma differentiation-associated protein 6) (MDA-6) (p21)	CDKN1A CAP20 CDKN1 CIP1 MDA6 PIC1 SDI1 WAF1	Protein in T_Antigen								P38936	CDN1A_HUMAN
TETPLEGD(+21.98)FAW	TETPLEGDFAW	No	30.96	1286.54	11	3.1	644.281	2	93.0713	51200	139000	31728	F120181122_PF_meso_Human_pool8.raw	1	1	P38936	Sodium adduct	D8:Sodium adduct:14.04	P38936|CDN1A_HUMAN	Cyclin-dependent kinase inhibitor 1 (CDK-interacting protein 1) (Melanoma differentiation-associated protein 6) (MDA-6) (p21)	CDKN1A CAP20 CDKN1 CIP1 MDA6 PIC1 SDI1 WAF1	Protein in T_Antigen								P38936	CDN1A_HUMAN
TSM(+15.99)TDFYHSK	TSMTDFYHSK	No	114.14	1231.52	10	0.9	411.515	3	25.0673	392000	3980000	3888	F120181122_PF_meso_Human_pool1.raw	7	7	P38936	Oxidation (M)	M3:Oxidation (M):1000.00	P38936|CDN1A_HUMAN	Cyclin-dependent kinase inhibitor 1 (CDK-interacting protein 1) (Melanoma differentiation-associated protein 6) (MDA-6) (p21)	CDKN1A CAP20 CDKN1 CIP1 MDA6 PIC1 SDI1 WAF1	Protein in T_Antigen								P38936	CDN1A_HUMAN
SQAQTLHKV	SQAQTLHKV	No	95.22	1010.55	9	0.5	506.284	2	20.0975	332000	1680000	2838	F120181122_PF_meso_Human_pool4.raw	2	2	Q96GE4			Q96GE4|CEP95_HUMAN	Centrosomal protein of 95 kDa (Cep95) (Coiled-coil domain-containing protein 45)	CEP95 CCDC45 CEP45	Protein in T_Antigen								Q96GE4	CEP95_HUMAN
LM(+15.99)SLPIAKK	LMSLPIAKK	No	108.21	1015.61	9	-0.5	508.813	2	28.9181	86100	624000	6369	F120181122_PF_meso_Human_pool5.raw	3	3	Q6UWU4	Oxidation (M)	M2:Oxidation (M):1000.00	Q6UWU4|CF089_HUMAN	Bombesin receptor-activated protein C6orf89 (Amfion)	C6orf89 BRAP UNQ177/PRO203	Protein in T_Antigen								Q6UWU4	CF089_HUMAN
RLM(+15.99)SLPIAKK	RLMSLPIAKK	No	111.18	1171.71	10	0.3	391.579	3	34.527	38900	182000	8547	F120181122_PF_meso_Human_pool6.raw	8	8	Q6UWU4	Oxidation (M)	M3:Oxidation (M):1000.00	Q6UWU4|CF089_HUMAN	Bombesin receptor-activated protein C6orf89 (Amfion)	C6orf89 BRAP UNQ177/PRO203	Protein in T_Antigen								Q6UWU4	CF089_HUMAN
RENGTM(+15.99)EIY	RENGTMEIY	No	36.24	1127.49	9	1.5	564.755	2	28.1539	21900	141000	6377	F120181122_PF_meso_Human_pool2.raw	1	1	Q10570	Oxidation (M)	M6:Oxidation (M):1000.00	Q10570|CPSF1_HUMAN	Cleavage and polyadenylation specificity factor subunit 1 (Cleavage and polyadenylation specificity factor 160 kDa subunit) (CPSF 160 kDa subunit)	CPSF1 CPSF160	Protein in T_Antigen								Q10570	CPSF1_HUMAN
SELTGM(+15.99)AFI	SELTGMAFI	No	106.34	983.463	9	2.4	984.473	1	72.4055	1820000	7770000	23545	F120181122_PF_meso_Human_pool8.raw	1	1	Q10570	Oxidation (M)	M6:Oxidation (M):1000.00	Q10570|CPSF1_HUMAN	Cleavage and polyadenylation specificity factor subunit 1 (Cleavage and polyadenylation specificity factor 160 kDa subunit) (CPSF 160 kDa subunit)	CPSF1 CPSF160	Protein in T_Antigen								Q10570	CPSF1_HUMAN
SVLPAYLSY	SVLPAYLSY	No	44.52	1011.53	9	1.5	1012.54	1	83.7758	361000	1290000	28377	F120181122_PF_meso_Human_pool3.raw	1	1	Q10570			Q10570|CPSF1_HUMAN	Cleavage and polyadenylation specificity factor subunit 1 (Cleavage and polyadenylation specificity factor 160 kDa subunit) (CPSF 160 kDa subunit)	CPSF1 CPSF160	Protein in T_Antigen								Q10570	CPSF1_HUMAN
EET(-18.01)VSGLKGY	EETVSGLKGY	No	29.86	1063.52	10	2.7	532.768	2	37.8442	138000	400000	9642	F120181122_PF_meso_Human_pool9.raw	1	1	Q10570	Dehydration	T3:Dehydration:55.92	Q10570|CPSF1_HUMAN	Cleavage and polyadenylation specificity factor subunit 1 (Cleavage and polyadenylation specificity factor 160 kDa subunit) (CPSF 160 kDa subunit)	CPSF1 CPSF160	Protein in T_Antigen								Q10570	CPSF1_HUMAN
M(+15.99)LQ(+0.98)NALTTML	MLQNALTTML	No	31.45	1151.56	10	0.1	1152.56	1	99.7653	646000	1530000	21702	F120181122_PF_meso_Human_pool10.raw	1	1	Q10570	Deamidation (NQ); Oxidation (M)	M1:Oxidation (M):27.11;Q3:Deamidation (NQ):11.06	Q10570|CPSF1_HUMAN	Cleavage and polyadenylation specificity factor subunit 1 (Cleavage and polyadenylation specificity factor 160 kDa subunit) (CPSF 160 kDa subunit)	CPSF1 CPSF160	Protein in T_Antigen								Q10570	CPSF1_HUMAN
SEETVSGLKGY	SEETVSGLKGY	No	103.74	1168.56	11	2.8	585.289	2	37.6362	1310000	12700000	9510	F120181122_PF_meso_Human_pool9.raw	2	2	Q10570			Q10570|CPSF1_HUMAN	Cleavage and polyadenylation specificity factor subunit 1 (Cleavage and polyadenylation specificity factor 160 kDa subunit) (CPSF 160 kDa subunit)	CPSF1 CPSF160	Protein in T_Antigen								Q10570	CPSF1_HUMAN
A(+42.01)TQADLM(+15.99)EL	ATQADLMEL	No	24.05	1048.47	9	1.9	1049.49	1	91.2367	198000	527000	31387	F120181122_PF_meso_Human_pool2.raw	1	1	P35222	Acetylation (Protein N-term); Oxidation (M)	A1:Acetylation (Protein N-term):1000.00;M7:Oxidation (M):1000.00	P35222|CTNB1_HUMAN	Catenin beta-1 (Beta-catenin)	CTNNB1 CTNNB OK/SW-cl.35 PRO2286	Protein in T_Antigen								P35222	CTNB1_HUMAN
AIPRLVQLL	AIPRLVQLL	No	95.4	1021.66	9	0.1	511.841	2	109.802	893000	4230000	38468	F120181122_PF_meso_Human_pool6.raw	4	4	P35222			P35222|CTNB1_HUMAN	Catenin beta-1 (Beta-catenin)	CTNNB1 CTNNB OK/SW-cl.35 PRO2286	Protein in T_Antigen								P35222	CTNB1_HUMAN
ATVGLIRNL	ATVGLIRNL	No	103.33	955.581	9	2.1	478.799	2	53.8966	301000	1800000	15988	F120181122_PF_meso_Human_pool9.raw	2	2	P35222			P35222|CTNB1_HUMAN	Catenin beta-1 (Beta-catenin)	CTNNB1 CTNNB OK/SW-cl.35 PRO2286	Protein in T_Antigen								P35222	CTNB1_HUMAN
GAIPRLVQL	GAIPRLVQL	No	38.28	965.602	9	0.4	483.81	2	85.1324	2410000	10900000	28837	F120181122_PF_meso_Human_pool3.raw	27	27	P35222			P35222|CTNB1_HUMAN	Catenin beta-1 (Beta-catenin)	CTNNB1 CTNNB OK/SW-cl.35 PRO2286	Protein in T_Antigen								P35222	CTNB1_HUMAN
RAIPELTKL	RAIPELTKL	No	93.82	1039.64	9	1.9	520.828	2	51.4888	12500000	40400000	15130	F120181122_PF_meso_Human_pool8.raw	135	135	P35222			P35222|CTNB1_HUMAN	Catenin beta-1 (Beta-catenin)	CTNNB1 CTNNB OK/SW-cl.35 PRO2286	Protein in T_Antigen								P35222	CTNB1_HUMAN
REDITEPAI	REDITEPAI	No	69.62	1042.53	9	0.8	522.274	2	43.4613	368000	725000	12619	F120181122_PF_meso_Human_pool2.raw	1	1	P35222			P35222|CTNB1_HUMAN	Catenin beta-1 (Beta-catenin)	CTNNB1 CTNNB OK/SW-cl.35 PRO2286	Protein in T_Antigen								P35222	CTNB1_HUMAN
RLAEPSQM(+15.99)L	RLAEPSQML	No	94.11	1059.54	9	0.9	530.778	2	33.1536	269000	2280000	8018	F120181122_PF_meso_Human_pool5.raw	2	2	P35222	Oxidation (M)	M8:Oxidation (M):1000.00	P35222|CTNB1_HUMAN	Catenin beta-1 (Beta-catenin)	CTNNB1 CTNNB OK/SW-cl.35 PRO2286	Protein in T_Antigen								P35222	CTNB1_HUMAN
SQSFTQEQV	SQSFTQEQV	No	90.47	1052.48	9	0.6	527.246	2	40.6467	204000	1220000	10967	F120181122_PF_meso_Human_pool7.raw	1	1	P35222			P35222|CTNB1_HUMAN	Catenin beta-1 (Beta-catenin)	CTNNB1 CTNNB OK/SW-cl.35 PRO2286	Protein in T_Antigen								P35222	CTNB1_HUMAN
SSLFRTEPM(+15.99)	SSLFRTEPM	No	57.15	1082.51	9	0.6	542.262	2	38.7212	19900	98500	10182	F120181122_PF_meso_Human_pool6.raw	1	1	P35222	Oxidation (M)	M9:Oxidation (M):1000.00	P35222|CTNB1_HUMAN	Catenin beta-1 (Beta-catenin)	CTNNB1 CTNNB OK/SW-cl.35 PRO2286	Protein in T_Antigen								P35222	CTNB1_HUMAN
TTAPSLSGK	TTAPSLSGK	No	105.61	860.46	9	0.8	431.239	2	23.5499	437000	2140000	4499	F120181122_PF_meso_Human_pool3.raw	2	2	P35222			P35222|CTNB1_HUMAN	Catenin beta-1 (Beta-catenin)	CTNNB1 CTNNB OK/SW-cl.35 PRO2286	Protein in T_Antigen								P35222	CTNB1_HUMAN
VNIM(+15.99)RTYTY	VNIMRTYTY	No	111.13	1175.56	9	1.1	588.791	2	38.6911	401000	2740000	10167	F120181122_PF_meso_Human_pool6.raw	3	3	P35222	Oxidation (M)	M4:Oxidation (M):1000.00	P35222|CTNB1_HUMAN	Catenin beta-1 (Beta-catenin)	CTNNB1 CTNNB OK/SW-cl.35 PRO2286	Protein in T_Antigen								P35222	CTNB1_HUMAN
YAITTLHNL	YAITTLHNL	No	110.18	1044.56	9	2.6	523.289	2	53.4091	1350000	9590000	15984	F120181122_PF_meso_Human_pool8.raw	3	3	P35222			P35222|CTNB1_HUMAN;P14923|PLAK_HUMAN	Catenin beta-1 (Beta-catenin)	CTNNB1 CTNNB OK/SW-cl.35 PRO2286	Protein in T_Antigen								P35222	CTNB1_HUMAN
ATAPLTELLH	ATAPLTELLH	No	105.15	1064.59	10	0.9	533.303	2	64.098			20558	F120181122_PF_meso_Human_pool3.raw	1	1	P35222			P35222|CTNB1_HUMAN	Catenin beta-1 (Beta-catenin)	CTNNB1 CTNNB OK/SW-cl.35 PRO2286	Protein in T_Antigen								P35222	CTNB1_HUMAN
DAELATRAIP	DAELATRAIP	No	27.26	1055.56	10	9	1056.58	1	53.19	248000	1070000	15962	F120181122_PF_meso_Human_pool6.raw	1	1	P35222			P35222|CTNB1_HUMAN	Catenin beta-1 (Beta-catenin)	CTNNB1 CTNNB OK/SW-cl.35 PRO2286	Protein in T_Antigen								P35222	CTNB1_HUMAN
QEAEM(+15.99)AQNAV	QEAEMAQNAV	No	109.48	1105.47	10	0.4	553.744	2	26.7071	95600	680000	5486	F120181122_PF_meso_Human_pool5.raw	2	2	P35222	Oxidation (M)	M5:Oxidation (M):1000.00	P35222|CTNB1_HUMAN	Catenin beta-1 (Beta-catenin)	CTNNB1 CTNNB OK/SW-cl.35 PRO2286	Protein in T_Antigen								P35222	CTNB1_HUMAN
QVADID(+21.98)GQYA	QVADIDGQYA	No	20.15	1100.47	10	2.9	551.246	2	48.4642	25600	109000	14073	F120181122_PF_meso_Human_pool8.raw	1	1	P35222	Sodium adduct	D6:Sodium adduct:13.63	P35222|CTNB1_HUMAN	Catenin beta-1 (Beta-catenin)	CTNNB1 CTNNB OK/SW-cl.35 PRO2286	Protein in T_Antigen								P35222	CTNB1_HUMAN
RLAEPSQM(+15.99)LK	RLAEPSQMLK	No	90.88	1187.63	10	1	594.826	2	24.2445	223000	1290000	4783	F120181122_PF_meso_Human_pool2.raw	1	1	P35222	Oxidation (M)	M8:Oxidation (M):1000.00	P35222|CTNB1_HUMAN	Catenin beta-1 (Beta-catenin)	CTNNB1 CTNNB OK/SW-cl.35 PRO2286	Protein in T_Antigen								P35222	CTNB1_HUMAN
GQAAQGPTI	GQAAQGPTI	No	62.98	841.429	9	1.3	842.439	1	35.0604	79600	402000	8806	F120181122_PF_meso_Human_pool6.raw	1	1	Q08345			Q08345|DDR1_HUMAN	Epithelial discoidin domain-containing receptor 1 (Epithelial discoidin domain receptor 1) (EC 2.7.10.1) (CD167 antigen-like family member A) (Cell adhesion kinase) (Discoidin receptor tyrosine kinase) (HGK2) (Mammary carcinoma kinase 10) (MCK-10) (Protein-tyrosine kinase 3A) (Protein-tyrosine kinase RTK-6) (TRK E) (Tyrosine kinase DDR) (Tyrosine-protein kinase CAK) (CD antigen CD167a)	DDR1 CAK EDDR1 NEP NTRK4 PTK3A RTK6 TRKE	Protein in T_Antigen								Q08345	DDR1_HUMAN
M(+15.99)ENGDLNQFL	MENGDLNQFL	No	20.25	1195.52	10	0.7	1196.53	1	76.5979			25618	F120181122_PF_meso_Human_pool2.raw	1	1	Q08345	Oxidation (M)	M1:Oxidation (M):1000.00	Q08345|DDR1_HUMAN	Epithelial discoidin domain-containing receptor 1 (Epithelial discoidin domain receptor 1) (EC 2.7.10.1) (CD167 antigen-like family member A) (Cell adhesion kinase) (Discoidin receptor tyrosine kinase) (HGK2) (Mammary carcinoma kinase 10) (MCK-10) (Protein-tyrosine kinase 3A) (Protein-tyrosine kinase RTK-6) (TRK E) (Tyrosine kinase DDR) (Tyrosine-protein kinase CAK) (CD antigen CD167a)	DDR1 CAK EDDR1 NEP NTRK4 PTK3A RTK6 TRKE	Protein in T_Antigen								Q08345	DDR1_HUMAN
FSGFPFEK	FSGFPFEK	No	112.51	957.46	8	0.5	958.47	1	71.0815	1970000	4000000	21862	F120181122_PF_meso_Human_pool1.raw	6	6	P35659			P35659|DEK_HUMAN	Protein DEK	DEK	Protein in T_Antigen								P35659	DEK_HUMAN
EELKETIKKL	EELKETIKKL	No	99.1	1229.72	10	0.8	615.869	2	118.312	2710000	4980000	41749	F120181122_PF_meso_Human_pool8.raw	35	35	P35659			P35659|DEK_HUMAN	Protein DEK	DEK	Protein in T_Antigen								P35659	DEK_HUMAN
GAAGATRVF	GAAGATRVF	No	97.4	848.45	9	0.8	425.234	2	32.6294	47100	132000	6701	F120181122_PF_meso_Human_pool1.raw	1	1	O94907			O94907|DKK1_HUMAN	Dickkopf-related protein 1 (Dickkopf-1) (Dkk-1) (hDkk-1) (SK)	DKK1 UNQ492/PRO1008	Protein in T_Antigen								O94907	DKK1_HUMAN
AEATGILM(+15.99)V	AEATGILMV	No	47.03	919.468	9	1.2	920.479	1	66.9369	1280000	9310000	21691	F120181122_PF_meso_Human_pool2.raw	2	2	Q8TD84	Oxidation (M)	M8:Oxidation (M):1000.00	Q8TD84|DSCL1_HUMAN	Down syndrome cell adhesion molecule-like protein 1 (Down syndrome cell adhesion molecule 2)	DSCAML1 DSCAM2 KIAA1132	Protein in T_Antigen								Q8TD84	DSCL1_HUMAN
AEFSQAVNPQSF	AEFSQAVNPQSF	No	62.27	1323.61	12	1.1	662.814	2	67.7471	43100	257000	21754	F120181122_PF_meso_Human_pool6.raw	1	1	Q8TD84			Q8TD84|DSCL1_HUMAN	Down syndrome cell adhesion molecule-like protein 1 (Down syndrome cell adhesion molecule 2)	DSCAML1 DSCAM2 KIAA1132	Protein in T_Antigen								Q8TD84	DSCL1_HUMAN
EESGEHII	EESGEHII	No	84.26	912.419	8	1.2	913.429	1	37.912	573000	2620000	10261	F120181122_PF_meso_Human_pool2.raw	1	1	P13639			P13639|EF2_HUMAN	Elongation factor 2 (EF-2)	EEF2 EF2	Protein in T_Antigen								P13639	EF2_HUMAN
KQFAEM(+15.99)Y(-18.01)V	KQFAEMYV	No	19.64	1012.47	8	0.5	507.243	2	37.3415	914000	2730000	9740	F120181122_PF_meso_Human_pool5.raw	2	2	P13639	Dehydration; Oxidation (M)	M6:Oxidation (M):1000.00;Y7:Dehydration:1000.00	P13639|EF2_HUMAN	Elongation factor 2 (EF-2)	EEF2 EF2	Protein in T_Antigen								P13639	EF2_HUMAN
LTAQPRLM(+15.99)	LTAQPRLM	No	94.76	944.511	8	0.7	473.264	2	30.3936	17000	103000	7285	F120181122_PF_meso_Human_pool2.raw	1	1	P13639	Oxidation (M)	M8:Oxidation (M):1000.00	P13639|EF2_HUMAN	Elongation factor 2 (EF-2)	EEF2 EF2	Protein in T_Antigen								P13639	EF2_HUMAN
NIVGLVGV	NIVGLVGV	No	26.25	769.47	8	1.5	770.48	1	82.2792	188000	768000	27396	F120181122_PF_meso_Human_pool4.raw	1	1	P13639			P13639|EF2_HUMAN	Elongation factor 2 (EF-2)	EEF2 EF2	Protein in T_Antigen								P13639	EF2_HUMAN
TVDQIRAI	TVDQIRAI	No	53.54	914.519	8	2.6	915.528	1	63.0863	465000	939000	19793	F120181122_PF_meso_Human_pool9.raw	1	1	P13639			P13639|EF2_HUMAN	Elongation factor 2 (EF-2)	EEF2 EF2	Protein in T_Antigen								P13639	EF2_HUMAN
EENM(+15.99)RGVRF	EENMRGVRF	No	103.91	1152.53	9	0.6	577.277	2	26.0269	2090000	9330000	5499	F120181122_PF_meso_Human_pool3.raw	3	3	P13639	Oxidation (M)	M4:Oxidation (M):1000.00	P13639|EF2_HUMAN	Elongation factor 2 (EF-2)	EEF2 EF2	Protein in T_Antigen								P13639	EF2_HUMAN
FSSEVTAAL	FSSEVTAAL	No	85	923.46	9	0.3	924.469	1	63.8366	371000	1150000	20166	F120181122_PF_meso_Human_pool6.raw	1	1	P13639			P13639|EF2_HUMAN	Elongation factor 2 (EF-2)	EEF2 EF2	Protein in T_Antigen								P13639	EF2_HUMAN
GESGPM(+15.99)GNI	GESGPMGNI	No	113.1	876.365	9	1.1	877.375	1	30.5125	16900000	165000000	5891	F120181122_PF_meso_Human_pool1.raw	9	9	P13639	Oxidation (M)	M6:Oxidation (M):1000.00	P13639|EF2_HUMAN	Elongation factor 2 (EF-2)	EEF2 EF2	Protein in T_Antigen								P13639	EF2_HUMAN
GIYGVLNRK	GIYGVLNRK	No	99.29	1018.59	9	0.6	510.305	2	79.1126	45700	127000	26537	F120181122_PF_meso_Human_pool3.raw	14	14	P13639			P13639|EF2_HUMAN	Elongation factor 2 (EF-2)	EEF2 EF2	Protein in T_Antigen								P13639	EF2_HUMAN
GLKEGIPAL	GLKEGIPAL	No	79.33	896.533	9	2.2	449.275	2	55.0914	2380000	12500000	17311	F120181122_PF_meso_Human_pool7.raw	15	15	P13639			P13639|EF2_HUMAN	Elongation factor 2 (EF-2)	EEF2 EF2	Protein in T_Antigen								P13639	EF2_HUMAN
GTITTFEHA	GTITTFEHA	No	110.01	975.466	9	1.2	976.477	1	37.5841	1330000	4540000	8729	F120181122_PF_meso_Human_pool1.raw	3	3	P13639			P13639|EF2_HUMAN	Elongation factor 2 (EF-2)	EEF2 EF2	Protein in T_Antigen								P13639	EF2_HUMAN
M(+15.99)EPIYLVEI	MEPIYLVEI	No	85.39	1121.57	9	2.4	561.793	2	93.0373	64500	216000	31703	F120181122_PF_meso_Human_pool8.raw	1	1	P13639	Oxidation (M)	M1:Oxidation (M):1000.00	P13639|EF2_HUMAN	Elongation factor 2 (EF-2)	EEF2 EF2	Protein in T_Antigen								P13639	EF2_HUMAN
Q(+42.01)VVGGIYGV	QVVGGIYGV	No	38.44	932.497	9	1.3	933.507	1	106.725	330000	767000	37182	F120181122_PF_meso_Human_pool6.raw	1	1	P13639	Acetylation (N-term)	Q1:Acetylation (N-term):1000.00	P13639|EF2_HUMAN	Elongation factor 2 (EF-2)	EEF2 EF2	Protein in T_Antigen								P13639	EF2_HUMAN
SVSPVVRVA	SVSPVVRVA	No	102.64	912.539	9	3.3	457.278	2	34.6219	6230000	25700000	8321	F120181122_PF_meso_Human_pool9.raw	2	2	P13639			P13639|EF2_HUMAN	Elongation factor 2 (EF-2)	EEF2 EF2	Protein in T_Antigen								P13639	EF2_HUMAN
TTFEHAHNM(+15.99)	TTFEHAHNM	No	110.76	1102.45	9	0.9	552.234	2	19.2208	47500	632000	2472	F120181122_PF_meso_Human_pool6.raw	1	1	P13639	Oxidation (M)	M9:Oxidation (M):1000.00	P13639|EF2_HUMAN	Elongation factor 2 (EF-2)	EEF2 EF2	Protein in T_Antigen								P13639	EF2_HUMAN
VEIQC(+119.00)PEQV	VEIQCPEQV	No	55.84	1162.5	9	6.1	582.261	2	43.3562	2040000	6590000	12114	F120181122_PF_meso_Human_pool7.raw	1	1	P13639	Cysteinylation	C5:Cysteinylation:1000.00	P13639|EF2_HUMAN	Elongation factor 2 (EF-2)	EEF2 EF2	Protein in T_Antigen								P13639	EF2_HUMAN
NEIKDSVVAGF	NEIKDSVVAGF	No	106.97	1177.6	11	1.6	589.807	2	59.217	1750000	9560000	18159	F120181122_PF_meso_Human_pool7.raw	9	9	P13639			P13639|EF2_HUMAN	Elongation factor 2 (EF-2)	EEF2 EF2	Protein in T_Antigen								P13639	EF2_HUMAN
QVAGTPM(+15.99)FVVK	QVAGTPMFVVK	No	110.18	1191.63	11	0.9	596.825	2	43.5271	183000	525000	12082	F120181122_PF_meso_Human_pool6.raw	1	1	P13639	Oxidation (M)	M7:Oxidation (M):1000.00	P13639|EF2_HUMAN	Elongation factor 2 (EF-2)	EEF2 EF2	Protein in T_Antigen								P13639	EF2_HUMAN
RIM(+15.99)GPNYTPGK	RIMGPNYTPGK	No	90.56	1248.63	11	2	625.323	2	24.3509	209000	1120000	4483	F120181122_PF_meso_Human_pool8.raw	3	3	P13639	Oxidation (M)	M3:Oxidation (M):1000.00	P13639|EF2_HUMAN	Elongation factor 2 (EF-2)	EEF2 EF2	Protein in T_Antigen								P13639	EF2_HUMAN
RVFSGLVSTGL	RVFSGLVSTGL	No	65.2	1134.64	11	0.4	568.329	2	108.81	539000	545000	38037	F120181122_PF_meso_Human_pool2.raw	2	2	P13639			P13639|EF2_HUMAN	Elongation factor 2 (EF-2)	EEF2 EF2	Protein in T_Antigen								P13639	EF2_HUMAN
YELSENDLNFI	YELSENDLNFI	No	69.93	1355.62	11	2.4	678.821	2	94.1547	95400	408000	32206	F120181122_PF_meso_Human_pool8.raw	2	2	P13639			P13639|EF2_HUMAN	Elongation factor 2 (EF-2)	EEF2 EF2	Protein in T_Antigen								P13639	EF2_HUMAN
YEWDVAEARKI	YEWDVAEARKI	No	93.55	1378.69	11	1.7	460.571	3	67.9743	4360	43600	21809	F120181122_PF_meso_Human_pool8.raw	3	3	P13639			P13639|EF2_HUMAN	Elongation factor 2 (EF-2)	EEF2 EF2	Protein in T_Antigen								P13639	EF2_HUMAN
GGKVPIKW	GGKVPIKW	No	50.54	883.528	8	1	442.773	2	66.8779	103000	249000	21443	F120181122_PF_meso_Human_pool5.raw	7	7	P00533			P00533|EGFR_HUMAN;P04626|ERBB2_HUMAN	Epidermal growth factor receptor (EC 2.7.10.1) (Proto-oncogene c-ErbB-1) (Receptor tyrosine-protein kinase erbB-1)	EGFR ERBB ERBB1 HER1	Protein in T_Antigen								P00533	EGFR_HUMAN
AENAEYLRV	AENAEYLRV	No	90.33	1063.53	9	1	532.774	2	41.9153	585000	5080000	11487	F120181122_PF_meso_Human_pool4.raw	2	2	P00533			P00533|EGFR_HUMAN	Epidermal growth factor receptor (EC 2.7.10.1) (Proto-oncogene c-ErbB-1) (Receptor tyrosine-protein kinase erbB-1)	EGFR ERBB ERBB1 HER1	Protein in T_Antigen								P00533	EGFR_HUMAN
KEILDEAYV	KEILDEAYV	No	100.53	1078.55	9	1.4	540.286	2	53.5728	172000	477000	16097	F120181122_PF_meso_Human_pool6.raw	2	2	P00533			P00533|EGFR_HUMAN;P04626|ERBB2_HUMAN	Epidermal growth factor receptor (EC 2.7.10.1) (Proto-oncogene c-ErbB-1) (Receptor tyrosine-protein kinase erbB-1)	EGFR ERBB ERBB1 HER1	Protein in T_Antigen								P00533	EGFR_HUMAN
KIPVAIKEL	KIPVAIKEL	No	83.72	1009.65	9	3.6	505.836	2	108.009	918000	1960000	37645	F120181122_PF_meso_Human_pool8.raw	18	18	P00533			P00533|EGFR_HUMAN	Epidermal growth factor receptor (EC 2.7.10.1) (Proto-oncogene c-ErbB-1) (Receptor tyrosine-protein kinase erbB-1)	EGFR ERBB ERBB1 HER1	Protein in T_Antigen								P00533	EGFR_HUMAN
QEVAGYVLI	QEVAGYVLI	No	105.6	990.539	9	1.3	991.55	1	82.4142	1990000	6200000	27813	F120181122_PF_meso_Human_pool3.raw	3	3	P00533			P00533|EGFR_HUMAN	Epidermal growth factor receptor (EC 2.7.10.1) (Proto-oncogene c-ErbB-1) (Receptor tyrosine-protein kinase erbB-1)	EGFR ERBB ERBB1 HER1	Protein in T_Antigen								P00533	EGFR_HUMAN
STAENAEYL	STAENAEYL	No	92.29	996.44	9	3.2	499.229	2	45.6016	38000000	355000000	12770	F120181122_PF_meso_Human_pool9.raw	5	5	P00533			P00533|EGFR_HUMAN	Epidermal growth factor receptor (EC 2.7.10.1) (Proto-oncogene c-ErbB-1) (Receptor tyrosine-protein kinase erbB-1)	EGFR ERBB ERBB1 HER1	Protein in T_Antigen								P00533	EGFR_HUMAN
STVQLITQL	STVQLITQL	No	49.82	1001.58	9	1.5	1002.59	1	90.5483	2750000	8240000	31329	F120181122_PF_meso_Human_pool2.raw	2	2	P00533			P00533|EGFR_HUMAN	Epidermal growth factor receptor (EC 2.7.10.1) (Proto-oncogene c-ErbB-1) (Receptor tyrosine-protein kinase erbB-1)	EGFR ERBB ERBB1 HER1	Protein in T_Antigen								P00533	EGFR_HUMAN
AEGGKVPIKW	AEGGKVPIKW	No	80.59	1083.61	10	2.2	542.814	2	64.6661	2860000	12600000	21030	F120181122_PF_meso_Human_pool5.raw	17	17	P00533			P00533|EGFR_HUMAN	Epidermal growth factor receptor (EC 2.7.10.1) (Proto-oncogene c-ErbB-1) (Receptor tyrosine-protein kinase erbB-1)	EGFR ERBB ERBB1 HER1	Protein in T_Antigen								P00533	EGFR_HUMAN
DEYLIPQQGF	DEYLIPQQGF	No	113.82	1208.57	10	0.9	1209.58	1	90.1753	306000	1370000	29499	F120181122_PF_meso_Human_pool1.raw	2	2	P00533			P00533|EGFR_HUMAN	Epidermal growth factor receptor (EC 2.7.10.1) (Proto-oncogene c-ErbB-1) (Receptor tyrosine-protein kinase erbB-1)	EGFR ERBB ERBB1 HER1	Protein in T_Antigen								P00533	EGFR_HUMAN
FDSPAHWAQK	FDSPAHWAQK	No	72.49	1185.56	10	4	593.789	2	48.0202	472000	339000	13632	F120181122_PF_meso_Human_pool2.raw	1	1	P00533			P00533|EGFR_HUMAN	Epidermal growth factor receptor (EC 2.7.10.1) (Proto-oncogene c-ErbB-1) (Receptor tyrosine-protein kinase erbB-1)	EGFR ERBB ERBB1 HER1	Protein in T_Antigen								P00533	EGFR_HUMAN
STFDSPAHWAQK	STFDSPAHWAQK	No	114.8	1373.64	12	0.7	458.887	3	48.9704	1970000	6230000	14474	F120181122_PF_meso_Human_pool2.raw	19	19	P00533			P00533|EGFR_HUMAN	Epidermal growth factor receptor (EC 2.7.10.1) (Proto-oncogene c-ErbB-1) (Receptor tyrosine-protein kinase erbB-1)	EGFR ERBB ERBB1 HER1	Protein in T_Antigen								P00533	EGFR_HUMAN
AETPSQQGI	AETPSQQGI	No	81.48	929.445	9	0.5	465.731	2	32.4745	319000	1070000	7624	F120181122_PF_meso_Human_pool4.raw	1	1	Q8N8S7			Q8N8S7|ENAH_HUMAN	Protein enabled homolog	ENAH MENA	Protein in T_Antigen								Q8N8S7	ENAH_HUMAN
SEDNRPLTGL	SEDNRPLTGL	No	106.49	1100.55	10	4.2	551.284	2	40.6357	218000	456000	11120	F120181122_PF_meso_Human_pool3.raw	1	1	Q8N8S7			Q8N8S7|ENAH_HUMAN	Protein enabled homolog	ENAH MENA	Protein in T_Antigen								Q8N8S7	ENAH_HUMAN
QRRVYIS(-18.01)Y	QRRVYISY	No	21.95	1065.57	8	1.7	1066.58	1	27.7659	28400	56400	5884	F120181122_PF_meso_Human_pool8.raw	1	1	Q09472	Dehydration	S7:Dehydration:0.00	Q09472|EP300_HUMAN	Histone acetyltransferase p300 (p300 HAT) (EC 2.3.1.48) (E1A-associated protein p300) (Histone butyryltransferase p300) (EC 2.3.1.-) (Histone crotonyltransferase p300) (EC 2.3.1.-) (Protein propionyltransferase p300) (EC 2.3.1.-)	EP300 P300	Protein in T_Antigen								Q09472	EP300_HUMAN
GQIGQLPQA	GQIGQLPQA	No	84.01	910.487	9	2.2	456.252	2	49.2654	49800	250000	14168	F120181122_PF_meso_Human_pool9.raw	1	1	Q09472			Q09472|EP300_HUMAN	Histone acetyltransferase p300 (p300 HAT) (EC 2.3.1.48) (E1A-associated protein p300) (Histone butyryltransferase p300) (EC 2.3.1.-) (Histone crotonyltransferase p300) (EC 2.3.1.-) (Protein propionyltransferase p300) (EC 2.3.1.-)	EP300 P300	Protein in T_Antigen								Q09472	EP300_HUMAN
SQIDPSSIERA	SQIDPSSIERA	No	108.46	1201.59	11	3.7	601.807	2	41.0578	11600000	117000000	11076	F120181122_PF_meso_Human_pool8.raw	8	8	Q09472			Q09472|EP300_HUMAN	Histone acetyltransferase p300 (p300 HAT) (EC 2.3.1.48) (E1A-associated protein p300) (Histone butyryltransferase p300) (EC 2.3.1.-) (Histone crotonyltransferase p300) (EC 2.3.1.-) (Protein propionyltransferase p300) (EC 2.3.1.-)	EP300 P300	Protein in T_Antigen								Q09472	EP300_HUMAN
GEAGIM(+15.99)GQF	GEAGIMGQF	No	81.96	924.401	9	2.9	925.411	1	50.0899	165000	803000	14685	F120181122_PF_meso_Human_pool8.raw	1	1	P29317	Oxidation (M)	M6:Oxidation (M):1000.00	P29317|EPHA2_HUMAN	Ephrin type-A receptor 2 (EC 2.7.10.1) (Epithelial cell kinase) (Tyrosine-protein kinase receptor ECK)	EPHA2 ECK	Protein in T_Antigen								P29317	EPHA2_HUMAN
SEGVPFRTV	SEGVPFRTV	No	91.48	990.513	9	1.1	496.266	2	43.5365	3580000	33600000	12216	F120181122_PF_meso_Human_pool4.raw	4	4	P29317			P29317|EPHA2_HUMAN	Ephrin type-A receptor 2 (EC 2.7.10.1) (Epithelial cell kinase) (Tyrosine-protein kinase receptor ECK)	EPHA2 ECK	Protein in T_Antigen								P29317	EPHA2_HUMAN
SEW(+31.99)LESIKM(+15.99)	SEWLESIKM	No	22.09	1169.53	9	1.8	585.773	2	45.7263	78900	212000	12992	F120181122_PF_meso_Human_pool6.raw	1	1	P29317	Dihydroxy; Oxidation (M)	W3:Dihydroxy:86.16;M9:Oxidation (M):1000.00	P29317|EPHA2_HUMAN	Ephrin type-A receptor 2 (EC 2.7.10.1) (Epithelial cell kinase) (Tyrosine-protein kinase receptor ECK)	EPHA2 ECK	Protein in T_Antigen								P29317	EPHA2_HUMAN
SINQTEPPK	SINQTEPPK	No	25.38	1012.52	9	0.9	1013.53	1	28.0313	45000	183000	6284	F120181122_PF_meso_Human_pool2.raw	1	1	P29317			P29317|EPHA2_HUMAN	Ephrin type-A receptor 2 (EC 2.7.10.1) (Epithelial cell kinase) (Tyrosine-protein kinase receptor ECK)	EPHA2 ECK	Protein in T_Antigen								P29317	EPHA2_HUMAN
TEHFM(+15.99)AAGY	TEHFMAAGY	No	106.69	1041.42	9	0.9	521.721	2	33.4374	137000	660000	8377	F120181122_PF_meso_Human_pool3.raw	2	2	P29317	Oxidation (M)	M5:Oxidation (M):1000.00	P29317|EPHA2_HUMAN	Ephrin type-A receptor 2 (EC 2.7.10.1) (Epithelial cell kinase) (Tyrosine-protein kinase receptor ECK)	EPHA2 ECK	Protein in T_Antigen								P29317	EPHA2_HUMAN
M(+15.99)ELQAARAC(+119.00)F	MELQAARACF	No	39.79	1273.53	10	1.5	637.773	2	38.0978	36100	131000	9949	F120181122_PF_meso_Human_pool5.raw	1	1	P29317	Cysteinylation; Oxidation (M)	M1:Oxidation (M):1000.00;C9:Cysteinylation:1000.00	P29317|EPHA2_HUMAN	Ephrin type-A receptor 2 (EC 2.7.10.1) (Epithelial cell kinase) (Tyrosine-protein kinase receptor ECK)	EPHA2 ECK	Protein in T_Antigen								P29317	EPHA2_HUMAN
AESDLDYGTNF	AESDLDYGTNF	No	95.89	1230.5	11	0.6	616.261	2	67.9793	1270000	8740000	21795	F120181122_PF_meso_Human_pool4.raw	3	3	P29317			P29317|EPHA2_HUMAN	Ephrin type-A receptor 2 (EC 2.7.10.1) (Epithelial cell kinase) (Tyrosine-protein kinase receptor ECK)	EPHA2 ECK	Protein in T_Antigen								P29317	EPHA2_HUMAN
EEITGYLY	EEITGYLY	No	47.53	986.46	8	2.5	987.469	1	74.7318	719000	2930000	24464	F120181122_PF_meso_Human_pool8.raw	1	1	P04626			P04626|ERBB2_HUMAN	Receptor tyrosine-protein kinase erbB-2 (EC 2.7.10.1) (Metastatic lymph node gene 19 protein) (MLN 19) (Proto-oncogene Neu) (Proto-oncogene c-ErbB-2) (Tyrosine kinase-type cell surface receptor HER2) (p185erbB2) (CD antigen CD340)	ERBB2 HER2 MLN19 NEU NGL	Protein in T_Antigen								P04626	ERBB2_HUMAN
KNNQLALTL	KNNQLALTL	No	31.83	1013.59	9	1.8	507.803	2	56.9277	6000	63700	17422	F120181122_PF_meso_Human_pool6.raw	1	1	P04626			P04626|ERBB2_HUMAN	Receptor tyrosine-protein kinase erbB-2 (EC 2.7.10.1) (Metastatic lymph node gene 19 protein) (MLN 19) (Proto-oncogene Neu) (Proto-oncogene c-ErbB-2) (Tyrosine kinase-type cell surface receptor HER2) (p185erbB2) (CD antigen CD340)	ERBB2 HER2 MLN19 NEU NGL	Protein in T_Antigen								P04626	ERBB2_HUMAN
EEYLVPQQGF	EEYLVPQQGF	No	110.41	1208.57	10	2.2	1209.58	1	76.4551	2450000	14900000	25127	F120181122_PF_meso_Human_pool8.raw	4	4	P04626			P04626|ERBB2_HUMAN	Receptor tyrosine-protein kinase erbB-2 (EC 2.7.10.1) (Metastatic lymph node gene 19 protein) (MLN 19) (Proto-oncogene Neu) (Proto-oncogene c-ErbB-2) (Tyrosine kinase-type cell surface receptor HER2) (p185erbB2) (CD antigen CD340)	ERBB2 HER2 MLN19 NEU NGL	Protein in T_Antigen								P04626	ERBB2_HUMAN
EEYLVPQQGFF	EEYLVPQQGFF	No	88.18	1355.64	11	3.9	678.83	2	95.6511	20500	117000	32780	F120181122_PF_meso_Human_pool8.raw	1	1	P04626			P04626|ERBB2_HUMAN	Receptor tyrosine-protein kinase erbB-2 (EC 2.7.10.1) (Metastatic lymph node gene 19 protein) (MLN 19) (Proto-oncogene Neu) (Proto-oncogene c-ErbB-2) (Tyrosine kinase-type cell surface receptor HER2) (p185erbB2) (CD antigen CD340)	ERBB2 HER2 MLN19 NEU NGL	Protein in T_Antigen								P04626	ERBB2_HUMAN
PLHVPVPR	PLHVPVPR	No	105.01	913.55	8	1.3	457.784	2	47.115	382000	1420000	14111	F120181122_PF_meso_Human_pool3.raw	5	5	P41212			P41212|ETV6_HUMAN	Transcription factor ETV6 (ETS translocation variant 6) (ETS-related protein Tel1) (Tel)	ETV6 TEL TEL1	Protein in T_Antigen								P41212	ETV6_HUMAN
STPLHVPVPR	STPLHVPVPR	No	27.1	1101.63	10	4	551.826	2	47.1095	74500	310000	13736	F120181122_PF_meso_Human_pool3.raw	1	1	P41212			P41212|ETV6_HUMAN	Transcription factor ETV6 (ETS translocation variant 6) (ETS-related protein Tel1) (Tel)	ETV6 TEL TEL1	Protein in T_Antigen								P41212	ETV6_HUMAN
EEEEEGAVRW	EEEEEGAVRW	No	88.7	1232.53	10	1.2	617.275	2	44.1779	152000	993000	12753	F120181122_PF_meso_Human_pool3.raw	2	2	Q9NYF3			Q9NYF3|FA53C_HUMAN	Protein FAM53C	FAM53C C5orf6	Protein in T_Antigen								Q9NYF3	FA53C_HUMAN
TEYTFTHL	TEYTFTHL	No	106.22	1010.47	8	3.4	506.244	2	52.6222	716000	2720000	15727	F120181122_PF_meso_Human_pool8.raw	2	2	Q53EP0			Q53EP0|FND3B_HUMAN	Fibronectin type III domain-containing protein 3B (Factor for adipocyte differentiation 104) (HCV NS5A-binding protein 37)	FNDC3B FAD104 NS5ABP37 UNQ2421/PRO4979/PRO34274	Protein in T_Antigen								Q53EP0	FND3B_HUMAN
AAAGPQSLK	AAAGPQSLK	No	36.41	841.466	9	0.8	421.742	2	21.9669	111000	371000	3867	F120181122_PF_meso_Human_pool3.raw	1	1	Q53EP0			Q53EP0|FND3B_HUMAN	Fibronectin type III domain-containing protein 3B (Factor for adipocyte differentiation 104) (HCV NS5A-binding protein 37)	FNDC3B FAD104 NS5ABP37 UNQ2421/PRO4979/PRO34274	Protein in T_Antigen								Q53EP0	FND3B_HUMAN
AEDGTLQC(+119.00)I	AEDGTLQCI	No	74.03	1067.43	9	2.7	534.722	2	47.3037	689000	3370000	13373	F120181122_PF_meso_Human_pool9.raw	2	2	Q53EP0	Cysteinylation	C8:Cysteinylation:1000.00	Q53EP0|FND3B_HUMAN	Fibronectin type III domain-containing protein 3B (Factor for adipocyte differentiation 104) (HCV NS5A-binding protein 37)	FNDC3B FAD104 NS5ABP37 UNQ2421/PRO4979/PRO34274	Protein in T_Antigen								Q53EP0	FND3B_HUMAN
GEQEIIPFY	GEQEIIPFY	No	51.26	1094.53	9	0.5	1095.54	1	88.6579	328000	1170000	30059	F120181122_PF_meso_Human_pool5.raw	1	1	Q53EP0			Q53EP0|FND3B_HUMAN	Fibronectin type III domain-containing protein 3B (Factor for adipocyte differentiation 104) (HCV NS5A-binding protein 37)	FNDC3B FAD104 NS5ABP37 UNQ2421/PRO4979/PRO34274	Protein in T_Antigen								Q53EP0	FND3B_HUMAN
GSLDDPKM(+15.99)K	GSLDDPKMK	No	94.59	1005.48	9	1	503.749	2	19.016	81100	891000	2435	F120181122_PF_meso_Human_pool4.raw	1	1	Q53EP0	Oxidation (M)	M8:Oxidation (M):1000.00	Q53EP0|FND3B_HUMAN	Fibronectin type III domain-containing protein 3B (Factor for adipocyte differentiation 104) (HCV NS5A-binding protein 37)	FNDC3B FAD104 NS5ABP37 UNQ2421/PRO4979/PRO34274	Protein in T_Antigen								Q53EP0	FND3B_HUMAN
IEKPQVSNI	IEKPQVSNI	No	98.91	1026.57	9	2.7	514.294	2	35.4257	387000	1500000	8724	F120181122_PF_meso_Human_pool9.raw	1	1	Q53EP0			Q53EP0|FND3B_HUMAN	Fibronectin type III domain-containing protein 3B (Factor for adipocyte differentiation 104) (HCV NS5A-binding protein 37)	FNDC3B FAD104 NS5ABP37 UNQ2421/PRO4979/PRO34274	Protein in T_Antigen								Q53EP0	FND3B_HUMAN
LSFPYSYEV	LSFPYSYEV	No	21.2	1103.52	9	0.8	1104.53	1	86.056	2590000	8540000	28940	F120181122_PF_meso_Human_pool4.raw	1	1	Q53EP0			Q53EP0|FND3B_HUMAN	Fibronectin type III domain-containing protein 3B (Factor for adipocyte differentiation 104) (HCV NS5A-binding protein 37)	FNDC3B FAD104 NS5ABP37 UNQ2421/PRO4979/PRO34274	Protein in T_Antigen								Q53EP0	FND3B_HUMAN
QVIEDSTGV	QVIEDSTGV	No	90.54	946.461	9	0.8	474.239	2	42.7359	4930000	25500000	11799	F120181122_PF_meso_Human_pool6.raw	3	3	Q53EP0			Q53EP0|FND3B_HUMAN	Fibronectin type III domain-containing protein 3B (Factor for adipocyte differentiation 104) (HCV NS5A-binding protein 37)	FNDC3B FAD104 NS5ABP37 UNQ2421/PRO4979/PRO34274	Protein in T_Antigen								Q53EP0	FND3B_HUMAN
IEDSTGVRRV	IEDSTGVRRV	No	76.54	1130.6	10	0.8	566.311	2	22.5256	1190000	8500000	3822	F120181122_PF_meso_Human_pool5.raw	1	1	Q53EP0			Q53EP0|FND3B_HUMAN	Fibronectin type III domain-containing protein 3B (Factor for adipocyte differentiation 104) (HCV NS5A-binding protein 37)	FNDC3B FAD104 NS5ABP37 UNQ2421/PRO4979/PRO34274	Protein in T_Antigen								Q53EP0	FND3B_HUMAN
NEIGAGPFSQF	NEIGAGPFSQF	No	106.67	1165.54	11	1.3	583.78	2	82.5954	583000	3200000	27785	F120181122_PF_meso_Human_pool3.raw	5	5	Q53EP0			Q53EP0|FND3B_HUMAN	Fibronectin type III domain-containing protein 3B (Factor for adipocyte differentiation 104) (HCV NS5A-binding protein 37)	FNDC3B FAD104 NS5ABP37 UNQ2421/PRO4979/PRO34274	Protein in T_Antigen								Q53EP0	FND3B_HUMAN
RVQDILSGIEK	RVQDILSGIEK	No	47.42	1256.71	11	3	629.364	2	74.8182	1190000	2280000	26333	F120181122_PF_meso_Human_pool7.raw	5	5	Q53EP0			Q53EP0|FND3B_HUMAN	Fibronectin type III domain-containing protein 3B (Factor for adipocyte differentiation 104) (HCV NS5A-binding protein 37)	FNDC3B FAD104 NS5ABP37 UNQ2421/PRO4979/PRO34274	Protein in T_Antigen								Q53EP0	FND3B_HUMAN
NLLDNLNLL	NLLDNLNLL	No	37.81	1040.59	9	1	1041.6	1	84.1497	813000	3630000	28164	F120181122_PF_meso_Human_pool4.raw	2	2	Q12778			Q12778|FOXO1_HUMAN	Forkhead box protein O1 (Forkhead box protein O1A) (Forkhead in rhabdomyosarcoma)	FOXO1 FKHR FOXO1A	Protein in T_Antigen								Q12778	FOXO1_HUMAN
SSM(+15.99)SPLPQM	SSMSPLPQM	No	81.17	992.431	9	1.8	497.224	2	55.7319	32800	134000	17050	F120181122_PF_meso_Human_pool6.raw	1	1	Q12778	Oxidation (M)	M3:Oxidation (M):17.45	Q12778|FOXO1_HUMAN	Forkhead box protein O1 (Forkhead box protein O1A) (Forkhead in rhabdomyosarcoma)	FOXO1 FKHR FOXO1A	Protein in T_Antigen								Q12778	FOXO1_HUMAN
GEIETLDDY	GEIETLDDY	No	81.16	1053.45	9	0.7	527.734	2	63.8188	205000	901000	20171	F120181122_PF_meso_Human_pool4.raw	1	1	Q6Y7W6			Q6Y7W6|GGYF2_HUMAN	GRB10-interacting GYF protein 2 (PERQ amino acid-rich with GYF domain-containing protein 2) (Trinucleotide repeat-containing gene 15 protein)	GIGYF2 KIAA0642 PERQ2 TNRC15	Protein in T_Antigen								Q6Y7W6	GGYF2_HUMAN
KEVESPYEV	KEVESPYEV	No	50.11	1078.52	9	2.4	540.268	2	35.731	127000	579000	8848	F120181122_PF_meso_Human_pool9.raw	1	1	Q6Y7W6			Q6Y7W6|GGYF2_HUMAN	GRB10-interacting GYF protein 2 (PERQ amino acid-rich with GYF domain-containing protein 2) (Trinucleotide repeat-containing gene 15 protein)	GIGYF2 KIAA0642 PERQ2 TNRC15	Protein in T_Antigen								Q6Y7W6	GGYF2_HUMAN
M(+15.99)ENSLPAKV	MENSLPAKV	No	102.32	1003.5	9	2.3	502.759	2	30.4428	111000	746000	6705	F120181122_PF_meso_Human_pool9.raw	1	1	Q6Y7W6	Oxidation (M)	M1:Oxidation (M):1000.00	Q6Y7W6|GGYF2_HUMAN	GRB10-interacting GYF protein 2 (PERQ amino acid-rich with GYF domain-containing protein 2) (Trinucleotide repeat-containing gene 15 protein)	GIGYF2 KIAA0642 PERQ2 TNRC15	Protein in T_Antigen								Q6Y7W6	GGYF2_HUMAN
SVNASSERL	SVNASSERL	No	108.57	961.483	9	0.8	481.75	2	25.5144	193000	1360000	4977	F120181122_PF_meso_Human_pool6.raw	1	1	Q6Y7W6			Q6Y7W6|GGYF2_HUMAN	GRB10-interacting GYF protein 2 (PERQ amino acid-rich with GYF domain-containing protein 2) (Trinucleotide repeat-containing gene 15 protein)	GIGYF2 KIAA0642 PERQ2 TNRC15	Protein in T_Antigen								Q6Y7W6	GGYF2_HUMAN
SVNSAAVLR	SVNSAAVLR	No	91.85	915.514	9	2.1	458.765	2	28.5706	57400	438000	6238	F120181122_PF_meso_Human_pool7.raw	1	1	Q6Y7W6			Q6Y7W6|GGYF2_HUMAN	GRB10-interacting GYF protein 2 (PERQ amino acid-rich with GYF domain-containing protein 2) (Trinucleotide repeat-containing gene 15 protein)	GIGYF2 KIAA0642 PERQ2 TNRC15	Protein in T_Antigen								Q6Y7W6	GGYF2_HUMAN
ATLSLAEIQK	ATLSLAEIQK	No	103.28	1072.61	10	0.8	537.315	2	48.9172	86900	336000	14299	F120181122_PF_meso_Human_pool5.raw	1	1	Q6Y7W6			Q6Y7W6|GGYF2_HUMAN	GRB10-interacting GYF protein 2 (PERQ amino acid-rich with GYF domain-containing protein 2) (Trinucleotide repeat-containing gene 15 protein)	GIGYF2 KIAA0642 PERQ2 TNRC15	Protein in T_Antigen								Q6Y7W6	GGYF2_HUMAN
VTAVASLLK	VTAVASLLK	No	94.86	900.564	9	2.5	451.291	2	47.7122	73200	318000	13753	F120181122_PF_meso_Human_pool7.raw	1	1	P51810			P51810|GP143_HUMAN	G-protein coupled receptor 143 (Ocular albinism type 1 protein)	GPR143 OA1	Protein in T_Antigen								P51810	GP143_HUMAN
AARLPLDAA	AARLPLDAA	No	106.17	896.508	9	0.5	449.263	2	40.183	701000	3890000	11206	F120181122_PF_meso_Human_pool3.raw	4	4	Q14956			Q14956|GPNMB_HUMAN	Transmembrane glycoprotein NMB (Hematopoietic growth factor inducible neurokinin-1 type)	GPNMB HGFIN NMB UNQ1725/PRO9925	Protein in T_Antigen								Q14956	GPNMB_HUMAN
TLGPQLM(+15.99)EV	TLGPQLMEV	No	107.67	1002.51	9	1.1	502.262	2	61.1917	489000	1770000	18064	F120181122_PF_meso_Human_pool1.raw	2	2	Q14956	Oxidation (M)	M7:Oxidation (M):1000.00	Q14956|GPNMB_HUMAN	Transmembrane glycoprotein NMB (Hematopoietic growth factor inducible neurokinin-1 type)	GPNMB HGFIN NMB UNQ1725/PRO9925	Protein in T_Antigen								Q14956	GPNMB_HUMAN
MPKDIQLA	MPKDIQLA	No	73.43	914.49	8	2.9	915.5	1	58.764	1100000	1470000	18046	F120181122_PF_meso_Human_pool7.raw	1	1	P84243			P84243|H33_HUMAN;P68431|H31_HUMAN	Histone H3.3	H3F3A H3.3A H3F3 PP781; H3F3B H3.3B	Protein in T_Antigen								P84243	H33_HUMAN
PKDIQLAR	PKDIQLAR	No	98.21	939.55	8	0.6	470.784	2	36.257	2770000	11400000	9261	F120181122_PF_meso_Human_pool5.raw	11	11	P84243			P84243|H33_HUMAN;P68431|H31_HUMAN	Histone H3.3	H3F3A H3.3A H3F3 PP781; H3F3B H3.3B	Protein in T_Antigen								P84243	H33_HUMAN
SEAYLVGL	SEAYLVGL	No	81.69	850.444	8	1.6	851.454	1	77.6346	1030000	4290000	24545	F120181122_PF_meso_Human_pool1.raw	1	1	P84243			P84243|H33_HUMAN	Histone H3.3	H3F3A H3.3A H3F3 PP781; H3F3B H3.3B	Protein in T_Antigen								P84243	H33_HUMAN
M(+15.99)PKDIQLAR	MPKDIQLAR	No	111.3	1086.59	9	0.7	544.302	2	36.257	2580000	20400000	9308	F120181122_PF_meso_Human_pool5.raw	4	4	P84243	Oxidation (M)	M1:Oxidation (M):1000.00	P84243|H33_HUMAN;P68431|H31_HUMAN	Histone H3.3	H3F3A H3.3A H3F3 PP781; H3F3B H3.3B	Protein in T_Antigen								P84243	H33_HUMAN
QEASEAYLV	QEASEAYLV	No	106.38	1008.48	9	0.4	505.247	2	57.4391	843000	7990000	17954	F120181122_PF_meso_Human_pool3.raw	2	2	P84243			P84243|H33_HUMAN;P0DPK5|H3Y2_HUMAN;P0DPK2|H3Y1_HUMAN	Histone H3.3	H3F3A H3.3A H3F3 PP781; H3F3B H3.3B	Protein in T_Antigen								P84243	H33_HUMAN
IM(+15.99)PKDIQLAR	IMPKDIQLAR	No	108.99	1199.67	10	1.2	600.844	2	36.0762	339000	2070000	9213	F120181122_PF_meso_Human_pool5.raw	3	3	P84243	Oxidation (M)	M2:Oxidation (M):1000.00	P84243|H33_HUMAN;P68431|H31_HUMAN	Histone H3.3	H3F3A H3.3A H3F3 PP781; H3F3B H3.3B	Protein in T_Antigen								P84243	H33_HUMAN
TELLIRKLPF	TELLIRKLPF	No	108.97	1228.75	10	2.1	615.386	2	110.352	253000	647000	25795	F120181122_PF_meso_Human_pool10.raw	5	5	P84243			P84243|H33_HUMAN;P68431|H31_HUMAN	Histone H3.3	H3F3A H3.3A H3F3 PP781; H3F3B H3.3B	Protein in T_Antigen								P84243	H33_HUMAN
K(+42.01)SAPSTGGVK(+42.01)K	KSAPSTGGVKK	No	28.24	1142.63	11	0.8	572.324	2	24.3937	122000	1120000	4817	F120181122_PF_meso_Human_pool3.raw	2	2	P84243	Acetylation (K); Acetylation (N-term)	K1:Acetylation (N-term):1000.00;K10:Acetylation (K):0.00	P84243|H33_HUMAN	Histone H3.3	H3F3A H3.3A H3F3 PP781; H3F3B H3.3B	Protein in T_Antigen								P84243	H33_HUMAN
SQSNMM(+15.99)LYK	SQSNMMLYK	No	34.59	1116.49	9	0	559.256	2	30.2798			5798	F120181122_PF_meso_Human_pool1.raw	1	1	Q68CZ6	Oxidation (M)	M6:Oxidation (M):14.02	Q68CZ6|HAUS3_HUMAN	HAUS augmin-like complex subunit 3	HAUS3 C4orf15	Protein in T_Antigen								Q68CZ6	HAUS3_HUMAN
AEAGRNVM(+15.99)V	AEAGRNVMV	No	102.26	961.465	9	2.1	481.741	2	23.7247	29700	224000	4311	F120181122_PF_meso_Human_pool7.raw	1	1	Q15751	Oxidation (M)	M8:Oxidation (M):1000.00	Q15751|HERC1_HUMAN	Probable E3 ubiquitin-protein ligase HERC1 (EC 2.3.2.26) (HECT domain and RCC1-like domain-containing protein 1) (HECT-type E3 ubiquitin transferase HERC1) (p532) (p619)	HERC1	Protein in T_Antigen								Q15751	HERC1_HUMAN
AEILM(+15.99)KTLL	AEILMKTLL	No	106.53	1046.6	9	2.3	524.311	2	56.087	122000	369000	16986	F120181122_PF_meso_Human_pool8.raw	1	1	Q15751	Oxidation (M)	M5:Oxidation (M):1000.00	Q15751|HERC1_HUMAN	Probable E3 ubiquitin-protein ligase HERC1 (EC 2.3.2.26) (HECT domain and RCC1-like domain-containing protein 1) (HECT-type E3 ubiquitin transferase HERC1) (p532) (p619)	HERC1	Protein in T_Antigen								Q15751	HERC1_HUMAN
ATAEVGYNR	ATAEVGYNR	No	105.48	979.472	9	-0.2	490.745	2	22.9435	69200	635000	4259	F120181122_PF_meso_Human_pool3.raw	2	2	Q15751			Q15751|HERC1_HUMAN	Probable E3 ubiquitin-protein ligase HERC1 (EC 2.3.2.26) (HECT domain and RCC1-like domain-containing protein 1) (HECT-type E3 ubiquitin transferase HERC1) (p532) (p619)	HERC1	Protein in T_Antigen								Q15751	HERC1_HUMAN
GVSPVIDEL	GVSPVIDEL	No	85.06	927.491	9	2.5	928.501	1	74.4153	8160000	31900000	24188	F120181122_PF_meso_Human_pool9.raw	1	1	Q15751			Q15751|HERC1_HUMAN	Probable E3 ubiquitin-protein ligase HERC1 (EC 2.3.2.26) (HECT domain and RCC1-like domain-containing protein 1) (HECT-type E3 ubiquitin transferase HERC1) (p532) (p619)	HERC1	Protein in T_Antigen								Q15751	HERC1_HUMAN
SENSQPAHL	SENSQPAHL	No	72.13	981.452	9	1.3	491.735	2	23.542	42100	400000	4251	F120181122_PF_meso_Human_pool5.raw	1	1	Q15751			Q15751|HERC1_HUMAN	Probable E3 ubiquitin-protein ligase HERC1 (EC 2.3.2.26) (HECT domain and RCC1-like domain-containing protein 1) (HECT-type E3 ubiquitin transferase HERC1) (p532) (p619)	HERC1	Protein in T_Antigen								Q15751	HERC1_HUMAN
SSSVALLHK	SSSVALLHK	No	109.91	940.534	9	2.1	471.275	2	25.1821	64700	371000	4825	F120181122_PF_meso_Human_pool8.raw	1	1	Q15751			Q15751|HERC1_HUMAN	Probable E3 ubiquitin-protein ligase HERC1 (EC 2.3.2.26) (HECT domain and RCC1-like domain-containing protein 1) (HECT-type E3 ubiquitin transferase HERC1) (p532) (p619)	HERC1	Protein in T_Antigen								Q15751	HERC1_HUMAN
TESGEVFSW	TESGEVFSW	No	92.15	1040.45	9	1.1	1041.46	1	79.7951	872000	3680000	26912	F120181122_PF_meso_Human_pool2.raw	1	1	Q15751			Q15751|HERC1_HUMAN	Probable E3 ubiquitin-protein ligase HERC1 (EC 2.3.2.26) (HECT domain and RCC1-like domain-containing protein 1) (HECT-type E3 ubiquitin transferase HERC1) (p532) (p619)	HERC1	Protein in T_Antigen								Q15751	HERC1_HUMAN
TVPDEIQEV	TVPDEIQEV	No	57.58	1028.5	9	1	1029.51	1	57.0641	5660000	23000000	17878	F120181122_PF_meso_Human_pool2.raw	3	3	Q15751			Q15751|HERC1_HUMAN	Probable E3 ubiquitin-protein ligase HERC1 (EC 2.3.2.26) (HECT domain and RCC1-like domain-containing protein 1) (HECT-type E3 ubiquitin transferase HERC1) (p532) (p619)	HERC1	Protein in T_Antigen								Q15751	HERC1_HUMAN
GEADAQNITV	GEADAQNITV	No	94.15	1016.48	10	2.9	509.248	2	45.6234	369000	1660000	12926	F120181122_PF_meso_Human_pool7.raw	1	1	Q15751			Q15751|HERC1_HUMAN	Probable E3 ubiquitin-protein ligase HERC1 (EC 2.3.2.26) (HECT domain and RCC1-like domain-containing protein 1) (HECT-type E3 ubiquitin transferase HERC1) (p532) (p619)	HERC1	Protein in T_Antigen								Q15751	HERC1_HUMAN
GTYADKLSPK	GTYADKLSPK	No	111.46	1078.57	10	1.6	540.292	2	25.1293	259000	1410000	4865	F120181122_PF_meso_Human_pool5.raw	2	2	Q15751			Q15751|HERC1_HUMAN	Probable E3 ubiquitin-protein ligase HERC1 (EC 2.3.2.26) (HECT domain and RCC1-like domain-containing protein 1) (HECT-type E3 ubiquitin transferase HERC1) (p532) (p619)	HERC1	Protein in T_Antigen								Q15751	HERC1_HUMAN
SEDRPFAVGY	SEDRPFAVGY	No	111.47	1139.52	10	-0.4	570.771	2	51.296	3420000	25100000	15341	F120181122_PF_meso_Human_pool5.raw	3	3	Q15751			Q15751|HERC1_HUMAN	Probable E3 ubiquitin-protein ligase HERC1 (EC 2.3.2.26) (HECT domain and RCC1-like domain-containing protein 1) (HECT-type E3 ubiquitin transferase HERC1) (p532) (p619)	HERC1	Protein in T_Antigen								Q15751	HERC1_HUMAN
GSSEATALRPK	GSSEATALRPK	No	95.86	1115.59	11	0.5	558.806	2	21.1791	16900	131000	3289	F120181122_PF_meso_Human_pool4.raw	1	1	Q15751			Q15751|HERC1_HUMAN	Probable E3 ubiquitin-protein ligase HERC1 (EC 2.3.2.26) (HECT domain and RCC1-like domain-containing protein 1) (HECT-type E3 ubiquitin transferase HERC1) (p532) (p619)	HERC1	Protein in T_Antigen								Q15751	HERC1_HUMAN
GVSPVIDELQK	GVSPVIDELQK	No	109.39	1183.64	11	0.4	592.831	2	51.7578	58800	318000	15483	F120181122_PF_meso_Human_pool5.raw	1	1	Q15751			Q15751|HERC1_HUMAN	Probable E3 ubiquitin-protein ligase HERC1 (EC 2.3.2.26) (HECT domain and RCC1-like domain-containing protein 1) (HECT-type E3 ubiquitin transferase HERC1) (p532) (p619)	HERC1	Protein in T_Antigen								Q15751	HERC1_HUMAN
KNLELIQ(+0.98)TRSS	KNLELIQTRSS	No	78.14	1288.7	11	-0.7	645.357	2	60.5394	35400	68800	19038	F120181122_PF_meso_Human_pool6.raw	1	1	Q15751	Deamidation (NQ)	Q7:Deamidation (NQ):17.91	Q15751|HERC1_HUMAN	Probable E3 ubiquitin-protein ligase HERC1 (EC 2.3.2.26) (HECT domain and RCC1-like domain-containing protein 1) (HECT-type E3 ubiquitin transferase HERC1) (p532) (p619)	HERC1	Protein in T_Antigen								Q15751	HERC1_HUMAN
GEVDSSTLL	GEVDSSTLL	No	81.96	919.45	9	1.3	920.461	1	61.3677	409000	1850000	19231	F120181122_PF_meso_Human_pool4.raw	1	1	Q92619			Q92619|HMHA1_HUMAN	Rho GTPase-activating protein 45 [Cleaved into: Minor histocompatibility antigen HA-1 (mHag HA-1)]	ARHGAP45 HMHA1 KIAA0223	Protein in T_Antigen								Q92619	HMHA1_HUMAN
STATKTLDK	STATKTLDK	No	103.62	963.524	9	0	482.77	2	18.8413	43400	991000	2673	F120181122_PF_meso_Human_pool2.raw	1	1	Q92619			Q92619|HMHA1_HUMAN	Rho GTPase-activating protein 45 [Cleaved into: Minor histocompatibility antigen HA-1 (mHag HA-1)]	ARHGAP45 HMHA1 KIAA0223	Protein in T_Antigen								Q92619	HMHA1_HUMAN
TAAGTLIAK	TAAGTLIAK	No	93.57	844.502	9	2.3	423.259	2	27.5741	287000	1830000	5817	F120181122_PF_meso_Human_pool7.raw	2	2	Q92619			Q92619|HMHA1_HUMAN	Rho GTPase-activating protein 45 [Cleaved into: Minor histocompatibility antigen HA-1 (mHag HA-1)]	ARHGAP45 HMHA1 KIAA0223	Protein in T_Antigen								Q92619	HMHA1_HUMAN
SAAGFPLSGA	SAAGFPLSGA	No	87.86	876.434	10	1.3	877.444	1	62.3975	7900000	22800000	19592	F120181122_PF_meso_Human_pool6.raw	2	2	Q92619			Q92619|HMHA1_HUMAN	Rho GTPase-activating protein 45 [Cleaved into: Minor histocompatibility antigen HA-1 (mHag HA-1)]	ARHGAP45 HMHA1 KIAA0223	Protein in T_Antigen								Q92619	HMHA1_HUMAN
GEVDSSTLLAV	GEVDSSTLLAV	No	95.26	1089.56	11	2.6	545.786	2	76.7583	2990000	13100000	25297	F120181122_PF_meso_Human_pool8.raw	2	2	Q92619			Q92619|HMHA1_HUMAN	Rho GTPase-activating protein 45 [Cleaved into: Minor histocompatibility antigen HA-1 (mHag HA-1)]	ARHGAP45 HMHA1 KIAA0223	Protein in T_Antigen								Q92619	HMHA1_HUMAN
KITDLQNQL	KITDLQNQL	No	106.51	1071.59	9	1.4	536.806	2	47.115	810000	6910000	13793	F120181122_PF_meso_Human_pool3.raw	3	3	O75330			O75330|HMMR_HUMAN	Hyaluronan mediated motility receptor (Intracellular hyaluronic acid-binding protein) (Receptor for hyaluronan-mediated motility) (CD antigen CD168)	HMMR IHABP RHAMM	Protein in T_Antigen								O75330	HMMR_HUMAN
AELTEEINKW	AELTEEINKW	No	110.32	1231.61	10	1.7	616.813	2	59.6781	2990000	19400000	18454	F120181122_PF_meso_Human_pool8.raw	7	7	O75330			O75330|HMMR_HUMAN	Hyaluronan mediated motility receptor (Intracellular hyaluronic acid-binding protein) (Receptor for hyaluronan-mediated motility) (CD antigen CD168)	HMMR IHABP RHAMM	Protein in T_Antigen								O75330	HMMR_HUMAN
TQAENAEFM(+15.99)	TQAENAEFM	No	112.21	1055.42	9	1.4	528.721	2	34.0143	36100	125000	7255	F120181122_PF_meso_Human_pool1.raw	1	1	P09601	Oxidation (M)	M9:Oxidation (M):1000.00	P09601|HMOX1_HUMAN	Heme oxygenase 1 (HO-1) (EC 1.14.14.18)	HMOX1 HO HO1	Protein in T_Antigen								P09601	HMOX1_HUMAN
AVDRAITH	AVDRAITH	No	105.04	881.472	8	0.3	441.744	2	26.9967	46600	230000	5555	F120181122_PF_meso_Human_pool6.raw	1	1	P14866			P14866|HNRPL_HUMAN	Heterogeneous nuclear ribonucleoprotein L (hnRNP L)	HNRNPL HNRPL P/OKcl.14	Protein in T_Antigen								P14866	HNRPL_HUMAN
EYAKPTRL	EYAKPTRL	No	111.4	976.534	8	0.8	489.276	2	55.7115	13100000	87400000	15156	F120181122_PF_meso_Human_pool1.raw	41	41	P14866			P14866|HNRPL_HUMAN	Heterogeneous nuclear ribonucleoprotein L (hnRNP L)	HNRNPL HNRPL P/OKcl.14	Protein in T_Antigen								P14866	HNRPL_HUMAN
ADSPVLM(+15.99)VY	ADSPVLMVY	No	112.64	1009.48	9	0.8	1010.49	1	69.2378	466000	1750000	21232	F120181122_PF_meso_Human_pool1.raw	1	1	P14866	Oxidation (M)	M7:Oxidation (M):1000.00	P14866|HNRPL_HUMAN	Heterogeneous nuclear ribonucleoprotein L (hnRNP L)	HNRNPL HNRPL P/OKcl.14	Protein in T_Antigen								P14866	HNRPL_HUMAN
GLIDGVVEA	GLIDGVVEA	No	42.18	871.465	9	1	872.475	1	74.1136	9310000	38300000	24215	F120181122_PF_meso_Human_pool6.raw	1	1	P14866			P14866|HNRPL_HUMAN	Heterogeneous nuclear ribonucleoprotein L (hnRNP L)	HNRNPL HNRPL P/OKcl.14	Protein in T_Antigen								P14866	HNRPL_HUMAN
ISYVVVM(+15.99)PK	ISYVVVMPK	No	106.57	1050.58	9	2.8	526.298	2	43.1471			11980	F120181122_PF_meso_Human_pool7.raw	1	1	P14866	Oxidation (M)	M7:Oxidation (M):1000.00	P14866|HNRPL_HUMAN	Heterogeneous nuclear ribonucleoprotein L (hnRNP L)	HNRNPL HNRPL P/OKcl.14	Protein in T_Antigen								P14866	HNRPL_HUMAN
QEFGPISYV	QEFGPISYV	No	99.08	1038.5	9	1	520.26	2	80.6097	3560000	21600000	27155	F120181122_PF_meso_Human_pool2.raw	4	4	P14866			P14866|HNRPL_HUMAN	Heterogeneous nuclear ribonucleoprotein L (hnRNP L)	HNRNPL HNRPL P/OKcl.14	Protein in T_Antigen								P14866	HNRPL_HUMAN
YAVDRAITH	YAVDRAITH	No	109.6	1044.54	9	0.6	523.276	2	26.9967	971000	7810000	5522	F120181122_PF_meso_Human_pool6.raw	2	2	P14866			P14866|HNRPL_HUMAN	Heterogeneous nuclear ribonucleoprotein L (hnRNP L)	HNRNPL HNRPL P/OKcl.14	Protein in T_Antigen								P14866	HNRPL_HUMAN
QEFGPISYVV	QEFGPISYVV	No	102.73	1137.57	10	4.3	569.795	2	89.4623	46100	190000	30338	F120181122_PF_meso_Human_pool7.raw	1	1	P14866			P14866|HNRPL_HUMAN	Heterogeneous nuclear ribonucleoprotein L (hnRNP L)	HNRNPL HNRPL P/OKcl.14	Protein in T_Antigen								P14866	HNRPL_HUMAN
YAVDRAITHL	YAVDRAITHL	No	86.97	1157.62	10	0.7	579.818	2	117.771	1850000	3760000	41803	F120181122_PF_meso_Human_pool6.raw	17	17	P14866			P14866|HNRPL_HUMAN	Heterogeneous nuclear ribonucleoprotein L (hnRNP L)	HNRNPL HNRPL P/OKcl.14	Protein in T_Antigen								P14866	HNRPL_HUMAN
GVVEADLVEAL	GVVEADLVEAL	No	22.59	1113.59	11	2	1114.6	1	90.2934	762000	1980000	30635	F120181122_PF_meso_Human_pool7.raw	1	1	P14866			P14866|HNRPL_HUMAN	Heterogeneous nuclear ribonucleoprotein L (hnRNP L)	HNRNPL HNRPL P/OKcl.14	Protein in T_Antigen								P14866	HNRPL_HUMAN
QEFGPISYVVV	QEFGPISYVVV	No	96.26	1236.64	11	1.4	619.329	2	95.7447	97800	265000	31750	F120181122_PF_meso_Human_pool1.raw	1	1	P14866			P14866|HNRPL_HUMAN	Heterogeneous nuclear ribonucleoprotein L (hnRNP L)	HNRNPL HNRPL P/OKcl.14	Protein in T_Antigen								P14866	HNRPL_HUMAN
Q(+0.98)TLPPLM(+15.99)EK	QTLPPLMEK	No	28.01	1072.55	9	0.3	537.283	2	35.4863	42400	220000	8949	F120181122_PF_meso_Human_pool4.raw	1	1	Q9Y251	Deamidation (NQ); Oxidation (M)	Q1:Deamidation (NQ):1000.00;M7:Oxidation (M):1000.00	Q9Y251|HPSE_HUMAN	Heparanase (EC 3.2.1.166) (Endo-glucoronidase) (Heparanase-1) (Hpa1) [Cleaved into: Heparanase 8 kDa subunit; Heparanase 50 kDa subunit]	HPSE HEP HPA HPA1 HPR1 HPSE1 HSE1	Protein in T_Antigen								Q9Y251	HPSE_HUMAN
AQIHDLVLV	AQIHDLVLV	No	104.38	1006.58	9	0.7	1007.59	1	76.304	15000000	101000000	25354	F120181122_PF_meso_Human_pool2.raw	51	51	P0DMV9			P0DMV9|HS71B_HUMAN;P0DMV8|HS71A_HUMAN	Heat shock 70 kDa protein 1B (Heat shock 70 kDa protein 2) (HSP70-2) (HSP70.2)	HSPA1B HSP72	Protein in T_Antigen								P0DMV9	HS71B_HUMAN
AEDEVQRERV	AEDEVQRERV	No	94.83	1229.6	10	0.9	615.809	2	21.7566	721000	5890000	3468	F120181122_PF_meso_Human_pool4.raw	3	3	P0DMV9			P0DMV9|HS71B_HUMAN;P0DMV8|HS71A_HUMAN	Heat shock 70 kDa protein 1B (Heat shock 70 kDa protein 2) (HSP70-2) (HSP70.2)	HSPA1B HSP72	Protein in T_Antigen								P0DMV9	HS71B_HUMAN
KEIAEAYLGY	KEIAEAYLGY	No	110.66	1155.58	10	1.1	578.8	2	64.1405	3170000	17100000	19882	F120181122_PF_meso_Human_pool6.raw	36	36	P0DMV9			P0DMV9|HS71B_HUMAN;P0DMV8|HS71A_HUMAN	Heat shock 70 kDa protein 1B (Heat shock 70 kDa protein 2) (HSP70-2) (HSP70.2)	HSPA1B HSP72	Protein in T_Antigen								P0DMV9	HS71B_HUMAN
KTVNELQNL	KTVNELQNL	No	39.66	1057.58	9	0.8	529.798	2	39.6406	331000	712000	10833	F120181122_PF_meso_Human_pool3.raw	1	1	O00425			O00425|IF2B3_HUMAN;Q9Y6M1|IF2B2_HUMAN;Q9NZI8|IF2B1_HUMAN	Insulin-like growth factor 2 mRNA-binding protein 3 (IGF2 mRNA-binding protein 3) (IMP-3) (IGF-II mRNA-binding protein 3) (KH domain-containing protein overexpressed in cancer) (hKOC) (VICKZ family member 3)	IGF2BP3 IMP3 KOC1 VICKZ3	Protein in T_Antigen	T000906	A*2402	Unclassified	listed as epitope in T_antigen				O00425	IF2B3_HUMAN
AEEEIM(+15.99)KKI	AEEEIMKKI	No	97.4	1105.57	9	1	553.794	2	23.9724	1960000	15400000	4768	F120181122_PF_meso_Human_pool3.raw	2	2	O00425	Oxidation (M)	M6:Oxidation (M):1000.00	O00425|IF2B3_HUMAN	Insulin-like growth factor 2 mRNA-binding protein 3 (IGF2 mRNA-binding protein 3) (IMP-3) (IGF-II mRNA-binding protein 3) (KH domain-containing protein overexpressed in cancer) (hKOC) (VICKZ family member 3)	IGF2BP3 IMP3 KOC1 VICKZ3	Protein in T_Antigen								O00425	IF2B3_HUMAN
IEQDTDTKI	IEQDTDTKI	No	82.53	1061.52	9	1.2	531.771	2	27.4007	550000	3280000	5738	F120181122_PF_meso_Human_pool5.raw	1	1	O00425			O00425|IF2B3_HUMAN	Insulin-like growth factor 2 mRNA-binding protein 3 (IGF2 mRNA-binding protein 3) (IMP-3) (IGF-II mRNA-binding protein 3) (KH domain-containing protein overexpressed in cancer) (hKOC) (VICKZ family member 3)	IGF2BP3 IMP3 KOC1 VICKZ3	Protein in T_Antigen								O00425	IF2B3_HUMAN
KIQEILTQV	KIQEILTQV	No	77.73	1070.63	9	2.1	536.325	2	59.7631	2370000	6030000	18373	F120181122_PF_meso_Human_pool7.raw	6	6	O00425			O00425|IF2B3_HUMAN	Insulin-like growth factor 2 mRNA-binding protein 3 (IGF2 mRNA-binding protein 3) (IMP-3) (IGF-II mRNA-binding protein 3) (KH domain-containing protein overexpressed in cancer) (hKOC) (VICKZ family member 3)	IGF2BP3 IMP3 KOC1 VICKZ3	Protein in T_Antigen								O00425	IF2B3_HUMAN
SETAVVNVTY	SETAVVNVTY	No	96.02	1081.53	10	1	541.774	2	58.2788	6810000	36000000	18374	F120181122_PF_meso_Human_pool2.raw	4	4	O00425			O00425|IF2B3_HUMAN;Q9NZI8|IF2B1_HUMAN	Insulin-like growth factor 2 mRNA-binding protein 3 (IGF2 mRNA-binding protein 3) (IMP-3) (IGF-II mRNA-binding protein 3) (KH domain-containing protein overexpressed in cancer) (hKOC) (VICKZ family member 3)	IGF2BP3 IMP3 KOC1 VICKZ3	Protein in T_Antigen								O00425	IF2B3_HUMAN
M(+15.99)TM(+15.99)DRPLSH	MTMDRPLSH	No	105.7	1118.48	9	2.3	560.251	2	19.2648	172000	1770000	2501	F120181122_PF_meso_Human_pool7.raw	2	2	Q9Y4H2	Oxidation (M); Oxidation (M)	M1:Oxidation (M):1000.00;M3:Oxidation (M):1000.00	Q9Y4H2|IRS2_HUMAN	Insulin receptor substrate 2 (IRS-2)	IRS2	Protein in T_Antigen								Q9Y4H2	IRS2_HUMAN
RLPPASAVATA	RLPPASAVATA	No	25.75	1052.6	11	1.6	527.307	2	33.9585	27600	65400	8344	F120181122_PF_meso_Human_pool7.raw	1	1	Q9Y4H2			Q9Y4H2|IRS2_HUMAN	Insulin receptor substrate 2 (IRS-2)	IRS2	Protein in T_Antigen								Q9Y4H2	IRS2_HUMAN
RVAS(+79.97)PTSGVKR	RVASPTSGVKR	No	44.57	1236.63	11	0.8	619.326	2	19.3086	132000	532000	2863	F120181122_PF_meso_Human_pool2.raw	1	1	Q9Y4H2	Phosphorylation (STY)	S4:Phosphorylation (STY):28.36	Q9Y4H2|IRS2_HUMAN	Insulin receptor substrate 2 (IRS-2)	IRS2	Protein in T_Antigen								Q9Y4H2	IRS2_HUMAN
M(+15.99)EHPSLGQL	MEHPSLGQL	No	27.89	1026.48	9	1	514.249	2	40.7129	46700	190000	11002	F120181122_PF_meso_Human_pool6.raw	1	1	P26012	Oxidation (M)	M1:Oxidation (M):1000.00	P26012|ITB8_HUMAN	Integrin beta-8	ITGB8	Protein in T_Antigen								P26012	ITB8_HUMAN
LAILDIVQA	LAILDIVQA	No	29.78	954.575	9	0.7	955.586	1	97.9599	1170000	6100000	33965	F120181122_PF_meso_Human_pool3.raw	2	2	Q14571			Q14571|ITPR2_HUMAN	Inositol 1,4,5-trisphosphate receptor type 2 (IP3 receptor isoform 2) (IP3R 2) (InsP3R2) (Type 2 inositol 1,4,5-trisphosphate receptor) (Type 2 InsP3 receptor)	ITPR2	Protein in T_Antigen								Q14571	ITPR2_HUMAN
QESVVPVRY	QESVVPVRY	No	89.06	1075.57	9	0.8	538.792	2	42.4071	343000	2360000	12021	F120181122_PF_meso_Human_pool2.raw	2	2	Q14571			Q14571|ITPR2_HUMAN	Inositol 1,4,5-trisphosphate receptor type 2 (IP3 receptor isoform 2) (IP3R 2) (InsP3R2) (Type 2 inositol 1,4,5-trisphosphate receptor) (Type 2 InsP3 receptor)	ITPR2	Protein in T_Antigen								Q14571	ITPR2_HUMAN
QPVFIQ(+0.98)LLQ	QPVFIQLLQ	No	26.47	1085.61	9	1.7	1086.62	1	103.586	105000	191000	35669	F120181122_PF_meso_Human_pool9.raw	1	1	Q14571	Deamidation (NQ)	Q6:Deamidation (NQ):0.00	Q14571|ITPR2_HUMAN	Inositol 1,4,5-trisphosphate receptor type 2 (IP3 receptor isoform 2) (IP3R 2) (InsP3R2) (Type 2 inositol 1,4,5-trisphosphate receptor) (Type 2 InsP3 receptor)	ITPR2	Protein in T_Antigen								Q14571	ITPR2_HUMAN
NEVM(+15.99)NLAHTF	NEVMNLAHTF	No	23.62	1190.54	10	-0.7	596.278	2	53.6306	29500	89900	16427	F120181122_PF_meso_Human_pool3.raw	1	1	Q14571	Oxidation (M)	M4:Oxidation (M):1000.00	Q14571|ITPR2_HUMAN	Inositol 1,4,5-trisphosphate receptor type 2 (IP3 receptor isoform 2) (IP3R 2) (InsP3R2) (Type 2 inositol 1,4,5-trisphosphate receptor) (Type 2 InsP3 receptor)	ITPR2	Protein in T_Antigen								Q14571	ITPR2_HUMAN
AVGVLSHNK	AVGVLSHNK	No	108.94	923.519	9	1	462.768	2	20.8825	14500	140000	3199	F120181122_PF_meso_Human_pool5.raw	1	1	Q9P2N6			Q9P2N6|KANL3_HUMAN	KAT8 regulatory NSL complex subunit 3 (NSL complex protein NSL3) (Non-specific lethal 3 homolog) (Serum inhibited-related protein) (Testis development protein PRTD)	KANSL3 KIAA1310 NSL3 PRTD SI1	Protein in T_Antigen								Q9P2N6	KANL3_HUMAN
EEHVNRTGW	EEHVNRTGW	No	110.49	1126.52	9	2.3	564.266	2	25.4235	1500000	8480000	4894	F120181122_PF_meso_Human_pool8.raw	11	11	Q9P2N6			Q9P2N6|KANL3_HUMAN	KAT8 regulatory NSL complex subunit 3 (NSL complex protein NSL3) (Non-specific lethal 3 homolog) (Serum inhibited-related protein) (Testis development protein PRTD)	KANSL3 KIAA1310 NSL3 PRTD SI1	Protein in T_Antigen								Q9P2N6	KANL3_HUMAN
SSQIGSSQLLK	SSQIGSSQLLK	No	113.6	1146.62	11	0.7	574.321	2	36.3389	729000	6400000	8272	F120181122_PF_meso_Human_pool1.raw	3	3	Q9P2N6			Q9P2N6|KANL3_HUMAN	KAT8 regulatory NSL complex subunit 3 (NSL complex protein NSL3) (Non-specific lethal 3 homolog) (Serum inhibited-related protein) (Testis development protein PRTD)	KANSL3 KIAA1310 NSL3 PRTD SI1	Protein in T_Antigen								Q9P2N6	KANL3_HUMAN
STPM(+15.99)PLYDNQK	STPMPLYDNQK	No	32.16	1308.6	11	3.4	655.312	2	27.7056	25800	166000	6148	F120181122_PF_meso_Human_pool3.raw	1	1	Q9P2N6	Oxidation (M)	M4:Oxidation (M):1000.00	Q9P2N6|KANL3_HUMAN	KAT8 regulatory NSL complex subunit 3 (NSL complex protein NSL3) (Non-specific lethal 3 homolog) (Serum inhibited-related protein) (Testis development protein PRTD)	KANSL3 KIAA1310 NSL3 PRTD SI1	Protein in T_Antigen								Q9P2N6	KANL3_HUMAN
EEAPDYM(+15.99)YL	EEAPDYMYL	No	110.48	1145.46	9	0.6	573.738	2	68.2708	4560000	17600000	20846	F120181122_PF_meso_Human_pool1.raw	3	3	P48729	Oxidation (M)	M7:Oxidation (M):1000.00	P48729|KC1A_HUMAN	Casein kinase I isoform alpha (CKI-alpha) (EC 2.7.11.1) (CK1)	CSNK1A1	Protein in T_Antigen								P48729	KC1A_HUMAN
TSLPWQGLK	TSLPWQGLK	No	94.31	1028.57	9	2.3	515.291	2	57.4744	2020000	8490000	17414	F120181122_PF_meso_Human_pool9.raw	3	3	P48729			P48729|KC1A_HUMAN	Casein kinase I isoform alpha (CKI-alpha) (EC 2.7.11.1) (CK1)	CSNK1A1	Protein in T_Antigen								P48729	KC1A_HUMAN
AEKSDFEAV	AEKSDFEAV	No	66.16	994.461	9	2.2	498.239	2	32.469	317000	1770000	7501	F120181122_PF_meso_Human_pool9.raw	1	1	Q13118			Q13118|KLF10_HUMAN	Krueppel-like factor 10 (EGR-alpha) (Transforming growth factor-beta-inducible early growth response protein 1) (TGFB-inducible early growth response protein 1) (TIEG-1)	KLF10 TIEG TIEG1	Protein in T_Antigen								Q13118	KLF10_HUMAN
PSSETVIC(+119.00)R	PSSETVICR	No	35.65	1109.48	9	0.6	555.751	2	31.4589	817000	4620000	7290	F120181122_PF_meso_Human_pool6.raw	3	3	Q13118	Cysteinylation	C8:Cysteinylation:1000.00	Q13118|KLF10_HUMAN	Krueppel-like factor 10 (EGR-alpha) (Transforming growth factor-beta-inducible early growth response protein 1) (TGFB-inducible early growth response protein 1) (TIEG-1)	KLF10 TIEG TIEG1	Protein in T_Antigen								Q13118	KLF10_HUMAN
FPDDM(+15.99)PTL	FPDDMPTL	No	100.12	950.405	8	0.8	951.415	1	73.4975	284000	1290000	23968	F120181122_PF_meso_Human_pool6.raw	2	2	Q03164	Oxidation (M)	M5:Oxidation (M):1000.00	Q03164|KMT2A_HUMAN	Histone-lysine N-methyltransferase 2A (Lysine N-methyltransferase 2A) (EC 2.1.1.43) (ALL-1) (CXXC-type zinc finger protein 7) (Myeloid/lymphoid or mixed-lineage leukemia) (Myeloid/lymphoid or mixed-lineage leukemia protein 1) (Trithorax-like protein) (Zinc finger protein HRX) [Cleaved into: MLL cleavage product N320 (N-terminal cleavage product of 320 kDa) (p320); MLL cleavage product C180 (C-ter…	KMT2A ALL1 CXXC7 HRX HTRX MLL MLL1 TRX1	Protein in T_Antigen								Q03164	KMT2A_HUMAN
SQSNNYQNL	SQSNNYQNL	No	94.88	1066.47	9	0.5	534.243	2	35.1507	35900	232000	8809	F120181122_PF_meso_Human_pool6.raw	1	1	Q03164			Q03164|KMT2A_HUMAN	Histone-lysine N-methyltransferase 2A (Lysine N-methyltransferase 2A) (EC 2.1.1.43) (ALL-1) (CXXC-type zinc finger protein 7) (Myeloid/lymphoid or mixed-lineage leukemia) (Myeloid/lymphoid or mixed-lineage leukemia protein 1) (Trithorax-like protein) (Zinc finger protein HRX) [Cleaved into: MLL cleavage product N320 (N-terminal cleavage product of 320 kDa) (p320); MLL cleavage product C180 (C-ter…	KMT2A ALL1 CXXC7 HRX HTRX MLL MLL1 TRX1	Protein in T_Antigen								Q03164	KMT2A_HUMAN
VEHDENRTI	VEHDENRTI	No	38.72	1111.53	9	0.8	556.772	2	20.0653	24700	132000	2827	F120181122_PF_meso_Human_pool4.raw	1	1	Q03164			Q03164|KMT2A_HUMAN	Histone-lysine N-methyltransferase 2A (Lysine N-methyltransferase 2A) (EC 2.1.1.43) (ALL-1) (CXXC-type zinc finger protein 7) (Myeloid/lymphoid or mixed-lineage leukemia) (Myeloid/lymphoid or mixed-lineage leukemia protein 1) (Trithorax-like protein) (Zinc finger protein HRX) [Cleaved into: MLL cleavage product N320 (N-terminal cleavage product of 320 kDa) (p320); MLL cleavage product C180 (C-ter…	KMT2A ALL1 CXXC7 HRX HTRX MLL MLL1 TRX1	Protein in T_Antigen								Q03164	KMT2A_HUMAN
DGKGTLLI	DGKGTLLI	No	71.61	815.475	8	2.7	816.485	1	52.4892	2550000	15400000	15772	F120181122_PF_meso_Human_pool7.raw	2	2	P06239			P06239|LCK_HUMAN	Tyrosine-protein kinase Lck (EC 2.7.10.2) (Leukocyte C-terminal Src kinase) (LSK) (Lymphocyte cell-specific protein-tyrosine kinase) (Protein YT16) (Proto-oncogene Lck) (T cell-specific protein-tyrosine kinase) (p56-LCK)	LCK	Protein in T_Antigen								P06239	LCK_HUMAN
GTVSVADTK	GTVSVADTK	No	87.31	876.455	9	1	439.236	2	21.4936	8970	108000	3741	F120181122_PF_meso_Human_pool2.raw	1	1	P01130			P01130|LDLR_HUMAN	Low-density lipoprotein receptor (LDL receptor)	LDLR	Protein in T_Antigen								P01130	LDLR_HUMAN
SSYDTVISR	SSYDTVISR	No	105.38	1026.5	9	2.3	514.258	2	34.2107	344000	1780000	8418	F120181122_PF_meso_Human_pool7.raw	1	1	P01130			P01130|LDLR_HUMAN	Low-density lipoprotein receptor (LDL receptor)	LDLR	Protein in T_Antigen								P01130	LDLR_HUMAN
TEVASNRIYW	TEVASNRIYW	No	107.06	1237.61	10	2.8	619.813	2	52.2156	96400	348000	15508	F120181122_PF_meso_Human_pool8.raw	1	1	P01130			P01130|LDLR_HUMAN	Low-density lipoprotein receptor (LDL receptor)	LDLR	Protein in T_Antigen								P01130	LDLR_HUMAN
ATQETSTVRLK	ATQETSTVRLK	No	80.97	1232.67	11	-0.3	617.345	2	21.9796	17800	115000	3633	F120181122_PF_meso_Human_pool5.raw	1	1	P01130			P01130|LDLR_HUMAN	Low-density lipoprotein receptor (LDL receptor)	LDLR	Protein in T_Antigen								P01130	LDLR_HUMAN
ADVTDFEGW	ADVTDFEGW	No	100.72	1038.43	9	1.1	1039.44	1	87.1668	401000	1760000	29781	F120181122_PF_meso_Human_pool2.raw	2	2	Q08380			Q08380|LG3BP_HUMAN	Galectin-3-binding protein (Basement membrane autoantigen p105) (Lectin galactoside-binding soluble 3-binding protein) (Mac-2-binding protein) (MAC2BP) (Mac-2 BP) (Tumor-associated antigen 90K)	LGALS3BP M2BP	Protein in T_Antigen								Q08380	LG3BP_HUMAN
ATGDALLEK	ATGDALLEK	No	106.34	916.486	9	2.8	459.252	2	30.5265	273000	2270000	6964	F120181122_PF_meso_Human_pool8.raw	3	3	Q08380			Q08380|LG3BP_HUMAN	Galectin-3-binding protein (Basement membrane autoantigen p105) (Lectin galactoside-binding soluble 3-binding protein) (Mac-2-binding protein) (MAC2BP) (Mac-2 BP) (Tumor-associated antigen 90K)	LGALS3BP M2BP	Protein in T_Antigen								Q08380	LG3BP_HUMAN
EEVEGLVEKI	EEVEGLVEKI	No	106.78	1143.6	10	2.2	572.81	2	59.376	588000	1300000	18427	F120181122_PF_meso_Human_pool8.raw	1	1	Q08380			Q08380|LG3BP_HUMAN	Galectin-3-binding protein (Basement membrane autoantigen p105) (Lectin galactoside-binding soluble 3-binding protein) (Mac-2-binding protein) (MAC2BP) (Mac-2 BP) (Tumor-associated antigen 90K)	LGALS3BP M2BP	Protein in T_Antigen								Q08380	LG3BP_HUMAN
RELSEALGQI	RELSEALGQI	No	70.83	1114.6	10	1.8	558.307	2	57.8607	1020000	3510000	17907	F120181122_PF_meso_Human_pool7.raw	4	4	Q08380			Q08380|LG3BP_HUMAN	Galectin-3-binding protein (Basement membrane autoantigen p105) (Lectin galactoside-binding soluble 3-binding protein) (Mac-2-binding protein) (MAC2BP) (Mac-2 BP) (Tumor-associated antigen 90K)	LGALS3BP M2BP	Protein in T_Antigen								Q08380	LG3BP_HUMAN
AVATGDALLEK	AVATGDALLEK	No	113.56	1086.59	11	0.8	544.305	2	38.1851	930000	4780000	8924	F120181122_PF_meso_Human_pool1.raw	2	2	Q08380			Q08380|LG3BP_HUMAN	Galectin-3-binding protein (Basement membrane autoantigen p105) (Lectin galactoside-binding soluble 3-binding protein) (Mac-2-binding protein) (MAC2BP) (Mac-2 BP) (Tumor-associated antigen 90K)	LGALS3BP M2BP	Protein in T_Antigen								Q08380	LG3BP_HUMAN
AILLPQDPSFQM(+15.99)	AILLPQDPSFQM	No	71.14	1374.69	12	1.4	688.351	2	81.7447	23800	142000	27263	F120181122_PF_meso_Human_pool7.raw	1	1	Q08380	Oxidation (M)	M12:Oxidation (M):1000.00	Q08380|LG3BP_HUMAN	Galectin-3-binding protein (Basement membrane autoantigen p105) (Lectin galactoside-binding soluble 3-binding protein) (Mac-2-binding protein) (MAC2BP) (Mac-2 BP) (Tumor-associated antigen 90K)	LGALS3BP M2BP	Protein in T_Antigen								Q08380	LG3BP_HUMAN
AEPIDIQTW	AEPIDIQTW	No	86.53	1071.52	9	0.7	1072.53	1	80.7016	5430000	34800000	25719	F120181122_PF_meso_Human_pool1.raw	3	3	Q92604			Q92604|LGAT1_HUMAN	Acyl-CoA:lysophosphatidylglycerol acyltransferase 1 (EC 2.3.1.-)	LPGAT1 FAM34A KIAA0205	Protein in T_Antigen								Q92604	LGAT1_HUMAN
ISVSTQQPPK	ISVSTQQPPK	No	95.5	1083.59	10	0.7	542.805	2	26.6402	147000	700000	5474	F120181122_PF_meso_Human_pool4.raw	1	1	Q93052			Q93052|LPP_HUMAN	Lipoma-preferred partner (LIM domain-containing preferred translocation partner in lipoma)	LPP	Protein in T_Antigen								Q93052	LPP_HUMAN
M(+15.99)EAFFSHV	MEAFFSHV	No	70.23	982.422	8	0.6	492.22	2	51.9776	129000	303000	15760	F120181122_PF_meso_Human_pool2.raw	1	1	Q15345	Oxidation (M)	M1:Oxidation (M):1000.00	Q15345|LRC41_HUMAN	Leucine-rich repeat-containing protein 41 (Protein Muf1)	LRRC41 MUF1 PP7759	Protein in T_Antigen								Q15345	LRC41_HUMAN
GTIDVSSDR	GTIDVSSDR	No	90.96	948.451	9	1.1	475.235	2	25.083	269000	2020000	5103	F120181122_PF_meso_Human_pool3.raw	2	2	Q15345			Q15345|LRC41_HUMAN	Leucine-rich repeat-containing protein 41 (Protein Muf1)	LRRC41 MUF1 PP7759	Protein in T_Antigen								Q15345	LRC41_HUMAN
STTLVM(+15.99)HMK	STTLVMHMK	No	105.07	1062.52	9	1.2	532.269	2	23.4346	9650	64100	4490	F120181122_PF_meso_Human_pool2.raw	1	1	Q07954	Oxidation (M)	M6:Oxidation (M):11.10	Q07954|LRP1_HUMAN	Prolow-density lipoprotein receptor-related protein 1 (LRP-1) (Alpha-2-macroglobulin receptor) (A2MR) (Apolipoprotein E receptor) (APOER) (CD antigen CD91) [Cleaved into: Low-density lipoprotein receptor-related protein 1 85 kDa subunit (LRP-85); Low-density lipoprotein receptor-related protein 1 515 kDa subunit (LRP-515); Low-density lipoprotein receptor-related protein 1 intracellular domain (L…	LRP1 A2MR APR	Protein in T_Antigen								Q07954	LRP1_HUMAN
GISSTLPSK	GISSTLPSK	No	70.23	888.492	9	1.1	445.255	2	28.3111	209000	861000	6079	F120181122_PF_meso_Human_pool6.raw	1	1	Q86V48			Q86V48|LUZP1_HUMAN	Leucine zipper protein 1	LUZP1	Protein in T_Antigen								Q86V48	LUZP1_HUMAN
ATLWNSPSR	ATLWNSPSR	No	84.71	1030.52	9	-0.1	516.268	2	37.4383	134000	680000	10076	F120181122_PF_meso_Human_pool2.raw	2	2	Q3KQU3			Q3KQU3|MA7D1_HUMAN	MAP7 domain-containing protein 1 (Arginine/proline-rich coiled-coil domain-containing protein 1) (Proline/arginine-rich coiled-coil domain-containing protein 1)	MAP7D1 KIAA1187 PARCC1 RPRC1 PP2464	Protein in T_Antigen								Q3KQU3	MA7D1_HUMAN
YEAAIQRSV	YEAAIQRSV	No	103.49	1035.53	9	4.9	518.777	2	32.1098	125000	767000	7581	F120181122_PF_meso_Human_pool8.raw	1	1	Q3KQU3			Q3KQU3|MA7D1_HUMAN	MAP7 domain-containing protein 1 (Arginine/proline-rich coiled-coil domain-containing protein 1) (Proline/arginine-rich coiled-coil domain-containing protein 1)	MAP7D1 KIAA1187 PARCC1 RPRC1 PP2464	Protein in T_Antigen								Q3KQU3	MA7D1_HUMAN
RTPETLLPFAEA	RTPETLLPFAEA	No	53.66	1343.71	12	1	672.864	2	89.6695	206000	134000	30393	F120181122_PF_meso_Human_pool6.raw	1	1	Q3KQU3			Q3KQU3|MA7D1_HUMAN	MAP7 domain-containing protein 1 (Arginine/proline-rich coiled-coil domain-containing protein 1) (Proline/arginine-rich coiled-coil domain-containing protein 1)	MAP7D1 KIAA1187 PARCC1 RPRC1 PP2464	Protein in T_Antigen								Q3KQU3	MA7D1_HUMAN
AESNKAFL	AESNKAFL	No	89.4	878.45	8	1.5	879.46	1	33.4426	26400	161000	8491	F120181122_PF_meso_Human_pool2.raw	1	1	Q9UPN3			Q9UPN3|MACF1_HUMAN	Microtubule-actin cross-linking factor 1, isoforms 1/2/3/5 (620 kDa actin-binding protein) (ABP620) (Actin cross-linking family protein 7) (Macrophin-1) (Trabeculin-alpha)	MACF1 ABP620 ACF7 KIAA0465 KIAA1251	Protein in T_Antigen								Q9UPN3	MACF1_HUMAN
SEAEQT(-18.01)LR	SEAEQTLR	No	22.44	914.446	8	1.3	915.456	1	44.2689	199000	520000	12438	F120181122_PF_meso_Human_pool5.raw	1	1	Q9UPN3	Dehydration	T6:Dehydration:72.78	Q9UPN3|MACF1_HUMAN	Microtubule-actin cross-linking factor 1, isoforms 1/2/3/5 (620 kDa actin-binding protein) (ABP620) (Actin cross-linking family protein 7) (Macrophin-1) (Trabeculin-alpha)	MACF1 ABP620 ACF7 KIAA0465 KIAA1251	Protein in T_Antigen								Q9UPN3	MACF1_HUMAN
AEEAEALQW	AEEAEALQW	No	102.89	1045.47	9	2.3	523.744	2	70.0779	10900	113000	22673	F120181122_PF_meso_Human_pool8.raw	1	1	Q9UPN3			Q9UPN3|MACF1_HUMAN	Microtubule-actin cross-linking factor 1, isoforms 1/2/3/5 (620 kDa actin-binding protein) (ABP620) (Actin cross-linking family protein 7) (Macrophin-1) (Trabeculin-alpha)	MACF1 ABP620 ACF7 KIAA0465 KIAA1251	Protein in T_Antigen								Q9UPN3	MACF1_HUMAN
AELADREKI	AELADREKI	No	57.43	1043.56	9	2	522.789	2	26.2518	493000	534000	5390	F120181122_PF_meso_Human_pool7.raw	1	1	Q9UPN3			Q9UPN3|MACF1_HUMAN;O94854|K0754_HUMAN	Microtubule-actin cross-linking factor 1, isoforms 1/2/3/5 (620 kDa actin-binding protein) (ABP620) (Actin cross-linking family protein 7) (Macrophin-1) (Trabeculin-alpha)	MACF1 ABP620 ACF7 KIAA0465 KIAA1251	Protein in T_Antigen								Q9UPN3	MACF1_HUMAN
AESQLRPWL	AESQLRPWL	No	115.46	1098.58	9	1	550.3	2	65.7464	1140000	4490000	20975	F120181122_PF_meso_Human_pool2.raw	8	8	Q9UPN3			Q9UPN3|MACF1_HUMAN	Microtubule-actin cross-linking factor 1, isoforms 1/2/3/5 (620 kDa actin-binding protein) (ABP620) (Actin cross-linking family protein 7) (Macrophin-1) (Trabeculin-alpha)	MACF1 ABP620 ACF7 KIAA0465 KIAA1251	Protein in T_Antigen								Q9UPN3	MACF1_HUMAN
AEVAQQEFL	AEVAQQEFL	No	62	1033.51	9	0.6	517.763	2	63.0136	46400	231000	19900	F120181122_PF_meso_Human_pool5.raw	1	1	Q9UPN3			Q9UPN3|MACF1_HUMAN	Microtubule-actin cross-linking factor 1, isoforms 1/2/3/5 (620 kDa actin-binding protein) (ABP620) (Actin cross-linking family protein 7) (Macrophin-1) (Trabeculin-alpha)	MACF1 ABP620 ACF7 KIAA0465 KIAA1251	Protein in T_Antigen								Q9UPN3	MACF1_HUMAN
ATSFATVVK	ATSFATVVK	No	113.41	922.512	9	0.8	462.265	2	36.0035	289000	786000	7992	F120181122_PF_meso_Human_pool1.raw	2	2	Q9UPN3			Q9UPN3|MACF1_HUMAN	Microtubule-actin cross-linking factor 1, isoforms 1/2/3/5 (620 kDa actin-binding protein) (ABP620) (Actin cross-linking family protein 7) (Macrophin-1) (Trabeculin-alpha)	MACF1 ABP620 ACF7 KIAA0465 KIAA1251	Protein in T_Antigen								Q9UPN3	MACF1_HUMAN
EETVAKM(+15.99)YI	EETVAKMYI	No	109.62	1098.53	9	1.1	550.272	2	39.1801	58400	283000	10392	F120181122_PF_meso_Human_pool6.raw	2	2	Q9UPN3	Oxidation (M)	M7:Oxidation (M):1000.00	Q9UPN3|MACF1_HUMAN	Microtubule-actin cross-linking factor 1, isoforms 1/2/3/5 (620 kDa actin-binding protein) (ABP620) (Actin cross-linking family protein 7) (Macrophin-1) (Trabeculin-alpha)	MACF1 ABP620 ACF7 KIAA0465 KIAA1251	Protein in T_Antigen								Q9UPN3	MACF1_HUMAN
ELESFLRNL	ELESFLRNL	No	23.3	1119.59	9	8.1	560.809	2	89.2753	442000	198000	29718	F120181122_PF_meso_Human_pool5.raw	1	1	Q9UPN3			Q9UPN3|MACF1_HUMAN	Microtubule-actin cross-linking factor 1, isoforms 1/2/3/5 (620 kDa actin-binding protein) (ABP620) (Actin cross-linking family protein 7) (Macrophin-1) (Trabeculin-alpha)	MACF1 ABP620 ACF7 KIAA0465 KIAA1251	Protein in T_Antigen								Q9UPN3	MACF1_HUMAN
IIREPLTEL	IIREPLTEL	No	103.13	1082.63	9	2.1	542.325	2	57.1926	2520000	12800000	17288	F120181122_PF_meso_Human_pool9.raw	4	4	Q9UPN3			Q9UPN3|MACF1_HUMAN;O94854|K0754_HUMAN	Microtubule-actin cross-linking factor 1, isoforms 1/2/3/5 (620 kDa actin-binding protein) (ABP620) (Actin cross-linking family protein 7) (Macrophin-1) (Trabeculin-alpha)	MACF1 ABP620 ACF7 KIAA0465 KIAA1251	Protein in T_Antigen								Q9UPN3	MACF1_HUMAN
KEETVAKM(+15.99)Y	KEETVAKMY	No	106.8	1113.54	9	2.1	557.777	2	19.9782	49200	445000	2763	F120181122_PF_meso_Human_pool8.raw	1	1	Q9UPN3	Oxidation (M)	M8:Oxidation (M):1000.00	Q9UPN3|MACF1_HUMAN	Microtubule-actin cross-linking factor 1, isoforms 1/2/3/5 (620 kDa actin-binding protein) (ABP620) (Actin cross-linking family protein 7) (Macrophin-1) (Trabeculin-alpha)	MACF1 ABP620 ACF7 KIAA0465 KIAA1251	Protein in T_Antigen								Q9UPN3	MACF1_HUMAN
LEEYEQRVV	LEEYEQRVV	No	103.7	1163.58	9	2.6	582.8	2	38.6192	210000	914000	9963	F120181122_PF_meso_Human_pool9.raw	1	1	Q9UPN3			Q9UPN3|MACF1_HUMAN	Microtubule-actin cross-linking factor 1, isoforms 1/2/3/5 (620 kDa actin-binding protein) (ABP620) (Actin cross-linking family protein 7) (Macrophin-1) (Trabeculin-alpha)	MACF1 ABP620 ACF7 KIAA0465 KIAA1251	Protein in T_Antigen								Q9UPN3	MACF1_HUMAN
SEDEGNLRF	SEDEGNLRF	No	106.39	1065.47	9	1.1	533.746	2	41.8693	1020000	4930000	11741	F120181122_PF_meso_Human_pool3.raw	1	1	Q9UPN3			Q9UPN3|MACF1_HUMAN	Microtubule-actin cross-linking factor 1, isoforms 1/2/3/5 (620 kDa actin-binding protein) (ABP620) (Actin cross-linking family protein 7) (Macrophin-1) (Trabeculin-alpha)	MACF1 ABP620 ACF7 KIAA0465 KIAA1251	Protein in T_Antigen								Q9UPN3	MACF1_HUMAN
SQIDQAIVK	SQIDQAIVK	No	105.28	1000.56	9	1.8	501.286	2	33.1379	84700	579000	8017	F120181122_PF_meso_Human_pool8.raw	1	1	Q9UPN3			Q9UPN3|MACF1_HUMAN	Microtubule-actin cross-linking factor 1, isoforms 1/2/3/5 (620 kDa actin-binding protein) (ABP620) (Actin cross-linking family protein 7) (Macrophin-1) (Trabeculin-alpha)	MACF1 ABP620 ACF7 KIAA0465 KIAA1251	Protein in T_Antigen								Q9UPN3	MACF1_HUMAN
SSSTSWFRK	SSSTSWFRK	No	94.98	1084.53	9	-1.1	543.273	2	33.2483	449000	1330000	8427	F120181122_PF_meso_Human_pool2.raw	7	7	Q9UPN3			Q9UPN3|MACF1_HUMAN	Microtubule-actin cross-linking factor 1, isoforms 1/2/3/5 (620 kDa actin-binding protein) (ABP620) (Actin cross-linking family protein 7) (Macrophin-1) (Trabeculin-alpha)	MACF1 ABP620 ACF7 KIAA0465 KIAA1251	Protein in T_Antigen								Q9UPN3	MACF1_HUMAN
SVITYVSSI	SVITYVSSI	No	104.23	967.523	9	1.3	968.533	1	81.5593	807000	2550000	27174	F120181122_PF_meso_Human_pool6.raw	1	1	Q9UPN3			Q9UPN3|MACF1_HUMAN	Microtubule-actin cross-linking factor 1, isoforms 1/2/3/5 (620 kDa actin-binding protein) (ABP620) (Actin cross-linking family protein 7) (Macrophin-1) (Trabeculin-alpha)	MACF1 ABP620 ACF7 KIAA0465 KIAA1251	Protein in T_Antigen								Q9UPN3	MACF1_HUMAN
VEQSYQKVM(+15.99)	VEQSYQKVM	No	106.18	1126.53	9	1.7	564.275	2	22.5244	81500	430000	3817	F120181122_PF_meso_Human_pool7.raw	1	1	Q9UPN3	Oxidation (M)	M9:Oxidation (M):1000.00	Q9UPN3|MACF1_HUMAN	Microtubule-actin cross-linking factor 1, isoforms 1/2/3/5 (620 kDa actin-binding protein) (ABP620) (Actin cross-linking family protein 7) (Macrophin-1) (Trabeculin-alpha)	MACF1 ABP620 ACF7 KIAA0465 KIAA1251	Protein in T_Antigen								Q9UPN3	MACF1_HUMAN
VSRALLELV	VSRALLELV	No	20.77	998.612	9	0	999.622	1	104.501			36369	F120181122_PF_meso_Human_pool5.raw	1	1	Q9UPN3			Q9UPN3|MACF1_HUMAN;O94854|K0754_HUMAN	Microtubule-actin cross-linking factor 1, isoforms 1/2/3/5 (620 kDa actin-binding protein) (ABP620) (Actin cross-linking family protein 7) (Macrophin-1) (Trabeculin-alpha)	MACF1 ABP620 ACF7 KIAA0465 KIAA1251	Protein in T_Antigen								Q9UPN3	MACF1_HUMAN
AELLVKGYEI	AELLVKGYEI	No	80.98	1133.63	10	0.7	567.826	2	91.8698			30214	F120181122_PF_meso_Human_pool1.raw	12	12	Q9UPN3			Q9UPN3|MACF1_HUMAN	Microtubule-actin cross-linking factor 1, isoforms 1/2/3/5 (620 kDa actin-binding protein) (ABP620) (Actin cross-linking family protein 7) (Macrophin-1) (Trabeculin-alpha)	MACF1 ABP620 ACF7 KIAA0465 KIAA1251	Protein in T_Antigen								Q9UPN3	MACF1_HUMAN
AQAESNKAFL	AQAESNKAFL	No	99.66	1077.55	10	0.7	539.782	2	33.4426	542000	3050000	8459	F120181122_PF_meso_Human_pool2.raw	2	2	Q9UPN3			Q9UPN3|MACF1_HUMAN	Microtubule-actin cross-linking factor 1, isoforms 1/2/3/5 (620 kDa actin-binding protein) (ABP620) (Actin cross-linking family protein 7) (Macrophin-1) (Trabeculin-alpha)	MACF1 ABP620 ACF7 KIAA0465 KIAA1251	Protein in T_Antigen								Q9UPN3	MACF1_HUMAN
GQFQHALEEL	GQFQHALEEL	No	101.11	1170.57	10	-0.5	586.292	2	117.554	572000	1220000	40404	F120181122_PF_meso_Human_pool1.raw	19	19	Q9UPN3			Q9UPN3|MACF1_HUMAN;O94854|K0754_HUMAN	Microtubule-actin cross-linking factor 1, isoforms 1/2/3/5 (620 kDa actin-binding protein) (ABP620) (Actin cross-linking family protein 7) (Macrophin-1) (Trabeculin-alpha)	MACF1 ABP620 ACF7 KIAA0465 KIAA1251	Protein in T_Antigen								Q9UPN3	MACF1_HUMAN
SVLDEEIAKA	SVLDEEIAKA	No	28.77	1073.56	10	2.3	537.79	2	51.5399	173000	531000	15333	F120181122_PF_meso_Human_pool4.raw	1	1	Q9UPN3			Q9UPN3|MACF1_HUMAN	Microtubule-actin cross-linking factor 1, isoforms 1/2/3/5 (620 kDa actin-binding protein) (ABP620) (Actin cross-linking family protein 7) (Macrophin-1) (Trabeculin-alpha)	MACF1 ABP620 ACF7 KIAA0465 KIAA1251	Protein in T_Antigen								Q9UPN3	MACF1_HUMAN
T(+42.01)EVDSRWQEY	TEVDSRWQEY	No	39.17	1353.58	10	1.2	677.802	2	68.1303	56600	140000	22223	F120181122_PF_meso_Human_pool2.raw	1	1	Q9UPN3	Acetylation (N-term)	T1:Acetylation (N-term):1000.00	Q9UPN3|MACF1_HUMAN	Microtubule-actin cross-linking factor 1, isoforms 1/2/3/5 (620 kDa actin-binding protein) (ABP620) (Actin cross-linking family protein 7) (Macrophin-1) (Trabeculin-alpha)	MACF1 ABP620 ACF7 KIAA0465 KIAA1251	Protein in T_Antigen								Q9UPN3	MACF1_HUMAN
TEFQNSLQEF	TEFQNSLQEF	No	104.74	1241.56	10	2.7	621.787	2	73.0341	178000	824000	23769	F120181122_PF_meso_Human_pool8.raw	1	1	Q9UPN3			Q9UPN3|MACF1_HUMAN;O94854|K0754_HUMAN	Microtubule-actin cross-linking factor 1, isoforms 1/2/3/5 (620 kDa actin-binding protein) (ABP620) (Actin cross-linking family protein 7) (Macrophin-1) (Trabeculin-alpha)	MACF1 ABP620 ACF7 KIAA0465 KIAA1251	Protein in T_Antigen								Q9UPN3	MACF1_HUMAN
TEVEIINQQL	TEVEIINQQL	No	110.68	1185.62	10	1.2	593.821	2	70.2041	915000	7600000	22672	F120181122_PF_meso_Human_pool6.raw	2	2	Q9UPN3			Q9UPN3|MACF1_HUMAN	Microtubule-actin cross-linking factor 1, isoforms 1/2/3/5 (620 kDa actin-binding protein) (ABP620) (Actin cross-linking family protein 7) (Macrophin-1) (Trabeculin-alpha)	MACF1 ABP620 ACF7 KIAA0465 KIAA1251	Protein in T_Antigen								Q9UPN3	MACF1_HUMAN
AETLGKLETQY	AETLGKLETQY	No	93.65	1251.63	11	1.3	626.827	2	49.7506	1000000	6830000	14454	F120181122_PF_meso_Human_pool4.raw	3	3	Q9UPN3			Q9UPN3|MACF1_HUMAN	Microtubule-actin cross-linking factor 1, isoforms 1/2/3/5 (620 kDa actin-binding protein) (ABP620) (Actin cross-linking family protein 7) (Macrophin-1) (Trabeculin-alpha)	MACF1 ABP620 ACF7 KIAA0465 KIAA1251	Protein in T_Antigen								Q9UPN3	MACF1_HUMAN
HQAEVAQQEFL	HQAEVAQQEFL	No	110.85	1298.63	11	1.1	650.322	2	49.7444	44700	159000	14588	F120181122_PF_meso_Human_pool5.raw	4	4	Q9UPN3			Q9UPN3|MACF1_HUMAN	Microtubule-actin cross-linking factor 1, isoforms 1/2/3/5 (620 kDa actin-binding protein) (ABP620) (Actin cross-linking family protein 7) (Macrophin-1) (Trabeculin-alpha)	MACF1 ABP620 ACF7 KIAA0465 KIAA1251	Protein in T_Antigen								Q9UPN3	MACF1_HUMAN
QEKGSQLQERW	QEKGSQLQERW	No	77.25	1387.68	11	0.9	694.852	2	34.404	49800	92500	8864	F120181122_PF_meso_Human_pool2.raw	2	2	Q9UPN3			Q9UPN3|MACF1_HUMAN	Microtubule-actin cross-linking factor 1, isoforms 1/2/3/5 (620 kDa actin-binding protein) (ABP620) (Actin cross-linking family protein 7) (Macrophin-1) (Trabeculin-alpha)	MACF1 ABP620 ACF7 KIAA0465 KIAA1251	Protein in T_Antigen								Q9UPN3	MACF1_HUMAN
SEQLNALNKAY	SEQLNALNKAY	No	86.35	1249.63	11	0.2	625.824	2	41.4396	71600	315000	11631	F120181122_PF_meso_Human_pool2.raw	1	1	Q9UPN3			Q9UPN3|MACF1_HUMAN	Microtubule-actin cross-linking factor 1, isoforms 1/2/3/5 (620 kDa actin-binding protein) (ABP620) (Actin cross-linking family protein 7) (Macrophin-1) (Trabeculin-alpha)	MACF1 ABP620 ACF7 KIAA0465 KIAA1251	Protein in T_Antigen								Q9UPN3	MACF1_HUMAN
SLAERSSLLQK	SLAERSSLLQK	No	71.96	1230.69	11	0.6	616.356	2	47.0345	1230000	6120000	13399	F120181122_PF_meso_Human_pool1.raw	14	14	Q9UPN3			Q9UPN3|MACF1_HUMAN	Microtubule-actin cross-linking factor 1, isoforms 1/2/3/5 (620 kDa actin-binding protein) (ABP620) (Actin cross-linking family protein 7) (Macrophin-1) (Trabeculin-alpha)	MACF1 ABP620 ACF7 KIAA0465 KIAA1251	Protein in T_Antigen								Q9UPN3	MACF1_HUMAN
RATEVTVAR	RATEVTVAR	No	95.11	1001.56	9	1	501.79	2	21.1987	240000	741000	3250	F120181122_PF_meso_Human_pool4.raw	1	1	Q9UPN3			Q9UPN3|MACF1_HUMAN	Microtubule-actin cross-linking factor 1, isoforms 1/2/3/5 (620 kDa actin-binding protein) (ABP620) (Actin cross-linking family protein 7) (Macrophin-1) (Trabeculin-alpha)	MACF1 ABP620 ACF7 KIAA0465 KIAA1251	Protein in T_Antigen								Q9UPN3	MACF1_HUMAN
KVTDLVQFL	KVTDLVQFL	No	32.04	1061.61	9	1	531.815	2	117.772	5050000	5790000	42014	F120181122_PF_meso_Human_pool2.raw	2	2	P43363			P43363|MAGAA_HUMAN	Melanoma-associated antigen 10 (Cancer/testis antigen 1.10) (CT1.10) (MAGE-10 antigen)	MAGEA10 MAGE10	Protein in T_Antigen					Melanoma-associated antigen 10 (Cancer/testis antigen 1.10) (CT1.10) (MAGE-10 antigen)	MAGEA10 MAGE10	CTA	P43363	MAGAA_HUMAN
AAAAARTAF	AAAAARTAF	No	100.41	848.45	9	2.2	425.233	2	26.4221	344000	2590000	5353	F120181122_PF_meso_Human_pool7.raw	2	2	Q96JG8			Q96JG8|MAGD4_HUMAN	Melanoma-associated antigen D4 (MAGE-D4 antigen) (MAGE-E1 antigen)	MAGED4 KIAA1859 MAGED4A MAGEE1; MAGED4B	Protein in T_Antigen					Melanoma-associated antigen D4	MAGED4		Q96JG8	MAGD4_HUMAN
EEFGAFGGY	EEFGAFGGY	No	63.74	975.397	9	2.1	976.407	1	77.2722	238000	1020000	25461	F120181122_PF_meso_Human_pool8.raw	1	1	Q96JG8			Q96JG8|MAGD4_HUMAN	Melanoma-associated antigen D4 (MAGE-D4 antigen) (MAGE-E1 antigen)	MAGED4 KIAA1859 MAGED4A MAGEE1; MAGED4B	Protein in T_Antigen					Melanoma-associated antigen D4	MAGED4		Q96JG8	MAGD4_HUMAN
ITDDFVKQK	ITDDFVKQK	No	105.1	1092.58	9	2.3	547.299	2	26.9709	315000	1240000	5564	F120181122_PF_meso_Human_pool7.raw	1	1	Q96JG8			Q96JG8|MAGD4_HUMAN	Melanoma-associated antigen D4 (MAGE-D4 antigen) (MAGE-E1 antigen)	MAGED4 KIAA1859 MAGED4A MAGEE1; MAGED4B	Protein in T_Antigen					Melanoma-associated antigen D4	MAGED4		Q96JG8	MAGD4_HUMAN
KEIDKEEHLY	KEIDKEEHLY	No	54.97	1302.65	10	2.9	652.332	2	34.9879	696000	460000	8524	F120181122_PF_meso_Human_pool8.raw	2	2	Q96JG8			Q96JG8|MAGD4_HUMAN;Q9Y5V3|MAGD1_HUMAN	Melanoma-associated antigen D4 (MAGE-D4 antigen) (MAGE-E1 antigen)	MAGED4 KIAA1859 MAGED4A MAGEE1; MAGED4B	Protein in T_Antigen					Melanoma-associated antigen D4	MAGED4		Q96JG8	MAGD4_HUMAN
REYDEHFPEI	REYDEHFPEI	No	62.49	1333.59	10	2.1	667.806	2	90.5204	608000	2040000	30976	F120181122_PF_meso_Human_pool8.raw	17	17	Q96JG8			Q96JG8|MAGD4_HUMAN	Melanoma-associated antigen D4 (MAGE-D4 antigen) (MAGE-E1 antigen)	MAGED4 KIAA1859 MAGED4A MAGEE1; MAGED4B	Protein in T_Antigen					Melanoma-associated antigen D4	MAGED4		Q96JG8	MAGD4_HUMAN
AESLSVLSV	AESLSVLSV	No	60.9	903.491	9	3.7	904.502	1	74.8433	3290000	13800000	24284	F120181122_PF_meso_Human_pool9.raw	1	1	P78559			P78559|MAP1A_HUMAN	Microtubule-associated protein 1A (MAP-1A) (Proliferation-related protein p80) [Cleaved into: MAP1A heavy chain; MAP1 light chain LC2]	MAP1A MAP1L	Protein in T_Antigen					Microtubule-associated protein 1A;MAP1A heavy chain;MAP1 light chain LC2	MAP1A		P78559	MAP1A_HUMAN
AEYDSVVAA	AEYDSVVAA	No	105.51	923.424	9	2.3	924.433	1	49.1968	218000	623000	14383	F120181122_PF_meso_Human_pool8.raw	1	1	P78559			P78559|MAP1A_HUMAN	Microtubule-associated protein 1A (MAP-1A) (Proliferation-related protein p80) [Cleaved into: MAP1A heavy chain; MAP1 light chain LC2]	MAP1A MAP1L	Protein in T_Antigen					Microtubule-associated protein 1A;MAP1A heavy chain;MAP1 light chain LC2	MAP1A		P78559	MAP1A_HUMAN
EEGPPSTAI	EEGPPSTAI	No	105.66	899.424	9	0.3	900.433	1	43.136	17600000	75800000	12004	F120181122_PF_meso_Human_pool6.raw	3	3	P78559			P78559|MAP1A_HUMAN	Microtubule-associated protein 1A (MAP-1A) (Proliferation-related protein p80) [Cleaved into: MAP1A heavy chain; MAP1 light chain LC2]	MAP1A MAP1L	Protein in T_Antigen					Microtubule-associated protein 1A;MAP1A heavy chain;MAP1 light chain LC2	MAP1A		P78559	MAP1A_HUMAN
GENLQVTLI	GENLQVTLI	No	74.46	985.544	9	0.8	986.555	1	78.5742	1320000	6520000	24902	F120181122_PF_meso_Human_pool1.raw	3	3	P78559			P78559|MAP1A_HUMAN	Microtubule-associated protein 1A (MAP-1A) (Proliferation-related protein p80) [Cleaved into: MAP1A heavy chain; MAP1 light chain LC2]	MAP1A MAP1L	Protein in T_Antigen					Microtubule-associated protein 1A;MAP1A heavy chain;MAP1 light chain LC2	MAP1A		P78559	MAP1A_HUMAN
GVAEFSEYV	GVAEFSEYV	No	77.65	999.455	9	2.7	1000.46	1	75.399	35300000	295000000	24485	F120181122_PF_meso_Human_pool9.raw	2	2	P78559			P78559|MAP1A_HUMAN	Microtubule-associated protein 1A (MAP-1A) (Proliferation-related protein p80) [Cleaved into: MAP1A heavy chain; MAP1 light chain LC2]	MAP1A MAP1L	Protein in T_Antigen					Microtubule-associated protein 1A;MAP1A heavy chain;MAP1 light chain LC2	MAP1A		P78559	MAP1A_HUMAN
ATKAEGFYQK	ATKAEGFYQK	No	111.28	1141.58	10	1.2	571.798	2	22.1904	992000	7610000	3701	F120181122_PF_meso_Human_pool5.raw	3	3	P78559			P78559|MAP1A_HUMAN	Microtubule-associated protein 1A (MAP-1A) (Proliferation-related protein p80) [Cleaved into: MAP1A heavy chain; MAP1 light chain LC2]	MAP1A MAP1L	Protein in T_Antigen					Microtubule-associated protein 1A;MAP1A heavy chain;MAP1 light chain LC2	MAP1A		P78559	MAP1A_HUMAN
YIFPGGRGDSAL	YIFPGGRGDSAL	No	50.98	1251.62	12	-1.2	626.819	2	59.1075	90300	195000	18408	F120181122_PF_meso_Human_pool8.raw	1	1	P78559			P78559|MAP1A_HUMAN;P46821|MAP1B_HUMAN	Microtubule-associated protein 1A (MAP-1A) (Proliferation-related protein p80) [Cleaved into: MAP1A heavy chain; MAP1 light chain LC2]	MAP1A MAP1L	Protein in T_Antigen					Microtubule-associated protein 1A;MAP1A heavy chain;MAP1 light chain LC2	MAP1A		P78559	MAP1A_HUMAN
TEGPIDLVF	TEGPIDLVF	No	53.65	989.507	9	1	990.518	1	98.1696	611000	2110000	33781	F120181122_PF_meso_Human_pool4.raw	1	1	O00339			O00339|MATN2_HUMAN	Matrilin-2	MATN2 UNQ193/PRO219	Protein in T_Antigen								O00339	MATN2_HUMAN
M(+15.99)EAPAADAI	MEAPAADAI	No	112.29	903.401	9	1.1	904.411	1	41.8755	968000	3640000	10405	F120181122_PF_meso_Human_pool1.raw	2	2	Q07820	Oxidation (M)	M1:Oxidation (M):1000.00	Q07820|MCL1_HUMAN	Induced myeloid leukemia cell differentiation protein Mcl-1 (Bcl-2-like protein 3) (Bcl2-L-3) (Bcl-2-related protein EAT/mcl1) (mcl1/EAT)	MCL1 BCL2L3	Protein in T_Antigen								Q07820	MCL1_HUMAN
TAFQGM(+15.99)LRK	TAFQGMLRK	No	42.97	1066.56	9	0.5	534.289	2	24.153	109000	400000	4748	F120181122_PF_meso_Human_pool3.raw	1	1	Q07820	Oxidation (M)	M6:Oxidation (M):1000.00	Q07820|MCL1_HUMAN	Induced myeloid leukemia cell differentiation protein Mcl-1 (Bcl-2-like protein 3) (Bcl2-L-3) (Bcl-2-related protein EAT/mcl1) (mcl1/EAT)	MCL1 BCL2L3	Protein in T_Antigen								Q07820	MCL1_HUMAN
SVSPGLPQR	SVSPGLPQR	No	83.07	939.514	9	-0.1	470.765	2	29.3091	214000	1100000	6521	F120181122_PF_meso_Human_pool5.raw	1	1	Q14814			Q14814|MEF2D_HUMAN	Myocyte-specific enhancer factor 2D	MEF2D	Protein in T_Antigen								Q14814	MEF2D_HUMAN
PHVGAALTVTT	PHVGAALTVTT	No	25.8	1065.58	11	1.7	533.8	2	42.7199			10729	F120181122_PF_meso_Human_pool1.raw	1	1	Q14814			Q14814|MEF2D_HUMAN	Myocyte-specific enhancer factor 2D	MEF2D	Protein in T_Antigen								Q14814	MEF2D_HUMAN
SEGRFM(+15.99)QV	SEGRFMQV	No	101.9	968.438	8	0.3	485.228	2	27.4948	117000	587000	6042	F120181122_PF_meso_Human_pool3.raw	2	2	P08581	Oxidation (M)	M6:Oxidation (M):1000.00	P08581|MET_HUMAN	Hepatocyte growth factor receptor (HGF receptor) (EC 2.7.10.1) (HGF/SF receptor) (Proto-oncogene c-Met) (Scatter factor receptor) (SF receptor) (Tyrosine-protein kinase Met)	MET	Protein in T_Antigen								P08581	MET_HUMAN
SEVLLTSI	SEVLLTSI	No	25.56	860.486	8	1	861.496	1	76.7207	454000	2100000	25615	F120181122_PF_meso_Human_pool2.raw	1	1	P08581			P08581|MET_HUMAN	Hepatocyte growth factor receptor (HGF receptor) (EC 2.7.10.1) (HGF/SF receptor) (Proto-oncogene c-Met) (Scatter factor receptor) (SF receptor) (Tyrosine-protein kinase Met)	MET	Protein in T_Antigen								P08581	MET_HUMAN
AETPIQNVI	AETPIQNVI	No	102.25	983.529	9	2.5	492.773	2	66.6391	216000	1600000	21222	F120181122_PF_meso_Human_pool7.raw	2	2	P08581			P08581|MET_HUMAN	Hepatocyte growth factor receptor (HGF receptor) (EC 2.7.10.1) (HGF/SF receptor) (Proto-oncogene c-Met) (Scatter factor receptor) (SF receptor) (Tyrosine-protein kinase Met)	MET	Protein in T_Antigen								P08581	MET_HUMAN
REDPIVYEI	REDPIVYEI	No	78.63	1132.58	9	3	567.297	2	63.5997	229000	463000	19887	F120181122_PF_meso_Human_pool9.raw	2	2	P08581			P08581|MET_HUMAN	Hepatocyte growth factor receptor (HGF receptor) (EC 2.7.10.1) (HGF/SF receptor) (Proto-oncogene c-Met) (Scatter factor receptor) (SF receptor) (Tyrosine-protein kinase Met)	MET	Protein in T_Antigen								P08581	MET_HUMAN
SEM(+15.99)NVNM(+15.99)KY	SEMNVNMKY	No	113.92	1146.47	9	1.2	574.244	2	22.1664	292000	1510000	2999	F120181122_PF_meso_Human_pool1.raw	3	3	P08581	Oxidation (M); Oxidation (M)	M3:Oxidation (M):1000.00;M7:Oxidation (M):1000.00	P08581|MET_HUMAN	Hepatocyte growth factor receptor (HGF receptor) (EC 2.7.10.1) (HGF/SF receptor) (Proto-oncogene c-Met) (Scatter factor receptor) (SF receptor) (Tyrosine-protein kinase Met)	MET	Protein in T_Antigen								P08581	MET_HUMAN
TEGIIM(+15.99)KDF	TEGIIMKDF	No	112.85	1068.52	9	0.6	535.267	2	46.9423	1210000	6000000	12443	F120181122_PF_meso_Human_pool1.raw	2	2	P08581	Oxidation (M)	M6:Oxidation (M):1000.00	P08581|MET_HUMAN	Hepatocyte growth factor receptor (HGF receptor) (EC 2.7.10.1) (HGF/SF receptor) (Proto-oncogene c-Met) (Scatter factor receptor) (SF receptor) (Tyrosine-protein kinase Met)	MET	Protein in T_Antigen								P08581	MET_HUMAN
SVSPTTEM(+15.99)V	SVSPTTEMV	No	81.09	965.438	9	2.4	966.447	1	34.8938	1470000	4780000	8499	F120181122_PF_meso_Human_pool9.raw	1	1	P08581	Oxidation (M)	M8:Oxidation (M):1000.00	P08581|MET_HUMAN	Hepatocyte growth factor receptor (HGF receptor) (EC 2.7.10.1) (HGF/SF receptor) (Proto-oncogene c-Met) (Scatter factor receptor) (SF receptor) (Tyrosine-protein kinase Met)	MET	Protein in T_Antigen								P08581	MET_HUMAN
VASYKVAY	VASYKVAY	No	93.1	899.475	8	2.2	450.746	2	34.3197	185000	706000	8234	F120181122_PF_meso_Human_pool9.raw	1	1	Q08431			Q08431|MFGM_HUMAN	Lactadherin (Breast epithelial antigen BA46) (HMFG) (MFGM) (Milk fat globule-EGF factor 8) (MFG-E8) (SED1) [Cleaved into: Lactadherin short form; Medin]	MFGE8	Protein in T_Antigen								Q08431	MFGM_HUMAN
AASSVRVTF	AASSVRVTF	No	85.68	936.503	9	-0.1	469.26	2	59.6984	596000	4470000	17623	F120181122_PF_meso_Human_pool4.raw	35	35	Q08431			Q08431|MFGM_HUMAN	Lactadherin (Breast epithelial antigen BA46) (HMFG) (MFGM) (Milk fat globule-EGF factor 8) (MFG-E8) (SED1) [Cleaved into: Lactadherin short form; Medin]	MFGE8	Protein in T_Antigen								Q08431	MFGM_HUMAN
H(+42.01)EFDFIHDV	HEFDFIHDV	No	34.43	1199.52	9	0.9	600.772	2	85.4138	760000	717000	28928	F120181122_PF_meso_Human_pool2.raw	3	3	Q08431	Acetylation (N-term)	H1:Acetylation (N-term):1000.00	Q08431|MFGM_HUMAN	Lactadherin (Breast epithelial antigen BA46) (HMFG) (MFGM) (Milk fat globule-EGF factor 8) (MFG-E8) (SED1) [Cleaved into: Lactadherin short form; Medin]	MFGE8	Protein in T_Antigen								Q08431	MFGM_HUMAN
QEVRGDVFPSY	QEVRGDVFPSY	No	40.99	1295.61	11	2.9	648.818	2	53.4226	278000	737000	16050	F120181122_PF_meso_Human_pool5.raw	1	1	Q08431			Q08431|MFGM_HUMAN	Lactadherin (Breast epithelial antigen BA46) (HMFG) (MFGM) (Milk fat globule-EGF factor 8) (MFG-E8) (SED1) [Cleaved into: Lactadherin short form; Medin]	MFGE8	Protein in T_Antigen								Q08431	MFGM_HUMAN
EEISQEVRGDVF	EEISQEVRGDVF	No	106.01	1406.67	12	2.9	704.343	2	59.0665	85400	193000	18237	F120181122_PF_meso_Human_pool7.raw	1	1	Q08431			Q08431|MFGM_HUMAN	Lactadherin (Breast epithelial antigen BA46) (HMFG) (MFGM) (Milk fat globule-EGF factor 8) (MFG-E8) (SED1) [Cleaved into: Lactadherin short form; Medin]	MFGE8	Protein in T_Antigen								Q08431	MFGM_HUMAN
EGGPPLRI	EGGPPLRI	No	46.07	837.471	8	1	838.481	1	42.3875	52600	220000	11748	F120181122_PF_meso_Human_pool5.raw	1	1	Q96T58			Q96T58|MINT_HUMAN	Msx2-interacting protein (SMART/HDAC1-associated repressor protein) (SPEN homolog)	SPEN KIAA0929 MINT SHARP	Protein in T_Antigen								Q96T58	MINT_HUMAN
SESHLSRL	SESHLSRL	No	32.45	927.477	8	0.6	464.747	2	33.6203	73800	280000	7130	F120181122_PF_meso_Human_pool1.raw	1	1	Q96T58			Q96T58|MINT_HUMAN	Msx2-interacting protein (SMART/HDAC1-associated repressor protein) (SPEN homolog)	SPEN KIAA0929 MINT SHARP	Protein in T_Antigen								Q96T58	MINT_HUMAN
GEYLGNNRL	GEYLGNNRL	No	86.83	1034.51	9	0.7	518.266	2	35.9461	779000	7210000	9440	F120181122_PF_meso_Human_pool2.raw	2	2	Q96T58			Q96T58|MINT_HUMAN	Msx2-interacting protein (SMART/HDAC1-associated repressor protein) (SPEN homolog)	SPEN KIAA0929 MINT SHARP	Protein in T_Antigen								Q96T58	MINT_HUMAN
SVGLPSRTK	SVGLPSRTK	No	79.25	943.545	9	1.2	472.781	2	22.2174	726000	1970000	3745	F120181122_PF_meso_Human_pool5.raw	1	1	Q96T58			Q96T58|MINT_HUMAN	Msx2-interacting protein (SMART/HDAC1-associated repressor protein) (SPEN homolog)	SPEN KIAA0929 MINT SHARP	Protein in T_Antigen								Q96T58	MINT_HUMAN
AEKAFVSV	AEKAFVSV	No	103.75	849.46	8	0.7	425.738	2	37.5904	165000	1110000	10015	F120181122_PF_meso_Human_pool3.raw	3	3	O15438			O15438|MRP3_HUMAN	Canalicular multispecific organic anion transporter 2 (ATP-binding cassette sub-family C member 3) (Multi-specific organic anion transporter D) (MOAT-D) (Multidrug resistance-associated protein 3)	ABCC3 CMOAT2 MLP2 MRP3	Protein in T_Antigen								O15438	MRP3_HUMAN
GEISDPFRF	GEISDPFRF	No	54.31	1066.51	9	1	534.263	2	72.5836	308000	795000	23580	F120181122_PF_meso_Human_pool6.raw	4	4	O15438			O15438|MRP3_HUMAN	Canalicular multispecific organic anion transporter 2 (ATP-binding cassette sub-family C member 3) (Multi-specific organic anion transporter D) (MOAT-D) (Multidrug resistance-associated protein 3)	ABCC3 CMOAT2 MLP2 MRP3	Protein in T_Antigen								O15438	MRP3_HUMAN
GEIVNLM(+15.99)SV	GEIVNLMSV	No	74.87	976.49	9	0.4	977.5	1	67.4516	1130000	5240000	21519	F120181122_PF_meso_Human_pool4.raw	4	4	O15438	Oxidation (M)	M7:Oxidation (M):1000.00	O15438|MRP3_HUMAN;P33527|MRP1_HUMAN	Canalicular multispecific organic anion transporter 2 (ATP-binding cassette sub-family C member 3) (Multi-specific organic anion transporter D) (MOAT-D) (Multidrug resistance-associated protein 3)	ABCC3 CMOAT2 MLP2 MRP3	Protein in T_Antigen								O15438	MRP3_HUMAN
STVGEIVNL	STVGEIVNL	No	73.04	930.502	9	2.4	466.26	2	72.5324	26900000	261000000	23375	F120181122_PF_meso_Human_pool9.raw	5	5	O15438			O15438|MRP3_HUMAN;P33527|MRP1_HUMAN	Canalicular multispecific organic anion transporter 2 (ATP-binding cassette sub-family C member 3) (Multi-specific organic anion transporter D) (MOAT-D) (Multidrug resistance-associated protein 3)	ABCC3 CMOAT2 MLP2 MRP3	Protein in T_Antigen								O15438	MRP3_HUMAN
AEGEISDPFRF	AEGEISDPFRF	No	24.3	1266.59	11	1.4	634.304	2	73.1461			23922	F120181122_PF_meso_Human_pool5.raw	1	1	O15438			O15438|MRP3_HUMAN	Canalicular multispecific organic anion transporter 2 (ATP-binding cassette sub-family C member 3) (Multi-specific organic anion transporter D) (MOAT-D) (Multidrug resistance-associated protein 3)	ABCC3 CMOAT2 MLP2 MRP3	Protein in T_Antigen								O15438	MRP3_HUMAN
AEVQKLLGP	AEVQKLLGP	No	94.74	953.555	9	0.9	477.786	2	44.51	177000	428000	12536	F120181122_PF_meso_Human_pool4.raw	1	1	Q13421			Q13421|MSLN_HUMAN	Mesothelin (CAK1 antigen) (Pre-pro-megakaryocyte-potentiating factor) [Cleaved into: Megakaryocyte-potentiating factor (MPF); Mesothelin, cleaved form]	MSLN MPF	Protein in T_Antigen								Q13421	MSLN_HUMAN
LETLKALLE	LETLKALLE	No	23.07	1028.61	9	1.1	1029.62	1	103.556	215000	585000	36205	F120181122_PF_meso_Human_pool3.raw	1	1	Q13421			Q13421|MSLN_HUMAN;O95521|PRAM1_HUMAN;Q5VWM6|PRA13_HUMAN	Mesothelin (CAK1 antigen) (Pre-pro-megakaryocyte-potentiating factor) [Cleaved into: Megakaryocyte-potentiating factor (MPF); Mesothelin, cleaved form]	MSLN MPF	Protein in T_Antigen								Q13421	MSLN_HUMAN
LLATQM(+15.99)DRV	LLATQMDRV	No	30.04	1061.55	9	1.3	531.786	2	31.4772	20500	146000	7350	F120181122_PF_meso_Human_pool4.raw	1	1	Q13421	Oxidation (M)	M6:Oxidation (M):1000.00	Q13421|MSLN_HUMAN	Mesothelin (CAK1 antigen) (Pre-pro-megakaryocyte-potentiating factor) [Cleaved into: Megakaryocyte-potentiating factor (MPF); Mesothelin, cleaved form]	MSLN MPF	Protein in T_Antigen								Q13421	MSLN_HUMAN
LLGPHVEGL	LLGPHVEGL	No	108.42	933.528	9	3.4	467.773	2	54.4381	174000	496000	16488	F120181122_PF_meso_Human_pool8.raw	1	1	Q13421			Q13421|MSLN_HUMAN	Mesothelin (CAK1 antigen) (Pre-pro-megakaryocyte-potentiating factor) [Cleaved into: Megakaryocyte-potentiating factor (MPF); Mesothelin, cleaved form]	MSLN MPF	Protein in T_Antigen								Q13421	MSLN_HUMAN
REIDESLIFY	REIDESLIFY	No	93.88	1283.64	10	1.5	642.829	2	107.236	609000	3330000	37413	F120181122_PF_meso_Human_pool6.raw	8	8	Q13421			Q13421|MSLN_HUMAN	Mesothelin (CAK1 antigen) (Pre-pro-megakaryocyte-potentiating factor) [Cleaved into: Megakaryocyte-potentiating factor (MPF); Mesothelin, cleaved form]	MSLN MPF	Protein in T_Antigen								Q13421	MSLN_HUMAN
VSM(+15.99)DLATFM(+15.99)K	VSMDLATFMK	No	109.38	1173.54	10	0.4	587.779	2	40.3299	40100	142000	10895	F120181122_PF_meso_Human_pool5.raw	1	1	Q13421	Oxidation (M); Oxidation (M)	M3:Oxidation (M):1000.00;M9:Oxidation (M):1000.00	Q13421|MSLN_HUMAN	Mesothelin (CAK1 antigen) (Pre-pro-megakaryocyte-potentiating factor) [Cleaved into: Megakaryocyte-potentiating factor (MPF); Mesothelin, cleaved form]	MSLN MPF	Protein in T_Antigen								Q13421	MSLN_HUMAN
EDFNQDIGW	EDFNQDIGW	No	92.76	1122.46	9	1.7	562.239	2	82.2982	529000	2350000	27240	F120181122_PF_meso_Human_pool9.raw	2	2	Q2TAK8			Q2TAK8|PWP3A_HUMAN	PWWP domain-containing protein MUM1 (Mutated melanoma-associated antigen 1) (MUM-1) (Protein expandere)	MUM1 EXPAND1	Protein in T_Antigen								Q2TAK8	MUM1_HUMAN
RANQKLVEY	RANQKLVEY	No	38.45	1119.6	9	1.2	560.81	2	29.8278	104000	240000	6632	F120181122_PF_meso_Human_pool8.raw	1	1	Q2TAK8			Q2TAK8|PWP3A_HUMAN	PWWP domain-containing protein MUM1 (Mutated melanoma-associated antigen 1) (MUM-1) (Protein expandere)	MUM1 EXPAND1	Protein in T_Antigen								Q2TAK8	MUM1_HUMAN
REDFNQDIGW	REDFNQDIGW	No	39.33	1278.56	10	4.6	640.292	2	66.8893	472000	694000	21095	F120181122_PF_meso_Human_pool8.raw	2	2	Q2TAK8			Q2TAK8|PWP3A_HUMAN	PWWP domain-containing protein MUM1 (Mutated melanoma-associated antigen 1) (MUM-1) (Protein expandere)	MUM1 EXPAND1	Protein in T_Antigen								Q2TAK8	MUM1_HUMAN
TERDM(+15.99)GSKGGSW	TERDMGSKGGSW	No	98.76	1325.57	12	2.7	663.793	2	20.7354	40900	325000	3094	F120181122_PF_meso_Human_pool7.raw	1	1	Q2TAK8	Oxidation (M)	M5:Oxidation (M):1000.00	Q2TAK8|PWP3A_HUMAN	PWWP domain-containing protein MUM1 (Mutated melanoma-associated antigen 1) (MUM-1) (Protein expandere)	MUM1 EXPAND1	Protein in T_Antigen								Q2TAK8	MUM1_HUMAN
SENPRGPLV	SENPRGPLV	No	60	967.509	9	1.6	484.762	2	30.6832	54400	338000	6801	F120181122_PF_meso_Human_pool9.raw	1	1	Q2TAK8			Q2TAK8|PWP3A_HUMAN	PWWP domain-containing protein MUM1 (Mutated melanoma-associated antigen 1) (MUM-1) (Protein expandere)	MUM1 EXPAND1	Protein in T_Antigen								Q2TAK8	MUM1_HUMAN
ISVNPYRSL	ISVNPYRSL	No	106.6	1047.57	9	-0.4	524.794	2	50.0748	2190000	6550000	14885	F120181122_PF_meso_Human_pool5.raw	3	3	O43795			O43795|MYO1B_HUMAN	Unconventional myosin-Ib (MYH-1c) (Myosin I alpha) (MMI-alpha) (MMIa)	MYO1B	Protein in T_Antigen								O43795	MYO1B_HUMAN
SQNDGFFAV	SQNDGFFAV	No	113.68	983.435	9	1.6	984.446	1	77.6346	13900000	115000000	24602	F120181122_PF_meso_Human_pool1.raw	3	3	O43795			O43795|MYO1B_HUMAN	Unconventional myosin-Ib (MYH-1c) (Myosin I alpha) (MMI-alpha) (MMIa)	MYO1B	Protein in T_Antigen								O43795	MYO1B_HUMAN
ATLM(+15.99)KNLQTK	ATLMKNLQTK	No	50.84	1162.64	10	2.7	582.328	2	20.6739	3650	42400	2856	F120181122_PF_meso_Human_pool9.raw	1	1	O43795	Oxidation (M)	M4:Oxidation (M):1000.00	O43795|MYO1B_HUMAN	Unconventional myosin-Ib (MYH-1c) (Myosin I alpha) (MMI-alpha) (MMIa)	MYO1B	Protein in T_Antigen								O43795	MYO1B_HUMAN
NELEIPVEEY	NELEIPVEEY	No	92.45	1233.58	10	2.4	617.797	2	79.31	278000	1220000	26070	F120181122_PF_meso_Human_pool9.raw	2	2	O43795			O43795|MYO1B_HUMAN	Unconventional myosin-Ib (MYH-1c) (Myosin I alpha) (MMI-alpha) (MMIa)	MYO1B	Protein in T_Antigen								O43795	MYO1B_HUMAN
TEASKLVM(+15.99)SY	TEASKLVMSY	No	109.51	1143.55	10	-0.2	572.783	2	38.8218	86400	295000	10308	F120181122_PF_meso_Human_pool5.raw	1	1	O43795	Oxidation (M)	M8:Oxidation (M):1000.00	O43795|MYO1B_HUMAN	Unconventional myosin-Ib (MYH-1c) (Myosin I alpha) (MMI-alpha) (MMIa)	MYO1B	Protein in T_Antigen								O43795	MYO1B_HUMAN
SLFPEGNPAKI	SLFPEGNPAKI	No	91.5	1171.62	11	5.3	586.822	2	59.565	141000	345000	18250	F120181122_PF_meso_Human_pool9.raw	1	1	O43795			O43795|MYO1B_HUMAN	Unconventional myosin-Ib (MYH-1c) (Myosin I alpha) (MMI-alpha) (MMIa)	MYO1B	Protein in T_Antigen								O43795	MYO1B_HUMAN
QETPVSQVV	QETPVSQVV	No	77.62	985.508	9	1.6	493.762	2	48.7562	119000	535000	13952	F120181122_PF_meso_Human_pool9.raw	1	1	Q86UW6			Q86UW6|N4BP2_HUMAN	NEDD4-binding protein 2 (N4BP2) (EC 3.-.-.-) (BCL-3-binding protein)	N4BP2 B3BP KIAA1413	Protein in T_Antigen								Q86UW6	N4BP2_HUMAN
EEDDSELQRAW	EEDDSELQRAW	No	74.08	1376.58	11	0.1	689.301	2	53.8069	41300	242000	16226	F120181122_PF_meso_Human_pool4.raw	2	2	Q53F19			Q53F19|NCBP3_HUMAN	Nuclear cap-binding protein subunit 3 (Protein ELG)	NCBP3 C17orf85	Protein in T_Antigen								Q53F19	NCBP3_HUMAN
AELDRALGI	AELDRALGI	No	106.76	956.529	9	1.6	479.273	2	59.6385			18502	F120181122_PF_meso_Human_pool8.raw	1	1	Q15788			Q15788|NCOA1_HUMAN	Nuclear receptor coactivator 1 (NCoA-1) (EC 2.3.1.48) (Class E basic helix-loop-helix protein 74) (bHLHe74) (Protein Hin-2) (RIP160) (Renal carcinoma antigen NY-REN-52) (Steroid receptor coactivator 1) (SRC-1)	NCOA1 BHLHE74 SRC1	Protein in T_Antigen								Q15788	NCOA1_HUMAN
ASSPVLRQM	ASSPVLRQM	No	113.66	987.517	9	1.7	494.768	2	34.0143	4500000	39200000	7308	F120181122_PF_meso_Human_pool1.raw	4	4	Q15788			Q15788|NCOA1_HUMAN	Nuclear receptor coactivator 1 (NCoA-1) (EC 2.3.1.48) (Class E basic helix-loop-helix protein 74) (bHLHe74) (Protein Hin-2) (RIP160) (Renal carcinoma antigen NY-REN-52) (Steroid receptor coactivator 1) (SRC-1)	NCOA1 BHLHE74 SRC1	Protein in T_Antigen								Q15788	NCOA1_HUMAN
NEGPNNSVGF	NEGPNNSVGF	No	95.65	1033.45	10	2.2	517.732	2	47.0909	212000	949000	13301	F120181122_PF_meso_Human_pool9.raw	1	1	Q15788			Q15788|NCOA1_HUMAN	Nuclear receptor coactivator 1 (NCoA-1) (EC 2.3.1.48) (Class E basic helix-loop-helix protein 74) (bHLHe74) (Protein Hin-2) (RIP160) (Renal carcinoma antigen NY-REN-52) (Steroid receptor coactivator 1) (SRC-1)	NCOA1 BHLHE74 SRC1	Protein in T_Antigen								Q15788	NCOA1_HUMAN
GTM(+15.99)PVQVTPPR	GTMPVQVTPPR	No	103.47	1197.62	11	2.9	599.818	2	31.2335	34700	112000	7034	F120181122_PF_meso_Human_pool9.raw	1	1	Q15788	Oxidation (M)	M3:Oxidation (M):1000.00	Q15788|NCOA1_HUMAN	Nuclear receptor coactivator 1 (NCoA-1) (EC 2.3.1.48) (Class E basic helix-loop-helix protein 74) (bHLHe74) (Protein Hin-2) (RIP160) (Renal carcinoma antigen NY-REN-52) (Steroid receptor coactivator 1) (SRC-1)	NCOA1 BHLHE74 SRC1	Protein in T_Antigen								Q15788	NCOA1_HUMAN
LEGELRPK	LEGELRPK	No	24.41	940.534	8	0.8	471.275	2	23.4797	11700	80900	4192	F120181122_PF_meso_Human_pool7.raw	1	1	Q9Y618			Q9Y618|NCOR2_HUMAN	Nuclear receptor corepressor 2 (N-CoR2) (CTG repeat protein 26) (SMAP270) (Silencing mediator of retinoic acid and thyroid hormone receptor) (SMRT) (T3 receptor-associating factor) (TRAC) (Thyroid-, retinoic-acid-receptor-associated corepressor)	NCOR2 CTG26	Protein in T_Antigen								Q9Y618	NCOR2_HUMAN
AM(+15.99)AQRADM(+15.99)L	AMAQRADML	No	99.55	1037.46	9	1.3	519.741	2	23.3857	267000	1890000	4457	F120181122_PF_meso_Human_pool2.raw	2	2	Q9Y618	Oxidation (M); Oxidation (M)	M2:Oxidation (M):1000.00;M8:Oxidation (M):1000.00	Q9Y618|NCOR2_HUMAN	Nuclear receptor corepressor 2 (N-CoR2) (CTG repeat protein 26) (SMAP270) (Silencing mediator of retinoic acid and thyroid hormone receptor) (SMRT) (T3 receptor-associating factor) (TRAC) (Thyroid-, retinoic-acid-receptor-associated corepressor)	NCOR2 CTG26	Protein in T_Antigen								Q9Y618	NCOR2_HUMAN
GTPADVLYK	GTPADVLYK	No	113.84	962.507	9	0.9	482.262	2	41.0689	1130000	3230000	10064	F120181122_PF_meso_Human_pool1.raw	2	2	Q9Y618			Q9Y618|NCOR2_HUMAN	Nuclear receptor corepressor 2 (N-CoR2) (CTG repeat protein 26) (SMAP270) (Silencing mediator of retinoic acid and thyroid hormone receptor) (SMRT) (T3 receptor-associating factor) (TRAC) (Thyroid-, retinoic-acid-receptor-associated corepressor)	NCOR2 CTG26	Protein in T_Antigen								Q9Y618	NCOR2_HUMAN
ITQGIPRSY	ITQGIPRSY	No	109.02	1033.56	9	2.3	517.786	2	34.772	88500	463000	8638	F120181122_PF_meso_Human_pool8.raw	1	1	Q9Y618			Q9Y618|NCOR2_HUMAN	Nuclear receptor corepressor 2 (N-CoR2) (CTG repeat protein 26) (SMAP270) (Silencing mediator of retinoic acid and thyroid hormone receptor) (SMRT) (T3 receptor-associating factor) (TRAC) (Thyroid-, retinoic-acid-receptor-associated corepressor)	NCOR2 CTG26	Protein in T_Antigen								Q9Y618	NCOR2_HUMAN
SVPGGSITK	SVPGGSITK	No	105.12	844.465	9	1.5	423.242	2	23.5197	469000	1160000	4472	F120181122_PF_meso_Human_pool3.raw	2	2	Q9Y618			Q9Y618|NCOR2_HUMAN	Nuclear receptor corepressor 2 (N-CoR2) (CTG repeat protein 26) (SMAP270) (Silencing mediator of retinoic acid and thyroid hormone receptor) (SMRT) (T3 receptor-associating factor) (TRAC) (Thyroid-, retinoic-acid-receptor-associated corepressor)	NCOR2 CTG26	Protein in T_Antigen								Q9Y618	NCOR2_HUMAN
TEIFNM(+15.99)PAI	TEIFNMPAI	No	103.82	1050.51	9	2.7	526.261	2	71.3349	1280000	4980000	22929	F120181122_PF_meso_Human_pool9.raw	4	4	Q9Y618	Oxidation (M)	M6:Oxidation (M):1000.00	Q9Y618|NCOR2_HUMAN	Nuclear receptor corepressor 2 (N-CoR2) (CTG repeat protein 26) (SMAP270) (Silencing mediator of retinoic acid and thyroid hormone receptor) (SMRT) (T3 receptor-associating factor) (TRAC) (Thyroid-, retinoic-acid-receptor-associated corepressor)	NCOR2 CTG26	Protein in T_Antigen								Q9Y618	NCOR2_HUMAN
GSVPGGSITK	GSVPGGSITK	No	105.84	901.487	10	1.1	451.752	2	24.2131	5290000	43100000	4725	F120181122_PF_meso_Human_pool3.raw	4	4	Q9Y618			Q9Y618|NCOR2_HUMAN	Nuclear receptor corepressor 2 (N-CoR2) (CTG repeat protein 26) (SMAP270) (Silencing mediator of retinoic acid and thyroid hormone receptor) (SMRT) (T3 receptor-associating factor) (TRAC) (Thyroid-, retinoic-acid-receptor-associated corepressor)	NCOR2 CTG26	Protein in T_Antigen								Q9Y618	NCOR2_HUMAN
EESPPLSANAF	EESPPLSANAF	No	111.5	1160.53	11	1	581.277	2	67.3141	1010000	7330000	21580	F120181122_PF_meso_Human_pool5.raw	2	2	Q9Y618			Q9Y618|NCOR2_HUMAN	Nuclear receptor corepressor 2 (N-CoR2) (CTG repeat protein 26) (SMAP270) (Silencing mediator of retinoic acid and thyroid hormone receptor) (SMRT) (T3 receptor-associating factor) (TRAC) (Thyroid-, retinoic-acid-receptor-associated corepressor)	NCOR2 CTG26	Protein in T_Antigen								Q9Y618	NCOR2_HUMAN
TSSPVRPAA	TSSPVRPAA	No	46.47	884.472	9	1.3	443.245	2	21.781	58100	375000	3775	F120181122_PF_meso_Human_pool3.raw	1	1	Q9Y618			Q9Y618|NCOR2_HUMAN	Nuclear receptor corepressor 2 (N-CoR2) (CTG repeat protein 26) (SMAP270) (Silencing mediator of retinoic acid and thyroid hormone receptor) (SMRT) (T3 receptor-associating factor) (TRAC) (Thyroid-, retinoic-acid-receptor-associated corepressor)	NCOR2 CTG26	Protein in T_Antigen								Q9Y618	NCOR2_HUMAN
M(+15.99)EEIRNLTV	MEEIRNLTV	No	35.8	1119.56	9	0.4	560.788	2	43.106	62900	368000	11918	F120181122_PF_meso_Human_pool6.raw	1	1	Q13952	Oxidation (M)	M1:Oxidation (M):1000.00	Q13952|NFYC_HUMAN	Nuclear transcription factor Y subunit gamma (CAAT box DNA-binding protein subunit C) (Nuclear transcription factor Y subunit C) (NF-YC) (Transactivator HSM-1/2)	NFYC	Protein in T_Antigen								Q13952	NFYC_HUMAN
TEVQQGQQQF	TEVQQGQQQF	No	109.19	1191.55	10	0.9	596.785	2	35.8047	460000	2460000	9046	F120181122_PF_meso_Human_pool5.raw	1	1	Q13952			Q13952|NFYC_HUMAN	Nuclear transcription factor Y subunit gamma (CAAT box DNA-binding protein subunit C) (Nuclear transcription factor Y subunit C) (NF-YC) (Transactivator HSM-1/2)	NFYC	Protein in T_Antigen								Q13952	NFYC_HUMAN
SEETRTESW	SEETRTESW	No	99.48	1123.48	9	2.7	562.748	2	28.7325	16900	156000	6261	F120181122_PF_meso_Human_pool8.raw	1	1	Q8N4C6			Q8N4C6|NIN_HUMAN	Ninein (hNinein) (Glycogen synthase kinase 3 beta-interacting protein) (GSK3B-interacting protein)	NIN KIAA1565	Protein in T_Antigen								Q8N4C6	NIN_HUMAN
AEYENLTNKL	AEYENLTNKL	No	95.14	1193.59	10	0.9	597.806	2	48.401	411000	741000	14048	F120181122_PF_meso_Human_pool4.raw	1	1	Q8N4C6			Q8N4C6|NIN_HUMAN	Ninein (hNinein) (Glycogen synthase kinase 3 beta-interacting protein) (GSK3B-interacting protein)	NIN KIAA1565	Protein in T_Antigen								Q8N4C6	NIN_HUMAN
DENEHQLS(-18.01)	DENEHQLS	No	29.87	952.389	8	0.6	953.399	1	43.7331	330000	1010000	12627	F120181122_PF_meso_Human_pool2.raw	1	1	P06748	Dehydration	S8:Dehydration:71.72	P06748|NPM_HUMAN	Nucleophosmin (NPM) (Nucleolar phosphoprotein B23) (Nucleolar protein NO38) (Numatrin)	NPM1 NPM	Protein in T_Antigen								P06748	NPM_HUMAN
DENEHQLSL	DENEHQLSL	No	103.54	1083.48	9	1.2	542.751	2	43.7331	8960000	77800000	12629	F120181122_PF_meso_Human_pool2.raw	3	3	P06748			P06748|NPM_HUMAN	Nucleophosmin (NPM) (Nucleolar phosphoprotein B23) (Nucleolar protein NO38) (Numatrin)	NPM1 NPM	Protein in T_Antigen								P06748	NPM_HUMAN
GSLPKVEAK	GSLPKVEAK	No	62.76	927.539	9	0.8	464.778	2	22.7982	66300	397000	3977	F120181122_PF_meso_Human_pool5.raw	1	1	P06748			P06748|NPM_HUMAN	Nucleophosmin (NPM) (Nucleolar phosphoprotein B23) (Nucleolar protein NO38) (Numatrin)	NPM1 NPM	Protein in T_Antigen								P06748	NPM_HUMAN
EEEDVKLLSI	EEEDVKLLSI	No	96.29	1173.61	10	0.9	587.816	2	69.2905	348000	686000	22734	F120181122_PF_meso_Human_pool2.raw	1	1	P06748			P06748|NPM_HUMAN	Nucleophosmin (NPM) (Nucleolar phosphoprotein B23) (Nucleolar protein NO38) (Numatrin)	NPM1 NPM	Protein in T_Antigen								P06748	NPM_HUMAN
Q(+0.98)EAIQDLWQW	QEAIQDLWQW	No	112.23	1316.6	10	0.6	659.311	2	109.36	147000	672000	37163	F120181122_PF_meso_Human_pool1.raw	1	1	P06748	Deamidation (NQ)	Q1:Deamidation (NQ):34.30	P06748|NPM_HUMAN	Nucleophosmin (NPM) (Nucleolar phosphoprotein B23) (Nucleolar protein NO38) (Numatrin)	NPM1 NPM	Protein in T_Antigen								P06748	NPM_HUMAN
KM(+15.99)SVQPTV	KMSVQPTV	No	29.35	904.469	8	1.9	453.243	2	23.8175	15900	119000	4278	F120181122_PF_meso_Human_pool8.raw	1	1	P06748	Oxidation (M)	M2:Oxidation (M):1000.00	P06748|NPM_HUMAN	Nucleophosmin (NPM) (Nucleolar phosphoprotein B23) (Nucleolar protein NO38) (Numatrin)	NPM1 NPM	Protein in T_Antigen								P06748	NPM_HUMAN
VETVPQATV	VETVPQATV	No	105.54	942.502	9	2	472.259	2	45.7474	701000	3340000	12964	F120181122_PF_meso_Human_pool7.raw	1	1	Q9BZ95			Q9BZ95|NSD3_HUMAN	Histone-lysine N-methyltransferase NSD3 (EC 2.1.1.43) (Nuclear SET domain-containing protein 3) (Protein whistle) (WHSC1-like 1 isoform 9 with methyltransferase activity to lysine) (Wolf-Hirschhorn syndrome candidate 1-like protein 1) (WHSC1-like protein 1)	NSD3 WHSC1L1 DC28	Protein in T_Antigen								Q9BZ95	NSD3_HUMAN
EEPPPVKIAW	EEPPPVKIAW	No	113.88	1164.62	10	1	583.318	2	72.1166	6690000	41300000	22026	F120181122_PF_meso_Human_pool1.raw	35	35	Q9BZ95			Q9BZ95|NSD3_HUMAN	Histone-lysine N-methyltransferase NSD3 (EC 2.1.1.43) (Nuclear SET domain-containing protein 3) (Protein whistle) (WHSC1-like 1 isoform 9 with methyltransferase activity to lysine) (Wolf-Hirschhorn syndrome candidate 1-like protein 1) (WHSC1-like protein 1)	NSD3 WHSC1L1 DC28	Protein in T_Antigen								Q9BZ95	NSD3_HUMAN
EEEPPPVKIAW	EEEPPPVKIAW	No	114.05	1293.66	11	2.2	647.84	2	71.6785			22199	F120181122_PF_meso_Human_pool1.raw	8	8	Q9BZ95			Q9BZ95|NSD3_HUMAN	Histone-lysine N-methyltransferase NSD3 (EC 2.1.1.43) (Nuclear SET domain-containing protein 3) (Protein whistle) (WHSC1-like 1 isoform 9 with methyltransferase activity to lysine) (Wolf-Hirschhorn syndrome candidate 1-like protein 1) (WHSC1-like protein 1)	NSD3 WHSC1L1 DC28	Protein in T_Antigen								Q9BZ95	NSD3_HUMAN
AAALRRQM(+15.99)	AAALRRQM	No	108.47	931.502	8	1.1	466.76	2	18.9366	117000	1290000	2419	F120181122_PF_meso_Human_pool5.raw	1	1	P35658	Oxidation (M)	M8:Oxidation (M):1000.00	P35658|NU214_HUMAN	Nuclear pore complex protein Nup214 (214 kDa nucleoporin) (Nucleoporin Nup214) (Protein CAN)	NUP214 CAIN CAN KIAA0023	Protein in T_Antigen								P35658	NU214_HUMAN
AEKQGHQW	AEKQGHQW	No	111.32	982.462	8	1.2	492.24	2	19.8709	19000	196000	2729	F120181122_PF_meso_Human_pool6.raw	1	1	P35658			P35658|NU214_HUMAN	Nuclear pore complex protein Nup214 (214 kDa nucleoporin) (Nucleoporin Nup214) (Protein CAN)	NUP214 CAIN CAN KIAA0023	Protein in T_Antigen								P35658	NU214_HUMAN
T(+87.03)APPVLGK	TAPPVLGK	No	27.54	868.502	8	0.8	435.259	2	29.0095	174000	612000	6325	F120181122_PF_meso_Human_pool6.raw	2	2	P35658	Glycidamide adduct	T1:Glycidamide adduct:52.22	P35658|NU214_HUMAN	Nuclear pore complex protein Nup214 (214 kDa nucleoporin) (Nucleoporin Nup214) (Protein CAN)	NUP214 CAIN CAN KIAA0023	Protein in T_Antigen								P35658	NU214_HUMAN
FTAPPVLGK	FTAPPVLGK	No	95.88	928.538	9	2	465.279	2	46.9304	500000	3310000	13647	F120181122_PF_meso_Human_pool4.raw	3	3	P35658			P35658|NU214_HUMAN	Nuclear pore complex protein Nup214 (214 kDa nucleoporin) (Nucleoporin Nup214) (Protein CAN)	NUP214 CAIN CAN KIAA0023	Protein in T_Antigen								P35658	NU214_HUMAN
GELLFPSSL	GELLFPSSL	No	110.89	961.512	9	0	962.521	1	92.33	1420000	5590000	30384	F120181122_PF_meso_Human_pool1.raw	2	2	P35658			P35658|NU214_HUMAN	Nuclear pore complex protein Nup214 (214 kDa nucleoporin) (Nucleoporin Nup214) (Protein CAN)	NUP214 CAIN CAN KIAA0023	Protein in T_Antigen								P35658	NU214_HUMAN
GFGQ(+0.98)GGSVF	GFGQGGSVF	No	38.38	855.376	9	2.4	856.386	1	80.4059			26732	F120181122_PF_meso_Human_pool8.raw	1	1	P35658	Deamidation (NQ)	Q4:Deamidation (NQ):1000.00	P35658|NU214_HUMAN	Nuclear pore complex protein Nup214 (214 kDa nucleoporin) (Nucleoporin Nup214) (Protein CAN)	NUP214 CAIN CAN KIAA0023	Protein in T_Antigen								P35658	NU214_HUMAN
HLVDSLQQL	HLVDSLQQL	No	102.81	1051.57	9	1.5	526.791	2	60.7963	208000	1250000	18951	F120181122_PF_meso_Human_pool7.raw	4	4	P35658			P35658|NU214_HUMAN	Nuclear pore complex protein Nup214 (214 kDa nucleoporin) (Nucleoporin Nup214) (Protein CAN)	NUP214 CAIN CAN KIAA0023	Protein in T_Antigen								P35658	NU214_HUMAN
SEYGSIIAF	SEYGSIIAF	No	103.71	985.476	9	1.6	986.487	1	86.624	7680000	58200000	29204	F120181122_PF_meso_Human_pool5.raw	2	2	P35658			P35658|NU214_HUMAN	Nuclear pore complex protein Nup214 (214 kDa nucleoporin) (Nucleoporin Nup214) (Protein CAN)	NUP214 CAIN CAN KIAA0023	Protein in T_Antigen								P35658	NU214_HUMAN
SQAPAVNTL	SQAPAVNTL	No	105.45	899.471	9	2.8	450.744	2	43.1297	2570000	11500000	11927	F120181122_PF_meso_Human_pool8.raw	3	3	P35658			P35658|NU214_HUMAN	Nuclear pore complex protein Nup214 (214 kDa nucleoporin) (Nucleoporin Nup214) (Protein CAN)	NUP214 CAIN CAN KIAA0023	Protein in T_Antigen								P35658	NU214_HUMAN
STAPASLSR	STAPASLSR	No	106.49	888.466	9	1	445.242	2	22.7926	107000	610000	4211	F120181122_PF_meso_Human_pool3.raw	1	1	P35658			P35658|NU214_HUMAN	Nuclear pore complex protein Nup214 (214 kDa nucleoporin) (Nucleoporin Nup214) (Protein CAN)	NUP214 CAIN CAN KIAA0023	Protein in T_Antigen								P35658	NU214_HUMAN
TVVQYLPTL	TVVQYLPTL	No	109.72	1032.59	9	0.4	517.301	2	86.8393	4110000	13000000	29370	F120181122_PF_meso_Human_pool6.raw	3	3	P35658			P35658|NU214_HUMAN	Nuclear pore complex protein Nup214 (214 kDa nucleoporin) (Nucleoporin Nup214) (Protein CAN)	NUP214 CAIN CAN KIAA0023	Protein in T_Antigen								P35658	NU214_HUMAN
YESDHPVRV	YESDHPVRV	No	106.14	1100.53	9	0.4	551.271	2	23.8665	328000	2430000	4310	F120181122_PF_meso_Human_pool6.raw	2	2	P35658			P35658|NU214_HUMAN	Nuclear pore complex protein Nup214 (214 kDa nucleoporin) (Nucleoporin Nup214) (Protein CAN)	NUP214 CAIN CAN KIAA0023	Protein in T_Antigen								P35658	NU214_HUMAN
H(+42.01)SFDSDLESL	HSFDSDLESL	No	33.68	1190.51	10	1.4	596.263	2	81.1621	67500	173000	27005	F120181122_PF_meso_Human_pool8.raw	1	1	P35658	Acetylation (N-term)	H1:Acetylation (N-term):1000.00	P35658|NU214_HUMAN	Nuclear pore complex protein Nup214 (214 kDa nucleoporin) (Nucleoporin Nup214) (Protein CAN)	NUP214 CAIN CAN KIAA0023	Protein in T_Antigen								P35658	NU214_HUMAN
STM(+15.99)LATKTVK	STMLATKTVK	No	110.45	1094.6	10	1.1	548.309	2	19.8709	113000	927000	2714	F120181122_PF_meso_Human_pool6.raw	1	1	P35658	Oxidation (M)	M3:Oxidation (M):1000.00	P35658|NU214_HUMAN	Nuclear pore complex protein Nup214 (214 kDa nucleoporin) (Nucleoporin Nup214) (Protein CAN)	NUP214 CAIN CAN KIAA0023	Protein in T_Antigen								P35658	NU214_HUMAN
RIFDSPEELPK	RIFDSPEELPK	No	79.63	1329.69	11	1.3	665.856	2	66.5844	4010000	29300000	20852	F120181122_PF_meso_Human_pool4.raw	36	36	P35658			P35658|NU214_HUMAN	Nuclear pore complex protein Nup214 (214 kDa nucleoporin) (Nucleoporin Nup214) (Protein CAN)	NUP214 CAIN CAN KIAA0023	Protein in T_Antigen								P35658	NU214_HUMAN
STPSASGQFSK	STPSASGQFSK	No	105.05	1095.52	11	0.4	548.769	2	23.2775	32300	233000	4394	F120181122_PF_meso_Human_pool3.raw	1	1	P35658			P35658|NU214_HUMAN	Nuclear pore complex protein Nup214 (214 kDa nucleoporin) (Nucleoporin Nup214) (Protein CAN)	NUP214 CAIN CAN KIAA0023	Protein in T_Antigen								P35658	NU214_HUMAN
GFGQ(+0.98)GGSVFGGT	GFGQGGSVFGGT	No	42.7	1070.47	12	1.3	1071.48	1	67.5664	9230000	39500000	21649	F120181122_PF_meso_Human_pool6.raw	1	1	P35658	Deamidation (NQ)	Q4:Deamidation (NQ):1000.00	P35658|NU214_HUMAN	Nuclear pore complex protein Nup214 (214 kDa nucleoporin) (Nucleoporin Nup214) (Protein CAN)	NUP214 CAIN CAN KIAA0023	Protein in T_Antigen								P35658	NU214_HUMAN
DEM(+15.99)RAQLESW	DEMRAQLESW	No	64.2	1279.55	10	2.1	640.784	2	51.6732	468000	3570000	15394	F120181122_PF_meso_Human_pool7.raw	2	2	Q9Y6K5	Oxidation (M)	M3:Oxidation (M):1000.00	Q9Y6K5|OAS3_HUMAN	2'-5'-oligoadenylate synthase 3 ((2-5')oligo(A) synthase 3) (2-5A synthase 3) (EC 2.7.7.84) (p100 OAS) (p100OAS)	OAS3 P/OKcl.4	Protein in T_Antigen								Q9Y6K5	OAS3_HUMAN
LDPN(+0.98)FLDAY	LDPNFLDAY	No	24.65	1067.48	9	3.1	534.75	2	80.7953	102000	604000	26767	F120181122_PF_meso_Human_pool9.raw	1	1	O15294	Deamidation (NQ)	N4:Deamidation (NQ):1000.00	O15294|OGT1_HUMAN	UDP-N-acetylglucosamine--peptide N-acetylglucosaminyltransferase 110 kDa subunit (EC 2.4.1.255) (O-GlcNAc transferase subunit p110) (O-linked N-acetylglucosamine transferase 110 kDa subunit) (OGT)	OGT	Protein in T_Antigen								O15294	OGT1_HUMAN
AEAYSNLGNVY	AEAYSNLGNVY	No	105.6	1199.55	11	1	600.782	2	61.1466	43700	263000	19391	F120181122_PF_meso_Human_pool3.raw	1	1	O15294			O15294|OGT1_HUMAN	UDP-N-acetylglucosamine--peptide N-acetylglucosaminyltransferase 110 kDa subunit (EC 2.4.1.255) (O-GlcNAc transferase subunit p110) (O-linked N-acetylglucosamine transferase 110 kDa subunit) (OGT)	OGT	Protein in T_Antigen								O15294	OGT1_HUMAN
AETLLSSL	AETLLSSL	No	44.11	832.454	8	0.4	833.464	1	78.4798	269000	1210000	26025	F120181122_PF_meso_Human_pool4.raw	1	1	Q13438			Q13438|OS9_HUMAN	Protein OS-9 (Amplified in osteosarcoma 9)	OS9	Protein in T_Antigen								Q13438	OS9_HUMAN
GTEEGARW	GTEEGARW	No	94.41	904.404	8	2.7	905.414	1	30.2507	355000	1840000	6851	F120181122_PF_meso_Human_pool8.raw	2	2	Q13438			Q13438|OS9_HUMAN	Protein OS-9 (Amplified in osteosarcoma 9)	OS9	Protein in T_Antigen								Q13438	OS9_HUMAN
AETLLSSLL	AETLLSSLL	No	99.49	945.538	9	0.3	946.548	1	101.159	8070000	63400000	35295	F120181122_PF_meso_Human_pool3.raw	5	5	Q13438			Q13438|OS9_HUMAN	Protein OS-9 (Amplified in osteosarcoma 9)	OS9	Protein in T_Antigen								Q13438	OS9_HUMAN
M(+15.99)ERELENII	MERELENII	No	89.44	1161.57	9	1.9	581.793	2	54.4066	646000	7000000	16288	F120181122_PF_meso_Human_pool9.raw	4	4	Q13438	Oxidation (M)	M1:Oxidation (M):1000.00	Q13438|OS9_HUMAN	Protein OS-9 (Amplified in osteosarcoma 9)	OS9	Protein in T_Antigen								Q13438	OS9_HUMAN
YQ(+0.98)GPGIPEL	YQGPGIPEL	No	53.45	973.476	9	0.8	974.486	1	81.0929	16700000	116000000	27569	F120181122_PF_meso_Human_pool2.raw	4	4	Q13438	Deamidation (NQ)	Q2:Deamidation (NQ):1000.00	Q13438|OS9_HUMAN	Protein OS-9 (Amplified in osteosarcoma 9)	OS9	Protein in T_Antigen								Q13438	OS9_HUMAN
AETLLSSLLG	AETLLSSLLG	No	81.14	1002.56	10	1	1003.57	1	103.677	1740000	16100000	36217	F120181122_PF_meso_Human_pool3.raw	3	3	Q13438			Q13438|OS9_HUMAN	Protein OS-9 (Amplified in osteosarcoma 9)	OS9	Protein in T_Antigen								Q13438	OS9_HUMAN
GEFEKELEGI	GEFEKELEGI	No	113.42	1149.56	10	0.5	575.787	2	108.967	6920000	14300000	36301	F120181122_PF_meso_Human_pool1.raw	10	10	Q13438			Q13438|OS9_HUMAN	Protein OS-9 (Amplified in osteosarcoma 9)	OS9	Protein in T_Antigen								Q13438	OS9_HUMAN
KIIEELQDLGP	KIIEELQDLGP	No	104.01	1253.69	11	2.9	627.852	2	79.0947	3040000	18800000	25722	F120181122_PF_meso_Human_pool9.raw	20	20	Q13438			Q13438|OS9_HUMAN	Protein OS-9 (Amplified in osteosarcoma 9)	OS9	Protein in T_Antigen								Q13438	OS9_HUMAN
GEYFTLQI	GEYFTLQI	No	42.09	969.481	8	2.1	970.49	1	90.8954	587000	1010000	30689	F120181122_PF_meso_Human_pool9.raw	1	1	P04637			P04637|P53_HUMAN	Cellular tumor antigen p53 (Antigen NY-CO-13) (Phosphoprotein p53) (Tumor suppressor p53)	TP53 P53	Protein in T_Antigen								P04637	P53_HUMAN
KQSQHM(+15.99)TEV	KQSQHMTEV	No	95.38	1102.51	9	1.1	552.263	2	18.8646	41300	490000	2363	F120181122_PF_meso_Human_pool4.raw	1	1	P04637	Oxidation (M)	M6:Oxidation (M):1000.00	P04637|P53_HUMAN	Cellular tumor antigen p53 (Antigen NY-CO-13) (Phosphoprotein p53) (Tumor suppressor p53)	TP53 P53	Protein in T_Antigen								P04637	P53_HUMAN
AEAALRLV	AEAALRLV	No	82.03	841.502	8	2	421.759	2	47.259	125000	527000	13547	F120181122_PF_meso_Human_pool7.raw	2	2	Q9UQ80			Q9UQ80|PA2G4_HUMAN	Proliferation-associated protein 2G4 (Cell cycle protein p38-2G4 homolog) (hG4-1) (ErbB3-binding protein 1)	PA2G4 EBP1	Protein in T_Antigen								Q9UQ80	PA2G4_HUMAN
AEFEVHEV	AEFEVHEV	No	104.55	958.44	8	0.8	480.229	2	41.4029	423000	2110000	11580	F120181122_PF_meso_Human_pool3.raw	1	1	Q9UQ80			Q9UQ80|PA2G4_HUMAN	Proliferation-associated protein 2G4 (Cell cycle protein p38-2G4 homolog) (hG4-1) (ErbB3-binding protein 1)	PA2G4 EBP1	Protein in T_Antigen								Q9UQ80	PA2G4_HUMAN
AEDLVVTKY	AEDLVVTKY	No	107.33	1036.54	9	0.4	519.281	2	43.7031	8290000	40200000	12514	F120181122_PF_meso_Human_pool2.raw	3	3	Q9UQ80			Q9UQ80|PA2G4_HUMAN	Proliferation-associated protein 2G4 (Cell cycle protein p38-2G4 homolog) (hG4-1) (ErbB3-binding protein 1)	PA2G4 EBP1	Protein in T_Antigen								Q9UQ80	PA2G4_HUMAN
LEFLHANQVI	LEFLHANQVI	No	77.45	1182.64	10	0.5	592.329	2	81.4196	279000	315000	27277	F120181122_PF_meso_Human_pool4.raw	2	2	Q13177			Q13177|PAK2_HUMAN	Serine/threonine-protein kinase PAK 2 (EC 2.7.11.1) (Gamma-PAK) (PAK65) (S6/H4 kinase) (p21-activated kinase 2) (PAK-2) (p58) [Cleaved into: PAK-2p27 (p27); PAK-2p34 (p34) (C-t-PAK2)]	PAK2	Protein in T_Antigen								Q13177	PAK2_HUMAN
SIFSGTEKGSK	SIFSGTEKGSK	No	110.35	1139.58	11	2.3	570.8	2	23.875	95500	883000	4314	F120181122_PF_meso_Human_pool8.raw	1	1	Q13177			Q13177|PAK2_HUMAN	Serine/threonine-protein kinase PAK 2 (EC 2.7.11.1) (Gamma-PAK) (PAK65) (S6/H4 kinase) (p21-activated kinase 2) (PAK-2) (p58) [Cleaved into: PAK-2p27 (p27); PAK-2p34 (p34) (C-t-PAK2)]	PAK2	Protein in T_Antigen								Q13177	PAK2_HUMAN
GESM(+15.99)PIPTI	GESMPIPTI	No	77.72	959.463	9	2.3	960.473	1	60.9092	4730000	26500000	18872	F120181122_PF_meso_Human_pool9.raw	4	4	Q9BWT3	Oxidation (M)	M4:Oxidation (M):1000.00	Q9BWT3|PAPOG_HUMAN	Poly(A) polymerase gamma (PAP-gamma) (EC 2.7.7.19) (Neo-poly(A) polymerase) (Neo-PAP) (Polynucleotide adenylyltransferase gamma) (SRP RNA 3'-adenylating enzyme) (Signal recognition particle RNA-adenylating enzyme) (SRP RNA-adenylating enzyme)	PAPOLG PAP2 PAPG	Protein in T_Antigen								Q9BWT3	PAPOG_HUMAN
RQANNINM(+15.99)L	RQANNINML	No	106.05	1088.54	9	0.4	545.279	2	28.0372	62600	200000	6262	F120181122_PF_meso_Human_pool3.raw	1	1	Q9BWT3	Oxidation (M)	M8:Oxidation (M):1000.00	Q9BWT3|PAPOG_HUMAN	Poly(A) polymerase gamma (PAP-gamma) (EC 2.7.7.19) (Neo-poly(A) polymerase) (Neo-PAP) (Polynucleotide adenylyltransferase gamma) (SRP RNA 3'-adenylating enzyme) (Signal recognition particle RNA-adenylating enzyme) (SRP RNA-adenylating enzyme)	PAPOLG PAP2 PAPG	Protein in T_Antigen								Q9BWT3	PAPOG_HUMAN
VEDAFVPVI	VEDAFVPVI	No	66.79	987.528	9	2.8	988.538	1	90.608	1340000	9910000	30754	F120181122_PF_meso_Human_pool7.raw	3	3	Q9BWT3			Q9BWT3|PAPOG_HUMAN	Poly(A) polymerase gamma (PAP-gamma) (EC 2.7.7.19) (Neo-poly(A) polymerase) (Neo-PAP) (Polynucleotide adenylyltransferase gamma) (SRP RNA 3'-adenylating enzyme) (Signal recognition particle RNA-adenylating enzyme) (SRP RNA-adenylating enzyme)	PAPOLG PAP2 PAPG	Protein in T_Antigen								Q9BWT3	PAPOG_HUMAN
SAEPAAVIVEK	SAEPAAVIVEK	No	109.79	1112.61	11	1.7	557.312	2	35.7727	347000	1630000	9019	F120181122_PF_meso_Human_pool8.raw	1	1	Q9BWT3			Q9BWT3|PAPOG_HUMAN	Poly(A) polymerase gamma (PAP-gamma) (EC 2.7.7.19) (Neo-poly(A) polymerase) (Neo-PAP) (Polynucleotide adenylyltransferase gamma) (SRP RNA 3'-adenylating enzyme) (Signal recognition particle RNA-adenylating enzyme) (SRP RNA-adenylating enzyme)	PAPOLG PAP2 PAPG	Protein in T_Antigen								Q9BWT3	PAPOG_HUMAN
ATADVLFVSV	ATADVLFVSV	No	43.23	1020.55	10	3.1	1021.56	1	90.9032	635000	1350000	30908	F120181122_PF_meso_Human_pool7.raw	1	1	P25116			P25116|PAR1_HUMAN	Proteinase-activated receptor 1 (PAR-1) (Coagulation factor II receptor) (Thrombin receptor)	F2R CF2R PAR1 TR	Protein in T_Antigen								P25116	PAR1_HUMAN
AAAPERVVL	AAAPERVVL	No	105.71	924.539	9	0.8	463.279	2	37.7614	102000	373000	10099	F120181122_PF_meso_Human_pool3.raw	1	1	Q9H0J9			Q9H0J9|PAR12_HUMAN	Poly [ADP-ribose] polymerase 12 (PARP-12) (EC 2.4.2.30) (ADP-ribosyltransferase diphtheria toxin-like 12) (ARTD12) (Zinc finger CCCH domain-containing protein 1)	PARP12 ZC3HDC1	Protein in T_Antigen								Q9H0J9	PAR12_HUMAN
DEFGSWQEY	DEFGSWQEY	No	41.39	1159.45	9	2.5	580.732	2	84.6852	79700	370000	28404	F120181122_PF_meso_Human_pool8.raw	1	1	Q9H0J9			Q9H0J9|PAR12_HUMAN	Poly [ADP-ribose] polymerase 12 (PARP-12) (EC 2.4.2.30) (ADP-ribosyltransferase diphtheria toxin-like 12) (ARTD12) (Zinc finger CCCH domain-containing protein 1)	PARP12 ZC3HDC1	Protein in T_Antigen								Q9H0J9	PAR12_HUMAN
EEYQKVWNL	EEYQKVWNL	No	101.6	1207.59	9	2.6	604.803	2	62.2684	1410000	5730000	19219	F120181122_PF_meso_Human_pool9.raw	5	5	Q9H0J9			Q9H0J9|PAR12_HUMAN	Poly [ADP-ribose] polymerase 12 (PARP-12) (EC 2.4.2.30) (ADP-ribosyltransferase diphtheria toxin-like 12) (ARTD12) (Zinc finger CCCH domain-containing protein 1)	PARP12 ZC3HDC1	Protein in T_Antigen								Q9H0J9	PAR12_HUMAN
GVVGEVTQV	GVVGEVTQV	No	33.77	886.476	9	1	887.486	1	52.3426	5400000	20700000	15967	F120181122_PF_meso_Human_pool2.raw	1	1	Q9H0J9			Q9H0J9|PAR12_HUMAN	Poly [ADP-ribose] polymerase 12 (PARP-12) (EC 2.4.2.30) (ADP-ribosyltransferase diphtheria toxin-like 12) (ARTD12) (Zinc finger CCCH domain-containing protein 1)	PARP12 ZC3HDC1	Protein in T_Antigen								Q9H0J9	PAR12_HUMAN
ASRPPVTL	ASRPPVTL	No	61.34	839.486	8	0.9	420.752	2	34.4134	8590	71500	8877	F120181122_PF_meso_Human_pool2.raw	1	1	Q15366			Q15366|PCBP2_HUMAN;Q15365|PCBP1_HUMAN	Poly(rC)-binding protein 2 (Alpha-CP2) (Heterogeneous nuclear ribonucleoprotein E2) (hnRNP E2)	PCBP2	Protein in T_Antigen								Q15366	PCBP2_HUMAN
ETLSQSPPK	ETLSQSPPK	No	106.51	985.508	9	1.7	493.764	2	22.1101	255000	996000	3925	F120181122_PF_meso_Human_pool3.raw	2	2	Q15366			Q15366|PCBP2_HUMAN	Poly(rC)-binding protein 2 (Alpha-CP2) (Heterogeneous nuclear ribonucleoprotein E2) (hnRNP E2)	PCBP2	Protein in T_Antigen								Q15366	PCBP2_HUMAN
RESTGAQVQV	RESTGAQVQV	No	80.06	1073.55	10	1	537.782	2	25.6761	1060000	11400000	5033	F120181122_PF_meso_Human_pool5.raw	2	2	Q15366			Q15366|PCBP2_HUMAN;Q15365|PCBP1_HUMAN;P57721|PCBP3_HUMAN	Poly(rC)-binding protein 2 (Alpha-CP2) (Heterogeneous nuclear ribonucleoprotein E2) (hnRNP E2)	PCBP2	Protein in T_Antigen								Q15366	PCBP2_HUMAN
SIIGKKGESV	SIIGKKGESV	No	44.67	1016.59	10	1.5	509.301	2	29.3779	651000	657000	6595	F120181122_PF_meso_Human_pool7.raw	1	1	Q15366			Q15366|PCBP2_HUMAN;Q15365|PCBP1_HUMAN	Poly(rC)-binding protein 2 (Alpha-CP2) (Heterogeneous nuclear ribonucleoprotein E2) (hnRNP E2)	PCBP2	Protein in T_Antigen								Q15366	PCBP2_HUMAN
QEVETLTSHW	QEVETLTSHW	No	106.46	1228.57	10	2.5	615.295	2	53.0466	964000	6490000	15877	F120181122_PF_meso_Human_pool7.raw	2	2	Q96NT5			Q96NT5|PCFT_HUMAN	Proton-coupled folate transporter (G21) (Heme carrier protein 1) (PCFT/HCP1) (Solute carrier family 46 member 1)	SLC46A1 HCP1 PCFT	Protein in T_Antigen								Q96NT5	PCFT_HUMAN
C(+31.99)VGPEVEKA	CVGPEVEKA	No	25.09	962.438	9	0.7	482.228	2	33.7572	7630	35900	8285	F120181122_PF_meso_Human_pool5.raw	1	1	P00558	Dihydroxy	C1:Dihydroxy:20.70	P00558|PGK1_HUMAN	Phosphoglycerate kinase 1 (EC 2.7.2.3) (Cell migration-inducing gene 10 protein) (Primer recognition protein 2) (PRP 2)	PGK1 PGKA MIG10 OK/SW-cl.110	Protein in T_Antigen								P00558	PGK1_HUMAN
GTKALM(+15.99)DEV	GTKALMDEV	No	106.57	978.469	9	0.6	490.243	2	29.3704	120000	1080000	6802	F120181122_PF_meso_Human_pool3.raw	3	3	P00558	Oxidation (M)	M6:Oxidation (M):1000.00	P00558|PGK1_HUMAN	Phosphoglycerate kinase 1 (EC 2.7.2.3) (Cell migration-inducing gene 10 protein) (Primer recognition protein 2) (PRP 2)	PGK1 PGKA MIG10 OK/SW-cl.110	Protein in T_Antigen								P00558	PGK1_HUMAN
SM(+15.99)VGVNLPQK	SMVGVNLPQK	No	113.49	1087.57	10	0.5	544.794	2	33.5928	156000	566000	8535	F120181122_PF_meso_Human_pool2.raw	1	1	P00558	Oxidation (M)	M2:Oxidation (M):1000.00	P00558|PGK1_HUMAN	Phosphoglycerate kinase 1 (EC 2.7.2.3) (Cell migration-inducing gene 10 protein) (Primer recognition protein 2) (PRP 2)	PGK1 PGKA MIG10 OK/SW-cl.110	Protein in T_Antigen								P00558	PGK1_HUMAN
ATM(+15.99)EKLALA	ATMEKLALA	No	84.94	962.511	9	0.4	482.264	2	33.4755	58100	275000	8129	F120181122_PF_meso_Human_pool4.raw	1	1	Q8IWE5	Oxidation (M)	M3:Oxidation (M):1000.00	Q8IWE5|PKHM2_HUMAN	Pleckstrin homology domain-containing family M member 2 (PH domain-containing family M member 2) (Salmonella-induced filaments A and kinesin-interacting protein) (SifA and kinesin-interacting protein)	PLEKHM2 KIAA0842 SKIP	Protein in T_Antigen								Q8IWE5	PKHM2_HUMAN
QENLGLLHK	QENLGLLHK	No	20.14	1050.58	9	-9.5	526.295	2	37.2382	80600	233000	8496	F120181122_PF_meso_Human_pool1.raw	1	1	Q8IWE5			Q8IWE5|PKHM2_HUMAN	Pleckstrin homology domain-containing family M member 2 (PH domain-containing family M member 2) (Salmonella-induced filaments A and kinesin-interacting protein) (SifA and kinesin-interacting protein)	PLEKHM2 KIAA0842 SKIP	Protein in T_Antigen								Q8IWE5	PKHM2_HUMAN
SEM(+15.99)VHSSEF	SEMVHSSEF	No	97.28	1067.42	9	0.2	534.72	2	27.9095	47400	169000	4857	F120181122_PF_meso_Human_pool1.raw	1	1	Q8IWE5	Oxidation (M)	M3:Oxidation (M):1000.00	Q8IWE5|PKHM2_HUMAN	Pleckstrin homology domain-containing family M member 2 (PH domain-containing family M member 2) (Salmonella-induced filaments A and kinesin-interacting protein) (SifA and kinesin-interacting protein)	PLEKHM2 KIAA0842 SKIP	Protein in T_Antigen								Q8IWE5	PKHM2_HUMAN
AEM(+15.99)AEWM(+15.99)QHL	AEMAEWMQHL	No	20.66	1276.52	10	2.7	639.27	2	44.4562	26600	114000	12420	F120181122_PF_meso_Human_pool8.raw	1	1	Q8IWE5	Oxidation (M); Oxidation (M)	M3:Oxidation (M):1000.00;M7:Oxidation (M):1000.00	Q8IWE5|PKHM2_HUMAN	Pleckstrin homology domain-containing family M member 2 (PH domain-containing family M member 2) (Salmonella-induced filaments A and kinesin-interacting protein) (SifA and kinesin-interacting protein)	PLEKHM2 KIAA0842 SKIP	Protein in T_Antigen								Q8IWE5	PKHM2_HUMAN
AEGASAPLM(+15.99)	AEGASAPLM	No	76.89	861.39	9	2.8	862.4	1	32.0168	2360000	6780000	7339	F120181122_PF_meso_Human_pool9.raw	3	3	P14923	Oxidation (M)	M9:Oxidation (M):1000.00	P14923|PLAK_HUMAN	Junction plakoglobin (Catenin gamma) (Desmoplakin III) (Desmoplakin-3)	JUP CTNNG DP3	Protein in T_Antigen								P14923	PLAK_HUMAN
ATIGLIRNL	ATIGLIRNL	No	105.48	969.597	9	0.6	485.807	2	74.3514	3330000	24000000	24625	F120181122_PF_meso_Human_pool3.raw	30	30	P14923			P14923|PLAK_HUMAN	Junction plakoglobin (Catenin gamma) (Desmoplakin III) (Desmoplakin-3)	JUP CTNNG DP3	Protein in T_Antigen								P14923	PLAK_HUMAN
GQATNLQRL	GQATNLQRL	No	101.5	999.546	9	2.2	500.781	2	30.5343	286000	1810000	6726	F120181122_PF_meso_Human_pool9.raw	1	1	P14923			P14923|PLAK_HUMAN	Junction plakoglobin (Catenin gamma) (Desmoplakin III) (Desmoplakin-3)	JUP CTNNG DP3	Protein in T_Antigen								P14923	PLAK_HUMAN
KAAM(+15.99)IVNQL	KAAMIVNQL	No	89.02	1002.55	9	2.5	502.286	2	36.2871	3280000	7110000	9190	F120181122_PF_meso_Human_pool5.raw	1	1	P14923	Oxidation (M)	M4:Oxidation (M):1000.00	P14923|PLAK_HUMAN	Junction plakoglobin (Catenin gamma) (Desmoplakin III) (Desmoplakin-3)	JUP CTNNG DP3	Protein in T_Antigen								P14923	PLAK_HUMAN
QEAAVIPRL	QEAAVIPRL	No	104.01	995.576	9	2.1	498.796	2	51.4752	1310000	6560000	15291	F120181122_PF_meso_Human_pool7.raw	2	2	P14923			P14923|PLAK_HUMAN	Junction plakoglobin (Catenin gamma) (Desmoplakin III) (Desmoplakin-3)	JUP CTNNG DP3	Protein in T_Antigen								P14923	PLAK_HUMAN
RLAEPSQLL	RLAEPSQLL	No	110.24	1025.59	9	2.6	513.802	2	51.1563	638000	3320000	15182	F120181122_PF_meso_Human_pool8.raw	4	4	P14923			P14923|PLAK_HUMAN	Junction plakoglobin (Catenin gamma) (Desmoplakin III) (Desmoplakin-3)	JUP CTNNG DP3	Protein in T_Antigen								P14923	PLAK_HUMAN
SSVENIQRV	SSVENIQRV	No	104.29	1030.54	9	2.4	516.279	2	29.8065	3240000	45700000	6839	F120181122_PF_meso_Human_pool7.raw	2	2	P14923			P14923|PLAK_HUMAN	Junction plakoglobin (Catenin gamma) (Desmoplakin III) (Desmoplakin-3)	JUP CTNNG DP3	Protein in T_Antigen								P14923	PLAK_HUMAN
TEW(+31.99)QQTYTY	TEWQQTYTY	No	28.87	1250.51	9	0	626.264	2	55.802	58400	156000	17252	F120181122_PF_meso_Human_pool3.raw	1	1	P14923	Dihydroxy	W3:Dihydroxy:16.51	P14923|PLAK_HUMAN	Junction plakoglobin (Catenin gamma) (Desmoplakin III) (Desmoplakin-3)	JUP CTNNG DP3	Protein in T_Antigen								P14923	PLAK_HUMAN
VIPRLVQLL	VIPRLVQLL	No	48.61	1049.7	9	1.8	525.856	2	109.282	181000	247000	38098	F120181122_PF_meso_Human_pool7.raw	1	1	P14923			P14923|PLAK_HUMAN	Junction plakoglobin (Catenin gamma) (Desmoplakin III) (Desmoplakin-3)	JUP CTNNG DP3	Protein in T_Antigen								P14923	PLAK_HUMAN
YGIPAIVKL	YGIPAIVKL	No	110.11	972.601	9	2.3	487.309	2	81.1316	9800000	28000000	26639	F120181122_PF_meso_Human_pool8.raw	35	35	P14923			P14923|PLAK_HUMAN	Junction plakoglobin (Catenin gamma) (Desmoplakin III) (Desmoplakin-3)	JUP CTNNG DP3	Protein in T_Antigen								P14923	PLAK_HUMAN
YQMSTTARA	YQMSTTARA	No	90.5	1027.48	9	0.6	514.747	2	25.6734	32600	150000	5060	F120181122_PF_meso_Human_pool4.raw	1	1	P14923			P14923|PLAK_HUMAN	Junction plakoglobin (Catenin gamma) (Desmoplakin III) (Desmoplakin-3)	JUP CTNNG DP3	Protein in T_Antigen								P14923	PLAK_HUMAN
AEM(+15.99)AQNSVRL	AEMAQNSVRL	No	89	1133.55	10	0.9	567.784	2	29.9058	85500	321000	7074	F120181122_PF_meso_Human_pool2.raw	2	2	P14923	Oxidation (M)	M3:Oxidation (M):1000.00	P14923|PLAK_HUMAN	Junction plakoglobin (Catenin gamma) (Desmoplakin III) (Desmoplakin-3)	JUP CTNNG DP3	Protein in T_Antigen								P14923	PLAK_HUMAN
YTYDSGIHSG	YTYDSGIHSG	No	43.05	1098.46	10	0.2	550.24	2	30.8356	24900	173000	7129	F120181122_PF_meso_Human_pool5.raw	1	1	P14923			P14923|PLAK_HUMAN	Junction plakoglobin (Catenin gamma) (Desmoplakin III) (Desmoplakin-3)	JUP CTNNG DP3	Protein in T_Antigen								P14923	PLAK_HUMAN
YSSDVPLDPLE	YSSDVPLDPLE	No	107.53	1233.58	11	1.9	617.797	2	80.5884	537000	2310000	26784	F120181122_PF_meso_Human_pool8.raw	3	3	P14923			P14923|PLAK_HUMAN	Junction plakoglobin (Catenin gamma) (Desmoplakin III) (Desmoplakin-3)	JUP CTNNG DP3	Protein in T_Antigen								P14923	PLAK_HUMAN
RALPELTKL	RALPELTKL	No	93.82	1039.64	9	1.9	520.828	2	51.4888	12500000	40400000	15130	F120181122_PF_meso_Human_pool8.raw	135	135	P14923			P14923|PLAK_HUMAN	Junction plakoglobin (Catenin gamma) (Desmoplakin III) (Desmoplakin-3)	JUP CTNNG DP3	Protein in T_Antigen								P14923	PLAK_HUMAN
DAELATRALP	DAELATRALP	No	27.26	1055.56	10	9	1056.58	1	53.19	248000	1070000	15962	F120181122_PF_meso_Human_pool6.raw	1	1	P14923			P14923|PLAK_HUMAN	Junction plakoglobin (Catenin gamma) (Desmoplakin III) (Desmoplakin-3)	JUP CTNNG DP3	Protein in T_Antigen								P14923	PLAK_HUMAN
VQDGIVKA	VQDGIVKA	No	84.16	828.471	8	0.9	829.481	1	34.291	75100	445000	8816	F120181122_PF_meso_Human_pool2.raw	1	1	P30044			P30044|PRDX5_HUMAN	Peroxiredoxin-5, mitochondrial (EC 1.11.1.15) (Alu corepressor 1) (Antioxidant enzyme B166) (AOEB166) (Liver tissue 2D-page spot 71B) (PLP) (Peroxiredoxin V) (Prx-V) (Peroxisomal antioxidant enzyme) (TPx type VI) (Thioredoxin peroxidase PMP20)	PRDX5 ACR1 SBBI10	Protein in T_Antigen								P30044	PRDX5_HUMAN
ALPAFVALL	ALPAFVALL	No	59.56	913.564	9	1.1	914.574	1	110.728	1480000	10300000	39113	F120181122_PF_meso_Human_pool3.raw	1	1	Q15262			Q15262|PTPRK_HUMAN	Receptor-type tyrosine-protein phosphatase kappa (Protein-tyrosine phosphatase kappa) (R-PTP-kappa) (EC 3.1.3.48)	PTPRK PTPK	Protein in T_Antigen								Q15262	PTPRK_HUMAN
DENEVRTLF	DENEVRTLF	No	107.95	1121.54	9	2	561.776	2	63.8201	48400	257000	20167	F120181122_PF_meso_Human_pool8.raw	1	1	P31939			P31939|PUR9_HUMAN	Bifunctional purine biosynthesis protein PURH [Cleaved into: Bifunctional purine biosynthesis protein PURH, N-terminally processed] [Includes: Phosphoribosylaminoimidazolecarboxamide formyltransferase (EC 2.1.2.3) (5-aminoimidazole-4-carboxamide ribonucleotide formyltransferase) (AICAR transformylase); IMP cyclohydrolase (EC 3.5.4.10) (ATIC) (IMP synthase) (Inosinicase)]	ATIC PURH OK/SW-cl.86	Protein in T_Antigen								P31939	PUR9_HUMAN
AEISNAIDQY	AEISNAIDQY	No	82.37	1122.52	10	0.4	562.269	2	58.1568	473000	3710000	18242	F120181122_PF_meso_Human_pool2.raw	3	3	P31939			P31939|PUR9_HUMAN	Bifunctional purine biosynthesis protein PURH [Cleaved into: Bifunctional purine biosynthesis protein PURH, N-terminally processed] [Includes: Phosphoribosylaminoimidazolecarboxamide formyltransferase (EC 2.1.2.3) (5-aminoimidazole-4-carboxamide ribonucleotide formyltransferase) (AICAR transformylase); IMP cyclohydrolase (EC 3.5.4.10) (ATIC) (IMP synthase) (Inosinicase)]	ATIC PURH OK/SW-cl.86	Protein in T_Antigen								P31939	PUR9_HUMAN
AETGLLSAI	AETGLLSAI	No	23.57	873.481	9	1.6	874.492	1	78.8098	17200000	70100000	26456	F120181122_PF_meso_Human_pool3.raw	1	1	P10276			P10276|RARA_HUMAN	Retinoic acid receptor alpha (RAR-alpha) (Nuclear receptor subfamily 1 group B member 1)	RARA NR1B1	Protein in T_Antigen								P10276	RARA_HUMAN
TIADQITLL	TIADQITLL	No	45.77	986.565	9	0.9	987.575	1	89.9556	674000	2580000	30527	F120181122_PF_meso_Human_pool6.raw	2	2	P10276			P10276|RARA_HUMAN	Retinoic acid receptor alpha (RAR-alpha) (Nuclear receptor subfamily 1 group B member 1)	RARA NR1B1	Protein in T_Antigen								P10276	RARA_HUMAN
SEDVPM(+15.99)VLV	SEDVPMVLV	No	106.03	1003.49	9	1.1	1004.5	1	71.9818	80400000	641000000	23618	F120181122_PF_meso_Human_pool3.raw	12	12	P01116	Oxidation (M)	M6:Oxidation (M):1000.00	P01116|RASK_HUMAN	GTPase KRas (K-Ras 2) (Ki-Ras) (c-K-ras) (c-Ki-ras) [Cleaved into: GTPase KRas, N-terminally processed]	KRAS KRAS2 RASK2	Protein in T_Antigen								P01116	RASK_HUMAN
EEYSAM(+15.99)RDQY	EEYSAMRDQY	No	97.52	1306.51	10	2.5	654.266	2	27.2427	99700	589000	5680	F120181122_PF_meso_Human_pool8.raw	1	1	P01116	Oxidation (M)	M6:Oxidation (M):1000.00	P01116|RASK_HUMAN;P01112|RASH_HUMAN;P01111|RASN_HUMAN	GTPase KRas (K-Ras 2) (Ki-Ras) (c-K-ras) (c-Ki-ras) [Cleaved into: GTPase KRas, N-terminally processed]	KRAS KRAS2 RASK2	Protein in T_Antigen								P01116	RASK_HUMAN
LTAQPATYR	LTAQPATYR	No	94.64	1019.54	9	1.3	510.779	2	26.7027	23200	354000	5465	F120181122_PF_meso_Human_pool4.raw	2	2	Q96PK6			Q96PK6|RBM14_HUMAN	RNA-binding protein 14 (Paraspeckle protein 2) (PSP2) (RNA-binding motif protein 14) (RRM-containing coactivator activator/modulator) (Synaptotagmin-interacting protein) (SYT-interacting protein)	RBM14 SIP	Protein in T_Antigen								Q96PK6	RBM14_HUMAN
YRAQPSASL	YRAQPSASL	No	60.22	991.509	9	2.1	496.763	2	29.6557	74200	429000	6644	F120181122_PF_meso_Human_pool7.raw	1	1	Q96PK6			Q96PK6|RBM14_HUMAN	RNA-binding protein 14 (Paraspeckle protein 2) (PSP2) (RNA-binding motif protein 14) (RRM-containing coactivator activator/modulator) (Synaptotagmin-interacting protein) (SYT-interacting protein)	RBM14 SIP	Protein in T_Antigen								Q96PK6	RBM14_HUMAN
YRGQPGNAY	YRGQPGNAY	No	95.57	1024.47	9	1.4	513.246	2	23.6466	27800	145000	4256	F120181122_PF_meso_Human_pool4.raw	1	1	Q96PK6			Q96PK6|RBM14_HUMAN	RNA-binding protein 14 (Paraspeckle protein 2) (PSP2) (RNA-binding motif protein 14) (RRM-containing coactivator activator/modulator) (Synaptotagmin-interacting protein) (SYT-interacting protein)	RBM14 SIP	Protein in T_Antigen								Q96PK6	RBM14_HUMAN
GSYNDYLRAA	GSYNDYLRAA	No	110.54	1128.52	10	0.3	565.269	2	47.629	239000	2680000	14072	F120181122_PF_meso_Human_pool2.raw	3	3	Q96PK6			Q96PK6|RBM14_HUMAN	RNA-binding protein 14 (Paraspeckle protein 2) (PSP2) (RNA-binding motif protein 14) (RRM-containing coactivator activator/modulator) (Synaptotagmin-interacting protein) (SYT-interacting protein)	RBM14 SIP	Protein in T_Antigen								Q96PK6	RBM14_HUMAN
ASYDDPYKK	ASYDDPYKK	No	95.89	1085.5	9	-0.3	543.76	2	22.3623	287000	1230000	3754	F120181122_PF_meso_Human_pool4.raw	2	2	Q96PK6			Q96PK6|RBM14_HUMAN	RNA-binding protein 14 (Paraspeckle protein 2) (PSP2) (RNA-binding motif protein 14) (RRM-containing coactivator activator/modulator) (Synaptotagmin-interacting protein) (SYT-interacting protein)	RBM14 SIP	Protein in T_Antigen								Q96PK6	RBM14_HUMAN
FGTIRTIDY	FGTIRTIDY	No	77	1084.56	9	3.7	543.288	2	51.6548	93200000	184000000	15802	F120181122_PF_meso_Human_pool6.raw	1	1	Q96T37			Q96T37|RBM15_HUMAN	RNA-binding protein 15 (One-twenty two protein 1) (RNA-binding motif protein 15)	RBM15 OTT OTT1	Protein in T_Antigen								Q96T37	RBM15_HUMAN
HASQSARFY	HASQSARFY	No	106.56	1065.5	9	2.2	533.758	2	28.5795	776000	3730000	6265	F120181122_PF_meso_Human_pool8.raw	4	4	Q9P2R6			Q9P2R6|RERE_HUMAN	Arginine-glutamic acid dipeptide repeats protein (Atrophin-1-like protein) (Atrophin-1-related protein)	RERE ARG ARP ATN1L KIAA0458	Protein in T_Antigen								Q9P2R6	RERE_HUMAN
YIGPDTPAL	YIGPDTPAL	No	79.78	945.481	9	0.2	946.49	1	67.2956	1180000	5390000	21564	F120181122_PF_meso_Human_pool6.raw	1	1	Q9P2R6			Q9P2R6|RERE_HUMAN	Arginine-glutamic acid dipeptide repeats protein (Atrophin-1-like protein) (Atrophin-1-related protein)	RERE ARG ARP ATN1L KIAA0458	Protein in T_Antigen								Q9P2R6	RERE_HUMAN
SEVPDSVYQHL	SEVPDSVYQHL	No	109.02	1272.6	11	0.5	637.308	2	53.4162	5200000	47600000	15983	F120181122_PF_meso_Human_pool6.raw	6	6	Q9P2R6			Q9P2R6|RERE_HUMAN	Arginine-glutamic acid dipeptide repeats protein (Atrophin-1-like protein) (Atrophin-1-related protein)	RERE ARG ARP ATN1L KIAA0458	Protein in T_Antigen								Q9P2R6	RERE_HUMAN
EEVFQNANF	EEVFQNANF	No	110.19	1096.48	9	0.8	549.25	2	67.4763	353000	3180000	21589	F120181122_PF_meso_Human_pool6.raw	2	2	P27694			P27694|RFA1_HUMAN	Replication protein A 70 kDa DNA-binding subunit (RP-A p70) (Replication factor A protein 1) (RF-A protein 1) (Single-stranded DNA-binding protein) [Cleaved into: Replication protein A 70 kDa DNA-binding subunit, N-terminally processed]	RPA1 REPA1 RPA70	Protein in T_Antigen								P27694	RFA1_HUMAN
GAIAAIM(+15.99)QK	GAIAAIMQK	No	82.73	917.5	9	1.2	459.759	2	28.6017	393000	2570000	6205	F120181122_PF_meso_Human_pool4.raw	3	3	P27694	Oxidation (M)	M7:Oxidation (M):1000.00	P27694|RFA1_HUMAN	Replication protein A 70 kDa DNA-binding subunit (RP-A p70) (Replication factor A protein 1) (RF-A protein 1) (Single-stranded DNA-binding protein) [Cleaved into: Replication protein A 70 kDa DNA-binding subunit, N-terminally processed]	RPA1 REPA1 RPA70	Protein in T_Antigen								P27694	RFA1_HUMAN
NANFRSFIF	NANFRSFIF	No	92.48	1114.56	9	0.6	558.287	2	110.165	685000	2710000	38866	F120181122_PF_meso_Human_pool2.raw	4	4	P27694			P27694|RFA1_HUMAN	Replication protein A 70 kDa DNA-binding subunit (RP-A p70) (Replication factor A protein 1) (RF-A protein 1) (Single-stranded DNA-binding protein) [Cleaved into: Replication protein A 70 kDa DNA-binding subunit, N-terminally processed]	RPA1 REPA1 RPA70	Protein in T_Antigen								P27694	RFA1_HUMAN
NEGLGQPQV	NEGLGQPQV	No	103.35	940.461	9	2.5	471.239	2	42.4587	297000	1040000	11816	F120181122_PF_meso_Human_pool7.raw	1	1	P27694			P27694|RFA1_HUMAN	Replication protein A 70 kDa DNA-binding subunit (RP-A p70) (Replication factor A protein 1) (RF-A protein 1) (Single-stranded DNA-binding protein) [Cleaved into: Replication protein A 70 kDa DNA-binding subunit, N-terminally processed]	RPA1 REPA1 RPA70	Protein in T_Antigen								P27694	RFA1_HUMAN
QENQWVTC(+119.00)F	QENQWVTCF	No	96.05	1272.49	9	2.4	637.254	2	71.0611	911000	7080000	22776	F120181122_PF_meso_Human_pool9.raw	2	2	P27694	Cysteinylation	C8:Cysteinylation:1000.00	P27694|RFA1_HUMAN	Replication protein A 70 kDa DNA-binding subunit (RP-A p70) (Replication factor A protein 1) (RF-A protein 1) (Single-stranded DNA-binding protein) [Cleaved into: Replication protein A 70 kDa DNA-binding subunit, N-terminally processed]	RPA1 REPA1 RPA70	Protein in T_Antigen								P27694	RFA1_HUMAN
YEM(+15.99)TFNNET	YEMTFNNET	No	46.98	1163.44	9	0.4	582.731	2	38.3702	24600	171000	10437	F120181122_PF_meso_Human_pool2.raw	1	1	P27694	Oxidation (M)	M3:Oxidation (M):1000.00	P27694|RFA1_HUMAN	Replication protein A 70 kDa DNA-binding subunit (RP-A p70) (Replication factor A protein 1) (RF-A protein 1) (Single-stranded DNA-binding protein) [Cleaved into: Replication protein A 70 kDa DNA-binding subunit, N-terminally processed]	RPA1 REPA1 RPA70	Protein in T_Antigen								P27694	RFA1_HUMAN
AEAILGQNAAY	AEAILGQNAAY	No	106.45	1119.56	11	0.6	560.787	2	59.0268	400000	1400000	18505	F120181122_PF_meso_Human_pool3.raw	1	1	P27694			P27694|RFA1_HUMAN	Replication protein A 70 kDa DNA-binding subunit (RP-A p70) (Replication factor A protein 1) (RF-A protein 1) (Single-stranded DNA-binding protein) [Cleaved into: Replication protein A 70 kDa DNA-binding subunit, N-terminally processed]	RPA1 REPA1 RPA70	Protein in T_Antigen								P27694	RFA1_HUMAN
AEAVGVKI	AEAVGVKI	No	57.11	785.465	8	1.1	393.741	2	36.5587	147000	834000	9740	F120181122_PF_meso_Human_pool2.raw	3	3	P27694			P27694|RFA1_HUMAN	Replication protein A 70 kDa DNA-binding subunit (RP-A p70) (Replication factor A protein 1) (RF-A protein 1) (Single-stranded DNA-binding protein) [Cleaved into: Replication protein A 70 kDa DNA-binding subunit, N-terminally processed]	RPA1 REPA1 RPA70	Protein in T_Antigen								P27694	RFA1_HUMAN
SEENLEFW	SEENLEFW	No	36.57	1052.45	8	1.2	527.232	2	86.9574	22300	177000	29393	F120181122_PF_meso_Human_pool5.raw	1	1	O15539			O15539|RGS5_HUMAN;P49796|RGS3_HUMAN	Regulator of G-protein signaling 5 (RGS5)	RGS5	Protein in T_Antigen								O15539	RGS5_HUMAN
AVM(+15.99)EGDLVK	AVMEGDLVK	No	96.07	976.49	9	0.8	489.254	2	29.0042	10400	41000	5275	F120181122_PF_meso_Human_pool1.raw	1	1	Q68EM7	Oxidation (M)	M3:Oxidation (M):1000.00	Q68EM7|RHG17_HUMAN	Rho GTPase-activating protein 17 (Rho-type GTPase-activating protein 17) (RhoGAP interacting with CIP4 homologs protein 1) (RICH-1)	ARHGAP17 RICH1 MSTP066 MSTP110	Protein in T_Antigen								Q68EM7	RHG17_HUMAN
SQHEVFVEK	SQHEVFVEK	No	105.7	1101.55	9	0.9	551.782	2	23.1946	411000	2050000	4039	F120181122_PF_meso_Human_pool6.raw	2	2	Q68EM7			Q68EM7|RHG17_HUMAN	Rho GTPase-activating protein 17 (Rho-type GTPase-activating protein 17) (RhoGAP interacting with CIP4 homologs protein 1) (RICH-1)	ARHGAP17 RICH1 MSTP066 MSTP110	Protein in T_Antigen								Q68EM7	RHG17_HUMAN
AVLEKTLPEM(+15.99)	AVLEKTLPEM	No	105.35	1145.6	10	0.9	573.809	2	38.661	14300	74100	10177	F120181122_PF_meso_Human_pool6.raw	1	1	Q68EM7	Oxidation (M)	M10:Oxidation (M):1000.00	Q68EM7|RHG17_HUMAN	Rho GTPase-activating protein 17 (Rho-type GTPase-activating protein 17) (RhoGAP interacting with CIP4 homologs protein 1) (RICH-1)	ARHGAP17 RICH1 MSTP066 MSTP110	Protein in T_Antigen								Q68EM7	RHG17_HUMAN
AVM(+15.99)EGDLVKK	AVMEGDLVKK	No	106.05	1104.58	10	2.7	553.301	2	22.5042	52600	271000	3781	F120181122_PF_meso_Human_pool8.raw	1	1	Q68EM7	Oxidation (M)	M3:Oxidation (M):1000.00	Q68EM7|RHG17_HUMAN	Rho GTPase-activating protein 17 (Rho-type GTPase-activating protein 17) (RhoGAP interacting with CIP4 homologs protein 1) (RICH-1)	ARHGAP17 RICH1 MSTP066 MSTP110	Protein in T_Antigen								Q68EM7	RHG17_HUMAN
TSQHPPSLSP	TSQHPPSLSP	No	24.9	1049.51	10	4.1	525.768	2	25.6572	19600	98800	4071	F120181122_PF_meso_Human_pool1.raw	1	1	Q68EM7			Q68EM7|RHG17_HUMAN	Rho GTPase-activating protein 17 (Rho-type GTPase-activating protein 17) (RhoGAP interacting with CIP4 homologs protein 1) (RICH-1)	ARHGAP17 RICH1 MSTP066 MSTP110	Protein in T_Antigen								Q68EM7	RHG17_HUMAN
STQLEDSLLGK	STQLEDSLLGK	No	110.45	1189.62	11	0.5	595.818	2	52.4634	459000	1980000	15688	F120181122_PF_meso_Human_pool6.raw	1	1	Q68EM7			Q68EM7|RHG17_HUMAN	Rho GTPase-activating protein 17 (Rho-type GTPase-activating protein 17) (RhoGAP interacting with CIP4 homologs protein 1) (RICH-1)	ARHGAP17 RICH1 MSTP066 MSTP110	Protein in T_Antigen								Q68EM7	RHG17_HUMAN
SESLIKQI	SESLIKQI	No	20.8	916.523	8	0.7	917.533	1	43.6057			12187	F120181122_PF_meso_Human_pool5.raw	1	1	P62906			P62906|RL10A_HUMAN	60S ribosomal protein L10a (CSA-19) (Large ribosomal subunit protein uL1) (Neural precursor cell expressed developmentally down-regulated protein 6) (NEDD-6)	RPL10A NEDD6	Protein in T_Antigen								P62906	RL10A_HUMAN
ALSEPAVVQK	ALSEPAVVQK	No	46.74	1040.59	10	0.1	521.302	2	31.4015	27500	158000	7343	F120181122_PF_meso_Human_pool6.raw	1	1	Q13084			Q13084|RM28_HUMAN	39S ribosomal protein L28, mitochondrial (L28mt) (MRP-L28) (Melanoma antigen p15) (Melanoma-associated antigen recognized by T-lymphocytes) (Mitochondrial large ribosomal subunit protein bL28m)	MRPL28 MAAT1	Protein in T_Antigen								Q13084	RM28_HUMAN
EEERTPTPVHY	EEERTPTPVHY	No	19.65	1356.63	11	2.2	679.324	2	28.5405	64100	249000	6183	F120181122_PF_meso_Human_pool7.raw	1	1	Q13084			Q13084|RM28_HUMAN	39S ribosomal protein L28, mitochondrial (L28mt) (MRP-L28) (Melanoma antigen p15) (Melanoma-associated antigen recognized by T-lymphocytes) (Mitochondrial large ribosomal subunit protein bL28m)	MRPL28 MAAT1	Protein in T_Antigen								Q13084	RM28_HUMAN
RIPEKVFQA	RIPEKVFQA	No	69.8	1086.62	9	0.7	544.318	2	90.0882	5550000	13600000	28683	F120181122_PF_meso_Human_pool4.raw	37	37	Q8TCC3			Q8TCC3|RM30_HUMAN	39S ribosomal protein L30, mitochondrial (L30mt) (MRP-L30) (39S ribosomal protein L28, mitochondrial) (L28mt) (MRP-L28) (Mitochondrial large ribosomal subunit protein uL30m)	MRPL30 MRPL28 RPML28 HSPC249	Protein in T_Antigen								Q8TCC3	RM30_HUMAN
AEIQELAM(+15.99)V	AEIQELAMV	No	110.83	1018.5	9	0.9	510.259	2	66.6334	204000	820000	20145	F120181122_PF_meso_Human_pool1.raw	1	1	P24928	Oxidation (M)	M8:Oxidation (M):1000.00	P24928|RPB1_HUMAN	DNA-directed RNA polymerase II subunit RPB1 (RNA polymerase II subunit B1) (EC 2.7.7.6) (DNA-directed RNA polymerase II subunit A) (DNA-directed RNA polymerase III largest subunit) (RNA-directed RNA polymerase II subunit RPB1) (EC 2.7.7.48)	POLR2A POLR2	Protein in T_Antigen								P24928	RPB1_HUMAN
AEIVTPFNI	AEIVTPFNI	No	95.7	1002.54	9	3	1003.55	1	91.3486	1130000	4330000	30891	F120181122_PF_meso_Human_pool9.raw	1	1	P24928			P24928|RPB1_HUMAN	DNA-directed RNA polymerase II subunit RPB1 (RNA polymerase II subunit B1) (EC 2.7.7.6) (DNA-directed RNA polymerase II subunit A) (DNA-directed RNA polymerase III largest subunit) (RNA-directed RNA polymerase II subunit RPB1) (EC 2.7.7.48)	POLR2A POLR2	Protein in T_Antigen								P24928	RPB1_HUMAN
ETRAEIQEL	ETRAEIQEL	No	31.18	1087.55	9	1.3	544.785	2	37.7873	217000	557000	10158	F120181122_PF_meso_Human_pool2.raw	1	1	P24928			P24928|RPB1_HUMAN	DNA-directed RNA polymerase II subunit RPB1 (RNA polymerase II subunit B1) (EC 2.7.7.6) (DNA-directed RNA polymerase II subunit A) (DNA-directed RNA polymerase III largest subunit) (RNA-directed RNA polymerase II subunit RPB1) (EC 2.7.7.48)	POLR2A POLR2	Protein in T_Antigen								P24928	RPB1_HUMAN
G(+42.01)EFKALQEW	GEFKALQEW	No	25.34	1148.55	9	0.5	575.284	2	90.1134	58000	115000	30996	F120181122_PF_meso_Human_pool2.raw	1	1	P24928	Acetylation (N-term)	G1:Acetylation (N-term):1000.00	P24928|RPB1_HUMAN	DNA-directed RNA polymerase II subunit RPB1 (RNA polymerase II subunit B1) (EC 2.7.7.6) (DNA-directed RNA polymerase II subunit A) (DNA-directed RNA polymerase III largest subunit) (RNA-directed RNA polymerase II subunit RPB1) (EC 2.7.7.48)	POLR2A POLR2	Protein in T_Antigen								P24928	RPB1_HUMAN
KSM(+15.99)ESVM(+15.99)VK	KSMESVMVK	No	107.06	1069.51	9	1.2	535.765	2	19.0233	23900	317000	2393	F120181122_PF_meso_Human_pool8.raw	1	1	P24928	Oxidation (M); Oxidation (M)	M3:Oxidation (M):1000.00;M7:Oxidation (M):1000.00	P24928|RPB1_HUMAN	DNA-directed RNA polymerase II subunit RPB1 (RNA polymerase II subunit B1) (EC 2.7.7.6) (DNA-directed RNA polymerase II subunit A) (DNA-directed RNA polymerase III largest subunit) (RNA-directed RNA polymerase II subunit RPB1) (EC 2.7.7.48)	POLR2A POLR2	Protein in T_Antigen								P24928	RPB1_HUMAN
KTAETGYIQR	KTAETGYIQR	No	94.24	1165.61	10	0.2	583.813	2	22.6342	276000	1770000	3874	F120181122_PF_meso_Human_pool4.raw	3	3	P24928			P24928|RPB1_HUMAN	DNA-directed RNA polymerase II subunit RPB1 (RNA polymerase II subunit B1) (EC 2.7.7.6) (DNA-directed RNA polymerase II subunit A) (DNA-directed RNA polymerase III largest subunit) (RNA-directed RNA polymerase II subunit RPB1) (EC 2.7.7.48)	POLR2A POLR2	Protein in T_Antigen								P24928	RPB1_HUMAN
LVDSNNPKIK	LVDSNNPKIK	No	23.88	1126.63	10	1.5	564.327	2	24.7923	274000	349000	4726	F120181122_PF_meso_Human_pool5.raw	4	4	P24928			P24928|RPB1_HUMAN	DNA-directed RNA polymerase II subunit RPB1 (RNA polymerase II subunit B1) (EC 2.7.7.6) (DNA-directed RNA polymerase II subunit A) (DNA-directed RNA polymerase III largest subunit) (RNA-directed RNA polymerase II subunit RPB1) (EC 2.7.7.48)	POLR2A POLR2	Protein in T_Antigen								P24928	RPB1_HUMAN
SEYNNFKSM(+15.99)V	SEYNNFKSMV	No	101.39	1233.53	10	1.4	617.776	2	36.1274	36700	155000	9159	F120181122_PF_meso_Human_pool6.raw	1	1	P24928	Oxidation (M)	M9:Oxidation (M):1000.00	P24928|RPB1_HUMAN	DNA-directed RNA polymerase II subunit RPB1 (RNA polymerase II subunit B1) (EC 2.7.7.6) (DNA-directed RNA polymerase II subunit A) (DNA-directed RNA polymerase III largest subunit) (RNA-directed RNA polymerase II subunit RPB1) (EC 2.7.7.48)	POLR2A POLR2	Protein in T_Antigen								P24928	RPB1_HUMAN
KTYQDIQNTIK	KTYQDIQNTIK	No	110.32	1350.71	11	2.7	451.247	3	31.0557	1270000	6500000	7192	F120181122_PF_meso_Human_pool8.raw	3	3	P24928			P24928|RPB1_HUMAN	DNA-directed RNA polymerase II subunit RPB1 (RNA polymerase II subunit B1) (EC 2.7.7.6) (DNA-directed RNA polymerase II subunit A) (DNA-directed RNA polymerase III largest subunit) (RNA-directed RNA polymerase II subunit RPB1) (EC 2.7.7.48)	POLR2A POLR2	Protein in T_Antigen								P24928	RPB1_HUMAN
SEYNNFKSM(+15.99)VV	SEYNNFKSMVV	No	105.47	1332.6	11	2.4	667.31	2	41.9224	83300	377000	11459	F120181122_PF_meso_Human_pool8.raw	1	1	P24928	Oxidation (M)	M9:Oxidation (M):1000.00	P24928|RPB1_HUMAN	DNA-directed RNA polymerase II subunit RPB1 (RNA polymerase II subunit B1) (EC 2.7.7.6) (DNA-directed RNA polymerase II subunit A) (DNA-directed RNA polymerase III largest subunit) (RNA-directed RNA polymerase II subunit RPB1) (EC 2.7.7.48)	POLR2A POLR2	Protein in T_Antigen								P24928	RPB1_HUMAN
APPSPLKR	APPSPLKR	No	90.7	864.518	8	0.8	433.268	2	23.5937	53700	268000	4239	F120181122_PF_meso_Human_pool5.raw	1	1	Q92766			Q92766|RREB1_HUMAN	Ras-responsive element-binding protein 1 (RREB-1) (Finger protein in nuclear bodies) (Raf-responsive zinc finger protein LZ321) (Zinc finger motif enhancer-binding protein 1) (Zep-1)	RREB1 FINB	Protein in T_Antigen								Q92766	RREB1_HUMAN
GTALLRPL	GTALLRPL	No	46.47	839.523	8	1.8	420.769	2	54.9724	139000	366000	16482	F120181122_PF_meso_Human_pool9.raw	1	1	Q92766			Q92766|RREB1_HUMAN	Ras-responsive element-binding protein 1 (RREB-1) (Finger protein in nuclear bodies) (Raf-responsive zinc finger protein LZ321) (Zinc finger motif enhancer-binding protein 1) (Zep-1)	RREB1 FINB	Protein in T_Antigen								Q92766	RREB1_HUMAN
SSAPTLLK	SSAPTLLK	No	69.16	815.475	8	0.9	816.485	1	37.1931	327000	2110000	9984	F120181122_PF_meso_Human_pool2.raw	1	1	Q92766			Q92766|RREB1_HUMAN	Ras-responsive element-binding protein 1 (RREB-1) (Finger protein in nuclear bodies) (Raf-responsive zinc finger protein LZ321) (Zinc finger motif enhancer-binding protein 1) (Zep-1)	RREB1 FINB	Protein in T_Antigen								Q92766	RREB1_HUMAN
EELPPLASI	EELPPLASI	No	106.19	967.523	9	1.3	968.534	1	84.1676	303000	1350000	28533	F120181122_PF_meso_Human_pool3.raw	1	1	Q92766			Q92766|RREB1_HUMAN	Ras-responsive element-binding protein 1 (RREB-1) (Finger protein in nuclear bodies) (Raf-responsive zinc finger protein LZ321) (Zinc finger motif enhancer-binding protein 1) (Zep-1)	RREB1 FINB	Protein in T_Antigen								Q92766	RREB1_HUMAN
SIAQIISSV	SIAQIISSV	No	73.54	916.523	9	1.1	917.533	1	86.1076	2250000	15000000	28037	F120181122_PF_meso_Human_pool1.raw	6	6	Q92766			Q92766|RREB1_HUMAN	Ras-responsive element-binding protein 1 (RREB-1) (Finger protein in nuclear bodies) (Raf-responsive zinc finger protein LZ321) (Zinc finger motif enhancer-binding protein 1) (Zep-1)	RREB1 FINB	Protein in T_Antigen								Q92766	RREB1_HUMAN
ATAPPSPLKR	ATAPPSPLKR	No	109.58	1036.6	10	0.2	519.31	2	23.5677	627000	2490000	4241	F120181122_PF_meso_Human_pool5.raw	1	1	Q92766			Q92766|RREB1_HUMAN	Ras-responsive element-binding protein 1 (RREB-1) (Finger protein in nuclear bodies) (Raf-responsive zinc finger protein LZ321) (Zinc finger motif enhancer-binding protein 1) (Zep-1)	RREB1 FINB	Protein in T_Antigen								Q92766	RREB1_HUMAN
AELAPNASNHM	AELAPNASNHM	No	110.21	1153.52	11	0.2	577.768	2	30.6419	47200	350000	7013	F120181122_PF_meso_Human_pool6.raw	1	1	Q92766			Q92766|RREB1_HUMAN	Ras-responsive element-binding protein 1 (RREB-1) (Finger protein in nuclear bodies) (Raf-responsive zinc finger protein LZ321) (Zinc finger motif enhancer-binding protein 1) (Zep-1)	RREB1 FINB	Protein in T_Antigen								Q92766	RREB1_HUMAN
Q(+0.98)EITEGELKAF	QEITEGELKAF	No	99.74	1264.62	11	1	633.317	2	59.9223	55200	206000	18574	F120181122_PF_meso_Human_pool8.raw	1	1	Q92766	Deamidation (NQ)	Q1:Deamidation (NQ):1000.00	Q92766|RREB1_HUMAN	Ras-responsive element-binding protein 1 (RREB-1) (Finger protein in nuclear bodies) (Raf-responsive zinc finger protein LZ321) (Zinc finger motif enhancer-binding protein 1) (Zep-1)	RREB1 FINB	Protein in T_Antigen								Q92766	RREB1_HUMAN
SIIEALLPLSM(+15.99)	SIIEALLPLSM	No	81.28	1201.66	11	0	601.84	2	110.12			38605	F120181122_PF_meso_Human_pool5.raw	1	1	Q92766	Oxidation (M)	M11:Oxidation (M):1000.00	Q92766|RREB1_HUMAN	Ras-responsive element-binding protein 1 (RREB-1) (Finger protein in nuclear bodies) (Raf-responsive zinc finger protein LZ321) (Zinc finger motif enhancer-binding protein 1) (Zep-1)	RREB1 FINB	Protein in T_Antigen								Q92766	RREB1_HUMAN
KESEIIDFF	KESEIIDFF	No	74	1126.55	9	0.8	564.287	2	110.668	82300	241000	38748	F120181122_PF_meso_Human_pool4.raw	2	2	P15880			P15880|RS2_HUMAN	40S ribosomal protein S2 (40S ribosomal protein S4) (Protein LLRep3) (Small ribosomal subunit protein uS5)	RPS2 RPS4	Protein in T_Antigen								P15880	RS2_HUMAN
KEWM(+15.99)PVTKL	KEWMPVTKL	No	98.55	1146.61	9	2	574.314	2	39.0187	188000	525000	10340	F120181122_PF_meso_Human_pool8.raw	3	3	P15880	Oxidation (M)	M4:Oxidation (M):1000.00	P15880|RS2_HUMAN	40S ribosomal protein S2 (40S ribosomal protein S4) (Protein LLRep3) (Small ribosomal subunit protein uS5)	RPS2 RPS4	Protein in T_Antigen								P15880	RS2_HUMAN
YQEFTDHLV	YQEFTDHLV	No	105.48	1150.53	9	2	576.273	2	54.6075	903000	2920000	16500	F120181122_PF_meso_Human_pool7.raw	1	1	P15880			P15880|RS2_HUMAN	40S ribosomal protein S2 (40S ribosomal protein S4) (Protein LLRep3) (Small ribosomal subunit protein uS5)	RPS2 RPS4	Protein in T_Antigen								P15880	RS2_HUMAN
ATFDAISKTY	ATFDAISKTY	No	105.98	1115.55	10	-0.1	558.784	2	49.2103	111000	376000	14637	F120181122_PF_meso_Human_pool3.raw	1	1	P15880			P15880|RS2_HUMAN	40S ribosomal protein S2 (40S ribosomal protein S4) (Protein LLRep3) (Small ribosomal subunit protein uS5)	RPS2 RPS4	Protein in T_Antigen								P15880	RS2_HUMAN
GTFTNQIQAA	GTFTNQIQAA	No	27.09	1049.51	10	2.8	525.766	2	47.846	42000	214000	13627	F120181122_PF_meso_Human_pool9.raw	1	1	P08865			P08865|RSSA_HUMAN	40S ribosomal protein SA (37 kDa laminin receptor precursor) (37LRP) (37/67 kDa laminin receptor) (LRP/LR) (67 kDa laminin receptor) (67LR) (Colon carcinoma laminin-binding protein) (Laminin receptor 1) (LamR) (Laminin-binding protein precursor p40) (LBP/p40) (Multidrug resistance-associated protein MGr1-Ag) (NEM/1CHD4) (Small ribosomal subunit protein uS2)	RPSA LAMBR LAMR1	Protein in T_Antigen								P08865	RSSA_HUMAN
IENPADVSVI	IENPADVSVI	No	109.58	1055.55	10	0.7	528.784	2	70.5692	851000	3090000	22827	F120181122_PF_meso_Human_pool6.raw	2	2	P08865			P08865|RSSA_HUMAN	40S ribosomal protein SA (37 kDa laminin receptor precursor) (37LRP) (37/67 kDa laminin receptor) (LRP/LR) (67 kDa laminin receptor) (67LR) (Colon carcinoma laminin-binding protein) (Laminin receptor 1) (LamR) (Laminin-binding protein precursor p40) (LBP/p40) (Multidrug resistance-associated protein MGr1-Ag) (NEM/1CHD4) (Small ribosomal subunit protein uS2)	RPSA LAMBR LAMR1	Protein in T_Antigen								P08865	RSSA_HUMAN
TEWVGATTDW	TEWVGATTDW	No	112.34	1164.51	10	1.7	583.264	2	80.1273	88000	643000	25657	F120181122_PF_meso_Human_pool1.raw	2	2	P08865			P08865|RSSA_HUMAN	40S ribosomal protein SA (37 kDa laminin receptor precursor) (37LRP) (37/67 kDa laminin receptor) (LRP/LR) (67 kDa laminin receptor) (67LR) (Colon carcinoma laminin-binding protein) (Laminin receptor 1) (LamR) (Laminin-binding protein precursor p40) (LBP/p40) (Multidrug resistance-associated protein MGr1-Ag) (NEM/1CHD4) (Small ribosomal subunit protein uS2)	RPSA LAMBR LAMR1	Protein in T_Antigen								P08865	RSSA_HUMAN
ATDALVAM(+15.99)EK	ATDALVAMEK	No	93.14	1063.52	10	0.5	532.77	2	27.4056	37900	203000	6067	F120181122_PF_meso_Human_pool2.raw	1	1	Q9Y3I0	Oxidation (M)	M8:Oxidation (M):1000.00	Q9Y3I0|RTCB_HUMAN	tRNA-splicing ligase RtcB homolog (EC 6.5.1.3)	RTCB C22orf28 HSPC117	Protein in T_Antigen								Q9Y3I0	RTCB_HUMAN
GVFYVNDALEK	GVFYVNDALEK	No	107.12	1253.63	11	2.1	627.823	2	57.6803	102000	345000	17758	F120181122_PF_meso_Human_pool7.raw	1	1	Q9Y3I0			Q9Y3I0|RTCB_HUMAN	tRNA-splicing ligase RtcB homolog (EC 6.5.1.3)	RTCB C22orf28 HSPC117	Protein in T_Antigen								Q9Y3I0	RTCB_HUMAN
SSVGLHM(+15.99)TK	SSVGLHMTK	No	103.92	974.486	9	1.9	488.251	2	19.2962	37700	404000	2542	F120181122_PF_meso_Human_pool7.raw	1	1	Q15020	Oxidation (M)	M7:Oxidation (M):1000.00	Q15020|SART3_HUMAN	Squamous cell carcinoma antigen recognized by T-cells 3 (SART-3) (Tat-interacting protein of 110 kDa) (Tip110) (p110 nuclear RNA-binding protein)	SART3 KIAA0156 TIP110	Protein in T_Antigen								Q15020	SART3_HUMAN
EHPELRSY	EHPELRSY	No	88.13	1029.49	8	2.2	515.752	2	26.1571			5250	F120181122_PF_meso_Human_pool7.raw	1	1	Q12765			Q12765|SCRN1_HUMAN	Secernin-1	SCRN1 KIAA0193	Protein in T_Antigen					Secernin-1	SCRN1		Q12765	SCRN1_HUMAN
AEHPELRSY	AEHPELRSY	No	49.37	1100.53	9	2.6	551.271	2	26.1813	1740000	3260000	5406	F120181122_PF_meso_Human_pool7.raw	1	1	Q12765			Q12765|SCRN1_HUMAN	Secernin-1	SCRN1 KIAA0193	Protein in T_Antigen					Secernin-1	SCRN1		Q12765	SCRN1_HUMAN
PDPSRSIFK	PDPSRSIFK	No	96.43	1045.56	9	1	523.787	2	51.9743	748000	2490000	14932	F120181122_PF_meso_Human_pool1.raw	4	4	Q12765			Q12765|SCRN1_HUMAN	Secernin-1	SCRN1 KIAA0193	Protein in T_Antigen					Secernin-1	SCRN1		Q12765	SCRN1_HUMAN
EEHGQGGNYF	EEHGQGGNYF	No	102.68	1136.45	10	3.1	569.235	2	33.0178	268000	1190000	7743	F120181122_PF_meso_Human_pool9.raw	1	1	Q12765			Q12765|SCRN1_HUMAN	Secernin-1	SCRN1 KIAA0193	Protein in T_Antigen					Secernin-1	SCRN1		Q12765	SCRN1_HUMAN
GTPDPSRSIFK	GTPDPSRSIFK	No	112.56	1203.62	11	1.9	602.822	2	50.5454	4170000	24800000	13840	F120181122_PF_meso_Human_pool1.raw	26	26	Q12765			Q12765|SCRN1_HUMAN	Secernin-1	SCRN1 KIAA0193	Protein in T_Antigen					Secernin-1	SCRN1		Q12765	SCRN1_HUMAN
E(+71.04)INGQNVI	EINGQNVI	No	22.29	956.493	8	0.5	479.255	2	50.4794	42400	203000	13792	F120181122_PF_meso_Human_pool1.raw	1	1	O00560	Propionamide (K, X@N-term)	E1:Propionamide (K, X@N-term):1000.00	O00560|SDCB1_HUMAN	Syntenin-1 (Melanoma differentiation-associated protein 9) (MDA-9) (Pro-TGF-alpha cytoplasmic domain-interacting protein 18) (TACIP18) (Scaffold protein Pbp1) (Syndecan-binding protein 1)	SDCBP MDA9 SYCL	Protein in T_Antigen								O00560	SDCB1_HUMAN
IM(+15.99)PAFIFEHI	IMPAFIFEHI	No	100.9	1232.63	10	2.7	617.322	2	97.8015	2680000	11700000	34116	F120181122_PF_meso_Human_pool9.raw	23	23	O00560	Oxidation (M)	M2:Oxidation (M):1000.00	O00560|SDCB1_HUMAN	Syntenin-1 (Melanoma differentiation-associated protein 9) (MDA-9) (Pro-TGF-alpha cytoplasmic domain-interacting protein 18) (TACIP18) (Scaffold protein Pbp1) (Syndecan-binding protein 1)	SDCBP MDA9 SYCL	Protein in T_Antigen								O00560	SDCB1_HUMAN
M(+15.99)VAPVTGNDV	MVAPVTGNDV	No	102.44	1017.48	10	2.3	509.748	2	40.5363	740000	6370000	10687	F120181122_PF_meso_Human_pool9.raw	3	3	O00560	Oxidation (M)	M1:Oxidation (M):1000.00	O00560|SDCB1_HUMAN	Syntenin-1 (Melanoma differentiation-associated protein 9) (MDA-9) (Pro-TGF-alpha cytoplasmic domain-interacting protein 18) (TACIP18) (Scaffold protein Pbp1) (Syndecan-binding protein 1)	SDCBP MDA9 SYCL	Protein in T_Antigen								O00560	SDCB1_HUMAN
RFGDQ(+0.98)VLQ(+0.98)IN	RFGDQVLQIN	No	110.16	1190.59	10	2.2	397.873	3	70.9242			21899	F120181122_PF_meso_Human_pool1.raw	4	4	O00560	Deamidation (NQ); Deamidation (NQ)	Q5:Deamidation (NQ):52.68;Q8:Deamidation (NQ):14.04	O00560|SDCB1_HUMAN	Syntenin-1 (Melanoma differentiation-associated protein 9) (MDA-9) (Pro-TGF-alpha cytoplasmic domain-interacting protein 18) (TACIP18) (Scaffold protein Pbp1) (Syndecan-binding protein 1)	SDCBP MDA9 SYCL	Protein in T_Antigen								O00560	SDCB1_HUMAN
EEIPDSSKI	EEIPDSSKI	No	108.04	1016.5	9	2	509.26	2	37.3031	302000	1150000	9627	F120181122_PF_meso_Human_pool8.raw	1	1	Q9BYW2			Q9BYW2|SETD2_HUMAN	Histone-lysine N-methyltransferase SETD2 (EC 2.1.1.43) (HIF-1) (Huntingtin yeast partner B) (Huntingtin-interacting protein 1) (HIP-1) (Huntingtin-interacting protein B) (Lysine N-methyltransferase 3A) (Protein-lysine N-methyltransferase SETD2) (EC 2.1.1.-) (SET domain-containing protein 2) (hSET2) (p231HBP)	SETD2 HIF1 HYPB KIAA1732 KMT3A SET2 HSPC069	Protein in T_Antigen								Q9BYW2	SETD2_HUMAN
FEDVPNKSW	FEDVPNKSW	No	93.18	1120.52	9	1.2	561.269	2	46.592	130000	476000	13387	F120181122_PF_meso_Human_pool4.raw	1	1	Q9BYW2			Q9BYW2|SETD2_HUMAN	Histone-lysine N-methyltransferase SETD2 (EC 2.1.1.43) (HIF-1) (Huntingtin yeast partner B) (Huntingtin-interacting protein 1) (HIP-1) (Huntingtin-interacting protein B) (Lysine N-methyltransferase 3A) (Protein-lysine N-methyltransferase SETD2) (EC 2.1.1.-) (SET domain-containing protein 2) (hSET2) (p231HBP)	SETD2 HIF1 HYPB KIAA1732 KMT3A SET2 HSPC069	Protein in T_Antigen								Q9BYW2	SETD2_HUMAN
KLTHGVMN(+0.98)K	KLTHGVMNK	No	33.85	1027.55	9	2	514.783	2	19.1134	1540000	5360000	3596	F120181122_PF_meso_Human_pool8.raw	1	1	Q9BYW2	Deamidation (NQ)	N8:Deamidation (NQ):1000.00	Q9BYW2|SETD2_HUMAN	Histone-lysine N-methyltransferase SETD2 (EC 2.1.1.43) (HIF-1) (Huntingtin yeast partner B) (Huntingtin-interacting protein 1) (HIP-1) (Huntingtin-interacting protein B) (Lysine N-methyltransferase 3A) (Protein-lysine N-methyltransferase SETD2) (EC 2.1.1.-) (SET domain-containing protein 2) (hSET2) (p231HBP)	SETD2 HIF1 HYPB KIAA1732 KMT3A SET2 HSPC069	Protein in T_Antigen								Q9BYW2	SETD2_HUMAN
SEEEYKKTY	SEEEYKKTY	No	103.06	1175.53	9	0.3	588.776	2	20.5088	856000	5460000	3302	F120181122_PF_meso_Human_pool3.raw	5	5	Q9BYW2			Q9BYW2|SETD2_HUMAN	Histone-lysine N-methyltransferase SETD2 (EC 2.1.1.43) (HIF-1) (Huntingtin yeast partner B) (Huntingtin-interacting protein 1) (HIP-1) (Huntingtin-interacting protein B) (Lysine N-methyltransferase 3A) (Protein-lysine N-methyltransferase SETD2) (EC 2.1.1.-) (SET domain-containing protein 2) (hSET2) (p231HBP)	SETD2 HIF1 HYPB KIAA1732 KMT3A SET2 HSPC069	Protein in T_Antigen								Q9BYW2	SETD2_HUMAN
SEELRNLGW	SEELRNLGW	No	98.41	1102.54	9	1.2	552.278	2	59.5759	1040000	2770000	18337	F120181122_PF_meso_Human_pool9.raw	2	2	Q9BYW2			Q9BYW2|SETD2_HUMAN	Histone-lysine N-methyltransferase SETD2 (EC 2.1.1.43) (HIF-1) (Huntingtin yeast partner B) (Huntingtin-interacting protein 1) (HIP-1) (Huntingtin-interacting protein B) (Lysine N-methyltransferase 3A) (Protein-lysine N-methyltransferase SETD2) (EC 2.1.1.-) (SET domain-containing protein 2) (hSET2) (p231HBP)	SETD2 HIF1 HYPB KIAA1732 KMT3A SET2 HSPC069	Protein in T_Antigen								Q9BYW2	SETD2_HUMAN
GAADIDHK	GAADIDHK	No	70.3	825.398	8	2.1	413.707	2	25.5991	154000	658000	5112	F120181122_PF_meso_Human_pool7.raw	2	2	O75533			O75533|SF3B1_HUMAN	Splicing factor 3B subunit 1 (Pre-mRNA-splicing factor SF3b 155 kDa subunit) (SF3b155) (Spliceosome-associated protein 155) (SAP 155)	SF3B1 SAP155	Protein in T_Antigen								O75533	SF3B1_HUMAN
IGYLIPLM(+15.99)	IGYLIPLM	No	76.49	934.52	8	0.7	935.53	1	91.0912	156000	684000	30799	F120181122_PF_meso_Human_pool4.raw	4	4	O75533	Oxidation (M)	M8:Oxidation (M):1000.00	O75533|SF3B1_HUMAN	Splicing factor 3B subunit 1 (Pre-mRNA-splicing factor SF3b 155 kDa subunit) (SF3b155) (Spliceosome-associated protein 155) (SAP 155)	SF3B1 SAP155	Protein in T_Antigen								O75533	SF3B1_HUMAN
AAFLKAIGY	AAFLKAIGY	No	102.67	952.538	9	0.7	477.278	2	106.192	408000	1530000	37329	F120181122_PF_meso_Human_pool2.raw	14	14	O75533			O75533|SF3B1_HUMAN	Splicing factor 3B subunit 1 (Pre-mRNA-splicing factor SF3b 155 kDa subunit) (SF3b155) (Spliceosome-associated protein 155) (SAP 155)	SF3B1 SAP155	Protein in T_Antigen								O75533	SF3B1_HUMAN
ASQPPSKRK	ASQPPSKRK	No	86.85	997.567	9	-0.1	499.792	2	17.3594	86900	181000	2222	F120181122_PF_meso_Human_pool2.raw	2	2	O75533			O75533|SF3B1_HUMAN	Splicing factor 3B subunit 1 (Pre-mRNA-splicing factor SF3b 155 kDa subunit) (SF3b155) (Spliceosome-associated protein 155) (SAP 155)	SF3B1 SAP155	Protein in T_Antigen								O75533	SF3B1_HUMAN
AVM(+15.99)GALEGL	AVMGALEGL	No	35.8	875.442	9	0.6	876.452	1	61.2633	387000	1120000	19456	F120181122_PF_meso_Human_pool2.raw	1	1	O75533	Oxidation (M)	M3:Oxidation (M):1000.00	O75533|SF3B1_HUMAN	Splicing factor 3B subunit 1 (Pre-mRNA-splicing factor SF3b 155 kDa subunit) (SF3b155) (Spliceosome-associated protein 155) (SAP 155)	SF3B1 SAP155	Protein in T_Antigen								O75533	SF3B1_HUMAN
GAAEIISRI	GAAEIISRI	No	86	928.534	9	2.8	465.276	2	54.6547	272000	1730000	16691	F120181122_PF_meso_Human_pool8.raw	4	4	O75533			O75533|SF3B1_HUMAN	Splicing factor 3B subunit 1 (Pre-mRNA-splicing factor SF3b 155 kDa subunit) (SF3b155) (Spliceosome-associated protein 155) (SAP 155)	SF3B1 SAP155	Protein in T_Antigen								O75533	SF3B1_HUMAN
GEM(+15.99)GKDYIY	GEMGKDYIY	No	106.28	1090.46	9	0.6	546.241	2	34.5187	49200	265000	8811	F120181122_PF_meso_Human_pool3.raw	1	1	O75533	Oxidation (M)	M3:Oxidation (M):1000.00	O75533|SF3B1_HUMAN	Splicing factor 3B subunit 1 (Pre-mRNA-splicing factor SF3b 155 kDa subunit) (SF3b155) (Spliceosome-associated protein 155) (SAP 155)	SF3B1 SAP155	Protein in T_Antigen								O75533	SF3B1_HUMAN
GTVVNALGK	GTVVNALGK	No	107.19	857.497	9	1.9	429.757	2	30.0088	137000	908000	6738	F120181122_PF_meso_Human_pool8.raw	2	2	O75533			O75533|SF3B1_HUMAN	Splicing factor 3B subunit 1 (Pre-mRNA-splicing factor SF3b 155 kDa subunit) (SF3b155) (Spliceosome-associated protein 155) (SAP 155)	SF3B1 SAP155	Protein in T_Antigen								O75533	SF3B1_HUMAN
MVM(+15.99)ETIEKI	MVMETIEKI	No	98.48	1108.55	9	2.5	555.284	2	43.9148	126000	530000	12041	F120181122_PF_meso_Human_pool9.raw	2	2	O75533	Oxidation (M)	M3:Oxidation (M):30.83	O75533|SF3B1_HUMAN	Splicing factor 3B subunit 1 (Pre-mRNA-splicing factor SF3b 155 kDa subunit) (SF3b155) (Spliceosome-associated protein 155) (SAP 155)	SF3B1 SAP155	Protein in T_Antigen								O75533	SF3B1_HUMAN
QLIDGILYA	QLIDGILYA	No	78.85	1004.55	9	1.1	1005.57	1	88.692	1890000	13300000	29962	F120181122_PF_meso_Human_pool4.raw	3	3	O75533			O75533|SF3B1_HUMAN	Splicing factor 3B subunit 1 (Pre-mRNA-splicing factor SF3b 155 kDa subunit) (SF3b155) (Spliceosome-associated protein 155) (SAP 155)	SF3B1 SAP155	Protein in T_Antigen								O75533	SF3B1_HUMAN
STSLLGQKK	STSLLGQKK	No	109.6	960.56	9	1.8	481.289	2	21.3346	295000	2050000	3309	F120181122_PF_meso_Human_pool6.raw	2	2	O75533			O75533|SF3B1_HUMAN	Splicing factor 3B subunit 1 (Pre-mRNA-splicing factor SF3b 155 kDa subunit) (SF3b155) (Spliceosome-associated protein 155) (SAP 155)	SF3B1 SAP155	Protein in T_Antigen								O75533	SF3B1_HUMAN
TEDRTM(+15.99)KSV	TEDRTMKSV	No	103.86	1081.51	9	1.3	541.763	2	18.7526	90000	1290000	2620	F120181122_PF_meso_Human_pool3.raw	2	2	O75533	Oxidation (M)	M6:Oxidation (M):1000.00	O75533|SF3B1_HUMAN	Splicing factor 3B subunit 1 (Pre-mRNA-splicing factor SF3b 155 kDa subunit) (SF3b155) (Spliceosome-associated protein 155) (SAP 155)	SF3B1 SAP155	Protein in T_Antigen								O75533	SF3B1_HUMAN
VLATLLNNL	VLATLLNNL	No	91.99	969.586	9	1.3	970.597	1	90.8591	327000	816000	31151	F120181122_PF_meso_Human_pool3.raw	1	1	O75533			O75533|SF3B1_HUMAN	Splicing factor 3B subunit 1 (Pre-mRNA-splicing factor SF3b 155 kDa subunit) (SF3b155) (Spliceosome-associated protein 155) (SAP 155)	SF3B1 SAP155	Protein in T_Antigen								O75533	SF3B1_HUMAN
YIYAVTPLL	YIYAVTPLL	No	97.58	1051.6	9	0.5	1052.61	1	95.0521	218000	1330000	32818	F120181122_PF_meso_Human_pool3.raw	2	2	O75533			O75533|SF3B1_HUMAN	Splicing factor 3B subunit 1 (Pre-mRNA-splicing factor SF3b 155 kDa subunit) (SF3b155) (Spliceosome-associated protein 155) (SAP 155)	SF3B1 SAP155	Protein in T_Antigen								O75533	SF3B1_HUMAN
ATVNTFGYIAK	ATVNTFGYIAK	No	95.75	1183.62	11	-0.2	592.821	2	48.5835	89300	277000	14173	F120181122_PF_meso_Human_pool4.raw	1	1	O75533			O75533|SF3B1_HUMAN	Splicing factor 3B subunit 1 (Pre-mRNA-splicing factor SF3b 155 kDa subunit) (SF3b155) (Spliceosome-associated protein 155) (SAP 155)	SF3B1 SAP155	Protein in T_Antigen								O75533	SF3B1_HUMAN
RVPELNVQNGV	RVPELNVQNGV	No	84.46	1223.66	11	-0.2	612.84	2	47.6019	74400	181000	14076	F120181122_PF_meso_Human_pool3.raw	1	1	O75533			O75533|SF3B1_HUMAN	Splicing factor 3B subunit 1 (Pre-mRNA-splicing factor SF3b 155 kDa subunit) (SF3b155) (Spliceosome-associated protein 155) (SAP 155)	SF3B1 SAP155	Protein in T_Antigen								O75533	SF3B1_HUMAN
STLSPEEQKER	STLSPEEQKER	No	98.95	1302.64	11	0.5	652.33	2	19.8636	92000	777000	3041	F120181122_PF_meso_Human_pool3.raw	2	2	O75533			O75533|SF3B1_HUMAN	Splicing factor 3B subunit 1 (Pre-mRNA-splicing factor SF3b 155 kDa subunit) (SF3b155) (Spliceosome-associated protein 155) (SAP 155)	SF3B1 SAP155	Protein in T_Antigen								O75533	SF3B1_HUMAN
AEAATPYGIESF	AEAATPYGIESF	No	106.8	1254.58	12	2.4	628.297	2	76.4234	157000	752000	25120	F120181122_PF_meso_Human_pool8.raw	1	1	O75533			O75533|SF3B1_HUMAN	Splicing factor 3B subunit 1 (Pre-mRNA-splicing factor SF3b 155 kDa subunit) (SF3b155) (Spliceosome-associated protein 155) (SAP 155)	SF3B1 SAP155	Protein in T_Antigen								O75533	SF3B1_HUMAN
R(+42.01)EFGAGPLFNQI	REFGAGPLFNQI	No	31.15	1389.7	12	0.9	695.861	2	94.5574	41600	71500	32337	F120181122_PF_meso_Human_pool6.raw	1	1	O75533	Acetylation (N-term)	R1:Acetylation (N-term):1000.00	O75533|SF3B1_HUMAN	Splicing factor 3B subunit 1 (Pre-mRNA-splicing factor SF3b 155 kDa subunit) (SF3b155) (Spliceosome-associated protein 155) (SAP 155)	SF3B1 SAP155	Protein in T_Antigen								O75533	SF3B1_HUMAN
AEAATPYGI	AEAATPYGI	No	105.17	891.434	9	0.8	892.444	1	56.1664	15800000	63900000	17388	F120181122_PF_meso_Human_pool3.raw	2	2	O75533			O75533|SF3B1_HUMAN	Splicing factor 3B subunit 1 (Pre-mRNA-splicing factor SF3b 155 kDa subunit) (SF3b155) (Spliceosome-associated protein 155) (SAP 155)	SF3B1 SAP155	Protein in T_Antigen								O75533	SF3B1_HUMAN
M(+15.99)ETKDM(+15.99)LYI	METKDMLYI	No	21.12	1174.53	9	1	588.272	2	45.6946	117000	326000	13258	F120181122_PF_meso_Human_pool2.raw	1	1	P57059	Oxidation (M); Oxidation (M)	M1:Oxidation (M):1000.00;M6:Oxidation (M):1000.00	P57059|SIK1_HUMAN;A0A0B4J2F2|SIK1B_HUMAN	Serine/threonine-protein kinase SIK1 (EC 2.7.11.1) (Salt-inducible kinase 1) (SIK-1) (Serine/threonine-protein kinase SNF1-like kinase 1) (Serine/threonine-protein kinase SNF1LK)	SIK1 SIK SNF1LK	Protein in T_Antigen								P57059	SIK1_HUMAN
KEYEGPQLDIW	KEYEGPQLDIW	No	109.75	1376.66	11	0.3	689.34	2	94.5906	3240000	18900000	33249	F120181122_PF_meso_Human_pool6.raw	40	40	P57059			P57059|SIK1_HUMAN;A0A0B4J2F2|SIK1B_HUMAN	Serine/threonine-protein kinase SIK1 (EC 2.7.11.1) (Salt-inducible kinase 1) (SIK-1) (Serine/threonine-protein kinase SNF1-like kinase 1) (Serine/threonine-protein kinase SNF1LK)	SIK1 SIK SNF1LK	Protein in T_Antigen								P57059	SIK1_HUMAN
ALAPPAQQK	ALAPPAQQK	No	106.08	922.524	9	0.5	462.271	2	22.7322	68100	401000	4177	F120181122_PF_meso_Human_pool3.raw	1	1	P12755			P12755|SKI_HUMAN	Ski oncogene (Proto-oncogene c-Ski)	SKI	Protein in T_Antigen								P12755	SKI_HUMAN
AEDDNISVTI	AEDDNISVTI	No	74.66	1075.5	10	0.7	538.761	2	68.0224	609000	2240000	21875	F120181122_PF_meso_Human_pool5.raw	1	1	Q9NWH9			Q9NWH9|SLTM_HUMAN	SAFB-like transcription modulator (Modulator of estrogen-induced transcription)	SLTM MET	Protein in T_Antigen								Q9NWH9	SLTM_HUMAN
NASPINRIV	NASPINRIV	No	89.69	982.556	9	0.4	492.287	2	41.2064	269000	625000	11206	F120181122_PF_meso_Human_pool4.raw	1	1	Q9NWH9			Q9NWH9|SLTM_HUMAN	SAFB-like transcription modulator (Modulator of estrogen-induced transcription)	SLTM MET	Protein in T_Antigen								Q9NWH9	SLTM_HUMAN
QEIDGQALL	QEIDGQALL	No	75.72	985.508	9	1.1	493.763	2	67.4763	371000	1740000	21596	F120181122_PF_meso_Human_pool6.raw	1	1	Q9UHJ3			Q9UHJ3|SMBT1_HUMAN;Q8NDX5|PHC3_HUMAN;P78364|PHC1_HUMAN;Q8IXK0|PHC2_HUMAN	Scm-like with four MBT domains protein 1 (hSFMBT) (Renal ubiquitous protein 1)	SFMBT1 RU1	Protein in T_Antigen								Q9UHJ3	SMBT1_HUMAN
QEIDGQALLL	QEIDGQALLL	No	105.58	1098.59	10	0.9	1099.6	1	84.1676	1920000	17600000	28486	F120181122_PF_meso_Human_pool3.raw	2	2	Q9UHJ3			Q9UHJ3|SMBT1_HUMAN;Q8NDX5|PHC3_HUMAN;P78364|PHC1_HUMAN;Q8IXK0|PHC2_HUMAN	Scm-like with four MBT domains protein 1 (hSFMBT) (Renal ubiquitous protein 1)	SFMBT1 RU1	Protein in T_Antigen								Q9UHJ3	SMBT1_HUMAN
EEFNTGPLSVL	EEFNTGPLSVL	No	37.61	1204.6	11	2.8	603.308	2	93.0976	611000	3830000	31808	F120181122_PF_meso_Human_pool8.raw	4	4	P62316			P62316|SMD2_HUMAN	Small nuclear ribonucleoprotein Sm D2 (Sm-D2) (snRNP core protein D2)	SNRPD2 SNRPD1	Protein in T_Antigen								P62316	SMD2_HUMAN
EENIGWSTV	EENIGWSTV	No	109.35	1033.47	9	1.2	517.745	2	69.0818	781000	7370000	22228	F120181122_PF_meso_Human_pool6.raw	2	2	O43290			O43290|SNUT1_HUMAN	U4/U6.U5 tri-snRNP-associated protein 1 (SNU66 homolog) (hSnu66) (Squamous cell carcinoma antigen recognized by T-cells 1) (SART-1) (hSART-1) (U4/U6.U5 tri-snRNP-associated 110 kDa protein) (allergen Hom s 1)	SART1	Protein in T_Antigen								O43290	SNUT1_HUMAN
SVDDLAQQK	SVDDLAQQK	No	95.34	1002.5	9	1	502.258	2	25.9751	131000	895000	5162	F120181122_PF_meso_Human_pool4.raw	1	1	O43290			O43290|SNUT1_HUMAN	U4/U6.U5 tri-snRNP-associated protein 1 (SNU66 homolog) (hSnu66) (Squamous cell carcinoma antigen recognized by T-cells 1) (SART-1) (hSART-1) (U4/U6.U5 tri-snRNP-associated 110 kDa protein) (allergen Hom s 1)	SART1	Protein in T_Antigen								O43290	SNUT1_HUMAN
AELELQKQLE	AELELQKQLE	No	93.97	1199.64	10	0.9	600.829	2	48.0266	153000	1000000	14006	F120181122_PF_meso_Human_pool4.raw	2	2	O43290			O43290|SNUT1_HUMAN	U4/U6.U5 tri-snRNP-associated protein 1 (SNU66 homolog) (hSnu66) (Squamous cell carcinoma antigen recognized by T-cells 1) (SART-1) (hSART-1) (U4/U6.U5 tri-snRNP-associated 110 kDa protein) (allergen Hom s 1)	SART1	Protein in T_Antigen								O43290	SNUT1_HUMAN
EEYRGFTQDF	EEYRGFTQDF	No	105.76	1290.55	10	2.3	646.285	2	57.5298	4400000	35700000	17898	F120181122_PF_meso_Human_pool7.raw	7	7	O43290			O43290|SNUT1_HUMAN	U4/U6.U5 tri-snRNP-associated protein 1 (SNU66 homolog) (hSnu66) (Squamous cell carcinoma antigen recognized by T-cells 1) (SART-1) (hSART-1) (U4/U6.U5 tri-snRNP-associated 110 kDa protein) (allergen Hom s 1)	SART1	Protein in T_Antigen								O43290	SNUT1_HUMAN
GEENIGWSTV	GEENIGWSTV	No	110.3	1090.49	10	1.3	1091.5	1	67.7773	2600000	12300000	21767	F120181122_PF_meso_Human_pool6.raw	2	2	O43290			O43290|SNUT1_HUMAN	U4/U6.U5 tri-snRNP-associated protein 1 (SNU66 homolog) (hSnu66) (Squamous cell carcinoma antigen recognized by T-cells 1) (SART-1) (hSART-1) (U4/U6.U5 tri-snRNP-associated 110 kDa protein) (allergen Hom s 1)	SART1	Protein in T_Antigen								O43290	SNUT1_HUMAN
AELEDQNKL	AELEDQNKL	No	56.64	1058.52	9	2.2	530.271	2	30.8027	203000	972000	7100	F120181122_PF_meso_Human_pool7.raw	1	1	O94964			O94964|SOGA1_HUMAN	Protein SOGA1 (SOGA family member 1) (Suppressor of glucose by autophagy) (Suppressor of glucose, autophagy-associated protein 1) [Cleaved into: N-terminal form; C-terminal 80 kDa form (80-kDa SOGA fragment)]	SOGA1 C20orf117 KIAA0889 SOGA	Protein in T_Antigen					Protein SOGA1;N-terminal form;C-terminal 80 kDa form	SOGA1		O94964	SOGA1_HUMAN
SELEKQDNSW	SELEKQDNSW	No	102.36	1234.55	10	2.2	618.282	2	34.8938	591000	2540000	8451	F120181122_PF_meso_Human_pool9.raw	1	1	O94964			O94964|SOGA1_HUMAN	Protein SOGA1 (SOGA family member 1) (Suppressor of glucose by autophagy) (Suppressor of glucose, autophagy-associated protein 1) [Cleaved into: N-terminal form; C-terminal 80 kDa form (80-kDa SOGA fragment)]	SOGA1 C20orf117 KIAA0889 SOGA	Protein in T_Antigen					Protein SOGA1;N-terminal form;C-terminal 80 kDa form	SOGA1		O94964	SOGA1_HUMAN
AEADGLAESSY	AEADGLAESSY	No	73.09	1111.47	11	1.6	556.742	2	48.044	56200	405000	13910	F120181122_PF_meso_Human_pool7.raw	1	1	O94964			O94964|SOGA1_HUMAN	Protein SOGA1 (SOGA family member 1) (Suppressor of glucose by autophagy) (Suppressor of glucose, autophagy-associated protein 1) [Cleaved into: N-terminal form; C-terminal 80 kDa form (80-kDa SOGA fragment)]	SOGA1 C20orf117 KIAA0889 SOGA	Protein in T_Antigen					Protein SOGA1;N-terminal form;C-terminal 80 kDa form	SOGA1		O94964	SOGA1_HUMAN
VEHSGSTESVW	VEHSGSTESVW	No	109.83	1216.54	11	0.6	609.277	2	35.2619	38400	193000	9213	F120181122_PF_meso_Human_pool2.raw	1	1	O94964			O94964|SOGA1_HUMAN	Protein SOGA1 (SOGA family member 1) (Suppressor of glucose by autophagy) (Suppressor of glucose, autophagy-associated protein 1) [Cleaved into: N-terminal form; C-terminal 80 kDa form (80-kDa SOGA fragment)]	SOGA1 C20orf117 KIAA0889 SOGA	Protein in T_Antigen					Protein SOGA1;N-terminal form;C-terminal 80 kDa form	SOGA1		O94964	SOGA1_HUMAN
EHPGHPEV	EHPGHPEV	No	58.44	900.409	8	0.9	451.213	2	21.4628	42200	258000	3415	F120181122_PF_meso_Human_pool5.raw	1	1	P18583			P18583|SON_HUMAN	Protein SON (Bax antagonist selected in saccharomyces 1) (BASS1) (Negative regulatory element-binding protein) (NRE-binding protein) (Protein DBP-5) (SON3)	SON C21orf50 DBP5 KIAA1019 NREBP HSPC310 HSPC312	Protein in T_Antigen								P18583	SON_HUMAN
IM(+15.99)SSHVM(+15.99)K	IMSSHVMK	No	93.89	963.452	8	2.7	482.735	2	18.9278	5340	76900	2343	F120181122_PF_meso_Human_pool9.raw	1	1	P18583	Oxidation (M); Oxidation (M)	M2:Oxidation (M):1000.00;M7:Oxidation (M):1000.00	P18583|SON_HUMAN	Protein SON (Bax antagonist selected in saccharomyces 1) (BASS1) (Negative regulatory element-binding protein) (NRE-binding protein) (Protein DBP-5) (SON3)	SON C21orf50 DBP5 KIAA1019 NREBP HSPC310 HSPC312	Protein in T_Antigen								P18583	SON_HUMAN
QELPTTLV	QELPTTLV	No	70.98	899.496	8	1.9	900.507	1	68.2348	4150000	17900000	21900	F120181122_PF_meso_Human_pool6.raw	1	1	P18583			P18583|SON_HUMAN	Protein SON (Bax antagonist selected in saccharomyces 1) (BASS1) (Negative regulatory element-binding protein) (NRE-binding protein) (Protein DBP-5) (SON3)	SON C21orf50 DBP5 KIAA1019 NREBP HSPC310 HSPC312	Protein in T_Antigen								P18583	SON_HUMAN
SELSTMTV	SELSTMTV	No	35.9	866.405	8	0.8	867.416	1	55.9555	476000	2250000	17385	F120181122_PF_meso_Human_pool3.raw	1	1	P18583			P18583|SON_HUMAN	Protein SON (Bax antagonist selected in saccharomyces 1) (BASS1) (Negative regulatory element-binding protein) (NRE-binding protein) (Protein DBP-5) (SON3)	SON C21orf50 DBP5 KIAA1019 NREBP HSPC310 HSPC312	Protein in T_Antigen								P18583	SON_HUMAN
AENTWPTEV	AENTWPTEV	No	64.35	1045.47	9	1.1	523.745	2	62.4359	149000	660000	19645	F120181122_PF_meso_Human_pool5.raw	1	1	P18583			P18583|SON_HUMAN	Protein SON (Bax antagonist selected in saccharomyces 1) (BASS1) (Negative regulatory element-binding protein) (NRE-binding protein) (Protein DBP-5) (SON3)	SON C21orf50 DBP5 KIAA1019 NREBP HSPC310 HSPC312	Protein in T_Antigen								P18583	SON_HUMAN
GQFTGSTGV	GQFTGSTGV	No	106.71	852.398	9	1.1	853.408	1	38.7212	4570000	21900000	10145	F120181122_PF_meso_Human_pool6.raw	2	2	P18583			P18583|SON_HUMAN	Protein SON (Bax antagonist selected in saccharomyces 1) (BASS1) (Negative regulatory element-binding protein) (NRE-binding protein) (Protein DBP-5) (SON3)	SON C21orf50 DBP5 KIAA1019 NREBP HSPC310 HSPC312	Protein in T_Antigen								P18583	SON_HUMAN
LESDSFLKF	LESDSFLKF	No	104.71	1084.54	9	0.7	543.281	2	73.4975	352000	1230000	24126	F120181122_PF_meso_Human_pool6.raw	3	3	P18583			P18583|SON_HUMAN	Protein SON (Bax antagonist selected in saccharomyces 1) (BASS1) (Negative regulatory element-binding protein) (NRE-binding protein) (Protein DBP-5) (SON3)	SON C21orf50 DBP5 KIAA1019 NREBP HSPC310 HSPC312	Protein in T_Antigen								P18583	SON_HUMAN
RSM(+15.99)M(+15.99)SAYER	RSMMSAYER	No	105.56	1161.49	9	2	581.754	2	18.933	81200	971000	2358	F120181122_PF_meso_Human_pool8.raw	1	1	P18583	Oxidation (M); Oxidation (M)	M3:Oxidation (M):1000.00;M4:Oxidation (M):1000.00	P18583|SON_HUMAN	Protein SON (Bax antagonist selected in saccharomyces 1) (BASS1) (Negative regulatory element-binding protein) (NRE-binding protein) (Protein DBP-5) (SON3)	SON C21orf50 DBP5 KIAA1019 NREBP HSPC310 HSPC312	Protein in T_Antigen								P18583	SON_HUMAN
SEADAGETL	SEADAGETL	No	89.12	891.382	9	1.3	892.393	1	36.0461	106000	416000	9162	F120181122_PF_meso_Human_pool5.raw	1	1	P18583			P18583|SON_HUMAN	Protein SON (Bax antagonist selected in saccharomyces 1) (BASS1) (Negative regulatory element-binding protein) (NRE-binding protein) (Protein DBP-5) (SON3)	SON C21orf50 DBP5 KIAA1019 NREBP HSPC310 HSPC312	Protein in T_Antigen								P18583	SON_HUMAN
SEVSTSLLV	SEVSTSLLV	No	95.58	933.502	9	3.2	934.512	1	69.1702	479000	2280000	22279	F120181122_PF_meso_Human_pool8.raw	1	1	P18583			P18583|SON_HUMAN	Protein SON (Bax antagonist selected in saccharomyces 1) (BASS1) (Negative regulatory element-binding protein) (NRE-binding protein) (Protein DBP-5) (SON3)	SON C21orf50 DBP5 KIAA1019 NREBP HSPC310 HSPC312	Protein in T_Antigen								P18583	SON_HUMAN
SM(+15.99)MSPM(+15.99)AER	SMMSPMAER	No	71.1	1070.42	9	2.5	536.218	2	20.6059	24300	128000	2829	F120181122_PF_meso_Human_pool9.raw	1	1	P18583	Oxidation (M); Oxidation (M)	M2:Oxidation (M):33.98;M6:Oxidation (M):22.45	P18583|SON_HUMAN	Protein SON (Bax antagonist selected in saccharomyces 1) (BASS1) (Negative regulatory element-binding protein) (NRE-binding protein) (Protein DBP-5) (SON3)	SON C21orf50 DBP5 KIAA1019 NREBP HSPC310 HSPC312	Protein in T_Antigen								P18583	SON_HUMAN
SVQESTVTV	SVQESTVTV	No	30.01	948.476	9	1.8	475.246	2	39.5604	55500	338000	10538	F120181122_PF_meso_Human_pool7.raw	2	2	P18583			P18583|SON_HUMAN	Protein SON (Bax antagonist selected in saccharomyces 1) (BASS1) (Negative regulatory element-binding protein) (NRE-binding protein) (Protein DBP-5) (SON3)	SON C21orf50 DBP5 KIAA1019 NREBP HSPC310 HSPC312	Protein in T_Antigen								P18583	SON_HUMAN
VAIESTPM(+15.99)I	VAIESTPMI	No	105.54	975.495	9	2	488.756	2	58.9761	2060000	9580000	18218	F120181122_PF_meso_Human_pool7.raw	4	4	P18583	Oxidation (M)	M8:Oxidation (M):1000.00	P18583|SON_HUMAN	Protein SON (Bax antagonist selected in saccharomyces 1) (BASS1) (Negative regulatory element-binding protein) (NRE-binding protein) (Protein DBP-5) (SON3)	SON C21orf50 DBP5 KIAA1019 NREBP HSPC310 HSPC312	Protein in T_Antigen								P18583	SON_HUMAN
VELPEQPAV	VELPEQPAV	No	88.54	980.518	9	0.3	491.267	2	60.3878	935000	3910000	19188	F120181122_PF_meso_Human_pool2.raw	2	2	P18583			P18583|SON_HUMAN	Protein SON (Bax antagonist selected in saccharomyces 1) (BASS1) (Negative regulatory element-binding protein) (NRE-binding protein) (Protein DBP-5) (SON3)	SON C21orf50 DBP5 KIAA1019 NREBP HSPC310 HSPC312	Protein in T_Antigen								P18583	SON_HUMAN
GVLDTELRYK	GVLDTELRYK	No	79.67	1192.65	10	2.3	597.333	2	66.8981	32400	65500	21273	F120181122_PF_meso_Human_pool4.raw	1	1	P18583			P18583|SON_HUMAN	Protein SON (Bax antagonist selected in saccharomyces 1) (BASS1) (Negative regulatory element-binding protein) (NRE-binding protein) (Protein DBP-5) (SON3)	SON C21orf50 DBP5 KIAA1019 NREBP HSPC310 HSPC312	Protein in T_Antigen								P18583	SON_HUMAN
SAYERSM(+15.99)M(+15.99)SA	SAYERSMMSA	No	34.2	1163.46	10	2	582.738	2	19.4963	26000	193000	2594	F120181122_PF_meso_Human_pool8.raw	1	1	P18583	Oxidation (M); Oxidation (M)	M7:Oxidation (M):1000.00;M8:Oxidation (M):1000.00	P18583|SON_HUMAN	Protein SON (Bax antagonist selected in saccharomyces 1) (BASS1) (Negative regulatory element-binding protein) (NRE-binding protein) (Protein DBP-5) (SON3)	SON C21orf50 DBP5 KIAA1019 NREBP HSPC310 HSPC312	Protein in T_Antigen								P18583	SON_HUMAN
RSLPNEEIVQK	RSLPNEEIVQK	No	47.69	1311.71	11	3.5	656.867	2	30.1681	108000	250000	6849	F120181122_PF_meso_Human_pool7.raw	1	1	P18583			P18583|SON_HUMAN	Protein SON (Bax antagonist selected in saccharomyces 1) (BASS1) (Negative regulatory element-binding protein) (NRE-binding protein) (Protein DBP-5) (SON3)	SON C21orf50 DBP5 KIAA1019 NREBP HSPC310 HSPC312	Protein in T_Antigen								P18583	SON_HUMAN
SLPNEEIVQKI	SLPNEEIVQKI	No	63.41	1268.7	11	2.5	635.358	2	55.4319	176000	1150000	16778	F120181122_PF_meso_Human_pool7.raw	2	2	P18583			P18583|SON_HUMAN	Protein SON (Bax antagonist selected in saccharomyces 1) (BASS1) (Negative regulatory element-binding protein) (NRE-binding protein) (Protein DBP-5) (SON3)	SON C21orf50 DBP5 KIAA1019 NREBP HSPC310 HSPC312	Protein in T_Antigen								P18583	SON_HUMAN
SVYGEW(+15.99)VPVEK	SVYGEWVPVEK	No	21.92	1307.64	11	2.4	654.829	2	56.1255			17112	F120181122_PF_meso_Human_pool7.raw	1	1	P18583	Oxidation (HW)	W6:Oxidation (HW):1000.00	P18583|SON_HUMAN	Protein SON (Bax antagonist selected in saccharomyces 1) (BASS1) (Negative regulatory element-binding protein) (NRE-binding protein) (Protein DBP-5) (SON3)	SON C21orf50 DBP5 KIAA1019 NREBP HSPC310 HSPC312	Protein in T_Antigen								P18583	SON_HUMAN
TAM(+15.99)SERALAQK	TAMSERALAQK	No	111.2	1220.62	11	1.8	611.319	2	19.4141			2606	F120181122_PF_meso_Human_pool5.raw	1	1	P18583	Oxidation (M)	M3:Oxidation (M):1000.00	P18583|SON_HUMAN	Protein SON (Bax antagonist selected in saccharomyces 1) (BASS1) (Negative regulatory element-binding protein) (NRE-binding protein) (Protein DBP-5) (SON3)	SON C21orf50 DBP5 KIAA1019 NREBP HSPC310 HSPC312	Protein in T_Antigen								P18583	SON_HUMAN
TTASTLSLVNK	TTASTLSLVNK	No	113.65	1133.63	11	0.8	567.824	2	38.2168	420000	1850000	8950	F120181122_PF_meso_Human_pool1.raw	1	1	P18583			P18583|SON_HUMAN	Protein SON (Bax antagonist selected in saccharomyces 1) (BASS1) (Negative regulatory element-binding protein) (NRE-binding protein) (Protein DBP-5) (SON3)	SON C21orf50 DBP5 KIAA1019 NREBP HSPC310 HSPC312	Protein in T_Antigen								P18583	SON_HUMAN
KEEETSVTI	KEEETSVTI	No	53.53	1034.51	9	1.4	518.265	2	32.3181	133000	498000	7433	F120181122_PF_meso_Human_pool9.raw	2	2	Q15506			Q15506|SP17_HUMAN	Sperm surface protein Sp17 (Cancer/testis antigen 22) (CT22) (Sp17-1) (Sperm autoantigenic protein 17) (Sperm protein 17)	SPA17 SP17	Protein in T_Antigen					Sperm surface protein Sp17 (Cancer/testis antigen 22) (CT22) (Sp17-1) (Sperm autoantigenic protein 17) (Sperm protein 17)	SPA17 SP17	CTA	Q15506	SP17_HUMAN
LVGPRSAH	LVGPRSAH	No	46.52	835.466	8	0.4	418.742	2	83.5607			27981	F120181122_PF_meso_Human_pool4.raw	5	5	Q9UQ35			Q9UQ35|SRRM2_HUMAN	Serine/arginine repetitive matrix protein 2 (300 kDa nuclear matrix antigen) (Serine/arginine-rich splicing factor-related nuclear matrix protein of 300 kDa) (SR-related nuclear matrix protein of 300 kDa) (Ser/Arg-related nuclear matrix protein of 300 kDa) (Splicing coactivator subunit SRm300) (Tax-responsive enhancer element-binding protein 803) (TaxREB803)	SRRM2 KIAA0324 SRL300 SRM300 HSPC075	Protein in T_Antigen								Q9UQ35	SRRM2_HUMAN
AQTPPGPSL	AQTPPGPSL	No	108.21	866.45	9	1.8	434.233	2	44.3056	44400	291000	12382	F120181122_PF_meso_Human_pool8.raw	2	2	Q9UQ35			Q9UQ35|SRRM2_HUMAN	Serine/arginine repetitive matrix protein 2 (300 kDa nuclear matrix antigen) (Serine/arginine-rich splicing factor-related nuclear matrix protein of 300 kDa) (SR-related nuclear matrix protein of 300 kDa) (Ser/Arg-related nuclear matrix protein of 300 kDa) (Splicing coactivator subunit SRm300) (Tax-responsive enhancer element-binding protein 803) (TaxREB803)	SRRM2 KIAA0324 SRL300 SRM300 HSPC075	Protein in T_Antigen								Q9UQ35	SRRM2_HUMAN
GEFSASPM(+15.99)L	GEFSASPML	No	103.86	953.416	9	2.6	954.426	1	59.1348	1160000	6030000	18325	F120181122_PF_meso_Human_pool8.raw	2	2	Q9UQ35	Oxidation (M)	M8:Oxidation (M):1000.00	Q9UQ35|SRRM2_HUMAN	Serine/arginine repetitive matrix protein 2 (300 kDa nuclear matrix antigen) (Serine/arginine-rich splicing factor-related nuclear matrix protein of 300 kDa) (SR-related nuclear matrix protein of 300 kDa) (Ser/Arg-related nuclear matrix protein of 300 kDa) (Splicing coactivator subunit SRm300) (Tax-responsive enhancer element-binding protein 803) (TaxREB803)	SRRM2 KIAA0324 SRL300 SRM300 HSPC075	Protein in T_Antigen								Q9UQ35	SRRM2_HUMAN
RTPAALAAL	RTPAALAAL	No	52.18	882.529	9	3.6	442.273	2	47.2844			13606	F120181122_PF_meso_Human_pool7.raw	2	2	Q9UQ35			Q9UQ35|SRRM2_HUMAN	Serine/arginine repetitive matrix protein 2 (300 kDa nuclear matrix antigen) (Serine/arginine-rich splicing factor-related nuclear matrix protein of 300 kDa) (SR-related nuclear matrix protein of 300 kDa) (Ser/Arg-related nuclear matrix protein of 300 kDa) (Splicing coactivator subunit SRm300) (Tax-responsive enhancer element-binding protein 803) (TaxREB803)	SRRM2 KIAA0324 SRL300 SRM300 HSPC075	Protein in T_Antigen								Q9UQ35	SRRM2_HUMAN
KPSASPQERS	KPSASPQERS	No	21.61	1085.55	10	7.7	543.786	2	25.8793	2420000	1220000	5259	F120181122_PF_meso_Human_pool1.raw	1	1	Q9UQ35			Q9UQ35|SRRM2_HUMAN	Serine/arginine repetitive matrix protein 2 (300 kDa nuclear matrix antigen) (Serine/arginine-rich splicing factor-related nuclear matrix protein of 300 kDa) (SR-related nuclear matrix protein of 300 kDa) (Ser/Arg-related nuclear matrix protein of 300 kDa) (Splicing coactivator subunit SRm300) (Tax-responsive enhancer element-binding protein 803) (TaxREB803)	SRRM2 KIAA0324 SRL300 SRM300 HSPC075	Protein in T_Antigen								Q9UQ35	SRRM2_HUMAN
TAPAVNLAGA	TAPAVNLAGA	No	41.54	883.476	10	2.6	884.486	1	47.7261	497000	2210000	13776	F120181122_PF_meso_Human_pool8.raw	1	1	Q9UQ35			Q9UQ35|SRRM2_HUMAN	Serine/arginine repetitive matrix protein 2 (300 kDa nuclear matrix antigen) (Serine/arginine-rich splicing factor-related nuclear matrix protein of 300 kDa) (SR-related nuclear matrix protein of 300 kDa) (Ser/Arg-related nuclear matrix protein of 300 kDa) (Splicing coactivator subunit SRm300) (Tax-responsive enhancer element-binding protein 803) (TaxREB803)	SRRM2 KIAA0324 SRL300 SRM300 HSPC075	Protein in T_Antigen								Q9UQ35	SRRM2_HUMAN
VEVPSM(+15.99)ASSW	VEVPSMASSW	No	23.09	1107.49	10	1.5	1108.5	1	60.7896	353000	992000	18761	F120181122_PF_meso_Human_pool9.raw	1	1	Q9UQ35	Oxidation (M)	M6:Oxidation (M):1000.00	Q9UQ35|SRRM2_HUMAN	Serine/arginine repetitive matrix protein 2 (300 kDa nuclear matrix antigen) (Serine/arginine-rich splicing factor-related nuclear matrix protein of 300 kDa) (SR-related nuclear matrix protein of 300 kDa) (Ser/Arg-related nuclear matrix protein of 300 kDa) (Splicing coactivator subunit SRm300) (Tax-responsive enhancer element-binding protein 803) (TaxREB803)	SRRM2 KIAA0324 SRL300 SRM300 HSPC075	Protein in T_Antigen								Q9UQ35	SRRM2_HUMAN
SSLPVQPEVALK	SSLPVQPEVALK	No	95.82	1266.72	12	0.4	634.368	2	53.6265	60000	210000	16133	F120181122_PF_meso_Human_pool4.raw	1	1	Q9UQ35			Q9UQ35|SRRM2_HUMAN	Serine/arginine repetitive matrix protein 2 (300 kDa nuclear matrix antigen) (Serine/arginine-rich splicing factor-related nuclear matrix protein of 300 kDa) (SR-related nuclear matrix protein of 300 kDa) (Ser/Arg-related nuclear matrix protein of 300 kDa) (Splicing coactivator subunit SRm300) (Tax-responsive enhancer element-binding protein 803) (TaxREB803)	SRRM2 KIAA0324 SRL300 SRM300 HSPC075	Protein in T_Antigen								Q9UQ35	SRRM2_HUMAN
QSGPPPPPR	QSGPPPPPR	No	79.61	931.487	9	0.8	466.753	2	21.1839	180000	785000	3558	F120181122_PF_meso_Human_pool2.raw	1	1	Q15532			Q15532|SSXT_HUMAN	Protein SSXT (Protein SYT) (Synovial sarcoma translocated to X chromosome protein)	SS18 SSXT SYT	Protein in T_Antigen								Q15532	SSXT_HUMAN
EDAKPVKI	EDAKPVKI	No	80.53	898.512	8	2.7	450.265	2	23.3847	281000	1890000	4147	F120181122_PF_meso_Human_pool7.raw	2	2	O94864			O94864|ST65G_HUMAN	STAGA complex 65 subunit gamma (Adenocarcinoma antigen ART1) (SPTF-associated factor 65 gamma) (STAF65gamma) (Suppressor of Ty 7-like)	SUPT7L KIAA0764	Protein in T_Antigen								O94864	ST65G_HUMAN
TEDAKPVK	TEDAKPVK	No	72.13	886.476	8	3.4	887.486	1	23.4169	18900	126000	4165	F120181122_PF_meso_Human_pool7.raw	1	1	O94864			O94864|ST65G_HUMAN	STAGA complex 65 subunit gamma (Adenocarcinoma antigen ART1) (SPTF-associated factor 65 gamma) (STAF65gamma) (Suppressor of Ty 7-like)	SUPT7L KIAA0764	Protein in T_Antigen								O94864	ST65G_HUMAN
TLTDVAHEY	TLTDVAHEY	No	113.47	1047.49	9	0	524.752	2	43.8069	1450000	9920000	11235	F120181122_PF_meso_Human_pool1.raw	3	3	O94864			O94864|ST65G_HUMAN	STAGA complex 65 subunit gamma (Adenocarcinoma antigen ART1) (SPTF-associated factor 65 gamma) (STAF65gamma) (Suppressor of Ty 7-like)	SUPT7L KIAA0764	Protein in T_Antigen								O94864	ST65G_HUMAN
QEQ(+0.98)LLLKK	QEQLLLKK	No	50.76	999.596	8	3.3	500.807	2	43.0971	110000	488000	11937	F120181122_PF_meso_Human_pool8.raw	1	1	P42224	Deamidation (NQ)	Q3:Deamidation (NQ):18.53	P42224|STAT1_HUMAN	Signal transducer and activator of transcription 1-alpha/beta (Transcription factor ISGF-3 components p91/p84)	STAT1	Protein in T_Antigen								P42224	STAT1_HUMAN
KLEELEQ(+0.98)KY	KLEELEQKY	No	42.45	1179.6	9	0.7	394.209	3	49.5446	526000	1010000	13980	F120181122_PF_meso_Human_pool2.raw	4	4	P42224	Deamidation (NQ)	Q7:Deamidation (NQ):1000.00	P42224|STAT1_HUMAN	Signal transducer and activator of transcription 1-alpha/beta (Transcription factor ISGF-3 components p91/p84)	STAT1	Protein in T_Antigen								P42224	STAT1_HUMAN
TELISVSEV	TELISVSEV	No	84.17	975.512	9	2.3	976.522	1	70.5587	1330000	4950000	22812	F120181122_PF_meso_Human_pool7.raw	1	1	P42224			P42224|STAT1_HUMAN	Signal transducer and activator of transcription 1-alpha/beta (Transcription factor ISGF-3 components p91/p84)	STAT1	Protein in T_Antigen								P42224	STAT1_HUMAN
TELTQNALI	TELTQNALI	No	109.78	1001.54	9	1.5	501.779	2	66.2352	453000	3930000	21233	F120181122_PF_meso_Human_pool6.raw	2	2	P42224			P42224|STAT1_HUMAN	Signal transducer and activator of transcription 1-alpha/beta (Transcription factor ISGF-3 components p91/p84)	STAT1	Protein in T_Antigen								P42224	STAT1_HUMAN
SLQQVRQQLK	SLQQVRQQLK	No	97.83	1226.71	10	2.3	614.364	2	28.389	222000	447000	6008	F120181122_PF_meso_Human_pool8.raw	1	1	P42224			P42224|STAT1_HUMAN	Signal transducer and activator of transcription 1-alpha/beta (Transcription factor ISGF-3 components p91/p84)	STAT1	Protein in T_Antigen								P42224	STAT1_HUMAN
M(+15.99)ELDGPKGTGY	MELDGPKGTGY	No	87.23	1182.52	11	0.8	592.27	2	32.694	57400	394000	6692	F120181122_PF_meso_Human_pool1.raw	2	2	P42224	Oxidation (M)	M1:Oxidation (M):1000.00	P42224|STAT1_HUMAN	Signal transducer and activator of transcription 1-alpha/beta (Transcription factor ISGF-3 components p91/p84)	STAT1	Protein in T_Antigen								P42224	STAT1_HUMAN
AVSGDELM(+15.99)TLA	AVSGDELMTLA	No	35.21	1121.53	11	2	1122.54	1	61.2519	341000	1650000	18945	F120181122_PF_meso_Human_pool9.raw	1	1	Q9Y3F4	Oxidation (M)	M8:Oxidation (M):1000.00	Q9Y3F4|STRAP_HUMAN	Serine-threonine kinase receptor-associated protein (MAP activator with WD repeats) (UNR-interacting protein) (WD-40 repeat protein PT-WD)	STRAP MAWD UNRIP	Protein in T_Antigen								Q9Y3F4	STRAP_HUMAN
KVWDAVSGDEL	KVWDAVSGDEL	No	105.99	1217.59	11	2.4	609.805	2	62.1705	1010000	6080000	19372	F120181122_PF_meso_Human_pool7.raw	5	5	Q9Y3F4			Q9Y3F4|STRAP_HUMAN	Serine-threonine kinase receptor-associated protein (MAP activator with WD repeats) (UNR-interacting protein) (WD-40 repeat protein PT-WD)	STRAP MAWD UNRIP	Protein in T_Antigen								Q9Y3F4	STRAP_HUMAN
SEDGTLRLWQT	SEDGTLRLWQT	No	104.16	1304.64	11	2.6	653.327	2	63.7806	1030000	7460000	19965	F120181122_PF_meso_Human_pool9.raw	4	4	Q9Y3F4			Q9Y3F4|STRAP_HUMAN	Serine-threonine kinase receptor-associated protein (MAP activator with WD repeats) (UNR-interacting protein) (WD-40 repeat protein PT-WD)	STRAP MAWD UNRIP	Protein in T_Antigen								Q9Y3F4	STRAP_HUMAN
SGSEDGTLRLW	SGSEDGTLRLW	No	109.94	1219.58	11	0.9	610.801	2	67.4765	895000	6280000	22009	F120181122_PF_meso_Human_pool2.raw	6	6	Q9Y3F4			Q9Y3F4|STRAP_HUMAN	Serine-threonine kinase receptor-associated protein (MAP activator with WD repeats) (UNR-interacting protein) (WD-40 repeat protein PT-WD)	STRAP MAWD UNRIP	Protein in T_Antigen								Q9Y3F4	STRAP_HUMAN
ASGSEDGTLRLW	ASGSEDGTLRLW	No	93.75	1290.62	12	0.5	646.319	2	66.7476	48700	169000	21870	F120181122_PF_meso_Human_pool2.raw	1	1	Q9Y3F4			Q9Y3F4|STRAP_HUMAN	Serine-threonine kinase receptor-associated protein (MAP activator with WD repeats) (UNR-interacting protein) (WD-40 repeat protein PT-WD)	STRAP MAWD UNRIP	Protein in T_Antigen								Q9Y3F4	STRAP_HUMAN
M(+15.99)EYIPEGEILVI	MEYIPEGEILVI	No	107.52	1420.72	12	2.7	711.367	2	98.9291	188000	632000	34110	F120181122_PF_meso_Human_pool8.raw	3	3	Q9Y3F4	Oxidation (M)	M1:Oxidation (M):1000.00	Q9Y3F4|STRAP_HUMAN	Serine-threonine kinase receptor-associated protein (MAP activator with WD repeats) (UNR-interacting protein) (WD-40 repeat protein PT-WD)	STRAP MAWD UNRIP	Protein in T_Antigen								Q9Y3F4	STRAP_HUMAN
ASATQNVPK	ASATQNVPK	No	33.34	914.482	9	6	458.252	2	27.5212	2910000	11200000	6104	F120181122_PF_meso_Human_pool5.raw	11	11	O95425			O95425|SVIL_HUMAN	Supervillin (Archvillin) (p205/p250)	SVIL	Protein in T_Antigen								O95425	SVIL_HUMAN
DEYNALPAW	DEYNALPAW	No	106.65	1077.48	9	1.1	1078.49	1	92.2296	236000	927000	31770	F120181122_PF_meso_Human_pool2.raw	1	1	O95425			O95425|SVIL_HUMAN	Supervillin (Archvillin) (p205/p250)	SVIL	Protein in T_Antigen								O95425	SVIL_HUMAN
AENIVTSI	AENIVTSI	No	51.52	845.449	8	1	846.46	1	58.5127	7630000	31000000	18386	F120181122_PF_meso_Human_pool5.raw	1	1	O15061			O15061|SYNEM_HUMAN	Synemin (Desmuslin)	SYNM DMN KIAA0353 SYN	Protein in T_Antigen								O15061	SYNEM_HUMAN
AQSQVLED	AQSQVLED	No	29.98	888.419	8	1.4	889.43	1	26.7578	80100	557000	5762	F120181122_PF_meso_Human_pool3.raw	1	1	O15061			O15061|SYNEM_HUMAN	Synemin (Desmuslin)	SYNM DMN KIAA0353 SYN	Protein in T_Antigen								O15061	SYNEM_HUMAN
AENIVTSIL	AENIVTSIL	No	80.89	958.534	9	0.8	959.543	1	84.8394	829000	3140000	28498	F120181122_PF_meso_Human_pool6.raw	2	2	O15061			O15061|SYNEM_HUMAN	Synemin (Desmuslin)	SYNM DMN KIAA0353 SYN	Protein in T_Antigen								O15061	SYNEM_HUMAN
EEESTIRYSW	EEESTIRYSW	No	111.34	1298.58	10	0.5	650.298	2	54.7659	576000	1730000	16596	F120181122_PF_meso_Human_pool6.raw	5	5	O15061			O15061|SYNEM_HUMAN	Synemin (Desmuslin)	SYNM DMN KIAA0353 SYN	Protein in T_Antigen								O15061	SYNEM_HUMAN
QM(+15.99)IGDIINL	QMIGDIINL	No	56.02	1031.53	9	-0.1	516.774	2	85.9266	1180000	6960000	27813	F120181122_PF_meso_Human_pool1.raw	3	3	O15061	Oxidation (M)	M2:Oxidation (M):1000.00	O15061|SYNEM_HUMAN	Synemin (Desmuslin)	SYNM DMN KIAA0353 SYN	Protein in T_Antigen								O15061	SYNEM_HUMAN
EEEVPLVVY	EEEVPLVVY	No	26.22	1075.54	9	0.7	1076.55	1	82.9915	351000	1440000	26652	F120181122_PF_meso_Human_pool1.raw	1	1	Q8N3V7			Q8N3V7|SYNPO_HUMAN	Synaptopodin	SYNPO KIAA1029	Protein in T_Antigen								Q8N3V7	SYNPO_HUMAN
EEVPLVVYL	EEVPLVVYL	No	86.9	1059.59	9	2	1060.59	1	103.438	3770000	16800000	36043	F120181122_PF_meso_Human_pool7.raw	2	2	Q8N3V7			Q8N3V7|SYNPO_HUMAN	Synaptopodin	SYNPO KIAA1029	Protein in T_Antigen								Q8N3V7	SYNPO_HUMAN
SESPPAQLV	SESPPAQLV	No	111.89	926.471	9	1.2	464.244	2	50.0248	3240000	10000000	13644	F120181122_PF_meso_Human_pool1.raw	5	5	Q5T011			Q5T011|SZT2_HUMAN	KICSTOR complex protein SZT2 (Seizure threshold 2 protein homolog)	SZT2 C1orf84 KIAA0467	Protein in T_Antigen								Q5T011	SZT2_HUMAN
QEIDITPFLL	QEIDITPFLL	No	83.16	1187.64	10	0.9	594.831	2	110.83	25500	399000	38849	F120181122_PF_meso_Human_pool6.raw	1	1	Q5T011			Q5T011|SZT2_HUMAN	KICSTOR complex protein SZT2 (Seizure threshold 2 protein homolog)	SZT2 C1orf84 KIAA0467	Protein in T_Antigen								Q5T011	SZT2_HUMAN
GQAGPEITDEL	GQAGPEITDEL	No	90.23	1128.53	11	0.9	565.274	2	63.8524	587000	1830000	20149	F120181122_PF_meso_Human_pool4.raw	2	2	Q5T011			Q5T011|SZT2_HUMAN	KICSTOR complex protein SZT2 (Seizure threshold 2 protein homolog)	SZT2 C1orf84 KIAA0467	Protein in T_Antigen								Q5T011	SZT2_HUMAN
SPPIPHLR	SPPIPHLR	No	62.55	915.529	8	0.9	458.773	2	56.5589	1130000	6890000	17776	F120181122_PF_meso_Human_pool4.raw	13	13	Q66K14			Q66K14|TBC9B_HUMAN	TBC1 domain family member 9B	TBC1D9B KIAA0676	Protein in T_Antigen								Q66K14	TBC9B_HUMAN
SVSPPIPHLR	SVSPPIPHLR	No	90.8	1101.63	10	1.4	551.824	2	56.2381			17186	F120181122_PF_meso_Human_pool4.raw	2	2	Q66K14			Q66K14|TBC9B_HUMAN	TBC1 domain family member 9B	TBC1D9B KIAA0676	Protein in T_Antigen								Q66K14	TBC9B_HUMAN
QEPPPVSTV	QEPPPVSTV	No	109.05	952.486	9	0.3	477.252	2	41.7766	78200	297000	11341	F120181122_PF_meso_Human_pool6.raw	3	3	Q68CZ2			Q68CZ2|TENS3_HUMAN	Tensin-3 (Tensin-like SH2 domain-containing protein 1) (Tumor endothelial marker 6)	TNS3 TEM6 TENS1 TPP	Protein in T_Antigen								Q68CZ2	TENS3_HUMAN
EEGHGLDLTY	EEGHGLDLTY	No	80.56	1132.5	10	0.8	567.261	2	51.7822	356000	1600000	15406	F120181122_PF_meso_Human_pool5.raw	1	1	Q68CZ2			Q68CZ2|TENS3_HUMAN	Tensin-3 (Tensin-like SH2 domain-containing protein 1) (Tumor endothelial marker 6)	TNS3 TEM6 TENS1 TPP	Protein in T_Antigen								Q68CZ2	TENS3_HUMAN
KEVQTIEVY	KEVQTIEVY	No	99.15	1107.58	9	2.2	554.8	2	43.888	1140000	5270000	12999	F120181122_PF_meso_Human_pool2.raw	5	5	Q86W42			Q86W42|THOC6_HUMAN	THO complex subunit 6 homolog (Functional spliceosome-associated protein 35) (fSAP35) (WD repeat-containing protein 58)	THOC6 WDR58 PSEC0006	Protein in T_Antigen								Q86W42	THOC6_HUMAN
LETGTFTRV	LETGTFTRV	No	87.03	1022.54	9	1.7	512.279	2	41.8412	601000	3060000	11708	F120181122_PF_meso_Human_pool3.raw	1	1	Q86W42			Q86W42|THOC6_HUMAN	THO complex subunit 6 homolog (Functional spliceosome-associated protein 35) (fSAP35) (WD repeat-containing protein 58)	THOC6 WDR58 PSEC0006	Protein in T_Antigen								Q86W42	THOC6_HUMAN
[truncated: 144 more rows]

## Sheet: PE_CTA
Peptide	Peptide_clean	Overlap_with_HealthyLung	-10LgP	Mass	Length	Delta 1/k0	ppm	m/z	z	RT	1/k0 Range	Area RK_Pt4724	Intensity RK_Pt4724	Scan	Precursor Id	Source File	Source File	#Spec	#Spec RK_Pt4724	Accession	PTM	AScore	Accession_orig	Protein names_x	Gene names_x	Protein_Present in T_Tantigen	T_antigen_ACCESSION	T_antigen_HLA allele	T_antigen_Epitope type	Present in Tantigen as epitope	Protein names_CTA	Gene names_y	Present in CTA	Entry
[truncated: 83 more rows]

[truncated: 3 more sheets: PE_TAA, Benign_lung_CTA, Benign_lung_TAA]
