# Supplementary material for: Multiple Classes of Antigen Contribute to the Antigenic Landscape of Mesothelioma
Source: Mol Cell Proteomics. 2025 Feb 5;24(3):100925. doi: 10.1016/j.mcpro.2025.100925 (PMC11929013; doi:10.1016/j.mcpro.2025.100925)
Supplement: Supplementary datafile 4 [file mmc4.xlsx]

## Sheet: Cell_Line_PTM
Peptide	Peptide_clean	-10LgP	Mass	Length	ppm	m/z	z	RT	Area UWA_PDCL_PF_Fusion	Intensity UWA_PDCL_PF_Fusion	Scan	Source File	#Spec	#Spec UWA_PDCL_PF_Fusion	Accession	PTM	AScore	Accession_orig	Protein names_x	Gene names_x	Protein_Present in T_Tantigen	T_antigen_ACCESSION	T_antigen_HLA allele	T_antigen_Epitope type	Present in Tantigen as epitope	Protein names_CTA	Gene names_y	Present in CTA	Entry
PAGFAFLK(+42.01)	PAGFAFLK	20.95	891.485	8	1	892.496	1	94.4068	131000	251000	32674	F120181122_PF_meso_Human_pool3.raw	1	1	Q86UP3	Acetylation (K)	K8:Acetylation (K):1000.00	Q86UP3|ZFHX4_HUMAN											Q86UP3
GAADIDHK(+42.01)L	GAADIDHKL	22.97	980.493	9	2.7	491.255	2	43.6969	66800	219000	12189	F120181122_PF_meso_Human_pool7.raw	1	1	O75533	Acetylation (K)	K8:Acetylation (K):1000.00	O75533|SF3B1_HUMAN	Splicing factor 3B subunit 1 (Pre-mRNA-splicing factor SF3b 155 kDa subunit) (SF3b155) (Spliceosome-associated protein 155) (SAP 155)	SF3B1 SAP155	Protein in T_Antigen								O75533
GELPEHAK(+42.01)I	GELPEHAKI	26.88	1034.54	9	1.9	518.278	2	40.5681	32700	126000	10725	F120181122_PF_meso_Human_pool9.raw	1	1	P47813	Acetylation (K)	K8:Acetylation (K):1000.00	P47813|IF1AX_HUMAN;O14602|IF1AY_HUMAN											P47813
ASFDKAKLK(+42.01)	ASFDKAKLK	37.82	1048.59	9	1.2	525.305	2	30.0972	231000	529000	6800	F120181122_PF_meso_Human_pool6.raw	3	3	P63313	Acetylation (K)	K9:Acetylation (K):22.85	P63313|TYB10_HUMAN											P63313
EFSDVK(+42.01)LLA	EFSDVKLLA	22.6	1062.56	9	1.3	1063.57	1	112.01			39355	F120181122_PF_meso_Human_pool5.raw	1	1	Q5THJ4	Acetylation (K)	K6:Acetylation (K):1000.00	Q5THJ4|VP13D_HUMAN	Vacuolar protein sorting-associated protein 13D	VPS13D KIAA0453	Protein in T_Antigen								Q5THJ4
ASFDK(+42.01)AKLK	ASFDKAKLK	35.92	1048.59	9	0.5	525.305	2	30.7732	189000	460000	7091	F120181122_PF_meso_Human_pool5.raw	2	2	P63313	Acetylation (K)	K5:Acetylation (K):33.18	P63313|TYB10_HUMAN											P63313
ASFDKAK(+42.01)LK	ASFDKAKLK	35.14	1048.59	9	1.5	525.305	2	27.7586	204000	388000	5861	F120181122_PF_meso_Human_pool6.raw	2	2	P63313	Acetylation (K)	K7:Acetylation (K):52.04	P63313|TYB10_HUMAN											P63313
AEK(+42.01)QPSQEV	AEKQPSQEV	28.16	1056.51	9	1.5	529.264	2	31.3104	2160000	15100000	7629	F120181122_PF_meso_Human_pool3.raw	2	2	Q09472	Acetylation (K)	K3:Acetylation (K):1000.00	Q09472|EP300_HUMAN	Histone acetyltransferase p300 (p300 HAT) (EC 2.3.1.48) (E1A-associated protein p300) (Histone butyryltransferase p300) (EC 2.3.1.-) (Histone crotonyltransferase p300) (EC 2.3.1.-) (Protein propionyltransferase p300) (EC 2.3.1.-)	EP300 P300	Protein in T_Antigen								Q09472
SVNGKVLSK(+42.01)	SVNGKVLSK	36.02	972.56	9	0.8	487.289	2	30.0644	43900	143000	7052	F120181122_PF_meso_Human_pool3.raw	1	1	Q15155	Acetylation (K)	K9:Acetylation (K):44.28	Q15155|NOMO1_HUMAN;Q5JPE7|NOMO2_HUMAN											Q15155
PDEIK(+42.01)IPPE	PDEIKIPPE	21.34	1078.55	9	0.6	1079.57	1	69.5969	17400000	17800000	22688	F120181122_PF_meso_Human_pool5.raw	2	2	Q9UHR5	Acetylation (K)	K5:Acetylation (K):1000.00	Q9UHR5|S30BP_HUMAN											Q9UHR5
EEPTVIK(+42.01)KY	EEPTVIKKY	31.62	1147.61	9	2.4	574.815	2	42.0803	34900	115000	11523	F120181122_PF_meso_Human_pool8.raw	1	1	Q9Y5X3	Acetylation (K)	K7:Acetylation (K):17.01	Q9Y5X3|SNX5_HUMAN											Q9Y5X3
EEPTVIKK(+42.01)Y	EEPTVIKKY	35.89	1147.61	9	1.1	574.814	2	44.2778	36100	107000	12383	F120181122_PF_meso_Human_pool8.raw	1	1	Q9Y5X3	Acetylation (K)	K8:Acetylation (K):17.01	Q9Y5X3|SNX5_HUMAN											Q9Y5X3
AVSEGTK(+42.01)AVTK	AVSEGTKAVTK	33.88	1131.61	11	0.8	566.816	2	23.6775	9250	60100	4596	F120181122_PF_meso_Human_pool2.raw	1	1	P62807	Acetylation (K)	K7:Acetylation (K):25.70	P62807|H2B1C_HUMAN;P23527|H2B1O_HUMAN;Q99879|H2B1M_HUMAN;O60814|H2B1K_HUMAN;P58876|H2B1D_HUMAN;Q8N257|H2B3B_HUMAN;Q93079|H2B1H_HUMAN;P57053|H2BFS_HUMAN;P33778|H2B1B_HUMAN;Q99877|H2B1N_HUMAN;P06899|H2B1J_HUMAN;Q5QNW6|H2B2F_HUMAN;Q16778|H2B2E_HUMAN;Q99880|H2B1L_HUMAN											P62807
ATAGIIGVNRK(+42.01)	ATAGIIGVNRK	27.18	1140.66	11	2.2	571.339	2	38.8258	16300	46800	10245	F120181122_PF_meso_Human_pool8.raw	1	1	Q00610	Acetylation (K)	K11:Acetylation (K):1000.00	Q00610|CLH1_HUMAN											Q00610
ATAGDGLIELRK(+42.01)	ATAGDGLIELRK	32.08	1284.7	12	1	643.361	2	58.543	103000	153000	18301	F120181122_PF_meso_Human_pool3.raw	1	1	P35232	Acetylation (K)	K12:Acetylation (K):1000.00	P35232|PHB1_HUMAN											P35232
SDK(+42.01)GEFGGFGSV	SDKGEFGGFGSV	26.02	1227.54	12	2.5	614.779	2	74.9712	66500	184000	24578	F120181122_PF_meso_Human_pool8.raw	1	1	Q16576	Acetylation (K)	K3:Acetylation (K):1000.00	Q16576|RBBP7_HUMAN											Q16576
K(+42.01)SAPSTGGVK(+42.01)K	KSAPSTGGVKK	28.24	1142.63	11	0.8	572.324	2	24.3937	122000	1120000	4817	F120181122_PF_meso_Human_pool3.raw	2	2	P84243	Acetylation (K); Acetylation (N-term)	K1:Acetylation (N-term):1000.00;K10:Acetylation (K):0.00	P84243|H33_HUMAN	Histone H3.3	H3F3A H3.3A H3F3 PP781; H3F3B H3.3B	Protein in T_Antigen								P84243
PEEM(+15.99)ELAK(+42.01)	PEEMELAK	19.82	1003.45	8	1.2	1004.46	1	44.2023	697000	1080000	12383	F120181122_PF_meso_Human_pool4.raw	1	1	Q12882	Acetylation (K); Oxidation (M)	M4:Oxidation (M):1000.00;K8:Acetylation (K):1000.00	Q12882|DPYD_HUMAN											Q12882
H(+42.01)ALLQPVV	HALLQPVV	36.31	917.533	8	2.1	918.543	1	74.7578	160000	412000	24500	F120181122_PF_meso_Human_pool7.raw	1	1	Q9BT76	Acetylation (N-term)	H1:Acetylation (N-term):1000.00	Q9BT76|UPK3B_HUMAN											Q9BT76
G(+42.01)EWEAPQI	GEWEAPQI	20.26	970.44	8	2.4	971.449	1	104.966	76100	173000	36512	F120181122_PF_meso_Human_pool7.raw	1	1	O14967	Acetylation (N-term)	G1:Acetylation (N-term):1000.00	O14967|CLGN_HUMAN;P27824|CALX_HUMAN											O14967
N(+42.01)SSIRPIF	NSSIRPIF	33.11	974.519	8	2	488.267	2	74.6113	31300	91200	24450	F120181122_PF_meso_Human_pool8.raw	1	1	O43663	Acetylation (N-term)	N1:Acetylation (N-term):1000.00	O43663|PRC1_HUMAN											O43663
A(+42.01)EIVTKTI	AEIVTKTI	25.27	915.528	8	1.8	458.772	2	72.0494	35900	133000	23218	F120181122_PF_meso_Human_pool9.raw	1	1	O75643	Acetylation (N-term)	A1:Acetylation (N-term):1000.00	O75643|U520_HUMAN											O75643
Y(+42.01)EGSPIKV	YEGSPIKV	33.52	933.481	8	1.4	934.492	1	66.1395	277000	719000	21410	F120181122_PF_meso_Human_pool2.raw	2	2	P06748	Acetylation (N-term)	Y1:Acetylation (N-term):1000.00	P06748|NPM_HUMAN	Nucleophosmin (NPM) (Nucleolar phosphoprotein B23) (Nucleolar protein NO38) (Numatrin)	NPM1 NPM	Protein in T_Antigen								P06748
N(+42.01)SSQRVEL	NSSQRVEL	30.45	973.483	8	1.6	487.75	2	43.2793	3550	25000	12021	F120181122_PF_meso_Human_pool8.raw	1	1	P26196	Acetylation (N-term)	N1:Acetylation (N-term):1000.00	P26196|DDX6_HUMAN											P26196
H(+42.01)EFLQTEI	HEFLQTEI	33.47	1057.51	8	2.3	1058.52	1	76.791	126000	321000	25303	F120181122_PF_meso_Human_pool7.raw	1	1	P26358	Acetylation (N-term)	H1:Acetylation (N-term):1000.00	P26358|DNMT1_HUMAN											P26358
T(+42.01)EVTGHRW	TEVTGHRW	38.87	1026.49	8	2.4	514.253	2	38.5078	800000	4070000	10058	F120181122_PF_meso_Human_pool8.raw	2	2	P35613	Acetylation (N-term)	T1:Acetylation (N-term):1000.00	P35613|BASI_HUMAN											P35613
T(+42.01)EFIFTTI	TEFIFTTI	38.15	1012.51	8	-0.7	1013.52	1	112.963	60700	185000	39647	F120181122_PF_meso_Human_pool4.raw	1	1	P41252	Acetylation (N-term)	T1:Acetylation (N-term):1000.00	P41252|SYIC_HUMAN											P41252
T(+42.01)EVKTVTI	TEVKTVTI	27.14	931.523	8	1.1	932.533	1	58.8621	1510000	4350000	17105	F120181122_PF_meso_Human_pool1.raw	2	2	P47895	Acetylation (N-term)	T1:Acetylation (N-term):1000.00	P47895|AL1A3_HUMAN											P47895
S(+42.01)EDKSIRV	SEDKSIRV	24.26	974.503	8	0.3	488.26	2	30.6117	91400	396000	6969	F120181122_PF_meso_Human_pool6.raw	1	1	P53621	Acetylation (N-term)	S1:Acetylation (N-term):1000.00	P53621|COPA_HUMAN											P53621
H(+42.01)ETTFNSI	HETTFNSI	21.67	989.445	8	0.6	495.731	2	54.7925	333000	1170000	16946	F120181122_PF_meso_Human_pool2.raw	1	1	P60709	Acetylation (N-term)	H1:Acetylation (N-term):1000.00	P60709|ACTB_HUMAN;Q562R1|ACTBL_HUMAN;P63261|ACTG_HUMAN											P60709
A(+42.01)ELLFNTI	AELLFNTI	23.46	961.512	8	1.8	962.521	1	113.284	52600	456000	39586	F120181122_PF_meso_Human_pool9.raw	1	1	P61160	Acetylation (N-term)	A1:Acetylation (N-term):1000.00	P61160|ARP2_HUMAN											P61160
G(+42.01)EIETKLI	GEIETKLI	20.66	943.523	8	1.3	472.77	2	74.3366			24395	F120181122_PF_meso_Human_pool5.raw	1	1	Q02241	Acetylation (N-term)	G1:Acetylation (N-term):1000.00	Q02241|KIF23_HUMAN											Q02241
S(+42.01)EYLPTLW	SEYLPTLW	26.29	1049.51	8	1	1050.52	1	112.362	28300	229000	39762	F120181122_PF_meso_Human_pool3.raw	1	1	Q15155	Acetylation (N-term)	S1:Acetylation (N-term):1000.00	Q15155|NOMO1_HUMAN;Q5JPE7|NOMO2_HUMAN											Q15155
S(+42.01)IVSSSPV	SIVSSSPV	34.82	816.423	8	6.2	817.437	1	33.9065	6100	41500	8312	F120181122_PF_meso_Human_pool6.raw	1	1	Q2KHR2	Acetylation (N-term)	S1:Acetylation (N-term):1000.00	Q2KHR2|RFX7_HUMAN											Q2KHR2
G(+42.01)EYAVRAI	GEYAVRAI	27.49	919.476	8	0.8	460.747	2	63.115	30500	92100	20238	F120181122_PF_meso_Human_pool2.raw	1	1	Q92499	Acetylation (N-term)	G1:Acetylation (N-term):1000.00	Q92499|DDX1_HUMAN											Q92499
S(+42.01)EFPSKSI	SEFPSKSI	20.27	935.46	8	3.1	936.47	1	55.5268	163000	285000	16668	F120181122_PF_meso_Human_pool9.raw	1	1	Q92576	Acetylation (N-term)	S1:Acetylation (N-term):1000.00	Q92576|PHF3_HUMAN											Q92576
A(+42.01)EGYFISI	AEGYFISI	23.25	940.454	8	0.8	941.464	1	111.957	6900	78000	39293	F120181122_PF_meso_Human_pool6.raw	1	1	Q9NSV4	Acetylation (N-term)	A1:Acetylation (N-term):1000.00	Q9NSV4|DIAP3_HUMAN											Q9NSV4
S(+42.01)AMAVVSR	SAMAVVSR	29.88	861.438	8	2.1	431.727	2	28.9321	96800	574000	6360	F120181122_PF_meso_Human_pool7.raw	1	1	Q9ULT8	Acetylation (N-term)	S1:Acetylation (N-term):1000.00	Q9ULT8|HECD1_HUMAN											Q9ULT8
S(+42.01)SFKAALL	SSFKAALL	30.41	877.491	8	0.6	878.5	1	50.1831	325000	267000	14481	F120181122_PF_meso_Human_pool6.raw	1	1	P35251	Acetylation (N-term)	S1:Acetylation (N-term):1000.00	P35251|RFC1_HUMAN											P35251
A(+42.01)TAGVVTSV	ATAGVVTSV	29.22	845.449	9	2.5	846.459	1	79.755	341000	887000	26427	F120181122_PF_meso_Human_pool7.raw	1	1	Q8NFJ5	Acetylation (N-term)	A1:Acetylation (N-term):1000.00	Q8NFJ5|RAI3_HUMAN											Q8NFJ5
S(+42.01)EAGSLPAF	SEAGSLPAF	30.14	919.429	9	2.3	920.438	1	103.922	89900	216000	36052	F120181122_PF_meso_Human_pool7.raw	1	1	Q99814	Acetylation (N-term)	S1:Acetylation (N-term):1000.00	Q99814|EPAS1_HUMAN											Q99814
S(+42.01)VELPIVGK	SVELPIVGK	29.73	982.57	9	1	983.58	1	80.2592	517000	978000	26667	F120181122_PF_meso_Human_pool6.raw	2	2	A5PLL7	Acetylation (N-term)	S1:Acetylation (N-term):1000.00	A5PLL7|PDES1_HUMAN											A5PLL7
A(+42.01)ELGGLLKY	AELGGLLKY	28.39	1004.55	9	1.2	1005.57	1	93.2391	91200	134000	30772	F120181122_PF_meso_Human_pool1.raw	1	1	O00231	Acetylation (N-term)	A1:Acetylation (N-term):1000.00	O00231|PSD11_HUMAN											O00231
E(+42.01)QSDLVHRI	EQSDLVHRI	45.4	1137.58	9	0.9	569.798	2	47.6017	2220000	7010000	12621	F120181122_PF_meso_Human_pool1.raw	2	2	O00232	Acetylation (N-term)	E1:Acetylation (N-term):1000.00	O00232|PSD12_HUMAN											O00232
G(+42.01)TLLGTVDK	GTLLGTVDK	23.32	944.518	9	1.2	945.529	1	68.068	148000	434000	22224	F120181122_PF_meso_Human_pool2.raw	1	1	O00303	Acetylation (N-term)	G1:Acetylation (N-term):1000.00	O00303|EIF3F_HUMAN											O00303
T(+42.01)EANVVRKF	TEANVVRKF	49.03	1104.59	9	2.8	553.305	2	43.1538	1050000	3790000	11801	F120181122_PF_meso_Human_pool9.raw	4	4	O00391	Acetylation (N-term)	T1:Acetylation (N-term):1000.00	O00391|QSOX1_HUMAN											O00391
K(+42.01)VFAGYYTK	KVFAGYYTK	32.2	1117.58	9	1.6	559.799	2	50.3424	166000	536000	14560	F120181122_PF_meso_Human_pool9.raw	3	3	O00469	Acetylation (N-term)	K1:Acetylation (N-term):1000.00	O00469|PLOD2_HUMAN											O00469
S(+42.01)ERELFNAV	SERELFNAV	29.23	1105.54	9	2.1	553.779	2	75.7259	58500	141000	24846	F120181122_PF_meso_Human_pool7.raw	1	1	O14730	Acetylation (N-term)	S1:Acetylation (N-term):1000.00	O14730|RIOK3_HUMAN											O14730
G(+42.01)AFNGTVKK	GAFNGTVKK	34.04	962.519	9	0.2	482.268	2	27.6069	29800	137000	5824	F120181122_PF_meso_Human_pool4.raw	1	1	O14802	Acetylation (N-term)	G1:Acetylation (N-term):1000.00	O14802|RPC1_HUMAN											O14802
S(+42.01)VIDHIHLI	SVIDHIHLI	21.56	1087.6	9	1	544.811	2	89.9557			30504	F120181122_PF_meso_Human_pool4.raw	12	12	O14908	Acetylation (N-term)	S1:Acetylation (N-term):1000.00	O14908|GIPC1_HUMAN											O14908
R(+42.01)AYPHVFTK	RAYPHVFTK	31.24	1159.61	9	1.7	387.546	3	40.8985			10854	F120181122_PF_meso_Human_pool9.raw	1	1	O14949	Acetylation (N-term)	R1:Acetylation (N-term):1000.00	O14949|QCR8_HUMAN											O14949
S(+42.01)IAEVVHQL	SIAEVVHQL	34.42	1036.56	9	2.1	519.286	2	90.5333	488000	1010000	30537	F120181122_PF_meso_Human_pool9.raw	1	1	O14976	Acetylation (N-term)	S1:Acetylation (N-term):1000.00	O14976|GAK_HUMAN											O14976
G(+42.01)VYGSFASK	GVYGSFASK	23.57	956.46	9	2.3	479.239	2	57.7447	23400	103000	17747	F120181122_PF_meso_Human_pool8.raw	1	1	O14977	Acetylation (N-term)	G1:Acetylation (N-term):1000.00	O14977|AZIN1_HUMAN											O14977
T(+42.01)VQEHLIEK	TVQEHLIEK	29.69	1137.6	9	2.1	569.81	2	39.2288	49200	135000	10418	F120181122_PF_meso_Human_pool7.raw	1	1	O14980	Acetylation (N-term)	T1:Acetylation (N-term):1000.00	O14980|XPO1_HUMAN	Exportin-1 (Exp1) (Chromosome region maintenance 1 protein homolog)	XPO1 CRM1	Protein in T_Antigen								O14980
Q(+42.01)TPLMLSVL	QTPLMLSVL	26.42	1042.57	9	-2.4	1043.58	1	87.7344	612000	1140000	30010	F120181122_PF_meso_Human_pool3.raw	1	1	O15084	Acetylation (N-term)	Q1:Acetylation (N-term):1000.00	O15084|ANR28_HUMAN											O15084
T(+42.01)VIDQIPFL	TVIDQIPFL	27.23	1086.6	9	2.4	1087.61	1	113.067	459000	2120000	39498	F120181122_PF_meso_Human_pool9.raw	1	1	O15297	Acetylation (N-term)	T1:Acetylation (N-term):1000.00	O15297|PPM1D_HUMAN											O15297
E(+42.01)EIERIKEI	EEIERIKEI	22.94	1199.64	9	1.3	600.83	2	59.6656	216000	443000	18744	F120181122_PF_meso_Human_pool3.raw	1	1	O15460	Acetylation (N-term)	E1:Acetylation (N-term):1000.00	O15460|P4HA2_HUMAN											O15460
S(+42.01)TSENITQK	STSENITQK	40.05	1048.5	9	0.7	525.261	2	27.5259	648000	2200000	6111	F120181122_PF_meso_Human_pool2.raw	2	2	O15523	Acetylation (N-term)	S1:Acetylation (N-term):1000.00	O15523|DDX3Y_HUMAN;O00571|DDX3X_HUMAN											O15523
A(+42.01)TSVITIVK	ATSVITIVK	28.83	972.586	9	0.1	487.301	2	73.3793	536000	1360000	23960	F120181122_PF_meso_Human_pool4.raw	3	3	O15525	Acetylation (N-term)	A1:Acetylation (N-term):1000.00	O15525|MAFG_HUMAN											O15525
G(+42.01)LGPLVPGK	GLGPLVPGK	20.15	878.523	9	0.9	879.533	1	71.2462	151000	383000	23386	F120181122_PF_meso_Human_pool3.raw	1	1	O15525	Acetylation (N-term)	G1:Acetylation (N-term):1000.00	O15525|MAFG_HUMAN											O15525
S(+42.01)VITIVKSK	SVITIVKSK	25.93	1015.63	9	0.6	508.823	2	53.1423	68600	101000	14772	F120181122_PF_meso_Human_pool1.raw	1	1	O15525	Acetylation (N-term)	S1:Acetylation (N-term):1000.00	O15525|MAFG_HUMAN											O15525
A(+42.01)EADKTIKV	AEADKTIKV	29.17	1015.55	9	2.2	508.786	2	36.0591	55300	168000	9162	F120181122_PF_meso_Human_pool7.raw	1	1	O43660	Acetylation (N-term)	A1:Acetylation (N-term):1000.00	O43660|PLRG1_HUMAN											O43660
H(+42.01)TIEEIEGL	HTIEEIEGL	29.93	1081.53	9	0.7	541.773	2	78.6045	13600	54600	26091	F120181122_PF_meso_Human_pool6.raw	1	1	O43707	Acetylation (N-term)	H1:Acetylation (N-term):1000.00	O43707|ACTN4_HUMAN	Alpha-actinin-4 (Non-muscle alpha-actinin 4)	ACTN4	Protein in T_Antigen								O43707
G(+42.01)EHGLIIRV	GEHGLIIRV	29.08	1034.59	9	1.8	518.302	2	64.8894	2730000	8000000	20586	F120181122_PF_meso_Human_pool8.raw	13	13	O43847	Acetylation (N-term)	G1:Acetylation (N-term):1000.00	O43847|NRDC_HUMAN											O43847
T(+42.01)ASSIFRTL	TASSIFRTL	35.34	1036.56	9	0.2	519.286	2	87.0589	10700	28100	28306	F120181122_PF_meso_Human_pool1.raw	1	1	O43854	Acetylation (N-term)	T1:Acetylation (N-term):1000.00	O43854|EDIL3_HUMAN								EGF-like repeat and discoidin I-like domain-containing protein 3	EDIL3	HBPA	O43854
S(+42.01)VESIISPK	SVESIISPK	21.73	1000.54	9	0.1	1001.55	1	70.4053	74000	140000	23212	F120181122_PF_meso_Human_pool2.raw	1	1	O60216	Acetylation (N-term)	S1:Acetylation (N-term):1000.00	O60216|RAD21_HUMAN											O60216
G(+42.01)TLDSVLRY	GTLDSVLRY	29.78	1064.55	9	2.5	1065.56	1	85.483	84700	239000	28752	F120181122_PF_meso_Human_pool8.raw	1	1	O60287	Acetylation (N-term)	G1:Acetylation (N-term):1000.00	O60287|NPA1P_HUMAN											O60287
G(+42.01)VPETISKL	GVPETISKL	31.18	984.549	9	0.9	985.56	1	72.7938	845000	2700000	23741	F120181122_PF_meso_Human_pool5.raw	4	4	O60312	Acetylation (N-term)	G1:Acetylation (N-term):1000.00	O60312|AT10A_HUMAN;O43520|AT8B1_HUMAN											O60312
S(+42.01)QAGIIPQL	SQAGIIPQL	22.43	967.534	9	1.4	968.545	1	109.87	67800	297000	37398	F120181122_PF_meso_Human_pool1.raw	1	1	O60333	Acetylation (N-term)	S1:Acetylation (N-term):1000.00	O60333|KIF1B_HUMAN											O60333
S(+42.01)TSQTFIYK	STSQTFIYK	23.38	1115.55	9	2.2	1116.56	1	56.2518	175000	551000	16932	F120181122_PF_meso_Human_pool9.raw	1	1	O60341	Acetylation (N-term)	S1:Acetylation (N-term):1000.00	O60341|KDM1A_HUMAN											O60341
A(+42.01)EHPGRNSI	AEHPGRNSI	20.06	1021.49	9	-0.2	511.756	2	25.2081	26300	118000	5154	F120181122_PF_meso_Human_pool3.raw	1	1	O60437	Acetylation (N-term)	A1:Acetylation (N-term):1000.00	O60437|PEPL_HUMAN											O60437
G(+42.01)EITGHNKV	GEITGHNKV	38.62	995.504	9	0.9	498.761	2	27.4849	445000	1760000	5760	F120181122_PF_meso_Human_pool4.raw	2	2	O75083	Acetylation (N-term)	G1:Acetylation (N-term):1000.00	O75083|WDR1_HUMAN											O75083
A(+42.01)TTLPIRNK	ATTLPIRNK	32.26	1054.61	9	0.8	528.316	2	37.5693	90900	288000	9744	F120181122_PF_meso_Human_pool6.raw	1	1	O75179	Acetylation (N-term)	A1:Acetylation (N-term):1000.00	O75179|ANR17_HUMAN	Ankyrin repeat domain-containing protein 17 (Gene trap ankyrin repeat protein) (Serologically defined breast cancer antigen NY-BR-16)	ANKRD17 GTAR KIAA0697	Protein in T_Antigen								O75179
S(+42.01)EFTGVWKY	SEFTGVWKY	28.85	1157.54	9	0.2	579.778	2	88.4796	296000	565000	28868	F120181122_PF_meso_Human_pool1.raw	2	2	O75340	Acetylation (N-term)	S1:Acetylation (N-term):1000.00	O75340|PDCD6_HUMAN											O75340
E(+42.01)EYKEARLV	EEYKEARLV	28.96	1177.6	9	1.3	589.807	2	45.9385	11200	34500	12869	F120181122_PF_meso_Human_pool9.raw	1	1	O75347	Acetylation (N-term)	E1:Acetylation (N-term):1000.00	O75347|TBCA_HUMAN											O75347
G(+42.01)EAGVPAEF	GEAGVPAEF	26.2	917.413	9	0.8	918.423	1	92.661	413000	1900000	31858	F120181122_PF_meso_Human_pool3.raw	2	2	O75369	Acetylation (N-term)	G1:Acetylation (N-term):1000.00	O75369|FLNB_HUMAN											O75369
E(+42.01)ERGFDKAY	EERGFDKAY	30.43	1155.52	9	2.5	578.769	2	37.2385	188000	459000	9596	F120181122_PF_meso_Human_pool7.raw	1	1	O75531	Acetylation (N-term)	E1:Acetylation (N-term):1000.00	O75531|BAF_HUMAN											O75531
Y(+42.01)ANYYTREV	YANYYTREV	37.71	1219.55	9	1.3	610.785	2	66.4949	101000	152000	20100	F120181122_PF_meso_Human_pool1.raw	1	1	O75533	Acetylation (N-term)	Y1:Acetylation (N-term):1000.00	O75533|SF3B1_HUMAN	Splicing factor 3B subunit 1 (Pre-mRNA-splicing factor SF3b 155 kDa subunit) (SF3b155) (Spliceosome-associated protein 155) (SAP 155)	SF3B1 SAP155	Protein in T_Antigen								O75533
G(+42.01)TVTKVIPK	GTVTKVIPK	31.97	983.601	9	0.6	492.809	2	37.6637	32900	118000	9780	F120181122_PF_meso_Human_pool6.raw	1	1	O75534	Acetylation (N-term)	G1:Acetylation (N-term):1000.00	O75534|CSDE1_HUMAN											O75534
S(+42.01)VLDYFSER	SVLDYFSER	23.93	1156.54	9	0.6	579.279	2	97.8296	351000	1180000	32530	F120181122_PF_meso_Human_pool1.raw	3	3	O75586	Acetylation (N-term)	S1:Acetylation (N-term):1000.00	O75586|MED6_HUMAN											O75586
S(+42.01)EVILHHEY	SEVILHHEY	42.78	1167.56	9	0.6	584.787	2	52.9003	1990000	7150000	14892	F120181122_PF_meso_Human_pool1.raw	4	4	O75643	Acetylation (N-term)	S1:Acetylation (N-term):1000.00	O75643|U520_HUMAN											O75643
S(+42.01)EDDPILQI	SEDDPILQI	20.6	1070.51	9	1.2	1071.52	1	111.436	48700	524000	39404	F120181122_PF_meso_Human_pool2.raw	1	1	O75694	Acetylation (N-term)	S1:Acetylation (N-term):1000.00	O75694|NU155_HUMAN											O75694
A(+42.01)EAEKSQLI	AEAEKSQLI	34.15	1029.53	9	1.7	515.775	2	54.1935	52200	142000	16108	F120181122_PF_meso_Human_pool9.raw	1	1	O75955	Acetylation (N-term)	A1:Acetylation (N-term):1000.00	O75955|FLOT1_HUMAN											O75955
A(+42.01)VTSGVVRK	AVTSGVVRK	37.58	957.561	9	1.1	479.789	2	28.0071	28400	150000	6274	F120181122_PF_meso_Human_pool3.raw	1	1	O76070	Acetylation (N-term)	A1:Acetylation (N-term):1000.00	O76070|SYUG_HUMAN								Gamma-synuclein	SNCG	HBPA	O76070
T(+42.01)TDRYIQQK	TTDRYIQQK	21.58	1193.6	9	1	597.812	2	28.1577	35200	200000	6323	F120181122_PF_meso_Human_pool3.raw	1	1	O94776	Acetylation (N-term)	T1:Acetylation (N-term):1000.00	O94776|MTA2_HUMAN											O94776
K(+42.01)TMDEVIER	KTMDEVIER	28.02	1161.57	9	3.2	581.794	2	41.1589	51900	130000	11208	F120181122_PF_meso_Human_pool7.raw	1	1	O94788	Acetylation (N-term)	K1:Acetylation (N-term):1000.00	O94788|AL1A2_HUMAN											O94788
G(+42.01)VAFIFNQK	GVAFIFNQK	39.93	1064.57	9	2.7	533.291	2	92.0137	155000	195000	31114	F120181122_PF_meso_Human_pool9.raw	1	1	O94851	Acetylation (N-term)	G1:Acetylation (N-term):1000.00	O94851|MICA2_HUMAN;Q7RTP6|MICA3_HUMAN											O94851
A(+42.01)LYSGVHKK	ALYSGVHKK	25.78	1043.58	9	-1.2	522.796	2	27.093	26300	44300	5636	F120181122_PF_meso_Human_pool4.raw	1	1	O94885	Acetylation (N-term)	A1:Acetylation (N-term):1000.00	O94885|SASH1_HUMAN											O94885
G(+42.01)TSSAVSLK	GTSSAVSLK	23.1	890.471	9	0.9	891.481	1	38.429	78400	262000	10102	F120181122_PF_meso_Human_pool4.raw	1	1	O94901	Acetylation (N-term)	G1:Acetylation (N-term):1000.00	O94901|SUN1_HUMAN											O94901
G(+42.01)ENGNIILY	GENGNIILY	28.02	1033.51	9	1.9	1034.52	1	104.906	63900	144000	36446	F120181122_PF_meso_Human_pool7.raw	1	1	O94979	Acetylation (N-term)	G1:Acetylation (N-term):1000.00	O94979|SC31A_HUMAN											O94979
S(+42.01)EDDRLPVI	SEDDRLPVI	24.94	1084.54	9	1.3	543.278	2	77.9939	226000	478000	25727	F120181122_PF_meso_Human_pool7.raw	2	2	O94979	Acetylation (N-term)	S1:Acetylation (N-term):1000.00	O94979|SC31A_HUMAN;Q9NQW1|SC31B_HUMAN											O94979
A(+42.01)GMALGIQK	AGMALGIQK	32.33	929.5	9	0.8	465.759	2	63.7316	34000	113000	19046	F120181122_PF_meso_Human_pool1.raw	1	1	O95070	Acetylation (N-term)	A1:Acetylation (N-term):1000.00	O95070|YIF1A_HUMAN											O95070
T(+42.01)VADKIHSV	TVADKIHSV	32.15	1010.54	9	2.2	506.278	2	41.4003	419000	1320000	11288	F120181122_PF_meso_Human_pool7.raw	1	1	O95147	Acetylation (N-term)	T1:Acetylation (N-term):1000.00	O95147|DUS14_HUMAN											O95147
K(+42.01)TETPIVSK	KTETPIVSK	32.62	1043.59	9	0.6	522.802	2	26.8516	7120	59400	5525	F120181122_PF_meso_Human_pool4.raw	1	1	O95292	Acetylation (N-term)	K1:Acetylation (N-term):1000.00	O95292|VAPB_HUMAN											O95292
G(+42.01)EIKGFTGI	GEIKGFTGI	36.36	962.507	9	2.3	963.517	1	78.1613	3950000	19800000	25794	F120181122_PF_meso_Human_pool7.raw	4	4	O95340	Acetylation (N-term)	G1:Acetylation (N-term):1000.00	O95340|PAPS2_HUMAN;O43252|PAPS1_HUMAN											O95340
T(+42.01)SFISPFAK	TSFISPFAK	33.93	1038.54	9	2.7	1039.55	1	86.7496	57900	143000	29268	F120181122_PF_meso_Human_pool8.raw	1	1	O95340	Acetylation (N-term)	T1:Acetylation (N-term):1000.00	O95340|PAPS2_HUMAN											O95340
T(+42.01)ENIDIKKY	TENIDIKKY	45.4	1164.6	9	2.6	583.31	2	45.6972	472000	1170000	12735	F120181122_PF_meso_Human_pool9.raw	1	1	O95749	Acetylation (N-term)	T1:Acetylation (N-term):1000.00	O95749|GGPPS_HUMAN											O95749
K(+42.01)EVEQFTQV	KEVEQFTQV	36.02	1148.57	9	0.9	575.295	2	65.9688	91400	240000	19924	F120181122_PF_meso_Human_pool1.raw	1	1	O96000	Acetylation (N-term)	K1:Acetylation (N-term):1000.00	O96000|NDUBA_HUMAN											O96000
G(+42.01)SLFLRTPK	GSLFLRTPK	41.82	1059.61	9	1.6	530.813	2	58.2309	529000	930000	18065	F120181122_PF_meso_Human_pool5.raw	2	2	P00338	Acetylation (N-term)	G1:Acetylation (N-term):1000.00	P00338|LDHA_HUMAN											P00338
S(+42.01)GGPLIVHK	SGGPLIVHK	42.03	948.539	9	0.5	475.278	2	35.9029	45200	163000	9085	F120181122_PF_meso_Human_pool6.raw	2	2	P00751	Acetylation (N-term)	S1:Acetylation (N-term):1000.00	P00751|CFAB_HUMAN											P00751
S(+42.01)VDPKNYPK	SVDPKNYPK	41.9	1088.55	9	0.9	545.284	2	30.98	488000	2010000	7371	F120181122_PF_meso_Human_pool3.raw	2	2	P01584	Acetylation (N-term)	S1:Acetylation (N-term):1000.00	P01584|IL1B_HUMAN											P01584
A(+42.01)TIIDILTK	ATIIDILTK	34.89	1028.61	9	2.4	515.314	2	110.783	338000	1920000	38835	F120181122_PF_meso_Human_pool7.raw	1	1	P04083	Acetylation (N-term)	A1:Acetylation (N-term):1000.00	P04083|ANXA1_HUMAN											P04083
N(+42.01)EITIPVTF	NEITIPVTF	39.15	1074.56	9	2.3	1075.57	1	111.78	470000	2970000	39239	F120181122_PF_meso_Human_pool7.raw	1	1	P04792	Acetylation (N-term)	N1:Acetylation (N-term):1000.00	P04792|HSPB1_HUMAN	Heat shock protein beta-1 (HspB1) (28 kDa heat shock protein) (Estrogen-regulated 24 kDa protein) (Heat shock 27 kDa protein) (HSP 27) (Stress-responsive protein 27) (SRP27)	HSPB1 HSP27 HSP28	Protein in T_Antigen								P04792
I(+42.01)EIDSPYEI	IEIDSPYEI	31.7	1119.53	9	2.6	1120.54	1	112.077	176000	1050000	39107	F120181122_PF_meso_Human_pool9.raw	1	1	P04843	Acetylation (N-term)	I1:Acetylation (N-term):1000.00	P04843|RPN1_HUMAN											P04843
G(+42.01)EIKWIDFV	GEIKWIDFV	26.23	1147.59	9	1.9	1148.6	1	110.678	132000	660000	38555	F120181122_PF_meso_Human_pool9.raw	1	1	P05455	Acetylation (N-term)	G1:Acetylation (N-term):1000.00	P05455|LA_HUMAN											P05455
T(+42.01)ELAMRQSV	TELAMRQSV	35.12	1075.53	9	2.4	1076.54	1	59.689	156000	518000	18306	F120181122_PF_meso_Human_pool9.raw	1	1	P05783	Acetylation (N-term)	T1:Acetylation (N-term):1000.00	P05783|K1C18_HUMAN											P05783
A(+42.01)EAESMYQI	AEAESMYQI	22.55	1082.46	9	0.2	542.238	2	97.9812	86800	204000	33693	F120181122_PF_meso_Human_pool4.raw	1	1	P05787	Acetylation (N-term)	A1:Acetylation (N-term):1000.00	P05787|K2C8_HUMAN											P05787
R(+42.01)EYQELMNV	REYQELMNV	32.12	1222.57	9	0.7	612.292	2	77.2	686000	1550000	25458	F120181122_PF_meso_Human_pool6.raw	2	2	P05787	Acetylation (N-term)	R1:Acetylation (N-term):1000.00	P05787|K2C8_HUMAN											P05787
T(+42.01)IAPALVSK	TIAPALVSK	36.02	940.559	9	2.3	941.569	1	64.9962	1090000	2990000	20409	F120181122_PF_meso_Human_pool9.raw	2	2	P06733	Acetylation (N-term)	T1:Acetylation (N-term):1000.00	P06733|ENOA_HUMAN											P06733
Y(+42.01)AKDDPLEF	YAKDDPLEF	19.6	1138.52	9	2.3	570.268	2	85.0065	31400	82100	28330	F120181122_PF_meso_Human_pool9.raw	1	1	P06756	Acetylation (N-term)	Y1:Acetylation (N-term):1000.00	P06756|ITAV_HUMAN											P06756
K(+42.01)EFEGKTLV	KEFEGKTLV	38.09	1091.59	9	2.9	546.803	2	49.057	1250000	3000000	13310	F120181122_PF_meso_Human_pool1.raw	2	2	P07900	Acetylation (N-term)	K1:Acetylation (N-term):1000.00	P07900|HS90A_HUMAN;Q58FG1|HS904_HUMAN											P07900
K(+42.01)EIFLRELI	KEIFLRELI	21.7	1201.71	9	0.7	601.863	2	109.339	3970000	10600000	38717	F120181122_PF_meso_Human_pool2.raw	5	5	P07900	Acetylation (N-term)	K1:Acetylation (N-term):1000.00	P07900|HS90A_HUMAN;P14625|ENPL_HUMAN;P08238|HS90B_HUMAN											P07900
K(+42.01)EFDGKSLV	KEFDGKSLV	46.42	1063.55	9	1.3	532.787	2	49.1206	5900000	26300000	14710	F120181122_PF_meso_Human_pool2.raw	6	6	P08238	Acetylation (N-term)	K1:Acetylation (N-term):1000.00	P08238|HS90B_HUMAN											P08238
G(+42.01)QEDHYNNL	GQEDHYNNL	38.42	1130.46	9	0.5	566.24	2	42.743	1070000	2870000	11779	F120181122_PF_meso_Human_pool6.raw	1	1	P08727	Acetylation (N-term)	G1:Acetylation (N-term):1000.00	P08727|K1C19_HUMAN											P08727
Q(+42.01)EYQRLMDI	QEYQRLMDI	38.97	1236.58	9	2.7	619.299	2	85.7281	68500	174000	28813	F120181122_PF_meso_Human_pool8.raw	1	1	P08727	Acetylation (N-term)	Q1:Acetylation (N-term):1000.00	P08727|K1C19_HUMAN											P08727
R(+42.01)VLDELTLA	RVLDELTLA	29.56	1070.6	9	2.1	1071.61	1	92.285	495000	983000	31253	F120181122_PF_meso_Human_pool9.raw	2	2	P08727	Acetylation (N-term)	R1:Acetylation (N-term):1000.00	P08727|K1C19_HUMAN;P08779|K1C16_HUMAN											P08727
S(+42.01)VDKIVIQK	SVDKIVIQK	29.82	1070.63	9	1.9	536.325	2	43.6092	233000	757000	12128	F120181122_PF_meso_Human_pool8.raw	1	1	P09651	Acetylation (N-term)	S1:Acetylation (N-term):1000.00	P09651|ROA1_HUMAN;Q32P51|RA1L2_HUMAN;A0A2R8Y4L2|RA1L3_HUMAN											P09651
V(+42.01)VMRDPNTK	VVMRDPNTK	36.63	1100.56	9	0.8	551.292	2	34.055	75600	252000	8604	F120181122_PF_meso_Human_pool3.raw	1	1	P09651	Acetylation (N-term)	V1:Acetylation (N-term):1000.00	P09651|ROA1_HUMAN;Q32P51|RA1L2_HUMAN											P09651
E(+42.01)EAEIIRKY	EEAEIIRKY	47.48	1191.61	9	1.8	596.817	2	51.9972	2450000	11500000	14403	F120181122_PF_meso_Human_pool1.raw	4	4	P09874	Acetylation (N-term)	E1:Acetylation (N-term):1000.00	P09874|PARP1_HUMAN											P09874
E(+42.01)ELGFRPEY	EELGFRPEY	37.59	1180.54	9	0.7	591.279	2	78.5443	103000	231000	25984	F120181122_PF_meso_Human_pool6.raw	1	1	P09874	Acetylation (N-term)	E1:Acetylation (N-term):1000.00	P09874|PARP1_HUMAN											P09874
G(+42.01)TIGLIHAV	GTIGLIHAV	33.84	921.528	9	2.6	922.538	1	80.2279	10200000	47200000	26599	F120181122_PF_meso_Human_pool8.raw	3	3	P09936	Acetylation (N-term)	G1:Acetylation (N-term):1000.00	P09936|UCHL1_HUMAN								Ubiquitin carboxyl-terminal hydrolase isozyme L1	UCHL1	HBPA	P09936
T(+42.01)VNPVAIHK	TVNPVAIHK	23.54	1019.58	9	0.2	510.797	2	38.1722	34600	119000	10027	F120181122_PF_meso_Human_pool6.raw	1	1	P10070	Acetylation (N-term)	T1:Acetylation (N-term):1000.00	P10070|GLI2_HUMAN											P10070
S(+42.01)AYDGKDYI	SAYDGKDYI	31.46	1072.47	9	0.6	537.244	2	61.5473	855000	2480000	18160	F120181122_PF_meso_Human_pool1.raw	2	2	P10321	Acetylation (N-term)	S1:Acetylation (N-term):1000.00	P10321|HLAC_HUMAN											P10321
A(+42.01)EAYLGKTV	AEAYLGKTV	40.14	992.518	9	1.7	497.267	2	66.6668	886000	2580000	21052	F120181122_PF_meso_Human_pool9.raw	2	2	P11142	Acetylation (N-term)	A1:Acetylation (N-term):1000.00	P11142|HSP7C_HUMAN											P11142
S(+42.01)QIHDIVLV	SQIHDIVLV	33.04	1064.59	9	2.5	1065.6	1	84.4907	314000	987000	28092	F120181122_PF_meso_Human_pool9.raw	4	4	P11142	Acetylation (N-term)	S1:Acetylation (N-term):1000.00	P11142|HSP7C_HUMAN											P11142
Y(+42.01)AAIRDNYF	YAAIRDNYF	35.27	1173.55	9	1.3	587.781	2	84.9246	82600	179000	28491	F120181122_PF_meso_Human_pool7.raw	1	1	P11234	Acetylation (N-term)	Y1:Acetylation (N-term):1000.00	P11234|RALB_HUMAN;P11233|RALA_HUMAN											P11234
G(+42.01)EHERPEFI	GEHERPEFI	36.08	1154.54	9	1.2	578.277	2	45.984			13117	F120181122_PF_meso_Human_pool4.raw	1	1	P12074	Acetylation (N-term)	G1:Acetylation (N-term):1000.00	P12074|CX6A1_HUMAN											P12074
S(+42.01)VQGIIIYR	SVQGIIIYR	34.31	1089.62	9	1.3	545.818	2	79.0624	1880000	5200000	26270	F120181122_PF_meso_Human_pool6.raw	6	6	P12235	Acetylation (N-term)	S1:Acetylation (N-term):1000.00	P12235|ADT1_HUMAN;P12236|ADT3_HUMAN;P05141|ADT2_HUMAN											P12235
S(+42.01)EVISQHLV	SEVISQHLV	20.02	1052.55	9	0.4	527.284	2	72.0553			23724	F120181122_PF_meso_Human_pool3.raw	1	1	P12270	Acetylation (N-term)	S1:Acetylation (N-term):1000.00	P12270|TPR_HUMAN											P12270
Q(+42.01)VVGGIYGV	QVVGGIYGV	38.44	932.497	9	1.3	933.507	1	106.725	330000	767000	37182	F120181122_PF_meso_Human_pool6.raw	1	1	P13639	Acetylation (N-term)	Q1:Acetylation (N-term):1000.00	P13639|EF2_HUMAN	Elongation factor 2 (EF-2)	EEF2 EF2	Protein in T_Antigen								P13639
G(+42.01)EISTIDKV	GEISTIDKV	30.89	1002.52	9	0.9	1003.53	1	63.0637	970000	4920000	18748	F120181122_PF_meso_Human_pool1.raw	3	3	P13674	Acetylation (N-term)	G1:Acetylation (N-term):1000.00	P13674|P4HA1_HUMAN											P13674
G(+42.01)VNPHVNHL	GVNPHVNHL	42.64	1027.52	9	2	514.768	2	35.4563	327000	1710000	8889	F120181122_PF_meso_Human_pool7.raw	2	2	P13797	Acetylation (N-term)	G1:Acetylation (N-term):1000.00	P13797|PLST_HUMAN											P13797
K(+42.01)SSDIAKTF	KSSDIAKTF	26.53	1037.54	9	2.2	519.778	2	39.3763	87200	256000	10262	F120181122_PF_meso_Human_pool9.raw	1	1	P13797	Acetylation (N-term)	K1:Acetylation (N-term):1000.00	P13797|PLST_HUMAN											P13797
A(+42.01)VQRTLLEK	AVQRTLLEK	21.7	1098.64	9	2.1	550.328	2	41.5945	1000000	4650000	11411	F120181122_PF_meso_Human_pool8.raw	2	2	P14209	Acetylation (N-term)	A1:Acetylation (N-term):1000.00	P14209|CD99_HUMAN								CD99 antigen	CD99	HBPA	P14209
A(+42.01)EGTFPGKI	AEGTFPGKI	32.89	960.492	9	1.3	961.503	1	64.9151	243000	387000	20968	F120181122_PF_meso_Human_pool2.raw	3	3	P14854	Acetylation (N-term)	A1:Acetylation (N-term):1000.00	P14854|CX6B1_HUMAN											P14854
I(+42.01)EYAKPTRL	IEYAKPTRL	35.02	1131.63	9	0.6	566.823	2	55.8113	351000	434000	15890	F120181122_PF_meso_Human_pool1.raw	2	2	P14866	Acetylation (N-term)	I1:Acetylation (N-term):1000.00	P14866|HNRPL_HUMAN	Heterogeneous nuclear ribonucleoprotein L (hnRNP L)	HNRNPL HNRPL P/OKcl.14	Protein in T_Antigen								P14866
S(+42.01)VSSHDSRL	SVSSHDSRL	24.24	1028.49	9	0.8	515.253	2	27.2394	57900	225000	5661	F120181122_PF_meso_Human_pool4.raw	1	1	P16144	Acetylation (N-term)	S1:Acetylation (N-term):1000.00	P16144|ITB4_HUMAN											P16144
H(+42.01)EAEVLKQL	HEAEVLKQL	34.8	1107.59	9	0.7	554.805	2	53.4817	257000	507000	16359	F120181122_PF_meso_Human_pool3.raw	4	4	P16949	Acetylation (N-term)	H1:Acetylation (N-term):1000.00	P16949|STMN1_HUMAN								Stathmin	STMN1	HBPA	P16949
S(+42.01)EYPVILSI	SEYPVILSI	26.3	1061.56	9	1	1062.58	1	111.949	631000	3940000	39624	F120181122_PF_meso_Human_pool2.raw	2	2	P19174	Acetylation (N-term)	S1:Acetylation (N-term):1000.00	P19174|PLCG1_HUMAN											P19174
G(+42.01)TLEQWIEK	GTLEQWIEK	30.29	1144.58	9	1.9	1145.59	1	87.2883	385000	942000	29244	F120181122_PF_meso_Human_pool9.raw	2	2	P19525	Acetylation (N-term)	G1:Acetylation (N-term):1000.00	P19525|E2AK2_HUMAN											P19525
T(+42.01)VIHFNNPK	TVIHFNNPK	41.88	1110.58	9	1.4	556.3	2	46.2464	566000	1850000	12178	F120181122_PF_meso_Human_pool1.raw	4	4	P20290	Acetylation (N-term)	T1:Acetylation (N-term):1000.00	P20290|BTF3_HUMAN;Q96K17|BT3L4_HUMAN											P20290
E(+42.01)EAPVLMHY	EEAPVLMHY	26.17	1129.51	9	0.8	1130.52	1	78.3035	71900	184000	25904	F120181122_PF_meso_Human_pool6.raw	1	1	P23219	Acetylation (N-term)	E1:Acetylation (N-term):1000.00	P23219|PGH1_HUMAN											P23219
V(+42.01)ESEHQVKI	VESEHQVKI	25.22	1109.57	9	2.3	555.794	2	39.3795	132000	382000	10466	F120181122_PF_meso_Human_pool7.raw	1	1	P23458	Acetylation (N-term)	V1:Acetylation (N-term):1000.00	P23458|JAK1_HUMAN											P23458
S(+42.01)EDSRFITV	SEDSRFITV	28.12	1094.52	9	0	548.271	2	71.0581			23091	F120181122_PF_meso_Human_pool5.raw	1	1	P23470	Acetylation (N-term)	S1:Acetylation (N-term):1000.00	P23470|PTPRG_HUMAN											P23470
G(+42.01)ASEIILRK	GASEIILRK	31.56	1027.6	9	2.3	514.81	2	45.7576	208000	444000	12761	F120181122_PF_meso_Human_pool9.raw	2	2	P23634	Acetylation (N-term)	G1:Acetylation (N-term):1000.00	P23634|AT2B4_HUMAN											P23634
S(+42.01)IQKPYNQK	SIQKPYNQK	38.36	1146.6	9	0.9	574.311	2	25.6648	63300	265000	5311	F120181122_PF_meso_Human_pool3.raw	1	1	P23634	Acetylation (N-term)	S1:Acetylation (N-term):1000.00	P23634|AT2B4_HUMAN											P23634
G(+42.01)TSGLILKR	GTSGLILKR	30	985.592	9	3.6	493.805	2	41.9925	85000	271000	11293	F120181122_PF_meso_Human_pool9.raw	1	1	P23677	Acetylation (N-term)	G1:Acetylation (N-term):1000.00	P23677|IP3KA_HUMAN								Inositol-trisphosphate 3-kinase A	ITPKA	HBPA	P23677
G(+42.01)SIQSIPEI	GSIQSIPEI	28.34	984.513	9	2.1	985.522	1	105.709	1040000	2340000	36768	F120181122_PF_meso_Human_pool7.raw	1	1	P23921	Acetylation (N-term)	G1:Acetylation (N-term):1000.00	P23921|RIR1_HUMAN											P23921
S(+42.01)VVAAVQGL	SVVAAVQGL	22.27	884.497	9	1	885.507	1	110.381	967000	3850000	38656	F120181122_PF_meso_Human_pool6.raw	2	2	P24385	Acetylation (N-term)	S1:Acetylation (N-term):1000.00	P24385|CCND1_HUMAN	G1/S-specific cyclin-D1 (B-cell lymphoma 1 protein) (BCL-1) (BCL-1 oncogene) (PRAD1 oncogene)	CCND1 BCL1 PRAD1	Protein in T_Antigen								P24385
S(+42.01)EAPGPINF	SEAPGPINF	29.37	972.455	9	0.8	973.465	1	101.202	1010000	4050000	35045	F120181122_PF_meso_Human_pool6.raw	2	2	P24844	Acetylation (N-term)	S1:Acetylation (N-term):1000.00	P24844|MYL9_HUMAN	Myosin regulatory light polypeptide 9 (20 kDa myosin light chain) (LC20) (MLC-2C) (Myosin RLC) (Myosin regulatory light chain 2, smooth muscle isoform) (Myosin regulatory light chain 9) (Myosin regulatory light chain MRLC1)	MYL9 MLC2 MRLC1 MYRL2	Protein in T_Antigen								P24844
G(+42.01)EFKALQEW	GEFKALQEW	25.34	1148.55	9	0.5	575.284	2	90.1134	58000	115000	30996	F120181122_PF_meso_Human_pool2.raw	1	1	P24928	Acetylation (N-term)	G1:Acetylation (N-term):1000.00	P24928|RPB1_HUMAN	DNA-directed RNA polymerase II subunit RPB1 (RNA polymerase II subunit B1) (EC 2.7.7.6) (DNA-directed RNA polymerase II subunit A) (DNA-directed RNA polymerase III largest subunit) (RNA-directed RNA polymerase II subunit RPB1) (EC 2.7.7.48)	POLR2A POLR2	Protein in T_Antigen								P24928
S(+42.01)QGPISKPK	SQGPISKPK	40.15	982.545	9	0.5	492.281	2	22.8292	56300	262000	4275	F120181122_PF_meso_Human_pool2.raw	1	1	P25440	Acetylation (N-term)	S1:Acetylation (N-term):1000.00	P25440|BRD2_HUMAN											P25440
G(+42.01)VYGDVQRV	GVYGDVQRV	34.52	1033.52	9	2.3	1034.53	1	57.4443	744000	2400000	17398	F120181122_PF_meso_Human_pool9.raw	2	2	P26599	Acetylation (N-term)	G1:Acetylation (N-term):1000.00	P26599|PTBP1_HUMAN											P26599
G(+42.01)EFAKVLEL	GEFAKVLEL	33.42	1046.56	9	0.9	1047.58	1	103.39	1030000	2790000	35811	F120181122_PF_meso_Human_pool6.raw	2	2	P30153	Acetylation (N-term)	G1:Acetylation (N-term):1000.00	P30153|2AAA_HUMAN;P30154|2AAB_HUMAN											P30153
H(+42.01)AYDGKDYI	HAYDGKDYI	35.73	1122.5	9	2.5	562.258	2	43.147	91800	230000	11718	F120181122_PF_meso_Human_pool9.raw	1	1	P30511	Acetylation (N-term)	H1:Acetylation (N-term):1000.00	P30511|HLAF_HUMAN;P01893|HLAH_HUMAN											P30511
G(+42.01)VVEYIDTL	GVVEYIDTL	26.9	1049.53	9	0.7	1050.54	1	112.193	182000	1330000	39430	F120181122_PF_meso_Human_pool5.raw	2	2	P30876	Acetylation (N-term)	G1:Acetylation (N-term):1000.00	P30876|RPB2_HUMAN											P30876
T(+42.01)EALPVKLI	TEALPVKLI	38.2	1024.62	9	0.8	1025.63	1	92.7535	2850000	13500000	31910	F120181122_PF_meso_Human_pool3.raw	4	4	P31350	Acetylation (N-term)	T1:Acetylation (N-term):1000.00	P31350|RIR2_HUMAN											P31350
T(+42.01)ENDIYNFF	TENDIYNFF	36.24	1203.51	9	0.7	1204.52	1	112.454	284000	1640000	38387	F120181122_PF_meso_Human_pool1.raw	2	2	P31943	Acetylation (N-term)	T1:Acetylation (N-term):1000.00	P31943|HNRH1_HUMAN;P55795|HNRH2_HUMAN;P52597|HNRPF_HUMAN											P31943
G(+42.01)ESLQAFLI	GESLQAFLI	28.4	1018.53	9	0.3	1019.54	1	112.21	11500	136000	39348	F120181122_PF_meso_Human_pool4.raw	1	1	P33121	Acetylation (N-term)	G1:Acetylation (N-term):1000.00	P33121|ACSL1_HUMAN											P33121
G(+42.01)QSDIAITK	GQSDIAITK	36.51	973.508	9	-0.5	487.762	2	43.0627	134000	427000	11977	F120181122_PF_meso_Human_pool5.raw	2	2	P33991	Acetylation (N-term)	G1:Acetylation (N-term):1000.00	P33991|MCM4_HUMAN											P33991
H(+42.01)EVMEQQTL	HEVMEQQTL	30	1155.52	9	2.2	578.77	2	52.0049	26800	72800	15459	F120181122_PF_meso_Human_pool8.raw	1	1	P33991	Acetylation (N-term)	H1:Acetylation (N-term):1000.00	P33991|MCM4_HUMAN											P33991
G(+42.01)VIAGLNVL	GVIAGLNVL	29.7	896.533	9	1	897.543	1	112.047	970000	6220000	39324	F120181122_PF_meso_Human_pool6.raw	3	3	P34931	Acetylation (N-term)	G1:Acetylation (N-term):1000.00	P34931|HS71L_HUMAN;P0DMV9|HS71B_HUMAN;P0DMV8|HS71A_HUMAN											P34931
S(+42.01)EFKAMDSI	SEFKAMDSI	37.09	1068.48	9	0.7	1069.49	1	75.8737	1390000	3160000	24949	F120181122_PF_meso_Human_pool6.raw	3	3	P35221	Acetylation (N-term)	S1:Acetylation (N-term):1000.00	P35221|CTNA1_HUMAN											P35221
S(+42.01)EQEHFLIV	SEQEHFLIV	30.02	1142.56	9	0.7	1143.57	1	85.1331	981000	2430000	28904	F120181122_PF_meso_Human_pool3.raw	2	2	P35611	Acetylation (N-term)	S1:Acetylation (N-term):1000.00	P35611|ADDA_HUMAN											P35611
S(+42.01)NYNLPMHK	SNYNLPMHK	39.69	1144.53	9	2	573.275	2	40.7419	78800	219000	10977	F120181122_PF_meso_Human_pool8.raw	1	1	P36578	Acetylation (N-term)	S1:Acetylation (N-term):1000.00	P36578|RL4_HUMAN											P36578
G(+42.01)TLPHPLQR	GTLPHPLQR	38.94	1059.58	9	2.4	530.8	2	41.5012	2820000	11900000	11350	F120181122_PF_meso_Human_pool8.raw	4	4	P37088	Acetylation (N-term)	G1:Acetylation (N-term):1000.00	P37088|SCNNA_HUMAN											P37088
G(+42.01)EAKIKSDY	GEAKIKSDY	34.61	1051.52	9	0.7	526.768	2	29.9638	44200	92500	6743	F120181122_PF_meso_Human_pool4.raw	1	1	P38606	Acetylation (N-term)	G1:Acetylation (N-term):1000.00	P38606|VATA_HUMAN											P38606
K(+42.01)VPEWVDTV	KVPEWVDTV	31.48	1113.57	9	1.9	1114.58	1	83.2613	1660000	3110000	27926	F120181122_PF_meso_Human_pool8.raw	2	2	P39019	Acetylation (N-term)	K1:Acetylation (N-term):1000.00	P39019|RS19_HUMAN											P39019
A(+42.01)VVDSILAI	AVVDSILAI	22.89	941.543	9	2.9	942.553	1	113.037	377000	2320000	39476	F120181122_PF_meso_Human_pool9.raw	1	1	P40227	Acetylation (N-term)	A1:Acetylation (N-term):1000.00	P40227|TCPZ_HUMAN											P40227
Q(+42.01)EIEVRPGI	QEIEVRPGI	34.23	1081.58	9	1	541.798	2	65.3897	24400	92400	21070	F120181122_PF_meso_Human_pool3.raw	1	1	P41091	Acetylation (N-term)	Q1:Acetylation (N-term):1000.00	P41091|IF2G_HUMAN											P41091
G(+42.01)TIDVKELK	GTIDVKELK	28.88	1043.59	9	1.9	522.801	2	45.4245	145000	435000	12638	F120181122_PF_meso_Human_pool9.raw	1	1	P41208	Acetylation (N-term)	G1:Acetylation (N-term):1000.00	P41208|CETN2_HUMAN											P41208
S(+42.01)VSNVVITK	SVSNVVITK	29.82	987.56	9	1.3	988.571	1	53.1935	552000	1250000	15960	F120181122_PF_meso_Human_pool6.raw	2	2	P42566	Acetylation (N-term)	S1:Acetylation (N-term):1000.00	P42566|EPS15_HUMAN											P42566
T(+42.01)ETEPSKTV	TETEPSKTV	40.24	1032.5	9	0.6	517.258	2	31.4637	300000	866000	7694	F120181122_PF_meso_Human_pool2.raw	2	2	P46013	Acetylation (N-term)	T1:Acetylation (N-term):1000.00	P46013|KI67_HUMAN											P46013
G(+42.01)ENPLQVLV	GENPLQVLV	27.28	1009.54	9	2.6	1010.55	1	111.69	262000	1840000	39200	F120181122_PF_meso_Human_pool7.raw	2	2	P46782	Acetylation (N-term)	G1:Acetylation (N-term):1000.00	P46782|RS5_HUMAN											P46782
S(+42.01)SNSYAIKK	SSNSYAIKK	45.86	1038.53	9	-1.7	520.275	2	24.4212	436000	1850000	4807	F120181122_PF_meso_Human_pool3.raw	2	2	P46782	Acetylation (N-term)	S1:Acetylation (N-term):1000.00	P46782|RS5_HUMAN											P46782
G(+42.01)ELPEHAKI	GELPEHAKI	40.55	1034.54	9	3.2	518.279	2	41.8377	2700000	11700000	11279	F120181122_PF_meso_Human_pool9.raw	2	2	P47813	Acetylation (N-term)	G1:Acetylation (N-term):1000.00	P47813|IF1AX_HUMAN;O14602|IF1AY_HUMAN											P47813
A(+42.01)TVNYFTKR	ATVNYFTKR	31.94	1140.59	9	0	571.305	2	48.8737	245000	454000	13193	F120181122_PF_meso_Human_pool1.raw	2	2	P47869	Acetylation (N-term)	A1:Acetylation (N-term):1000.00	P47869|GBRA2_HUMAN;P14867|GBRA1_HUMAN											P47869
H(+42.01)VIDYILDL	HVIDYILDL	20.36	1141.6	9	1.8	571.809	2	110.937			38874	F120181122_PF_meso_Human_pool8.raw	1	1	P47928	Acetylation (N-term)	H1:Acetylation (N-term):1000.00	P47928|ID4_HUMAN;Q02363|ID2_HUMAN											P47928
G(+42.01)EFIIGRVI	GEFIIGRVI	36.99	1044.6	9	1	1045.61	1	102.452	2730000	5110000	35523	F120181122_PF_meso_Human_pool7.raw	3	3	P48059	Acetylation (N-term)	G1:Acetylation (N-term):1000.00	P48059|LIMS1_HUMAN;Q7Z4I7|LIMS2_HUMAN											P48059
A(+42.01)QAEVYKEL	AQAEVYKEL	41.2	1091.55	9	1.5	546.784	2	66.0219	224000	572000	21404	F120181122_PF_meso_Human_pool2.raw	2	2	P49327	Acetylation (N-term)	A1:Acetylation (N-term):1000.00	P49327|FAS_HUMAN											P49327
H(+42.01)EGLPGLAV	HEGLPGLAV	29.66	933.492	9	2.9	934.502	1	75.0934	165000	399000	24624	F120181122_PF_meso_Human_pool8.raw	1	1	P49327	Acetylation (N-term)	H1:Acetylation (N-term):1000.00	P49327|FAS_HUMAN											P49327
G(+42.01)EAGDTVQF	GEAGDTVQF	28.7	964.414	9	1.4	965.425	1	87.1668	98500	215000	29760	F120181122_PF_meso_Human_pool2.raw	1	1	P49721	Acetylation (N-term)	G1:Acetylation (N-term):1000.00	P49721|PSB2_HUMAN											P49721
S(+42.01)VVGKINKV	SVVGKINKV	31.3	984.597	9	2.1	493.307	2	39.1768	297000	1440000	10349	F120181122_PF_meso_Human_pool8.raw	3	3	P49746	Acetylation (N-term)	S1:Acetylation (N-term):1000.00	P49746|TSP3_HUMAN											P49746
L(+42.01)LGPRLVLA	LLGPRLVLA	21.57	992.638	9	0.4	497.328	2	103.308	233000	720000	35853	F120181122_PF_meso_Human_pool4.raw	2	2	P49755	Acetylation (N-term)	L1:Acetylation (N-term):1000.00	P49755|TMEDA_HUMAN											P49755
S(+42.01)GFEGMFTK	SGFEGMFTK	22.71	1044.46	9	2.7	1045.47	1	81.4027	148000	380000	27093	F120181122_PF_meso_Human_pool8.raw	1	1	P49792	Acetylation (N-term)	S1:Acetylation (N-term):1000.00	P49792|RBP2_HUMAN											P49792
G(+42.01)EYSGIEHV	GEYSGIEHV	21.6	1031.46	9	2.5	1032.47	1	57.7493	116000	393000	17556	F120181122_PF_meso_Human_pool9.raw	1	1	P50213	Acetylation (N-term)	G1:Acetylation (N-term):1000.00	P50213|IDH3A_HUMAN											P50213
A(+42.01)QFEHTILL	AQFEHTILL	27.9	1112.59	9	0.3	1113.6	1	92.9975	110000	228000	32046	F120181122_PF_meso_Human_pool3.raw	1	1	P50579	Acetylation (N-term)	A1:Acetylation (N-term):1000.00	P50579|MAP2_HUMAN											P50579
S(+42.01)VAQDIPKL	SVAQDIPKL	24.9	1011.56	9	2.1	1012.57	1	77.4045	182000	456000	25504	F120181122_PF_meso_Human_pool7.raw	1	1	P51452	Acetylation (N-term)	S1:Acetylation (N-term):1000.00	P51452|DUS3_HUMAN											P51452
G(+42.01)VVPQLVKL	GVVPQLVKL	25.05	993.622	9	0.8	994.633	1	92.5106	1360000	3070000	31812	F120181122_PF_meso_Human_pool3.raw	2	2	P52292	Acetylation (N-term)	G1:Acetylation (N-term):1000.00	P52292|IMA1_HUMAN											P52292
S(+42.01)VQENIQQK	SVQENIQQK	33.82	1114.56	9	0.6	558.29	2	33.4374	73200	247000	8404	F120181122_PF_meso_Human_pool3.raw	2	2	P52732	Acetylation (N-term)	S1:Acetylation (N-term):1000.00	P52732|KIF11_HUMAN											P52732
G(+42.01)EVGKTTGI	GEVGKTTGI	35.46	902.471	9	0.9	903.481	1	44.2056	851000	2630000	12395	F120181122_PF_meso_Human_pool5.raw	3	3	P53396	Acetylation (N-term)	G1:Acetylation (N-term):1000.00	P53396|ACLY_HUMAN											P53396
T(+42.01)EVLFNEKI	TEVLFNEKI	29.69	1133.6	9	2.4	567.807	2	88.1988	314000	509000	29592	F120181122_PF_meso_Human_pool9.raw	2	2	P55010	Acetylation (N-term)	T1:Acetylation (N-term):1000.00	P55010|IF5_HUMAN											P55010
A(+42.01)EIAPFVEI	AEIAPFVEI	29.9	1029.54	9	3.1	1030.55	1	112.352	127000	967000	39215	F120181122_PF_meso_Human_pool9.raw	1	1	P55060	Acetylation (N-term)	A1:Acetylation (N-term):1000.00	P55060|XPO2_HUMAN											P55060
I(+42.01)QAGLLSAL	IQAGLLSAL	19.68	926.544	9	3.1	927.554	1	112.268	419000	3050000	39422	F120181122_PF_meso_Human_pool8.raw	1	1	P55061	Acetylation (N-term)	I1:Acetylation (N-term):1000.00	P55061|BI1_HUMAN											P55061
S(+42.01)SAHWPIFK	SSAHWPIFK	42.65	1113.56	9	1.3	557.788	2	63.0863	150000	191000	19682	F120181122_PF_meso_Human_pool9.raw	1	1	P55884	Acetylation (N-term)	S1:Acetylation (N-term):1000.00	P55884|EIF3B_HUMAN											P55884
S(+42.01)VVESVFKL	SVVESVFKL	20.36	1048.58	9	2.3	1049.59	1	103.739	88800	164000	36006	F120181122_PF_meso_Human_pool7.raw	1	1	P56537	Acetylation (N-term)	S1:Acetylation (N-term):1000.00	P56537|IF6_HUMAN											P56537
I(+42.01)LTERGYSF	ILTERGYSF	37.46	1126.57	9	2.2	1127.58	1	90.1986	1100000	3040000	30633	F120181122_PF_meso_Human_pool7.raw	6	6	P60709	Acetylation (N-term)	I1:Acetylation (N-term):1000.00	P60709|ACTB_HUMAN;P63267|ACTH_HUMAN;P68133|ACTS_HUMAN;P62736|ACTA_HUMAN;P63261|ACTG_HUMAN;P68032|ACTC_HUMAN											P60709
K(+42.01)EFPGFLEN	KEFPGFLEN	31.51	1121.54	9	2.3	561.778	2	82.5516	264000	852000	27647	F120181122_PF_meso_Human_pool8.raw	2	2	P60903	Acetylation (N-term)	K1:Acetylation (N-term):1000.00	P60903|S10AA_HUMAN											P60903
T(+42.01)EIDEKEYI	TEIDEKEYI	37.35	1180.55	9	0.9	1181.56	1	68.6722	209000	458000	22464	F120181122_PF_meso_Human_pool2.raw	1	1	P61289	Acetylation (N-term)	T1:Acetylation (N-term):1000.00	P61289|PSME3_HUMAN											P61289
A(+42.01)QGNVYHLK	AQGNVYHLK	34.89	1070.55	9	3.2	536.285	2	34.1194	20100	76600	8395	F120181122_PF_meso_Human_pool6.raw	1	1	P61968	Acetylation (N-term)	A1:Acetylation (N-term):1000.00	P61968|LMO4_HUMAN								LIM domain transcription factor LMO4	LMO4	HBPA	P61968
E(+42.01)TFSGVYKK	ETFSGVYKK	46.47	1099.55	9	1.6	550.786	2	39.5654	382000	970000	10536	F120181122_PF_meso_Human_pool7.raw	1	1	P62081	Acetylation (N-term)	E1:Acetylation (N-term):1000.00	P62081|RS7_HUMAN											P62081
G(+42.01)SLASVYHK	GSLASVYHK	34.02	1002.51	9	0.9	502.265	2	40.4724	541000	2800000	10893	F120181122_PF_meso_Human_pool6.raw	3	3	P63010	Acetylation (N-term)	G1:Acetylation (N-term):1000.00	P63010|AP2B1_HUMAN											P63010
S(+42.01)QANIAQVL	SQANIAQVL	25.39	984.524	9	1	985.534	1	97.5724	2550000	11100000	33606	F120181122_PF_meso_Human_pool6.raw	5	5	P63010	Acetylation (N-term)	S1:Acetylation (N-term):1000.00	P63010|AP2B1_HUMAN;Q10567|AP1B1_HUMAN											P63010
A(+42.01)ESLIAKKI	AESLIAKKI	37.74	1013.61	9	0.3	507.815	2	55.1691	450000	1520000	16982	F120181122_PF_meso_Human_pool3.raw	3	3	P78371	Acetylation (N-term)	A1:Acetylation (N-term):1000.00	P78371|TCPB_HUMAN											P78371
G(+42.01)SLGGQINK	GSLGGQINK	28.43	914.482	9	0.9	915.493	1	38.6092	120000	368000	10174	F120181122_PF_meso_Human_pool4.raw	2	2	P78527	Acetylation (N-term)	G1:Acetylation (N-term):1000.00	P78527|PRKDC_HUMAN											P78527
N(+42.01)ESEYTVKW	NESEYTVKW	30.69	1196.53	9	0.6	599.276	2	70.6909	74600	126000	22936	F120181122_PF_meso_Human_pool6.raw	1	1	P78536	Acetylation (N-term)	N1:Acetylation (N-term):1000.00	P78536|ADA17_HUMAN	Disintegrin and metalloproteinase domain-containing protein 17 (ADAM 17) (EC 3.4.24.86) (Snake venom-like protease) (TNF-alpha convertase) (TNF-alpha-converting enzyme) (CD antigen CD156b)	ADAM17 CSVP TACE	Protein in T_Antigen								P78536
G(+42.01)EHLFFTDW	GEHLFFTDW	26.24	1192.52	9	1.9	1193.53	1	109.106	353000	980000	38158	F120181122_PF_meso_Human_pool8.raw	1	1	P98164	Acetylation (N-term)	G1:Acetylation (N-term):1000.00	P98164|LRP2_HUMAN											P98164
G(+42.01)SSASLVLK	GSSASLVLK	25.88	902.507	9	2.4	903.517	1	54.9201	1060000	2880000	16418	F120181122_PF_meso_Human_pool9.raw	3	3	Q00325	Acetylation (N-term)	G1:Acetylation (N-term):1000.00	Q00325|MPCP_HUMAN											Q00325
L(+42.01)EALVPVTI	LEALVPVTI	31.86	995.59	9	1.9	996.599	1	113.23	14400	123000	39814	F120181122_PF_meso_Human_pool7.raw	1	1	Q00341	Acetylation (N-term)	L1:Acetylation (N-term):1000.00	Q00341|VIGLN_HUMAN											Q00341
T(+42.01)VDPKYHPK	TVDPKYHPK	36.69	1125.58	9	1	563.8	2	23.798	22900	75900	4640	F120181122_PF_meso_Human_pool2.raw	1	1	Q00341	Acetylation (N-term)	T1:Acetylation (N-term):1000.00	Q00341|VIGLN_HUMAN											Q00341
A(+42.01)EELFARKF	AEELFARKF	43.4	1151.6	9	3.6	576.808	2	73.3114	1190000	1010000	23822	F120181122_PF_meso_Human_pool8.raw	1	1	Q00610	Acetylation (N-term)	A1:Acetylation (N-term):1000.00	Q00610|CLH1_HUMAN											Q00610
A(+42.01)ETGQVQKI	AETGQVQKI	39.52	1014.53	9	0.1	508.276	2	42.1746	815000	3580000	11575	F120181122_PF_meso_Human_pool5.raw	3	3	Q00610	Acetylation (N-term)	A1:Acetylation (N-term):1000.00	Q00610|CLH1_HUMAN											Q00610
G(+42.01)EQAQVVII	GEQAQVVII	34.08	997.544	9	1.7	998.553	1	105.01	223000	554000	36510	F120181122_PF_meso_Human_pool7.raw	2	2	Q00610	Acetylation (N-term)	G1:Acetylation (N-term):1000.00	Q00610|CLH1_HUMAN											Q00610
N(+42.01)IIPYITNV	NIIPYITNV	35.83	1087.59	9	-0.1	1088.6	1	111.835	503000	2920000	39244	F120181122_PF_meso_Human_pool6.raw	2	2	Q00610	Acetylation (N-term)	N1:Acetylation (N-term):1000.00	Q00610|CLH1_HUMAN											Q00610
E(+42.01)EASLLHQF	EEASLLHQF	38.06	1114.53	9	3.2	1115.54	1	83.0139	344000	849000	27748	F120181122_PF_meso_Human_pool8.raw	2	2	Q01082	Acetylation (N-term)	E1:Acetylation (N-term):1000.00	Q01082|SPTB2_HUMAN											Q01082
Y(+42.01)EERVQAVV	YEERVQAVV	29.37	1133.57	9	0.3	567.795	2	65.6013	53700	116000	19763	F120181122_PF_meso_Human_pool1.raw	1	1	Q01082	Acetylation (N-term)	Y1:Acetylation (N-term):1000.00	Q01082|SPTB2_HUMAN											Q01082
S(+42.01)VYGSLASV	SVYGSLASV	20.48	923.46	9	1.2	924.47	1	102.638	104000	265000	35545	F120181122_PF_meso_Human_pool6.raw	1	1	Q01581	Acetylation (N-term)	S1:Acetylation (N-term):1000.00	Q01581|HMCS1_HUMAN											Q01581
S(+42.01)QVEILQRV	SQVEILQRV	26.91	1112.62	9	1.6	557.319	2	74.2682	698000	1210000	24279	F120181122_PF_meso_Human_pool6.raw	1	1	Q02535	Acetylation (N-term)	S1:Acetylation (N-term):1000.00	Q02535|ID3_HUMAN											Q02535
A(+42.01)EINNIIKI	AEINNIIKI	33.91	1068.62	9	1	535.318	2	92.5691	755000	3520000	31992	F120181122_PF_meso_Human_pool2.raw	5	5	Q02880	Acetylation (N-term)	A1:Acetylation (N-term):1000.00	Q02880|TOP2B_HUMAN;P11388|TOP2A_HUMAN	DNA topoisomerase 2-beta (EC 5.99.1.3) (DNA topoisomerase II, beta isozyme)	TOP2B	Protein in T_Antigen								Q02880
S(+42.01)TFNQVVLK	STFNQVVLK	38.91	1076.59	9	0.8	1077.6	1	67.0432	401000	1080000	21750	F120181122_PF_meso_Human_pool3.raw	2	2	Q07020	Acetylation (N-term)	S1:Acetylation (N-term):1000.00	Q07020|RL18_HUMAN											Q07020
H(+42.01)EFDFIHDV	HEFDFIHDV	34.43	1199.52	9	0.9	600.772	2	85.4138	760000	717000	28928	F120181122_PF_meso_Human_pool2.raw	3	3	Q08431	Acetylation (N-term)	H1:Acetylation (N-term):1000.00	Q08431|MFGM_HUMAN	Lactadherin (Breast epithelial antigen BA46) (HMFG) (MFGM) (Milk fat globule-EGF factor 8) (MFG-E8) (SED1) [Cleaved into: Lactadherin short form; Medin]	MFGE8	Protein in T_Antigen								Q08431
S(+42.01)ESFKSKEF	SESFKSKEF	29.96	1129.53	9	2	565.773	2	38.8324	27100	94100	10026	F120181122_PF_meso_Human_pool9.raw	1	1	Q08945	Acetylation (N-term)	S1:Acetylation (N-term):1000.00	Q08945|SSRP1_HUMAN											Q08945
G(+42.01)TLASVYHK	GTLASVYHK	30.37	1016.53	9	2.1	509.273	2	41.3701	535000	1690000	11252	F120181122_PF_meso_Human_pool7.raw	1	1	Q10567	Acetylation (N-term)	G1:Acetylation (N-term):1000.00	Q10567|AP1B1_HUMAN											Q10567
N(+42.01)VIDNLIVA	NVIDNLIVA	28.03	1011.56	9	0.2	1012.57	1	111.892	355000	2210000	39208	F120181122_PF_meso_Human_pool4.raw	1	1	Q12905	Acetylation (N-term)	N1:Acetylation (N-term):1000.00	Q12905|ILF2_HUMAN											Q12905
S(+42.01)AADLVHFL	SAADLVHFL	33.28	1013.52	9	2.8	1014.53	1	106.827	179000	409000	37224	F120181122_PF_meso_Human_pool8.raw	1	1	Q12929	Acetylation (N-term)	S1:Acetylation (N-term):1000.00	Q12929|EPS8_HUMAN											Q12929
S(+42.01)VLSPLLNK	SVLSPLLNK	29.92	1011.6	9	2.4	1012.61	1	84.9974	278000	733000	28571	F120181122_PF_meso_Human_pool8.raw	2	2	Q12929	Acetylation (N-term)	S1:Acetylation (N-term):1000.00	Q12929|EPS8_HUMAN											Q12929
S(+42.01)EIENVHGF	SEIENVHGF	36.11	1072.48	9	-2.1	1073.49	1	68.3217	93100	318000	22290	F120181122_PF_meso_Human_pool3.raw	1	1	Q12959	Acetylation (N-term)	S1:Acetylation (N-term):1000.00	Q12959|DLG1_HUMAN											Q12959
T(+42.01)EQDLKEYF	TEQDLKEYF	23.21	1213.55	9	1.2	607.783	2	82.7574	53400	129000	27650	F120181122_PF_meso_Human_pool7.raw	1	1	Q13148	Acetylation (N-term)	T1:Acetylation (N-term):1000.00	Q13148|TADBP_HUMAN											Q13148
T(+42.01)EYETQVKV	TEYETQVKV	36.43	1137.56	9	2	1138.56	1	57.3795	253000	695000	17596	F120181122_PF_meso_Human_pool8.raw	1	1	Q13148	Acetylation (N-term)	T1:Acetylation (N-term):1000.00	Q13148|TADBP_HUMAN											Q13148
T(+42.01)TVPHVFSK	TTVPHVFSK	30.46	1056.56	9	0.5	529.289	2	47.3499	148000	242000	12486	F120181122_PF_meso_Human_pool1.raw	1	1	Q13233	Acetylation (N-term)	T1:Acetylation (N-term):1000.00	Q13233|M3K1_HUMAN											Q13233
G(+42.01)EIPTLKTL	GEIPTLKTL	23.29	1012.58	9	2.3	1013.59	1	80.8601	487000	1000000	26851	F120181122_PF_meso_Human_pool8.raw	2	2	Q13309	Acetylation (N-term)	G1:Acetylation (N-term):1000.00	Q13309|SKP2_HUMAN											Q13309
G(+42.01)VVDIFQTV	GVVDIFQTV	21.91	1018.53	9	2.5	1019.54	1	112.625	63200	462000	39321	F120181122_PF_meso_Human_pool9.raw	1	1	Q13332	Acetylation (N-term)	G1:Acetylation (N-term):1000.00	Q13332|PTPRS_HUMAN											Q13332
G(+42.01)TYSKIMNH	GTYSKIMNH	39.99	1091.51	9	1.2	546.763	2	39.3867	114000	344000	10430	F120181122_PF_meso_Human_pool6.raw	1	1	Q13464	Acetylation (N-term)	G1:Acetylation (N-term):1000.00	Q13464|ROCK1_HUMAN											Q13464
G(+42.01)EARPGPTA	GEARPGPTA	29.63	896.435	9	0.6	449.226	2	27.2276	8700	48700	5996	F120181122_PF_meso_Human_pool2.raw	1	1	Q13501	Acetylation (N-term)	G1:Acetylation (N-term):1000.00	Q13501|SQSTM_HUMAN											Q13501
S(+42.01)AAKSLLNK	SAAKSLLNK	19.87	972.56	9	0.8	487.289	2	35.4513	33600	164000	8881	F120181122_PF_meso_Human_pool6.raw	1	1	Q13555	Acetylation (N-term)	S1:Acetylation (N-term):1000.00	Q13555|KCC2G_HUMAN											Q13555
A(+42.01)TDYGTIKK	ATDYGTIKK	33.53	1037.54	9	-0.3	519.778	2	29.3704	27800	103000	6808	F120181122_PF_meso_Human_pool3.raw	1	1	Q13591	Acetylation (N-term)	A1:Acetylation (N-term):1000.00	Q13591|SEM5A_HUMAN											Q13591
I(+42.01)EEDRKLLI	IEEDRKLLI	24.19	1169.67	9	2.3	585.841	2	69.5526	247000	258000	22432	F120181122_PF_meso_Human_pool7.raw	1	1	Q13616	Acetylation (N-term)	I1:Acetylation (N-term):1000.00	Q13616|CUL1_HUMAN											Q13616
A(+42.01)TFYGPVKK	ATFYGPVKK	39.65	1051.57	9	2.1	526.793	2	41.7329	110000	252000	11392	F120181122_PF_meso_Human_pool7.raw	1	1	Q13618	Acetylation (N-term)	A1:Acetylation (N-term):1000.00	Q13618|CUL3_HUMAN											Q13618
A(+42.01)SSHVPIQK	ASSHVPIQK	41.36	1007.54	9	1	504.779	2	26.7878	286000	1240000	5753	F120181122_PF_meso_Human_pool3.raw	1	1	Q13620	Acetylation (N-term)	A1:Acetylation (N-term):1000.00	Q13620|CUL4B_HUMAN											Q13620
S(+42.01)SAEYSVHK	SSAEYSVHK	32.97	1048.48	9	0.9	525.25	2	24.9737	28100	130000	5106	F120181122_PF_meso_Human_pool2.raw	1	1	Q13753	Acetylation (N-term)	S1:Acetylation (N-term):1000.00	Q13753|LAMC2_HUMAN											Q13753
D(+42.01)ENSAFLQF	DENSAFLQF	19.81	1111.48	9	0.3	1112.49	1	111.825	159000	848000	39194	F120181122_PF_meso_Human_pool4.raw	1	1	Q13813	Acetylation (N-term)	D1:Acetylation (N-term):1000.00	Q13813|SPTN1_HUMAN											Q13813
M(+42.01)LFREANEL	MLFREANEL	22.27	1163.56	9	-0.7	582.789	2	93.5567			31747	F120181122_PF_meso_Human_pool9.raw	1	1	Q13813	Acetylation (N-term)	M1:Acetylation (N-term):1000.00	Q13813|SPTN1_HUMAN											Q13813
G(+42.01)TSGPHVGK	GTSGPHVGK	33.67	880.44	9	0.1	441.228	2	20.6088	27000	112000	3403	F120181122_PF_meso_Human_pool2.raw	1	1	Q14511	Acetylation (N-term)	G1:Acetylation (N-term):1000.00	Q14511|CASL_HUMAN											Q14511
T(+42.01)EIPTAITI	TEIPTAITI	24.3	999.549	9	2.5	1000.56	1	111.29	407000	2830000	38785	F120181122_PF_meso_Human_pool9.raw	1	1	Q14573	Acetylation (N-term)	T1:Acetylation (N-term):1000.00	Q14573|ITPR3_HUMAN											Q14573
G(+42.01)TQILRPPK	GTQILRPPK	40.65	1050.62	9	1.8	526.317	2	40.7742	138000	112000	11025	F120181122_PF_meso_Human_pool8.raw	1	1	Q14676	Acetylation (N-term)	G1:Acetylation (N-term):1000.00	Q14676|MDC1_HUMAN											Q14676
Y(+42.01)QNQEIHNL	YQNQEIHNL	34.25	1199.56	9	2.9	600.788	2	57.5668	47000	144000	17480	F120181122_PF_meso_Human_pool9.raw	1	1	Q14692	Acetylation (N-term)	Y1:Acetylation (N-term):1000.00	Q14692|BMS1_HUMAN											Q14692
G(+42.01)EDSSVIHY	GEDSSVIHY	37.43	1047.45	9	2.4	1048.46	1	58.5554	252000	751000	17903	F120181122_PF_meso_Human_pool9.raw	1	1	Q14839	Acetylation (N-term)	G1:Acetylation (N-term):1000.00	Q14839|CHD4_HUMAN											Q14839
A(+42.01)TQSFSTFR	ATQSFSTFR	42.83	1085.51	9	2	543.767	2	61.6677	61500	204000	18235	F120181122_PF_meso_Human_pool1.raw	1	1	Q14999	Acetylation (N-term)	A1:Acetylation (N-term):1000.00	Q14999|CUL7_HUMAN											Q14999
T(+42.01)EFLQVIEI	TEFLQVIEI	22.24	1132.6	9	2.9	1133.61	1	112.905	17000	114000	39662	F120181122_PF_meso_Human_pool8.raw	1	1	Q15018	Acetylation (N-term)	T1:Acetylation (N-term):1000.00	Q15018|ABRX2_HUMAN											Q15018
N(+42.01)IVPVIAKA	NIVPVIAKA	34.87	965.591	9	1.4	966.602	1	76.6557	281000	658000	25304	F120181122_PF_meso_Human_pool5.raw	2	2	Q15019	Acetylation (N-term)	N1:Acetylation (N-term):1000.00	Q15019|SEPT2_HUMAN;Q9UHD8|SEPT9_HUMAN											Q15019
E(+42.01)EITTGSAW	EEITTGSAW	26.17	1034.46	9	0	1035.47	1	98.6428	121000	550000	34287	F120181122_PF_meso_Human_pool3.raw	2	2	Q15121	Acetylation (N-term)	E1:Acetylation (N-term):1000.00	Q15121|PEA15_HUMAN								Astrocytic phosphoprotein PEA-15	PEA15	HBPA	Q15121
S(+42.01)EYLPTLWV	SEYLPTLWV	29.57	1148.58	9	2.9	1149.59	1	112.563	474000	2670000	39297	F120181122_PF_meso_Human_pool9.raw	2	2	Q15155	Acetylation (N-term)	S1:Acetylation (N-term):1000.00	Q15155|NOMO1_HUMAN;Q5JPE7|NOMO2_HUMAN											Q15155
S(+42.01)QPGLVHPK	SQPGLVHPK	38.05	1003.54	9	1	502.782	2	27.7873	29300	99400	5909	F120181122_PF_meso_Human_pool4.raw	1	1	Q15392	Acetylation (N-term)	S1:Acetylation (N-term):1000.00	Q15392|DHC24_HUMAN											Q15392
S(+42.01)QADRPHQL	SQADRPHQL	26.23	1092.53	9	-1	547.274	2	26.1562	17400	99200	5260	F120181122_PF_meso_Human_pool4.raw	1	1	Q15427	Acetylation (N-term)	S1:Acetylation (N-term):1000.00	Q15427|SF3B4_HUMAN											Q15427
G(+42.01)VYSFQFNK	GVYSFQFNK	42.09	1130.54	9	0.1	1131.55	1	77.9372	118000	310000	25759	F120181122_PF_meso_Human_pool6.raw	1	1	Q15434	Acetylation (N-term)	G1:Acetylation (N-term):1000.00	Q15434|RBMS2_HUMAN											Q15434
E(+42.01)QIEAIHKA	EQIEAIHKA	25.15	1079.56	9	1.9	540.79	2	36.2871	7330	48500	9305	F120181122_PF_meso_Human_pool5.raw	1	1	Q15459	Acetylation (N-term)	E1:Acetylation (N-term):1000.00	Q15459|SF3A1_HUMAN											Q15459
G(+42.01)EAPVPASV	GEAPVPASV	28.74	867.434	9	2.5	868.443	1	74.6068	835000	2080000	24452	F120181122_PF_meso_Human_pool7.raw	1	1	Q15637	Acetylation (N-term)	G1:Acetylation (N-term):1000.00	Q15637|SF01_HUMAN											Q15637
G(+42.01)TAPAFKQK	GTAPAFKQK	38.68	988.534	9	0.7	495.276	2	26.2073	37200	156000	5540	F120181122_PF_meso_Human_pool3.raw	1	1	Q15746	Acetylation (N-term)	G1:Acetylation (N-term):1000.00	Q15746|MYLK_HUMAN											Q15746
G(+42.01)TQPWFISK	GTQPWFISK	38.34	1104.56	9	2.1	1105.57	1	79.8669	619000	1240000	26528	F120181122_PF_meso_Human_pool8.raw	2	2	Q15746	Acetylation (N-term)	G1:Acetylation (N-term):1000.00	Q15746|MYLK_HUMAN											Q15746
E(+42.01)ENKLVKKI	EENKLVKKI	34.3	1141.67	9	2.8	571.844	2	32.7438	589000	1020000	7906	F120181122_PF_meso_Human_pool8.raw	2	2	Q16181	Acetylation (N-term)	E1:Acetylation (N-term):1000.00	Q16181|SEPT7_HUMAN											Q16181
G(+42.01)TIDEIQKL	GTIDEIQKL	26.9	1057.57	9	0.8	529.792	2	74.7889			24574	F120181122_PF_meso_Human_pool5.raw	1	1	Q16531	Acetylation (N-term)	G1:Acetylation (N-term):1000.00	Q16531|DDB1_HUMAN											Q16531
G(+42.01)EFGGFGSV	GEFGGFGSV	30.55	897.387	9	2.4	449.702	2	110.297	329000	1370000	38634	F120181122_PF_meso_Human_pool8.raw	2	2	Q16576	Acetylation (N-term)	G1:Acetylation (N-term):1000.00	Q16576|RBBP7_HUMAN;Q09028|RBBP4_HUMAN											Q16576
G(+42.01)ENLPPLTY	GENLPPLTY	22.18	1044.51	9	2.7	1045.52	1	104.841	1060000	2780000	36521	F120181122_PF_meso_Human_pool7.raw	4	4	Q16850	Acetylation (N-term)	G1:Acetylation (N-term):1000.00	Q16850|CP51A_HUMAN											Q16850
G(+42.01)TGNLGFPK	GTGNLGFPK	24.64	931.476	9	1.7	932.487	1	59.4651	59100	181000	17341	F120181122_PF_meso_Human_pool1.raw	1	1	Q460N5	Acetylation (N-term)	G1:Acetylation (N-term):1000.00	Q460N5|PAR14_HUMAN											Q460N5
S(+42.01)SIQGQWPK	SSIQGQWPK	29.26	1071.53	9	1.4	536.775	2	55.4014	32800	72100	16577	F120181122_PF_meso_Human_pool9.raw	1	1	Q4LE39	Acetylation (N-term)	S1:Acetylation (N-term):1000.00	Q4LE39|ARI4B_HUMAN											Q4LE39
G(+42.01)TAPFAPNL	GTAPFAPNL	29.6	928.465	9	2.5	929.475	1	104.809	610000	2160000	36391	F120181122_PF_meso_Human_pool7.raw	3	3	Q53SF7	Acetylation (N-term)	G1:Acetylation (N-term):1000.00	Q53SF7|COBL1_HUMAN											Q53SF7
S(+42.01)ILPAIFQK	SILPAIFQK	35.85	1057.62	9	0.7	1058.63	1	101.134	2980000	10400000	34885	F120181122_PF_meso_Human_pool6.raw	5	5	Q5BJD5	Acetylation (N-term)	S1:Acetylation (N-term):1000.00	Q5BJD5|TM41B_HUMAN											Q5BJD5
G(+42.01)ESGKSTIV	GESGKSTIV	29.8	918.466	9	0.9	919.476	1	36.4577	284000	673000	9283	F120181122_PF_meso_Human_pool4.raw	1	1	Q5JWF2	Acetylation (N-term)	G1:Acetylation (N-term):1000.00	Q5JWF2|GNAS1_HUMAN;P08754|GNAI3_HUMAN;P63096|GNAI1_HUMAN;P63092|GNAS2_HUMAN;P04899|GNAI2_HUMAN											Q5JWF2
G(+42.01)VVSLIETL	GVVSLIETL	27.31	971.554	9	2.9	972.564	1	113.162	541000	2580000	39754	F120181122_PF_meso_Human_pool8.raw	2	2	Q5JY77	Acetylation (N-term)	G1:Acetylation (N-term):1000.00	Q5JY77|GASP1_HUMAN;Q96D09|GASP2_HUMAN											Q5JY77
G(+42.01)EIKHVSSL	GEIKHVSSL	31.5	1010.54	9	1.9	506.278	2	38.7333	37300	106000	10233	F120181122_PF_meso_Human_pool8.raw	1	1	Q5M775	Acetylation (N-term)	G1:Acetylation (N-term):1000.00	Q5M775|CYTSB_HUMAN								Cytospin-B	SPECC1	HBPA	Q5M775
S(+42.01)AFGVIIEK	SAFGVIIEK	33.03	1004.55	9	1.4	1005.56	1	82.5149	425000	1870000	27545	F120181122_PF_meso_Human_pool7.raw	2	2	Q5SRD1	Acetylation (N-term)	S1:Acetylation (N-term):1000.00	Q5SRD1|TI23B_HUMAN;O14925|TIM23_HUMAN											Q5SRD1
G(+42.01)EIKDIRLV	GEIKDIRLV	20.13	1083.63	9	3.4	542.825	2	65.6612	532000	1220000	21161	F120181122_PF_meso_Human_pool6.raw	2	2	Q5T9L3	Acetylation (N-term)	G1:Acetylation (N-term):1000.00	Q5T9L3|WLS_HUMAN											Q5T9L3
G(+42.01)QAAAAQLV	GQAAAAQLV	36.18	869.461	9	2.9	870.471	1	80.6785	55400	191000	26847	F120181122_PF_meso_Human_pool8.raw	1	1	Q5VWQ8	Acetylation (N-term)	G1:Acetylation (N-term):1000.00	Q5VWQ8|DAB2P_HUMAN								Disabled homolog 2-interacting protein	DAB2IP	HBPA	Q5VWQ8
S(+42.01)VINEINKI	SVINEINKI	21.64	1070.6	9	2.3	536.307	2	81.6744	2510000	1080000	27227	F120181122_PF_meso_Human_pool8.raw	2	2	Q63HN8	Acetylation (N-term)	S1:Acetylation (N-term):1000.00	Q63HN8|RN213_HUMAN											Q63HN8
T(+42.01)EYSFLKEV	TEYSFLKEV	39.51	1156.57	9	0.7	579.292	2	88.3586	300000	706000	28783	F120181122_PF_meso_Human_pool1.raw	2	2	Q63HN8	Acetylation (N-term)	T1:Acetylation (N-term):1000.00	Q63HN8|RN213_HUMAN											Q63HN8
S(+42.01)SLNHIVEK	SSLNHIVEK	33.81	1067.56	9	0.6	534.789	2	36.6862	150000	524000	9368	F120181122_PF_meso_Human_pool6.raw	1	1	Q68E01	Acetylation (N-term)	S1:Acetylation (N-term):1000.00	Q68E01|INT3_HUMAN											Q68E01
G(+42.01)EYGKFFVT	GEYGKFFVT	32.01	1088.52	9	2.2	1089.53	1	82.7965	94500	226000	27664	F120181122_PF_meso_Human_pool8.raw	1	1	Q68EM7	Acetylation (N-term)	G1:Acetylation (N-term):1000.00	Q68EM7|RHG17_HUMAN	Rho GTPase-activating protein 17 (Rho-type GTPase-activating protein 17) (RhoGAP interacting with CIP4 homologs protein 1) (RICH-1)	ARHGAP17 RICH1 MSTP066 MSTP110	Protein in T_Antigen								Q68EM7
S(+42.01)FFVRGQEF	SFFVRGQEF	34.45	1157.55	9	0.6	579.784	2	90.6275	85600	277000	29774	F120181122_PF_meso_Human_pool1.raw	2	2	Q6IQ16	Acetylation (N-term)	S1:Acetylation (N-term):1000.00	Q6IQ16|SPOPL_HUMAN											Q6IQ16
S(+42.01)VIVQPFSK	SVIVQPFSK	26.73	1045.58	9	0.9	1046.59	1	75.3978	300000	696000	24754	F120181122_PF_meso_Human_pool4.raw	3	3	Q6N043	Acetylation (N-term)	S1:Acetylation (N-term):1000.00	Q6N043|Z280D_HUMAN											Q6N043
G(+42.01)EFSWPKNV	GEFSWPKNV	32.79	1104.52	9	2.3	1105.53	1	81.4925	101000	172000	26973	F120181122_PF_meso_Human_pool9.raw	1	1	Q6P1J9	Acetylation (N-term)	G1:Acetylation (N-term):1000.00	Q6P1J9|CDC73_HUMAN											Q6P1J9
S(+42.01)QAFISHHL	SQAFISHHL	33.51	1080.54	9	0.5	541.277	2	53.2373	63400	93000	16281	F120181122_PF_meso_Human_pool3.raw	1	1	Q6P1X5	Acetylation (N-term)	S1:Acetylation (N-term):1000.00	Q6P1X5|TAF2_HUMAN											Q6P1X5
V(+42.01)VSEKQFSK	VVSEKQFSK	41.32	1092.58	9	0.8	547.3	2	36.4866	255000	482000	9310	F120181122_PF_meso_Human_pool4.raw	1	1	Q6P5R6	Acetylation (N-term)	V1:Acetylation (N-term):1000.00	Q6P5R6|RL22L_HUMAN											Q6P5R6
G(+42.01)TYSIGKEK	GTYSIGKEK	32.76	1023.52	9	0.9	512.771	2	28.3913	70000	177000	6112	F120181122_PF_meso_Human_pool4.raw	1	1	Q6PJP8	Acetylation (N-term)	G1:Acetylation (N-term):1000.00	Q6PJP8|DCR1A_HUMAN											Q6PJP8
G(+42.01)QSELTLLL	GQSELTLLL	19.68	1014.56	9	0.9	1015.57	1	111.886	357000	2590000	39590	F120181122_PF_meso_Human_pool2.raw	2	2	Q7L1Q6	Acetylation (N-term)	G1:Acetylation (N-term):1000.00	Q7L1Q6|5MP2_HUMAN											Q7L1Q6
G(+42.01)VVEKLSVL	GVVEKLSVL	21.82	984.586	9	2.5	985.595	1	87.7754	141000	278000	29401	F120181122_PF_meso_Human_pool9.raw	1	1	Q7L5Y9	Acetylation (N-term)	G1:Acetylation (N-term):1000.00	Q7L5Y9|MAEA_HUMAN											Q7L5Y9
H(+42.01)QTELTNQL	HQTELTNQL	23.39	1124.55	9	1.5	563.281	2	51.2805	27100	86500	14976	F120181122_PF_meso_Human_pool9.raw	1	1	Q7L7X3	Acetylation (N-term)	H1:Acetylation (N-term):1000.00	Q7L7X3|TAOK1_HUMAN											Q7L7X3
S(+42.01)LFNTGFLK	SLFNTGFLK	23.91	1067.57	9	0.5	1068.58	1	96.7954	85400	206000	33205	F120181122_PF_meso_Human_pool6.raw	1	1	Q7Z2T5	Acetylation (N-term)	S1:Acetylation (N-term):1000.00	Q7Z2T5|TRM1L_HUMAN											Q7Z2T5
S(+42.01)ATDLVLRK	SATDLVLRK	36.27	1043.6	9	3.2	522.808	2	47.1462	42900	115000	13365	F120181122_PF_meso_Human_pool9.raw	1	1	Q7Z7G8	Acetylation (N-term)	S1:Acetylation (N-term):1000.00	Q7Z7G8|VP13B_HUMAN											Q7Z7G8
G(+42.01)TADVHFER	GTADVHFER	46.27	1072.49	9	1.5	537.256	2	37.1509	4180000	26900000	9635	F120181122_PF_meso_Human_pool6.raw	5	5	Q86V81	Acetylation (N-term)	G1:Acetylation (N-term):1000.00	Q86V81|THOC4_HUMAN											Q86V81
G(+42.01)TFLEGVAK	GTFLEGVAK	25.82	962.507	9	0.6	963.518	1	75.0836	1460000	6300000	24652	F120181122_PF_meso_Human_pool5.raw	5	5	Q86Y39	Acetylation (N-term)	G1:Acetylation (N-term):1000.00	Q86Y39|NDUAB_HUMAN											Q86Y39
G(+42.01)EILRTEQW	GEILRTEQW	34.41	1172.58	9	0.1	587.3	2	81.0283			27000	F120181122_PF_meso_Human_pool6.raw	2	2	Q86YD1	Acetylation (N-term)	G1:Acetylation (N-term):1000.00	Q86YD1|PTOV1_HUMAN											Q86YD1
S(+42.01)EYDQIRYI	SEYDQIRYI	36.62	1227.58	9	2.1	614.797	2	77.7698	28600	77200	25667	F120181122_PF_meso_Human_pool7.raw	1	1	Q86Z02	Acetylation (N-term)	S1:Acetylation (N-term):1000.00	Q86Z02|HIPK1_HUMAN											Q86Z02
S(+42.01)VNSHIYQR	SVNSHIYQR	23.58	1144.56	9	-0.2	573.29	2	31.4772	13200	71200	7381	F120181122_PF_meso_Human_pool4.raw	1	1	Q8IVG5	Acetylation (N-term)	S1:Acetylation (N-term):1000.00	Q8IVG5|SAM9L_HUMAN											Q8IVG5
G(+42.01)EIYTGTSV	GEIYTGTSV	23.81	967.45	9	2.6	968.46	1	83.9871	904000	2220000	28163	F120181122_PF_meso_Human_pool8.raw	2	2	Q8IWU2	Acetylation (N-term)	G1:Acetylation (N-term):1000.00	Q8IWU2|LMTK2_HUMAN											Q8IWU2
Q(+42.01)ETSVIHKI	QETSVIHKI	31.9	1095.59	9	2.7	548.805	2	40.7183			10782	F120181122_PF_meso_Human_pool9.raw	1	1	Q8IZM8	Acetylation (N-term)	Q1:Acetylation (N-term):1000.00	Q8IZM8|ZN654_HUMAN											Q8IZM8
S(+42.01)VYKEAIQK	SVYKEAIQK	31.11	1106.6	9	1.4	554.308	2	35.4999	27100	80200	8986	F120181122_PF_meso_Human_pool5.raw	1	1	Q8N394	Acetylation (N-term)	S1:Acetylation (N-term):1000.00	Q8N394|TMTC2_HUMAN											Q8N394
G(+42.01)EIVQQVRV	GEIVQQVRV	24.73	1068.59	9	0.7	535.305	2	69.8499			22942	F120181122_PF_meso_Human_pool2.raw	1	1	Q8N766	Acetylation (N-term)	G1:Acetylation (N-term):1000.00	Q8N766|EMC1_HUMAN											Q8N766
G(+42.01)VAHSINEL	GVAHSINEL	30.15	980.493	9	0.9	491.255	2	61.474	27400	78100	19584	F120181122_PF_meso_Human_pool2.raw	1	1	Q8TBX8	Acetylation (N-term)	G1:Acetylation (N-term):1000.00	Q8TBX8|PI42C_HUMAN											Q8TBX8
G(+42.01)VIANMVAV	GVIANMVAV	22.65	914.49	9	2	915.499	1	111.669			38940	F120181122_PF_meso_Human_pool9.raw	1	1	Q8TE82	Acetylation (N-term)	G1:Acetylation (N-term):1000.00	Q8TE82|S3TC1_HUMAN											Q8TE82
F(+42.01)GVDLINEL	FGVDLINEL	19.81	1060.54	9	5.9	1061.56	1	83.26	382000	768000	15945	F120181122_PF_meso_Human_pool10.raw	1	1	Q8TF05	Acetylation (N-term)	F1:Acetylation (N-term):1000.00	Q8TF05|PP4R1_HUMAN											Q8TF05
S(+42.01)AAKTFITK	SAAKTFITK	34.54	1007.57	9	2.5	504.791	2	36.6631	74100	242000	9413	F120181122_PF_meso_Human_pool7.raw	1	1	Q8WWQ0	Acetylation (N-term)	S1:Acetylation (N-term):1000.00	Q8WWQ0|PHIP_HUMAN											Q8WWQ0
S(+42.01)VSDLFNTK	SVSDLFNTK	20.39	1051.52	9	0.6	526.768	2	79.9985	51600	143000	26629	F120181122_PF_meso_Human_pool5.raw	1	1	Q8WXH0	Acetylation (N-term)	S1:Acetylation (N-term):1000.00	Q8WXH0|SYNE2_HUMAN											Q8WXH0
S(+42.01)TIPALHEI	STIPALHEI	29.83	1021.54	9	2.3	1022.55	1	77.8581	172000	289000	25704	F120181122_PF_meso_Human_pool7.raw	1	1	Q8WXI7	Acetylation (N-term)	S1:Acetylation (N-term):1000.00	Q8WXI7|MUC16_HUMAN											Q8WXI7
T(+42.01)EVSRTEVI	TEVSRTEVI	27.42	1074.56	9	2.2	1075.57	1	56.2544	89800	287000	16947	F120181122_PF_meso_Human_pool9.raw	1	1	Q8WXI7	Acetylation (N-term)	T1:Acetylation (N-term):1000.00	Q8WXI7|MUC16_HUMAN											Q8WXI7
G(+42.01)ESVQGSHV	GESVQGSHV	23.79	940.425	9	2.1	941.437	1	30.8879	65900	282000	7397	F120181122_PF_meso_Human_pool3.raw	3	3	Q92503	Acetylation (N-term)	G1:Acetylation (N-term):1000.00	Q92503|S14L1_HUMAN											Q92503
Q(+42.01)LIDKVWQL	QLIDKVWQL	30.45	1183.66	9	2.5	592.839	2	106.666	188000	303000	37155	F120181122_PF_meso_Human_pool8.raw	1	1	Q92503	Acetylation (N-term)	Q1:Acetylation (N-term):1000.00	Q92503|S14L1_HUMAN											Q92503
A(+42.01)VASFVTQL	AVASFVTQL	23.22	976.523	9	1.4	977.534	1	111.757	50500	378000	39532	F120181122_PF_meso_Human_pool2.raw	1	1	Q92542	Acetylation (N-term)	A1:Acetylation (N-term):1000.00	Q92542|NICA_HUMAN											Q92542
G(+42.01)QIEVVPEV	GQIEVVPEV	21.52	1010.53	9	1.3	506.273	2	104.328	66200	163000	36221	F120181122_PF_meso_Human_pool6.raw	1	1	Q92576	Acetylation (N-term)	G1:Acetylation (N-term):1000.00	Q92576|PHF3_HUMAN											Q92576
N(+42.01)VIETISSL	NVIETISSL	25.84	1016.54	9	3	1017.55	1	112.081	48600	331000	39346	F120181122_PF_meso_Human_pool7.raw	1	1	Q92616	Acetylation (N-term)	N1:Acetylation (N-term):1000.00	Q92616|GCN1_HUMAN											Q92616
D(+42.01)EDPATYVW	DEDPATYVW	36.44	1136.47	9	2.3	1137.48	1	111.651	130000	806000	38938	F120181122_PF_meso_Human_pool9.raw	1	1	Q92839	Acetylation (N-term)	D1:Acetylation (N-term):1000.00	Q92839|HYAS1_HUMAN											Q92839
G(+42.01)SANIKLVK	GSANIKLVK	23.8	970.581	9	2.6	486.299	2	35.7277	23800	63000	9013	F120181122_PF_meso_Human_pool7.raw	1	1	Q92870	Acetylation (N-term)	G1:Acetylation (N-term):1000.00	Q92870|APBB2_HUMAN											Q92870
T(+42.01)ENDIRVMF	TENDIRVMF	35.38	1165.54	9	0.9	583.781	2	88.6907	58200	118000	28930	F120181122_PF_meso_Human_pool1.raw	1	1	Q92879	Acetylation (N-term)	T1:Acetylation (N-term):1000.00	Q92879|CELF1_HUMAN											Q92879
T(+42.01)TIEAIHGL	TTIEAIHGL	28.94	995.529	9	1.1	996.539	1	77.0778	266000	735000	25404	F120181122_PF_meso_Human_pool6.raw	2	2	Q92905	Acetylation (N-term)	T1:Acetylation (N-term):1000.00	Q92905|CSN5_HUMAN											Q92905
G(+42.01)VAEKTQLL	GVAEKTQLL	31.71	999.56	9	0.4	500.789	2	62.4781	152000	458000	19917	F120181122_PF_meso_Human_pool3.raw	1	1	Q93008	Acetylation (N-term)	G1:Acetylation (N-term):1000.00	Q93008|USP9X_HUMAN;O00507|USP9Y_HUMAN											Q93008
E(+42.01)SYSVYVYK	ESYSVYVYK	36.84	1178.55	9	1.1	590.284	2	66.928	24000	102000	21785	F120181122_PF_meso_Human_pool2.raw	1	1	Q93079	Acetylation (N-term)	E1:Acetylation (N-term):1000.00	Q93079|H2B1H_HUMAN;P62807|H2B1C_HUMAN;P57053|H2BFS_HUMAN;Q99879|H2B1M_HUMAN;O60814|H2B1K_HUMAN;P58876|H2B1D_HUMAN;Q99877|H2B1N_HUMAN;Q5QNW6|H2B2F_HUMAN;Q99880|H2B1L_HUMAN											Q93079
S(+42.01)VYVYKVLK	SVYVYKVLK	33.51	1139.66	9	0.6	570.839	2	71.3895			23223	F120181122_PF_meso_Human_pool5.raw	3	3	Q93079	Acetylation (N-term)	S1:Acetylation (N-term):1000.00	Q93079|H2B1H_HUMAN;P62807|H2B1C_HUMAN;P57053|H2BFS_HUMAN;Q99879|H2B1M_HUMAN;O60814|H2B1K_HUMAN;P58876|H2B1D_HUMAN;Q99877|H2B1N_HUMAN;Q5QNW6|H2B2F_HUMAN;Q99880|H2B1L_HUMAN											Q93079
A(+42.01)EAAASAYY	AEAAASAYY	19.63	957.408	9	1.7	958.417	1	81.3624	183000	455000	27122	F120181122_PF_meso_Human_pool7.raw	1	1	Q969T9	Acetylation (N-term)	A1:Acetylation (N-term):1000.00	Q969T9|WBP2_HUMAN											Q969T9
G(+42.01)ENVIISHF	GENVIISHF	29.66	1056.52	9	2.4	1057.53	1	83.4957	317000	699000	27721	F120181122_PF_meso_Human_pool9.raw	1	1	Q96AD5	Acetylation (N-term)	G1:Acetylation (N-term):1000.00	Q96AD5|PLPL2_HUMAN											Q96AD5
G(+42.01)TDGHVHLY	GTDGHVHLY	36.6	1039.47	9	2.6	520.745	2	41.5345	112000	258000	11064	F120181122_PF_meso_Human_pool9.raw	1	1	Q96EX3	Acetylation (N-term)	G1:Acetylation (N-term):1000.00	Q96EX3|DC2I2_HUMAN											Q96EX3
G(+42.01)QASLIDLL	GQASLIDLL	21.07	970.534	9	2.6	971.543	1	112.258	169000	1140000	39424	F120181122_PF_meso_Human_pool7.raw	1	1	Q96NW4	Acetylation (N-term)	G1:Acetylation (N-term):1000.00	Q96NW4|ANR27_HUMAN											Q96NW4
R(+42.01)TIAPIIGR	RTIAPIIGR	23.27	1037.63	9	-0.1	519.826	2	50.4212	401000	537000	15120	F120181122_PF_meso_Human_pool2.raw	1	1	Q99459	Acetylation (N-term)	R1:Acetylation (N-term):1000.00	Q99459|CDC5L_HUMAN											Q99459
H(+42.01)TMEFALVK	HTMEFALVK	41.83	1116.56	9	3	559.291	2	58.764	786000	1600000	18183	F120181122_PF_meso_Human_pool7.raw	2	2	Q99608	Acetylation (N-term)	H1:Acetylation (N-term):1000.00	Q99608|NECD_HUMAN											Q99608
S(+42.01)EDEIKKAY	SEDEIKKAY	32.37	1123.54	9	0.9	562.779	2	36.3475	187000	552000	9289	F120181122_PF_meso_Human_pool5.raw	2	2	Q99615	Acetylation (N-term)	S1:Acetylation (N-term):1000.00	Q99615|DNJC7_HUMAN											Q99615
S(+42.01)ELGGIWSV	SELGGIWSV	34.01	988.486	9	2.6	989.496	1	111.961	894000	5860000	39312	F120181122_PF_meso_Human_pool7.raw	2	2	Q99627	Acetylation (N-term)	S1:Acetylation (N-term):1000.00	Q99627|CSN8_HUMAN											Q99627
S(+42.01)QYPEIIFL	SQYPEIIFL	23.04	1150.59	9	2.7	1151.6	1	112.198	122000	763000	39152	F120181122_PF_meso_Human_pool9.raw	1	1	Q9BQ52	Acetylation (N-term)	S1:Acetylation (N-term):1000.00	Q9BQ52|RNZ2_HUMAN											Q9BQ52
S(+42.01)EINSLPTI	SEINSLPTI	29.94	1014.52	9	2.4	1015.53	1	108.223	394000	966000	37745	F120181122_PF_meso_Human_pool8.raw	1	1	Q9BSC4	Acetylation (N-term)	S1:Acetylation (N-term):1000.00	Q9BSC4|NOL10_HUMAN											Q9BSC4
S(+42.01)QAGLNQKL	SQAGLNQKL	21.35	999.535	9	2.6	500.776	2	45.2298	31900	126000	12820	F120181122_PF_meso_Human_pool7.raw	1	1	Q9BTT4	Acetylation (N-term)	S1:Acetylation (N-term):1000.00	Q9BTT4|MED10_HUMAN											Q9BTT4
T(+42.01)VAVPLVGK	TVAVPLVGK	20.71	924.564	9	0.9	925.575	1	72.3474	542000	1510000	23863	F120181122_PF_meso_Human_pool3.raw	1	1	Q9BUN8	Acetylation (N-term)	T1:Acetylation (N-term):1000.00	Q9BUN8|DERL1_HUMAN											Q9BUN8
T(+42.01)VDEKNYTK	TVDEKNYTK	47.1	1138.55	9	0.1	570.284	2	25.4889	212000	892000	5301	F120181122_PF_meso_Human_pool2.raw	1	1	Q9BV57	Acetylation (N-term)	T1:Acetylation (N-term):1000.00	Q9BV57|MTND_HUMAN											Q9BV57
Y(+42.01)QYPVIIHL	YQYPVIIHL	34.36	1186.64	9	2.2	594.328	2	103.309	51900	106000	35556	F120181122_PF_meso_Human_pool9.raw	1	1	Q9BW60	Acetylation (N-term)	Y1:Acetylation (N-term):1000.00	Q9BW60|ELOV1_HUMAN								Elongation of very long chain fatty acids protein 1	ELOVL1	HBPA	Q9BW60
E(+42.01)ENPIVLEF	EENPIVLEF	33.29	1130.55	9	3.1	1131.56	1	111.931	78700	503000	39277	F120181122_PF_meso_Human_pool8.raw	1	1	Q9BWU0	Acetylation (N-term)	E1:Acetylation (N-term):1000.00	Q9BWU0|NADAP_HUMAN											Q9BWU0
S(+42.01)EAKAFHDY	SEAKAFHDY	44.37	1108.48	9	2	555.25	2	37.8414	480000	762000	9843	F120181122_PF_meso_Human_pool7.raw	1	1	Q9BWW4	Acetylation (N-term)	S1:Acetylation (N-term):1000.00	Q9BWW4|SSBP3_HUMAN;P81877|SSBP2_HUMAN											Q9BWW4
S(+42.01)ESPIVVVL	SESPIVVVL	30.83	983.554	9	1	984.565	1	111.684	803000	5340000	39242	F120181122_PF_meso_Human_pool5.raw	2	2	Q9BY50	Acetylation (N-term)	S1:Acetylation (N-term):1000.00	Q9BY50|SC11C_HUMAN;P67812|SC11A_HUMAN											Q9BY50
S(+42.01)QPDLLHQL	SQPDLLHQL	29.08	1091.56	9	1.7	546.789	2	79.7227	471000	1130000	26446	F120181122_PF_meso_Human_pool7.raw	3	3	Q9BY66	Acetylation (N-term)	S1:Acetylation (N-term):1000.00	Q9BY66|KDM5D_HUMAN;Q9UGL1|KDM5B_HUMAN;P41229|KDM5C_HUMAN;P29375|KDM5A_HUMAN											Q9BY66
S(+42.01)EIHQVTKI	SEIHQVTKI	21.76	1095.59	9	2.7	548.805	2	42.618	58300	130000	11548	F120181122_PF_meso_Human_pool9.raw	1	1	Q9BYX2	Acetylation (N-term)	S1:Acetylation (N-term):1000.00	Q9BYX2|TBD2A_HUMAN											Q9BYX2
G(+42.01)TLDYILQR	GTLDYILQR	33.58	1119.59	9	1.4	1120.6	1	87.4198	3490000	13200000	29495	F120181122_PF_meso_Human_pool8.raw	3	3	Q9C0B1	Acetylation (N-term)	G1:Acetylation (N-term):1000.00	Q9C0B1|FTO_HUMAN											Q9C0B1
G(+42.01)VAVIDNKL	GVAVIDNKL	24.15	969.549	9	0.9	970.56	1	71.8874	266000	814000	23366	F120181122_PF_meso_Human_pool4.raw	2	2	Q9C0H6	Acetylation (N-term)	G1:Acetylation (N-term):1000.00	Q9C0H6|KLHL4_HUMAN											Q9C0H6
E(+42.01)ELKELKEY	EELKELKEY	31.49	1221.61	9	1.4	611.816	2	57.8648	90000	86500	16790	F120181122_PF_meso_Human_pool1.raw	1	1	Q9GZU8	Acetylation (N-term)	E1:Acetylation (N-term):1000.00	Q9GZU8|PIP30_HUMAN											Q9GZU8
G(+42.01)EREIWNQI	GEREIWNQI	20.94	1185.58	9	1.9	593.797	2	79.487	44100	96000	26151	F120181122_PF_meso_Human_pool9.raw	1	1	Q9H0Q0	Acetylation (N-term)	G1:Acetylation (N-term):1000.00	Q9H0Q0|CYRIA_HUMAN								Protein FAM49A	FAM49A	HBPA	Q9H0Q0
T(+42.01)EVDKILKV	TEVDKILKV	33.66	1085.63	9	1	543.826	2	68.5385	1060000	4360000	22060	F120181122_PF_meso_Human_pool6.raw	4	4	Q9H0S4	Acetylation (N-term)	T1:Acetylation (N-term):1000.00	Q9H0S4|DDX47_HUMAN											Q9H0S4
S(+42.01)EVVAIKKM	SEVVAIKKM	31.6	1045.58	9	2.3	523.801	2	45.304	39400	111000	12616	F120181122_PF_meso_Human_pool9.raw	1	1	Q9H2K8	Acetylation (N-term)	S1:Acetylation (N-term):1000.00	Q9H2K8|TAOK3_HUMAN;Q9UL54|TAOK2_HUMAN											Q9H2K8
E(+42.01)ELPHIHAF	EELPHIHAF	40.62	1133.55	9	2	567.784	2	68.6834	289000	795000	22131	F120181122_PF_meso_Human_pool8.raw	3	3	Q9H3K6	Acetylation (N-term)	E1:Acetylation (N-term):1000.00	Q9H3K6|BOLA2_HUMAN											Q9H3K6
G(+42.01)SYSKAFAR	GSYSKAFAR	40.12	1027.51	9	0.2	514.763	2	35.6954	209000	655000	8988	F120181122_PF_meso_Human_pool6.raw	1	1	Q9H6T3	Acetylation (N-term)	G1:Acetylation (N-term):1000.00	Q9H6T3|RPAP3_HUMAN											Q9H6T3
S(+42.01)VAKTILKR	SVAKTILKR	22.71	1056.67	9	0.8	529.341	2	34.6839	47200	97300	8652	F120181122_PF_meso_Human_pool8.raw	1	1	Q9H8S9	Acetylation (N-term)	S1:Acetylation (N-term):1000.00	Q9H8S9|MOB1A_HUMAN;Q7L9L4|MOB1B_HUMAN											Q9H8S9
Q(+42.01)EYPDLIHI	QEYPDLIHI	34.42	1168.58	9	0.3	1169.59	1	93.3559	761000	1660000	31845	F120181122_PF_meso_Human_pool4.raw	2	2	Q9H930	Acetylation (N-term)	Q1:Acetylation (N-term):1000.00	Q9H930|SP14L_HUMAN											Q9H930
G(+42.01)EAEGLMKV	GEAEGLMKV	25.39	974.474	9	1.6	975.486	1	67.426	33100	105000	21906	F120181122_PF_meso_Human_pool3.raw	1	1	Q9HBR0	Acetylation (N-term)	G1:Acetylation (N-term):1000.00	Q9HBR0|S38AA_HUMAN											Q9HBR0
S(+42.01)TFFYPKLK	STFFYPKLK	35.09	1171.63	9	1.8	586.822	2	71.4093	151000	281000	23201	F120181122_PF_meso_Human_pool8.raw	2	2	Q9HC62	Acetylation (N-term)	S1:Acetylation (N-term):1000.00	Q9HC62|SENP2_HUMAN											Q9HC62
G(+42.01)EAPALVAV	GEAPALVAV	19.39	867.47	9	0.7	868.48	1	102.063	106000	255000	35373	F120181122_PF_meso_Human_pool5.raw	1	1	Q9HCE0	Acetylation (N-term)	G1:Acetylation (N-term):1000.00	Q9HCE0|EPG5_HUMAN											Q9HCE0
S(+42.01)LMHSFILK	SLMHSFILK	32.62	1116.6	9	0.5	559.309	2	90.5483	934000	2620000	30995	F120181122_PF_meso_Human_pool2.raw	16	16	Q9NP97	Acetylation (N-term)	S1:Acetylation (N-term):1000.00	Q9NP97|DLRB1_HUMAN											Q9NP97
G(+42.01)TNPGIITK	GTNPGIITK	26.31	941.518	9	1	942.529	1	43.4857	355000	919000	12137	F120181122_PF_meso_Human_pool5.raw	1	1	Q9NPG8	Acetylation (N-term)	G1:Acetylation (N-term):1000.00	Q9NPG8|ZDHC4_HUMAN											Q9NPG8
A(+42.01)EAERLLLI	AEAERLLLI	31.23	1068.62	9	2.1	1069.63	1	101.334	1290000	3970000	34988	F120181122_PF_meso_Human_pool8.raw	5	5	Q9NQW6	Acetylation (N-term)	A1:Acetylation (N-term):1000.00	Q9NQW6|ANLN_HUMAN								Actin-binding protein anillin	ANLN	HBPA	Q9NQW6
A(+42.01)AANAIRVY	AAANAIRVY	32.25	989.529	9	1.8	495.774	2	63.8453	20300	72300	19142	F120181122_PF_meso_Human_pool1.raw	1	1	Q9NRK6	Acetylation (N-term)	A1:Acetylation (N-term):1000.00	Q9NRK6|ABCBA_HUMAN											Q9NRK6
S(+42.01)QADFAEKL	SQADFAEKL	22.59	1049.5	9	0.5	525.76	2	65.6348	13100	41500	21186	F120181122_PF_meso_Human_pool3.raw	1	1	Q9NUJ3	Acetylation (N-term)	S1:Acetylation (N-term):1000.00	Q9NUJ3|T11L1_HUMAN											Q9NUJ3
S(+42.01)TLPKPVQK	STLPKPVQK	34.85	1038.61	9	1.1	520.313	2	29.8686	275000	584000	6759	F120181122_PF_meso_Human_pool4.raw	1	1	Q9NUL3	Acetylation (N-term)	S1:Acetylation (N-term):1000.00	Q9NUL3|STAU2_HUMAN											Q9NUL3
A(+42.01)EAALKKEV	AEAALKKEV	29.66	999.56	9	0.7	500.789	2	40.6954	22100	93200	11021	F120181122_PF_meso_Human_pool5.raw	1	1	Q9NXG2	Acetylation (N-term)	A1:Acetylation (N-term):1000.00	Q9NXG2|THUM1_HUMAN											Q9NXG2
E(+42.01)ENTNILKF	EENTNILKF	38.42	1148.57	9	2.7	575.294	2	80.7896	769000	1860000	26643	F120181122_PF_meso_Human_pool9.raw	2	2	Q9NYL9	Acetylation (N-term)	E1:Acetylation (N-term):1000.00	Q9NYL9|TMOD3_HUMAN											Q9NYL9
T(+42.01)EYAGPLFI	TEYAGPLFI	25.85	1051.52	9	2.9	1052.53	1	112.167	16400	140000	39147	F120181122_PF_meso_Human_pool9.raw	1	1	Q9NZ01	Acetylation (N-term)	T1:Acetylation (N-term):1000.00	Q9NZ01|TECR_HUMAN											Q9NZ01
I(+42.01)STPVIRTF	ISTPVIRTF	31.83	1074.61	9	2.9	538.312	2	88.4182	484000	1110000	29875	F120181122_PF_meso_Human_pool8.raw	2	2	Q9NZB2	Acetylation (N-term)	I1:Acetylation (N-term):1000.00	Q9NZB2|F120A_HUMAN											Q9NZB2
S(+42.01)EIFHSQSF	SEIFHSQSF	26.36	1122.5	9	0.4	562.258	2	77.5331	18800	61300	25697	F120181122_PF_meso_Human_pool5.raw	1	1	Q9P0V9	Acetylation (N-term)	S1:Acetylation (N-term):1000.00	Q9P0V9|SEP10_HUMAN											Q9P0V9
G(+42.01)SSDVIIHR	GSSDVIIHR	45.5	1024.53	9	1.1	513.274	2	35.9458	2050000	12700000	9060	F120181122_PF_meso_Human_pool6.raw	5	5	Q9P1Y6	Acetylation (N-term)	G1:Acetylation (N-term):1000.00	Q9P1Y6|PHRF1_HUMAN											Q9P1Y6
Q(+42.01)LFYLPAKK	QLFYLPAKK	39.15	1148.66	9	2.1	575.338	2	67.1519	128000	199000	21424	F120181122_PF_meso_Human_pool7.raw	1	1	Q9UBU8	Acetylation (N-term)	Q1:Acetylation (N-term):1000.00	Q9UBU8|MO4L1_HUMAN											Q9UBU8
S(+42.01)AVDFIRTL	SAVDFIRTL	23.46	1062.57	9	0.1	532.294	2	102.179	99900	197000	35437	F120181122_PF_meso_Human_pool5.raw	1	1	Q9UEE5	Acetylation (N-term)	S1:Acetylation (N-term):1000.00	Q9UEE5|ST17A_HUMAN											Q9UEE5
E(+42.01)ELLTDNRY	EELLTDNRY	23.88	1193.56	9	1	597.788	2	76.057	28100	72600	25412	F120181122_PF_meso_Human_pool2.raw	1	1	Q9UHB9	Acetylation (N-term)	E1:Acetylation (N-term):1000.00	Q9UHB9|SRP68_HUMAN											Q9UHB9
R(+42.01)EMIPFAVV	REMIPFAVV	23.57	1102.58	9	2	552.301	2	100.685	301000	685000	34600	F120181122_PF_meso_Human_pool9.raw	3	3	Q9UHD8	Acetylation (N-term)	R1:Acetylation (N-term):1000.00	Q9UHD8|SEPT9_HUMAN											Q9UHD8
G(+42.01)TSSVIVSR	GTSSVIVSR	33.36	946.508	9	1.3	947.519	1	43.1229	1900000	5950000	11958	F120181122_PF_meso_Human_pool5.raw	3	3	Q9UKB1	Acetylation (N-term)	G1:Acetylation (N-term):1000.00	Q9UKB1|FBW1B_HUMAN											Q9UKB1
T(+42.01)ELPKAEKW	TELPKAEKW	38.62	1142.6	9	0.9	572.308	2	50.7815	271000	353000	15257	F120181122_PF_meso_Human_pool3.raw	1	1	Q9ULR0	Acetylation (N-term)	T1:Acetylation (N-term):1000.00	Q9ULR0|ISY1_HUMAN											Q9ULR0
H(+42.01)QAVIAEQL	HQAVIAEQL	26.26	1049.55	9	0.8	525.784	2	59.568	29700	92300	18843	F120181122_PF_meso_Human_pool2.raw	1	1	Q9UP83	Acetylation (N-term)	H1:Acetylation (N-term):1000.00	Q9UP83|COG5_HUMAN											Q9UP83
S(+42.01)EAEQTLRF	SEAEQTLRF	34.85	1121.54	9	0.4	561.777	2	69.5365	130000	356000	22500	F120181122_PF_meso_Human_pool5.raw	1	1	Q9UPN3	Acetylation (N-term)	S1:Acetylation (N-term):1000.00	Q9UPN3|MACF1_HUMAN;O94854|K0754_HUMAN	Microtubule-actin cross-linking factor 1, isoforms 1/2/3/5 (620 kDa actin-binding protein) (ABP620) (Actin cross-linking family protein 7) (Macrophin-1) (Trabeculin-alpha)	MACF1 ABP620 ACF7 KIAA0465 KIAA1251	Protein in T_Antigen								Q9UPN3
H(+42.01)ESENSPVI	HESENSPVI	31.28	1052.48	9	2.2	527.247	2	44.1546	61500	179000	12371	F120181122_PF_meso_Human_pool8.raw	2	2	Q9UPY8	Acetylation (N-term)	H1:Acetylation (N-term):1000.00	Q9UPY8|MARE3_HUMAN								Microtubule-associated protein RP/EB family member 3	MAPRE3	HBPA	Q9UPY8
G(+42.01)QADVISKL	GQADVISKL	25.57	971.529	9	1.5	486.774	2	68.6136	177000	543000	22052	F120181122_PF_meso_Human_pool4.raw	2	2	Q9Y2E8	Acetylation (N-term)	G1:Acetylation (N-term):1000.00	Q9Y2E8|SL9A8_HUMAN											Q9Y2E8
G(+42.01)EASFPVMV	GEASFPVMV	23.76	977.453	9	1.1	978.463	1	111.374	104000	744000	39378	F120181122_PF_meso_Human_pool2.raw	1	1	Q9Y4C2	Acetylation (N-term)	G1:Acetylation (N-term):1000.00	Q9Y4C2|TCAF1_HUMAN											Q9Y4C2
G(+42.01)EILRVIEI	GEILRVIEI	26.88	1082.63	9	1.8	542.325	2	110.163	27700	108000	38357	F120181122_PF_meso_Human_pool9.raw	1	1	Q9Y4E6	Acetylation (N-term)	G1:Acetylation (N-term):1000.00	Q9Y4E6|WDR7_HUMAN											Q9Y4E6
E(+42.01)EPTVIKKY	EEPTVIKKY	44.94	1147.61	9	2.9	574.815	2	39.8911	992000	4420000	10622	F120181122_PF_meso_Human_pool8.raw	2	2	Q9Y5X3	Acetylation (N-term)	E1:Acetylation (N-term):1000.00	Q9Y5X3|SNX5_HUMAN											Q9Y5X3
G(+42.01)TINIVHPK	GTINIVHPK	33.22	1019.58	9	2	510.796	2	40.4668	76100	107000	10881	F120181122_PF_meso_Human_pool8.raw	1	1	Q9Y617	Acetylation (N-term)	G1:Acetylation (N-term):1000.00	Q9Y617|SERC_HUMAN											Q9Y617
T(+42.01)VADHIQKV	TVADHIQKV	37.49	1051.57	9	2.4	526.792	2	38.534	874000	2540000	10129	F120181122_PF_meso_Human_pool7.raw	2	2	Q9Y678	Acetylation (N-term)	T1:Acetylation (N-term):1000.00	Q9Y678|COPG1_HUMAN											Q9Y678
H(+42.01)TVGELIEV	HTVGELIEV	30.21	1037.54	9	2.5	1038.55	1	79.2614	406000	1020000	26273	F120181122_PF_meso_Human_pool8.raw	1	1	Q9Y6D9	Acetylation (N-term)	H1:Acetylation (N-term):1000.00	Q9Y6D9|MD1L1_HUMAN											Q9Y6D9
E(+42.01)DVETSKKW	EDVETSKKW	35.04	1162.55	9	2.6	582.284	2	36.8137	37400	134000	9462	F120181122_PF_meso_Human_pool7.raw	1	1	O60869	Acetylation (N-term)	E1:Acetylation (N-term):1000.00	O60869|EDF1_HUMAN											O60869
G(+42.01)AADIDHKL	GAADIDHKL	38.01	980.493	9	2.9	491.255	2	38.8954	7170000	62200000	10355	F120181122_PF_meso_Human_pool7.raw	5	5	O75533	Acetylation (N-term)	G1:Acetylation (N-term):1000.00	O75533|SF3B1_HUMAN	Splicing factor 3B subunit 1 (Pre-mRNA-splicing factor SF3b 155 kDa subunit) (SF3b155) (Spliceosome-associated protein 155) (SAP 155)	SF3B1 SAP155	Protein in T_Antigen								O75533
T(+42.01)EDAKPVKI	TEDAKPVKI	37.34	1041.57	9	2.2	521.794	2	34.7266	354000	1150000	8642	F120181122_PF_meso_Human_pool7.raw	1	1	O94864	Acetylation (N-term)	T1:Acetylation (N-term):1000.00	O94864|ST65G_HUMAN	STAGA complex 65 subunit gamma (Adenocarcinoma antigen ART1) (SPTF-associated factor 65 gamma) (STAF65gamma) (Suppressor of Ty 7-like)	SUPT7L KIAA0764	Protein in T_Antigen								O94864
G(+42.01)VYGDVHRV	GVYGDVHRV	34.43	1042.52	9	2.4	522.268	2	38.7032	82800	254000	10175	F120181122_PF_meso_Human_pool8.raw	1	1	O95758	Acetylation (N-term)	G1:Acetylation (N-term):1000.00	O95758|PTBP3_HUMAN											O95758
G(+42.01)EVVLSRKV	GEVVLSRKV	30.13	1027.6	9	3	514.81	2	42.9296	156000	271000	11667	F120181122_PF_meso_Human_pool9.raw	1	1	P01024	Acetylation (N-term)	G1:Acetylation (N-term):1000.00	P01024|CO3_HUMAN											P01024
S(+42.01)SSRAVVVK	SSSRAVVVK	27.11	973.556	9	0.8	487.787	2	24.0317	182000	1020000	4730	F120181122_PF_meso_Human_pool2.raw	2	2	P05787	Acetylation (N-term)	S1:Acetylation (N-term):1000.00	P05787|K2C8_HUMAN											P05787
G(+42.01)SLFLQTPK	GSLFLQTPK	27.04	1031.57	9	0.8	1032.58	1	78.0273	179000	399000	25794	F120181122_PF_meso_Human_pool6.raw	1	1	P07195	Acetylation (N-term)	G1:Acetylation (N-term):1000.00	P07195|LDHB_HUMAN											P07195
A(+42.01)EAYLGKKV	AEAYLGKKV	45.9	1019.57	9	2.4	510.791	2	44.545	580000	1560000	12497	F120181122_PF_meso_Human_pool7.raw	1	1	P11021	Acetylation (N-term)	A1:Acetylation (N-term):1000.00	P11021|BIP_HUMAN											P11021
G(+42.01)ENSAVLHY	GENSAVLHY	19.42	1030.47	9	1.8	1031.48	1	57.443	95000	268000	16565	F120181122_PF_meso_Human_pool1.raw	1	1	P12955	Acetylation (N-term)	G1:Acetylation (N-term):1000.00	P12955|PEPD_HUMAN											P12955
G(+42.01)EFGKPYFI	GEFGKPYFI	24.57	1098.54	9	0.6	1099.55	1	90.6062	1340000	3390000	30824	F120181122_PF_meso_Human_pool4.raw	3	3	P13051	Acetylation (N-term)	G1:Acetylation (N-term):1000.00	P13051|UNG_HUMAN											P13051
S(+42.01)EAGKSTSI	SEAGKSTSI	20.42	920.445	9	1.5	921.456	1	30.574	20900	94400	7343	F120181122_PF_meso_Human_pool2.raw	1	1	P13797	Acetylation (N-term)	S1:Acetylation (N-term):1000.00	P13797|PLST_HUMAN											P13797
F(+42.01)ATPFLVVR	FATPFLVVR	49.75	1090.62	9	1.6	1091.63	1	109.346	2980000	6760000	38234	F120181122_PF_meso_Human_pool7.raw	2	2	P15954	Acetylation (N-term)	F1:Acetylation (N-term):1000.00	P15954|COX7C_HUMAN											P15954
R(+42.01)TFEKIEEV	RTFEKIEEV	24.7	1191.61	9	0.5	596.816	2	54.2794	265000	496000	16706	F120181122_PF_meso_Human_pool2.raw	3	3	P18858	Acetylation (N-term)	R1:Acetylation (N-term):1000.00	P18858|DNLI1_HUMAN											P18858
S(+42.01)ESAVFHGF	SESAVFHGF	41.61	1021.45	9	2.5	1022.46	1	78.7228	1900000	4460000	26036	F120181122_PF_meso_Human_pool8.raw	2	2	P26006	Acetylation (N-term)	S1:Acetylation (N-term):1000.00	P26006|ITA3_HUMAN											P26006
G(+42.01)VSGYPTLK	GVSGYPTLK	35.74	962.507	9	-4.5	963.51	1	56.6156	3480000	3430000	17301	F120181122_PF_meso_Human_pool9.raw	1	1	P30101	Acetylation (N-term)	G1:Acetylation (N-term):1000.00	P30101|PDIA3_HUMAN											P30101
A(+42.01)TDKSFVEK	ATDKSFVEK	40.19	1065.53	9	0.8	533.776	2	30.0649	66400	269000	7067	F120181122_PF_meso_Human_pool3.raw	1	1	P35579	Acetylation (N-term)	A1:Acetylation (N-term):1000.00	P35579|MYH9_HUMAN;Q7Z406|MYH14_HUMAN;P35749|MYH11_HUMAN											P35579
G(+42.01)VMPSHFSR	GVMPSHFSR	35.73	1058.5	9	2.4	530.257	2	41.3727	538000	837000	11235	F120181122_PF_meso_Human_pool8.raw	1	1	P39019	Acetylation (N-term)	G1:Acetylation (N-term):1000.00	P39019|RS19_HUMAN											P39019
G(+42.01)TTKVDALK	GTTKVDALK	30.36	973.544	9	0.9	487.781	2	28.9348	64400	281000	6339	F120181122_PF_meso_Human_pool4.raw	1	1	P39210	Acetylation (N-term)	G1:Acetylation (N-term):1000.00	P39210|MPV17_HUMAN											P39210
G(+42.01)TIKDIVTR	GTIKDIVTR	30.92	1043.6	9	2.1	522.807	2	48.2378	330000	872000	13792	F120181122_PF_meso_Human_pool9.raw	1	1	P41252	Acetylation (N-term)	G1:Acetylation (N-term):1000.00	P41252|SYIC_HUMAN											P41252
G(+42.01)TGDVKLLK	GTGDVKLLK	30.18	971.565	9	2.1	486.791	2	40.587	170000	533000	10915	F120181122_PF_meso_Human_pool8.raw	2	2	P43487	Acetylation (N-term)	G1:Acetylation (N-term):1000.00	P43487|RANG_HUMAN											P43487
A(+42.01)EYTEVKTV	AEYTEVKTV	43.72	1080.53	9	2.3	541.275	2	56.0789	138000	586000	17098	F120181122_PF_meso_Human_pool7.raw	1	1	P47895	Acetylation (N-term)	A1:Acetylation (N-term):1000.00	P47895|AL1A3_HUMAN											P47895
S(+42.01)EEEPKLKY	SEEEPKLKY	35.29	1163.57	9	2.1	582.794	2	39.0822	32300	95600	10323	F120181122_PF_meso_Human_pool8.raw	1	1	P49754	Acetylation (N-term)	S1:Acetylation (N-term):1000.00	P49754|VPS41_HUMAN											P49754
G(+42.01)EGTFGRVV	GEGTFGRVV	21.49	962.482	9	-0.1	482.25	2	62.0765	107000	348000	19859	F120181122_PF_meso_Human_pool2.raw	2	2	P49760	Acetylation (N-term)	G1:Acetylation (N-term):1000.00	P49760|CLK2_HUMAN											P49760
S(+42.01)EYPKNIKV	SEYPKNIKV	33.9	1118.6	9	2.6	560.307	2	41.8359	204000	402000	11190	F120181122_PF_meso_Human_pool9.raw	1	1	P50281	Acetylation (N-term)	S1:Acetylation (N-term):1000.00	P50281|MMP14_HUMAN	Matrix metalloproteinase-14 (MMP-14) (EC 3.4.24.80) (MMP-X1) (Membrane-type matrix metalloproteinase 1) (MT-MMP 1) (MTMMP1) (Membrane-type-1 matrix metalloproteinase) (MT1-MMP) (MT1MMP)	MMP14	Protein in T_Antigen								P50281
N(+42.01)EFPEPIKL	NEFPEPIKL	40.94	1127.59	9	0.3	1128.6	1	87.7092	2410000	9460000	29984	F120181122_PF_meso_Human_pool2.raw	2	2	P51149	Acetylation (N-term)	N1:Acetylation (N-term):1000.00	P51149|RAB7A_HUMAN											P51149
G(+42.01)ELSKVTKV	GELSKVTKV	39.4	1001.58	9	2.5	501.796	2	43.031	1630000	6420000	11640	F120181122_PF_meso_Human_pool9.raw	4	4	P51970	Acetylation (N-term)	G1:Acetylation (N-term):1000.00	P51970|NDUA8_HUMAN											P51970
V(+42.01)VMRDPQTK	VVMRDPQTK	31.63	1114.58	9	0.6	558.299	2	34.5488	52800	153000	8826	F120181122_PF_meso_Human_pool3.raw	1	1	P51991	Acetylation (N-term)	V1:Acetylation (N-term):1000.00	P51991|ROA3_HUMAN											P51991
A(+42.01)EFEWENKV	AEFEWENKV	39.84	1192.54	9	2.9	597.279	2	81.6744	360000	706000	27229	F120181122_PF_meso_Human_pool8.raw	2	2	P53618	Acetylation (N-term)	A1:Acetylation (N-term):1000.00	P53618|COPB_HUMAN											P53618
S(+42.01)EYARPHVM	SEYARPHVM	46.49	1130.52	9	2.4	566.268	2	40.0203	96900	240000	10687	F120181122_PF_meso_Human_pool8.raw	1	1	P54259	Acetylation (N-term)	S1:Acetylation (N-term):1000.00	P54259|ATN1_HUMAN;Q9P2R6|RERE_HUMAN											P54259
S(+42.01)GSNVKIVK	SGSNVKIVK	31.35	972.56	9	0.9	487.289	2	26.591	350000	1050000	5298	F120181122_PF_meso_Human_pool4.raw	1	1	P56381	Acetylation (N-term)	S1:Acetylation (N-term):1000.00	P56381|ATP5E_HUMAN											P56381
G(+42.01)ENDRGVSF	GENDRGVSF	22.7	1021.45	9	2.6	511.732	2	51.5827	86600	237000	15085	F120181122_PF_meso_Human_pool9.raw	1	1	P62140	Acetylation (N-term)	G1:Acetylation (N-term):1000.00	P62140|PP1B_HUMAN;P36873|PP1G_HUMAN;P62136|PP1A_HUMAN											P62140
S(+42.01)TNPFRPQK	STNPFRPQK	38.35	1115.57	9	1.2	558.795	2	33.3776	1110000	4380000	8151	F120181122_PF_meso_Human_pool6.raw	4	4	P63218	Acetylation (N-term)	S1:Acetylation (N-term):1000.00	P63218|GBG5_HUMAN;A0A804HLA8|GBG5B_HUMAN											P63218
G(+42.01)ENSEVIRY	GENSEVIRY	39.67	1107.52	9	0.1	554.767	2	54.4379	78600	230000	16266	F120181122_PF_meso_Human_pool9.raw	1	1	P98164	Acetylation (N-term)	G1:Acetylation (N-term):1000.00	P98164|LRP2_HUMAN											P98164
G(+42.01)QFKDIITK	GQFKDIITK	25.25	1090.6	9	0.8	546.31	2	53.433	83500	103000	16448	F120181122_PF_meso_Human_pool2.raw	1	1	Q00610	Acetylation (N-term)	G1:Acetylation (N-term):1000.00	Q00610|CLH1_HUMAN											Q00610
A(+42.01)SYGVSKGK	ASYGVSKGK	43.16	937.487	9	0.7	469.752	2	23.1319	25300	152000	4361	F120181122_PF_meso_Human_pool2.raw	1	1	Q00839	Acetylation (N-term)	A1:Acetylation (N-term):1000.00	Q00839|HNRPU_HUMAN											Q00839
S(+42.01)ASASLPTK	SASASLPTK	25.31	902.471	9	1.4	903.482	1	36.5316	103000	319000	9602	F120181122_PF_meso_Human_pool3.raw	1	1	Q01167	Acetylation (N-term)	S1:Acetylation (N-term):1000.00	Q01167|FOXK2_HUMAN											Q01167
S(+42.01)QADVHRQV	SQADVHRQV	38.97	1080.53	9	1	541.275	2	24.2167	196000	851000	4788	F120181122_PF_meso_Human_pool2.raw	2	2	Q04864	Acetylation (N-term)	S1:Acetylation (N-term):1000.00	Q04864|REL_HUMAN;Q04206|TF65_HUMAN											Q04864
S(+42.01)EAAYKEAF	SEAAYKEAF	36.62	1056.48	9	0.8	529.247	2	59.6157	38000	99200	17407	F120181122_PF_meso_Human_pool1.raw	1	1	Q04917	Acetylation (N-term)	S1:Acetylation (N-term):1000.00	Q04917|1433F_HUMAN								14-3-3 protein eta	YWHAH	HBPA	Q04917
H(+42.01)GYENPTYK	HGYENPTYK	29.6	1149.51	9	1.9	575.764	2	27.3407	19600	56500	6003	F120181122_PF_meso_Human_pool3.raw	1	1	Q06481	Acetylation (N-term)	H1:Acetylation (N-term):1000.00	Q06481|APLP2_HUMAN											Q06481
G(+42.01)SGKVTFPK	GSGKVTFPK	43.26	961.523	9	2.1	481.77	2	33.2876	606000	1590000	8044	F120181122_PF_meso_Human_pool7.raw	1	1	Q09666	Acetylation (N-term)	G1:Acetylation (N-term):1000.00	Q09666|AHNK_HUMAN											Q09666
G(+42.01)TFGGLGSK	GTFGGLGSK	24.98	864.434	9	2.6	865.444	1	54.059	2880000	4210000	16294	F120181122_PF_meso_Human_pool8.raw	1	1	Q09666	Acetylation (N-term)	G1:Acetylation (N-term):1000.00	Q09666|AHNK_HUMAN											Q09666
Q(+42.01)EDLRTFSW	QEDLRTFSW	35.34	1222.56	9	1	612.29	2	89.7116	83300	193000	30773	F120181122_PF_meso_Human_pool2.raw	1	1	Q13283	Acetylation (N-term)	Q1:Acetylation (N-term):1000.00	Q13283|G3BP1_HUMAN											Q13283
S(+42.01)TLPKSLLK	STLPKSLLK	35.31	1027.63	9	0.1	514.823	2	51.6612	661000	1500000	15612	F120181122_PF_meso_Human_pool3.raw	2	2	Q14008	Acetylation (N-term)	S1:Acetylation (N-term):1000.00	Q14008|CKAP5_HUMAN											Q14008
S(+42.01)EHGHVEIV	SEHGHVEIV	21.86	1047.5	9	3	524.758	2	34.3497	214000	562000	8351	F120181122_PF_meso_Human_pool9.raw	1	1	Q14678	Acetylation (N-term)	S1:Acetylation (N-term):1000.00	Q14678|KANK1_HUMAN											Q14678
R(+42.01)EAEFTKSI	REAEFTKSI	22.65	1121.57	9	0.8	561.795	2	44.9542	839000	3120000	11642	F120181122_PF_meso_Human_pool1.raw	3	3	Q15005	Acetylation (N-term)	R1:Acetylation (N-term):1000.00	Q15005|SPCS2_HUMAN											Q15005
G(+42.01)TYTIHAQK	GTYTIHAQK	43.21	1059.53	9	0.7	530.777	2	29.0551	52300	164000	6398	F120181122_PF_meso_Human_pool4.raw	1	1	Q15155	Acetylation (N-term)	G1:Acetylation (N-term):1000.00	Q15155|NOMO1_HUMAN;Q5JPE7|NOMO2_HUMAN											Q15155
S(+42.01)VNGKVLSK	SVNGKVLSK	43.41	972.56	9	0.9	487.289	2	27.8261	3440000	15500000	6154	F120181122_PF_meso_Human_pool3.raw	4	4	Q15155	Acetylation (N-term)	S1:Acetylation (N-term):1000.00	Q15155|NOMO1_HUMAN;Q5JPE7|NOMO2_HUMAN											Q15155
G(+42.01)AYGEPRVK	GAYGEPRVK	38.92	1017.52	9	0.6	509.771	2	29.0251	159000	424000	6355	F120181122_PF_meso_Human_pool4.raw	1	1	Q15392	Acetylation (N-term)	G1:Acetylation (N-term):1000.00	Q15392|DHC24_HUMAN											Q15392
N(+42.01)QIKKIENL	NQIKKIENL	33.67	1140.65	9	0.7	571.334	2	52.433	466000	223000	15984	F120181122_PF_meso_Human_pool2.raw	1	1	Q15435	Acetylation (N-term)	N1:Acetylation (N-term):1000.00	Q15435|PP1R7_HUMAN											Q15435
S(+42.01)TIEYVIQR	STIEYVIQR	36.09	1149.6	9	0.4	575.811	2	73.2952	19400	60200	24218	F120181122_PF_meso_Human_pool3.raw	3	3	Q15437	Acetylation (N-term)	S1:Acetylation (N-term):1000.00	Q15437|SC23B_HUMAN											Q15437
K(+42.01)EDIPRQLV	KEDIPRQLV	30.21	1138.63	9	1.2	570.327	2	50.5575	262000	361000	15150	F120181122_PF_meso_Human_pool3.raw	1	1	Q15629	Acetylation (N-term)	K1:Acetylation (N-term):1000.00	Q15629|TRAM1_HUMAN											Q15629
G(+42.01)TLNQPLTK	GTLNQPLTK	26.37	1012.56	9	1.2	507.287	2	45.692	31000	112000	12979	F120181122_PF_meso_Human_pool6.raw	1	1	Q15650	Acetylation (N-term)	G1:Acetylation (N-term):1000.00	Q15650|TRIP4_HUMAN											Q15650
G(+42.01)EVESAKLI	GEVESAKLI	22.65	986.528	9	0.7	494.273	2	64.8746	240000	739000	20870	F120181122_PF_meso_Human_pool3.raw	3	3	Q15717	Acetylation (N-term)	G1:Acetylation (N-term):1000.00	Q15717|ELAV1_HUMAN											Q15717
T(+42.01)EDPNQLTV	TEDPNQLTV	31.28	1057.49	9	3	1058.5	1	82.4792	858000	1980000	27366	F120181122_PF_meso_Human_pool9.raw	1	1	Q16236	Acetylation (N-term)	T1:Acetylation (N-term):1000.00	Q16236|NF2L2_HUMAN											Q16236
S(+42.01)TYGVTKGK	STYGVTKGK	46.8	981.513	9	0.9	491.765	2	23.7982	24600	143000	4638	F120181122_PF_meso_Human_pool2.raw	1	1	Q1KMD3	Acetylation (N-term)	S1:Acetylation (N-term):1000.00	Q1KMD3|HNRL2_HUMAN											Q1KMD3
G(+42.01)EFKQPKQF	GEFKQPKQF	35.52	1149.58	9	2.6	575.8	2	41.7174	59400	135000	11205	F120181122_PF_meso_Human_pool9.raw	1	1	Q52LR7	Acetylation (N-term)	G1:Acetylation (N-term):1000.00	Q52LR7|EPC2_HUMAN											Q52LR7
S(+42.01)EVSKIVTV	SEVSKIVTV	26.5	1002.56	9	0.3	1003.57	1	69.7422	123000	393000	22773	F120181122_PF_meso_Human_pool3.raw	1	1	Q562F6	Acetylation (N-term)	S1:Acetylation (N-term):1000.00	Q562F6|SGO2_HUMAN											Q562F6
G(+42.01)SRAPIAGF	GSRAPIAGF	26.55	916.477	9	0.7	459.247	2	43.5271	147000	816000	12175	F120181122_PF_meso_Human_pool6.raw	2	2	Q58EX2	Acetylation (N-term)	G1:Acetylation (N-term):1000.00	Q58EX2|SDK2_HUMAN											Q58EX2
G(+42.01)TMTGMLYK	GTMTGMLYK	38.07	1042.48	9	1	1043.49	1	68.3217	1500000	7050000	22188	F120181122_PF_meso_Human_pool3.raw	3	3	Q5SRD1	Acetylation (N-term)	G1:Acetylation (N-term):1000.00	Q5SRD1|TI23B_HUMAN;O14925|TIM23_HUMAN											Q5SRD1
S(+42.01)TEPPYSQK	STEPPYSQK	34.16	1077.5	9	0.2	539.758	2	32.8325	538000	1330000	8217	F120181122_PF_meso_Human_pool2.raw	2	2	Q5VTE0	Acetylation (N-term)	S1:Acetylation (N-term):1000.00	Q5VTE0|EF1A3_HUMAN;P68104|EF1A1_HUMAN											Q5VTE0
G(+42.01)TYHGMTLK	GTYHGMTLK	38.58	1048.5	9	2.6	525.259	2	37.154	91700	269000	9544	F120181122_PF_meso_Human_pool8.raw	1	1	Q6P1J9	Acetylation (N-term)	G1:Acetylation (N-term):1000.00	Q6P1J9|CDC73_HUMAN											Q6P1J9
S(+42.01)VMAQVRQK	SVMAQVRQK	29.27	1087.58	9	1.4	544.8	2	34	21700	57000	8351	F120181122_PF_meso_Human_pool5.raw	1	1	Q6P2E9	Acetylation (N-term)	S1:Acetylation (N-term):1000.00	Q6P2E9|EDC4_HUMAN											Q6P2E9
G(+42.01)SYESTLKK	GSYESTLKK	35.76	1053.53	9	0.4	527.776	2	29.1561	16500	81500	6712	F120181122_PF_meso_Human_pool3.raw	1	1	Q6ZSC3	Acetylation (N-term)	G1:Acetylation (N-term):1000.00	Q6ZSC3|RBM43_HUMAN											Q6ZSC3
G(+42.01)TTEWFHLK	GTTEWFHLK	36.67	1159.57	9	2.6	580.792	2	69.6729	1110000	1890000	22282	F120181122_PF_meso_Human_pool9.raw	3	3	Q70J99	Acetylation (N-term)	G1:Acetylation (N-term):1000.00	Q70J99|UN13D_HUMAN											Q70J99
S(+42.01)QEGRPVQV	SQEGRPVQV	31.87	1040.53	9	0.8	521.271	2	37.6102	47000	151000	9804	F120181122_PF_meso_Human_pool5.raw	1	1	Q7L5N1	Acetylation (N-term)	S1:Acetylation (N-term):1000.00	Q7L5N1|CSN6_HUMAN											Q7L5N1
S(+42.01)EDDIHRSI	SEDDIHRSI	36.09	1112.51	9	0.8	557.264	2	36.2192	45600	189000	9216	F120181122_PF_meso_Human_pool6.raw	1	1	Q7Z739	Acetylation (N-term)	S1:Acetylation (N-term):1000.00	Q7Z739|YTHD3_HUMAN;Q9Y5A9|YTHD2_HUMAN;Q9BYJ9|YTHD1_HUMAN											Q7Z739
S(+42.01)VPDVTHHL	SVPDVTHHL	24.51	1045.52	9	-0.9	523.766	2	50.7662	36300	108000	14800	F120181122_PF_meso_Human_pool9.raw	1	1	Q86VK4	Acetylation (N-term)	S1:Acetylation (N-term):1000.00	Q86VK4|ZN410_HUMAN											Q86VK4
G(+42.01)AYDGKYEK	GAYDGKYEK	31.89	1071.49	9	-0.3	536.752	2	25.5523	11800	55600	5339	F120181122_PF_meso_Human_pool2.raw	1	1	Q86VZ2	Acetylation (N-term)	G1:Acetylation (N-term):1000.00	Q86VZ2|WDR5B_HUMAN											Q86VZ2
G(+42.01)ELAAIKVI	GELAAIKVI	21.51	954.575	9	0.9	955.585	1	89.6939	105000	283000	29329	F120181122_PF_meso_Human_pool1.raw	1	1	Q8IVH8	Acetylation (N-term)	G1:Acetylation (N-term):1000.00	Q8IVH8|M4K3_HUMAN											Q8IVH8
S(+42.01)QAPKAFNK	SQAPKAFNK	34.67	1031.54	9	1.2	516.779	2	25.6336	94000	392000	5321	F120181122_PF_meso_Human_pool3.raw	1	1	Q8IVT2	Acetylation (N-term)	S1:Acetylation (N-term):1000.00	Q8IVT2|MISP_HUMAN											Q8IVT2
H(+42.01)ISTPLVSK	HISTPLVSK	28.89	1022.58	9	1.6	512.296	2	41.2777	34400	109000	11213	F120181122_PF_meso_Human_pool8.raw	1	1	Q8N2H9	Acetylation (N-term)	H1:Acetylation (N-term):1000.00	Q8N2H9|PELI3_HUMAN											Q8N2H9
G(+42.01)TVSKVTGK	GTVSKVTGK	37.9	917.518	9	0.9	459.768	2	23.798	29800	153000	4631	F120181122_PF_meso_Human_pool2.raw	1	1	Q8N556	Acetylation (N-term)	G1:Acetylation (N-term):1000.00	Q8N556|AFAP1_HUMAN											Q8N556
S(+42.01)EIERQAQV	SEIERQAQV	28.12	1100.55	9	-0.1	551.282	2	47.5571	64400	271000	13758	F120181122_PF_meso_Human_pool5.raw	1	1	Q8N6H7	Acetylation (N-term)	S1:Acetylation (N-term):1000.00	Q8N6H7|ARFG2_HUMAN											Q8N6H7
G(+42.01)SMGSFSEK	GSMGSFSEK	29.83	970.407	9	0.8	971.417	1	45.2209	101000	302000	12788	F120181122_PF_meso_Human_pool6.raw	1	1	Q8N766	Acetylation (N-term)	G1:Acetylation (N-term):1000.00	Q8N766|EMC1_HUMAN											Q8N766
G(+42.01)TNALLVVK	GTNALLVVK	25.47	955.57	9	0.6	956.581	1	68.1004	197000	514000	21886	F120181122_PF_meso_Human_pool4.raw	1	1	Q8N7H5	Acetylation (N-term)	G1:Acetylation (N-term):1000.00	Q8N7H5|PAF1_HUMAN											Q8N7H5
G(+42.01)QLGKPLAK	GQLGKPLAK	25.64	952.571	9	0	477.294	2	30.928	16100	65100	7166	F120181122_PF_meso_Human_pool5.raw	1	1	Q8NF91	Acetylation (N-term)	G1:Acetylation (N-term):1000.00	Q8NF91|SYNE1_HUMAN											Q8NF91
G(+42.01)EYTHIRNI	GEYTHIRNI	38.65	1143.57	9	1.1	572.793	2	47.9673	396000	570000	12931	F120181122_PF_meso_Human_pool1.raw	2	2	Q8NI27	Acetylation (N-term)	G1:Acetylation (N-term):1000.00	Q8NI27|THOC2_HUMAN											Q8NI27
S(+42.01)QSELENRL	SQSELENRL	19.94	1116.54	9	2	559.279	2	55.0707	38300	162000	16461	F120181122_PF_meso_Human_pool9.raw	1	1	Q8TBA6	Acetylation (N-term)	S1:Acetylation (N-term):1000.00	Q8TBA6|GOGA5_HUMAN											Q8TBA6
G(+42.01)TQTVFPSK	GTQTVFPSK	31.24	1005.51	9	2.2	1006.52	1	49.7353	649000	1800000	14561	F120181122_PF_meso_Human_pool7.raw	1	1	Q8TEC5	Acetylation (N-term)	G1:Acetylation (N-term):1000.00	Q8TEC5|SH3R2_HUMAN											Q8TEC5
K(+42.01)AFQATQQK	KAFQATQQK	35.09	1090.58	9	1.1	546.298	2	24.8531	79300	396000	5039	F120181122_PF_meso_Human_pool2.raw	2	2	Q8WTS6	Acetylation (N-term)	K1:Acetylation (N-term):1000.00	Q8WTS6|SETD7_HUMAN											Q8WTS6
S(+42.01)VSPVVHVR	SVSPVVHVR	43.85	1020.57	9	2.2	511.294	2	39.0217	1610000	6520000	10368	F120181122_PF_meso_Human_pool7.raw	3	3	Q8WVV9	Acetylation (N-term)	S1:Acetylation (N-term):1000.00	Q8WVV9|HNRLL_HUMAN											Q8WVV9
T(+42.01)QLNKFYTK	TQLNKFYTK	28.8	1183.62	9	3.2	592.821	2	46.022			12898	F120181122_PF_meso_Human_pool9.raw	1	1	Q8WXG6	Acetylation (N-term)	T1:Acetylation (N-term):1000.00	Q8WXG6|MADD_HUMAN								MAP kinase-activating death domain protein	MADD	HBPA	Q8WXG6
G(+42.01)VATRVDAI	GVATRVDAI	32.5	942.513	9	1.9	943.525	1	60.3713	80400	262000	17726	F120181122_PF_meso_Human_pool1.raw	1	1	Q8WXI7	Acetylation (N-term)	G1:Acetylation (N-term):1000.00	Q8WXI7|MUC16_HUMAN											Q8WXI7
S(+42.01)DQFPLPLK	SDQFPLPLK	20.58	1085.58	9	3.3	543.797	2	84.5629	45500	85300	28390	F120181122_PF_meso_Human_pool8.raw	1	1	Q92973	Acetylation (N-term)	S1:Acetylation (N-term):1000.00	Q92973|TNPO1_HUMAN											Q92973
S(+42.01)VFGTMPLK	SVFGTMPLK	38.49	1020.53	9	2.6	1021.54	1	83.8668	948000	4280000	28057	F120181122_PF_meso_Human_pool8.raw	3	3	Q93063	Acetylation (N-term)	S1:Acetylation (N-term):1000.00	Q93063|EXT2_HUMAN											Q93063
S(+42.01)TITKIHSK	STITKIHSK	39.59	1055.6	9	0.2	528.807	2	23.2198	83300	298000	4398	F120181122_PF_meso_Human_pool2.raw	2	2	Q93073	Acetylation (N-term)	S1:Acetylation (N-term):1000.00	Q93073|SBP2L_HUMAN											Q93073
G(+42.01)SYVTHETK	GSYVTHETK	46.3	1062.5	9	0.6	532.258	2	26.1171	102000	429000	5523	F120181122_PF_meso_Human_pool3.raw	2	2	Q96FJ2	Acetylation (N-term)	G1:Acetylation (N-term):1000.00	Q96FJ2|DYL2_HUMAN;P63167|DYL1_HUMAN											Q96FJ2
G(+42.01)TYQDRLTK	GTYQDRLTK	39.82	1122.57	9	0.3	562.292	2	31.1762	88100	324000	7251	F120181122_PF_meso_Human_pool4.raw	1	1	Q96HR3	Acetylation (N-term)	G1:Acetylation (N-term):1000.00	Q96HR3|MED30_HUMAN											Q96HR3
G(+42.01)TQGSPITK	GTQGSPITK	39.74	929.482	9	1.3	930.492	1	29.5736	397000	1420000	6935	F120181122_PF_meso_Human_pool2.raw	3	3	Q96PE2	Acetylation (N-term)	G1:Acetylation (N-term):1000.00	Q96PE2|ARHGH_HUMAN											Q96PE2
G(+42.01)VAVLDDKL	GVAVLDDKL	25.27	970.533	9	1.3	971.542	1	80.9569	203000	548000	26947	F120181122_PF_meso_Human_pool7.raw	1	1	Q96PQ7	Acetylation (N-term)	G1:Acetylation (N-term):1000.00	Q96PQ7|KLHL5_HUMAN											Q96PQ7
G(+42.01)TYRDANIK	GTYRDANIK	31.65	1078.54	9	1.4	540.28	2	27.2804	402000	1670000	5986	F120181122_PF_meso_Human_pool3.raw	2	2	Q96PU8	Acetylation (N-term)	G1:Acetylation (N-term):1000.00	Q96PU8|QKI_HUMAN								Protein quaking	QKI	HBPA	Q96PU8
S(+42.01)QFPVVEFL	SQFPVVEFL	26	1106.56	9	0.9	1107.58	1	112.309	59700	344000	38331	F120181122_PF_meso_Human_pool1.raw	1	1	Q96QU8	Acetylation (N-term)	S1:Acetylation (N-term):1000.00	Q96QU8|XPO6_HUMAN											Q96QU8
G(+42.01)EYEDVSRV	GEYEDVSRV	23.5	1094.49	9	2.5	1095.5	1	54.6033	85100	292000	16539	F120181122_PF_meso_Human_pool7.raw	1	1	Q99426	Acetylation (N-term)	G1:Acetylation (N-term):1000.00	Q99426|TBCB_HUMAN											Q99426
G(+42.01)VDDKFYSK	GVDDKFYSK	43.1	1099.52	9	1	550.768	2	38.9955	648000	1790000	10276	F120181122_PF_meso_Human_pool6.raw	2	2	Q99426	Acetylation (N-term)	G1:Acetylation (N-term):1000.00	Q99426|TBCB_HUMAN											Q99426
A(+42.01)QNPSLFVK	AQNPSLFVK	41.87	1044.56	9	0.6	1045.57	1	62.6218	140000	305000	20018	F120181122_PF_meso_Human_pool2.raw	1	1	Q99437	Acetylation (N-term)	A1:Acetylation (N-term):1000.00	Q99437|VATO_HUMAN											Q99437
A(+42.01)TDPKAIGH	ATDPKAIGH	32.77	950.482	9	2.4	476.251	2	27.1676	13800	67500	5982	F120181122_PF_meso_Human_pool2.raw	1	1	Q99437	Acetylation (N-term)	A1:Acetylation (N-term):1000.00	Q99437|VATO_HUMAN											Q99437
G(+42.01)VSAATFLK	GVSAATFLK	26.69	934.512	9	1	935.522	1	74.4745	145000	394000	24406	F120181122_PF_meso_Human_pool6.raw	1	1	Q99613	Acetylation (N-term)	G1:Acetylation (N-term):1000.00	Q99613|EIF3C_HUMAN;B5ME19|EIFCL_HUMAN											Q99613
T(+42.01)EITHAVVI	TEITHAVVI	36.02	1023.56	9	0.1	1024.57	1	77.0477	148000	365000	25492	F120181122_PF_meso_Human_pool5.raw	1	1	Q99613	Acetylation (N-term)	T1:Acetylation (N-term):1000.00	Q99613|EIF3C_HUMAN;B5ME19|EIFCL_HUMAN											Q99613
S(+42.01)VINKVTEK	SVINKVTEK	25.77	1058.6	9	1.2	530.308	2	36.3731	60900	200000	9256	F120181122_PF_meso_Human_pool6.raw	1	1	Q9BRS2	Acetylation (N-term)	S1:Acetylation (N-term):1000.00	Q9BRS2|RIOK1_HUMAN											Q9BRS2
A(+42.01)EIGAVTLV	AEIGAVTLV	20.98	913.512	9	2.9	914.522	1	111.531	230000	1440000	38897	F120181122_PF_meso_Human_pool9.raw	1	1	Q9BSV6	Acetylation (N-term)	A1:Acetylation (N-term):1000.00	Q9BSV6|SEN34_HUMAN											Q9BSV6
S(+42.01)THGTFLNK	STHGTFLNK	39.85	1045.52	9	1.1	523.768	2	31.7716	197000	717000	7481	F120181122_PF_meso_Human_pool7.raw	1	1	Q9BWU0	Acetylation (N-term)	S1:Acetylation (N-term):1000.00	Q9BWU0|NADAP_HUMAN											Q9BWU0
T(+42.01)VEDVIVRK	TVEDVIVRK	31.81	1099.62	9	2.7	550.821	2	49.0754	29300	98400	14298	F120181122_PF_meso_Human_pool8.raw	1	1	Q9H0E9	Acetylation (N-term)	T1:Acetylation (N-term):1000.00	Q9H0E9|BRD8_HUMAN											Q9H0E9
S(+42.01)EVGKTPTL	SEVGKTPTL	24.42	972.513	9	2.4	487.265	2	52.4968	23800	115000	15461	F120181122_PF_meso_Human_pool9.raw	1	1	Q9H175	Acetylation (N-term)	S1:Acetylation (N-term):1000.00	Q9H175|CSRN2_HUMAN											Q9H175
S(+42.01)AAPVAHLL	SAAPVAHLL	21.59	919.513	9	2	460.764	2	75.3688	75000	203000	24723	F120181122_PF_meso_Human_pool7.raw	1	1	Q9H422	Acetylation (N-term)	S1:Acetylation (N-term):1000.00	Q9H422|HIPK3_HUMAN											Q9H422
T(+42.01)VQEKTFNK	TVQEKTFNK	22.91	1135.59	9	0.9	568.803	2	27.7659	18100	101000	6168	F120181122_PF_meso_Human_pool3.raw	1	1	Q9H4L7	Acetylation (N-term)	T1:Acetylation (N-term):1000.00	Q9H4L7|SMRCD_HUMAN											Q9H4L7
G(+42.01)TLIDNQFK	GTLIDNQFK	29.97	1076.55	9	2.1	539.285	2	69.6797	536000	1570000	22752	F120181122_PF_meso_Human_pool3.raw	2	2	Q9H5V9	Acetylation (N-term)	G1:Acetylation (N-term):1000.00	Q9H5V9|STEEP_HUMAN											Q9H5V9
G(+42.01)ELPPIRKV	GELPPIRKV	28.88	1049.62	9	0.7	525.821	2	48.3613	1100000	2200000	14421	F120181122_PF_meso_Human_pool2.raw	2	2	Q9H799	Acetylation (N-term)	G1:Acetylation (N-term):1000.00	Q9H799|CPLN1_HUMAN											Q9H799
S(+42.01)EIDKRVQY	SEIDKRVQY	27.2	1178.59	9	2.6	590.305	2	39.3795	97800	318000	10499	F120181122_PF_meso_Human_pool7.raw	1	1	Q9HCG8	Acetylation (N-term)	S1:Acetylation (N-term):1000.00	Q9HCG8|CWC22_HUMAN											Q9HCG8
A(+42.01)SQLVGIEK	ASQLVGIEK	24.07	985.544	9	2.6	493.781	2	61.4057	72100	275000	19194	F120181122_PF_meso_Human_pool8.raw	1	1	Q9NPD8	Acetylation (N-term)	A1:Acetylation (N-term):1000.00	Q9NPD8|UBE2T_HUMAN											Q9NPD8
N(+42.01)ETDRLVHW	NETDRLVHW	30.74	1210.57	9	1.2	606.295	2	60.4178	37800	72900	18837	F120181122_PF_meso_Human_pool7.raw	1	1	Q9NS86	Acetylation (N-term)	N1:Acetylation (N-term):1000.00	Q9NS86|LANC2_HUMAN								LanC-like protein 2	LANCL2	HBPA	Q9NS86
S(+42.01)EIAQKQKL	SEIAQKQKL	32.83	1085.61	9	1	543.813	2	32.6372	105000	334000	7814	F120181122_PF_meso_Human_pool5.raw	1	1	Q9NVD7	Acetylation (N-term)	S1:Acetylation (N-term):1000.00	Q9NVD7|PARVA_HUMAN											Q9NVD7
S(+42.01)EPDFVAKF	SEPDFVAKF	32.47	1080.51	9	1.4	1081.52	1	82.8712	394000	879000	27474	F120181122_PF_meso_Human_pool9.raw	1	1	Q9NWQ9	Acetylation (N-term)	S1:Acetylation (N-term):1000.00	Q9NWQ9|CN119_HUMAN											Q9NWQ9
G(+42.01)EAQRLIEI	GEAQRLIEI	27.21	1069.58	9	2.1	1070.59	1	79.2049	173000	398000	26274	F120181122_PF_meso_Human_pool8.raw	1	1	Q9P2E9	Acetylation (N-term)	G1:Acetylation (N-term):1000.00	Q9P2E9|RRBP1_HUMAN											Q9P2E9
S(+42.01)EVDLTRSF	SEVDLTRSF	35.33	1094.52	9	-0.7	548.27	2	77.8357	55600	180000	25803	F120181122_PF_meso_Human_pool5.raw	1	1	Q9P2T1	Acetylation (N-term)	S1:Acetylation (N-term):1000.00	Q9P2T1|GMPR2_HUMAN											Q9P2T1
S(+42.01)IFKQPVTK	SIFKQPVTK	43.71	1088.62	9	3.2	545.321	2	45.1537	6960000	45800000	12565	F120181122_PF_meso_Human_pool9.raw	4	4	Q9UBB5	Acetylation (N-term)	S1:Acetylation (N-term):1000.00	Q9UBB5|MBD2_HUMAN;O95983|MBD3_HUMAN											Q9UBB5
S(+42.01)VHWFPVQK	SVHWFPVQK	42.81	1168.6	9	2.8	585.31	2	63.2693	151000	197000	19894	F120181122_PF_meso_Human_pool7.raw	1	1	Q9UH36	Acetylation (N-term)	S1:Acetylation (N-term):1000.00	Q9UH36|SRR1L_HUMAN											Q9UH36
E(+42.01)EAKAKGTF	EEAKAKGTF	33.58	1021.51	9	1.1	511.763	2	27.9679	27700	54800	5962	F120181122_PF_meso_Human_pool4.raw	1	1	Q9UHQ7	Acetylation (N-term)	E1:Acetylation (N-term):1000.00	Q9UHQ7|TCAL9_HUMAN											Q9UHQ7
S(+42.01)AVGTIVKK	SAVGTIVKK	30.22	943.57	9	0.3	472.794	2	33.516	31000	148000	8186	F120181122_PF_meso_Human_pool5.raw	1	1	Q9UHR5	Acetylation (N-term)	S1:Acetylation (N-term):1000.00	Q9UHR5|S30BP_HUMAN											Q9UHR5
V(+42.01)EDELVKKY	VEDELVKKY	42.23	1163.61	9	1.5	582.812	2	54.2236	286000	732000	16099	F120181122_PF_meso_Human_pool9.raw	1	1	Q9UIG0	Acetylation (N-term)	V1:Acetylation (N-term):1000.00	Q9UIG0|BAZ1B_HUMAN											Q9UIG0
S(+42.01)VFQTTDTK	SVFQTTDTK	40.86	1067.51	9	1.1	1068.52	1	53.3839	98600	294000	16040	F120181122_PF_meso_Human_pool6.raw	1	1	Q9UIL1	Acetylation (N-term)	S1:Acetylation (N-term):1000.00	Q9UIL1|SCOC_HUMAN											Q9UIL1
A(+42.01)EVDPVTVF	AEVDPVTVF	29.87	1017.5	9	1.4	1018.51	1	111.757	206000	1460000	38128	F120181122_PF_meso_Human_pool1.raw	1	1	Q9UJY1	Acetylation (N-term)	A1:Acetylation (N-term):1000.00	Q9UJY1|HSPB8_HUMAN											Q9UJY1
G(+42.01)EYIAPEKI	GEYIAPEKI	34.79	1060.54	9	0.8	531.281	2	67.4765	496000	1460000	22011	F120181122_PF_meso_Human_pool2.raw	2	2	Q9ULC5	Acetylation (N-term)	G1:Acetylation (N-term):1000.00	Q9ULC5|ACSL5_HUMAN;P33121|ACSL1_HUMAN											Q9ULC5
G(+42.01)QNDIHHKV	GQNDIHHKV	48.86	1088.54	9	0.9	545.277	2	20.2068	107000	394000	3202	F120181122_PF_meso_Human_pool3.raw	2	2	Q9UN86	Acetylation (N-term)	G1:Acetylation (N-term):1000.00	Q9UN86|G3BP2_HUMAN											Q9UN86
G(+42.01)EVISTHQF	GEVISTHQF	30.37	1058.5	9	1.4	530.261	2	64.9196	90200	242000	20954	F120181122_PF_meso_Human_pool2.raw	1	1	Q9UPZ3	Acetylation (N-term)	G1:Acetylation (N-term):1000.00	Q9UPZ3|HPS5_HUMAN											Q9UPZ3
S(+42.01)SQSLSFPK	SSQSLSFPK	31.63	1021.51	9	0.8	511.763	2	57.3515	148000	397000	16528	F120181122_PF_meso_Human_pool1.raw	2	2	Q9UPZ3	Acetylation (N-term)	S1:Acetylation (N-term):1000.00	Q9UPZ3|HPS5_HUMAN											Q9UPZ3
G(+42.01)TSSMIVPK	GTSSMIVPK	29.26	960.495	9	1.9	961.504	1	51.5181	1200000	1430000	15430	F120181122_PF_meso_Human_pool7.raw	1	1	Q9Y297	Acetylation (N-term)	G1:Acetylation (N-term):1000.00	Q9Y297|FBW1A_HUMAN											Q9Y297
A(+42.01)LASSSLLK	ALASSSLLK	21.55	930.539	9	0.8	931.549	1	39.4283	433000	1810000	10842	F120181122_PF_meso_Human_pool3.raw	1	1	Q9Y2A7	Acetylation (N-term)	A1:Acetylation (N-term):1000.00	Q9Y2A7|NCKP1_HUMAN											Q9Y2A7
S(+42.01)VNGIGHSK	SVNGIGHSK	33.63	939.477	9	0.5	470.747	2	24.152	7510	59500	4772	F120181122_PF_meso_Human_pool2.raw	1	1	Q9Y2G1	Acetylation (N-term)	S1:Acetylation (N-term):1000.00	Q9Y2G1|MYRF_HUMAN											Q9Y2G1
S(+42.01)EFDRQAEI	SEFDRQAEI	30.18	1135.51	9	1.4	568.767	2	61.0334	87300	181000	17984	F120181122_PF_meso_Human_pool1.raw	1	1	Q9Y371	Acetylation (N-term)	S1:Acetylation (N-term):1000.00	Q9Y371|SHLB1_HUMAN											Q9Y371
S(+42.01)ITSVFITK	SITSVFITK	32.33	1036.58	9	2.7	519.299	2	85.9537	207000	577000	28924	F120181122_PF_meso_Human_pool8.raw	1	1	Q9Y4A5	Acetylation (N-term)	S1:Acetylation (N-term):1000.00	Q9Y4A5|TRRAP_HUMAN											Q9Y4A5
A(+42.01)EYGEIKNI	AEYGEIKNI	33.72	1077.53	9	0.9	539.776	2	66.23	193000	504000	21523	F120181122_PF_meso_Human_pool2.raw	1	1	Q9Y5S9	Acetylation (N-term)	A1:Acetylation (N-term):1000.00	Q9Y5S9|RBM8A_HUMAN											Q9Y5S9
G(+42.01)SVELPIVGK	GSVELPIVGK	31.32	1039.59	10	0.8	1040.6	1	78.3913			25952	F120181122_PF_meso_Human_pool6.raw	1	1	A5PLL7	Acetylation (N-term)	G1:Acetylation (N-term):1000.00	A5PLL7|PDES1_HUMAN											A5PLL7
Q(+42.01)ELQEINRVY	QELQEINRVY	39.7	1332.67	10	0.9	667.343	2	73.8088	271000	660000	24391	F120181122_PF_meso_Human_pool3.raw	1	1	A6NMY6	Acetylation (N-term)	Q1:Acetylation (N-term):1000.00	A6NMY6|AXA2L_HUMAN;P07355|ANXA2_HUMAN											A6NMY6
R(+42.01)IPDIVLWPT	RIPDIVLWPT	29.1	1250.7	10	0.7	626.36	2	110.134	7650	49700	38581	F120181122_PF_meso_Human_pool6.raw	1	1	O00116	Acetylation (N-term)	R1:Acetylation (N-term):1000.00	O00116|ADAS_HUMAN											O00116
A(+42.01)AMLDTVVFK	AAMLDTVVFK	39.44	1135.59	10	0.9	1136.61	1	101.558	273000	916000	33984	F120181122_PF_meso_Human_pool1.raw	4	4	O00487	Acetylation (N-term)	A1:Acetylation (N-term):1000.00	O00487|PSDE_HUMAN											O00487
S(+42.01)VDQAGKYSK	SVDQAGKYSK	33.45	1123.55	10	1.1	562.785	2	25.2482	21100	95400	5209	F120181122_PF_meso_Human_pool2.raw	1	1	O00566	Acetylation (N-term)	S1:Acetylation (N-term):1000.00	O00566|MPP10_HUMAN											O00566
N(+42.01)ELDAVQREY	NELDAVQREY	26.84	1277.59	10	1	639.804	2	65.7883	8040	32300	19877	F120181122_PF_meso_Human_pool1.raw	1	1	O14777	Acetylation (N-term)	N1:Acetylation (N-term):1000.00	O14777|NDC80_HUMAN											O14777
S(+42.01)VISTDPLKR	SVISTDPLKR	21.55	1156.65	10	0.6	579.332	2	52.4029	46000	103000	15988	F120181122_PF_meso_Human_pool2.raw	1	1	O15360	Acetylation (N-term)	S1:Acetylation (N-term):1000.00	O15360|FANCA_HUMAN											O15360
S(+42.01)TYYGSFVTR	STYYGSFVTR	39.73	1221.57	10	0.8	611.793	2	70.8856	48900	153000	22986	F120181122_PF_meso_Human_pool4.raw	1	1	O15372	Acetylation (N-term)	S1:Acetylation (N-term):1000.00	O15372|EIF3H_HUMAN											O15372
K(+42.01)AIRDGVIEA	KAIRDGVIEA	31.15	1112.62	10	2.1	557.318	2	41.8641	177000	451000	11435	F120181122_PF_meso_Human_pool8.raw	1	1	O43242	Acetylation (N-term)	K1:Acetylation (N-term):1000.00	O43242|PSMD3_HUMAN											O43242
S(+42.01)TVGSAISRK	STVGSAISRK	23.74	1046.57	10	1.2	524.295	2	28.4213	6700	34700	6161	F120181122_PF_meso_Human_pool4.raw	1	1	O43399	Acetylation (N-term)	S1:Acetylation (N-term):1000.00	O43399|TPD54_HUMAN											O43399
G(+42.01)TPLETIQKK	GTPLETIQKK	37.2	1155.65	10	2.6	578.834	2	40.4362	402000	1480000	10938	F120181122_PF_meso_Human_pool8.raw	2	2	O43676	Acetylation (N-term)	G1:Acetylation (N-term):1000.00	O43676|NDUB3_HUMAN											O43676
G(+42.01)VIPYFPYSK	GVIPYFPYSK	39.51	1211.62	10	0.6	606.82	2	94.4377	215000	288000	32709	F120181122_PF_meso_Human_pool2.raw	1	1	O60256	Acetylation (N-term)	G1:Acetylation (N-term):1000.00	O60256|KPRB_HUMAN;Q14558|KPRA_HUMAN											O60256
G(+42.01)VIGGGVFQA	GVIGGGVFQA	45.02	945.492	10	2.6	946.502	1	110.264	274000	1050000	38638	F120181122_PF_meso_Human_pool7.raw	2	2	O60830	Acetylation (N-term)	G1:Acetylation (N-term):1000.00	O60830|TI17B_HUMAN											O60830
G(+42.01)EDVETSKKW	GEDVETSKKW	51.61	1219.57	10	2.8	610.795	2	36.1493	2850000	13800000	9267	F120181122_PF_meso_Human_pool7.raw	3	3	O60869	Acetylation (N-term)	G1:Acetylation (N-term):1000.00	O60869|EDF1_HUMAN											O60869
S(+42.01)EFEELERKY	SEFEELERKY	28.83	1370.64	10	0.1	686.326	2	65.6915	113000	206000	20938	F120181122_PF_meso_Human_pool6.raw	1	1	O75164	Acetylation (N-term)	S1:Acetylation (N-term):1000.00	O75164|KDM4A_HUMAN											O75164
K(+42.01)TMDEVIERA	KTMDEVIERA	32.27	1232.61	10	0.6	617.313	2	52.1216	354000	368000	14479	F120181122_PF_meso_Human_pool1.raw	1	1	O94788	Acetylation (N-term)	K1:Acetylation (N-term):1000.00	O94788|AL1A2_HUMAN											O94788
G(+42.01)VLDAILATK	GVLDAILATK	20.33	1041.61	10	0.7	1042.62	1	104.61	37400	91300	36347	F120181122_PF_meso_Human_pool6.raw	1	1	O95671	Acetylation (N-term)	G1:Acetylation (N-term):1000.00	O95671|ASML_HUMAN											O95671
E(+42.01)ELDFQKNIY	EELDFQKNIY	20.73	1339.63	10	2.5	670.825	2	81.8192	74000	509000	27296	F120181122_PF_meso_Human_pool6.raw	2	2	P02545	Acetylation (N-term)	E1:Acetylation (N-term):1000.00	P02545|LMNA_HUMAN											P02545
S(+42.01)AYGGLTSPG	SAYGGLTSPG	22.55	950.434	10	2.3	951.444	1	75.3286	98600	260000	24705	F120181122_PF_meso_Human_pool7.raw	1	1	P05787	Acetylation (N-term)	S1:Acetylation (N-term):1000.00	P05787|K2C8_HUMAN											P05787
G(+42.01)VLGGYIQKK	GVLGGYIQKK	35.1	1103.63	10	0.4	552.826	2	52.5233	98400	229000	16070	F120181122_PF_meso_Human_pool2.raw	1	1	P06400	Acetylation (N-term)	G1:Acetylation (N-term):1000.00	P06400|RB_HUMAN											P06400
A(+42.01)EDKENYKKF	AEDKENYKKF	30.31	1312.63	10	1.3	657.325	2	26.8276	407000	982000	5514	F120181122_PF_meso_Human_pool5.raw	2	2	P07900	Acetylation (N-term)	A1:Acetylation (N-term):1000.00	P07900|HS90A_HUMAN;P08238|HS90B_HUMAN											P07900
S(+42.01)ILRNPVTNK	SILRNPVTNK	38.23	1182.67	10	3.2	592.345	2	48.2077	182000	375000	13726	F120181122_PF_meso_Human_pool9.raw	2	2	P09661	Acetylation (N-term)	S1:Acetylation (N-term):1000.00	P09661|RU2A_HUMAN											P09661
S(+42.01)EEAEIIRKY	SEEAEIIRKY	43.31	1278.65	10	1	640.332	2	53.0053	505000	826000	16235	F120181122_PF_meso_Human_pool2.raw	1	1	P09874	Acetylation (N-term)	S1:Acetylation (N-term):1000.00	P09874|PARP1_HUMAN											P09874
T(+42.01)EFEDIKSGY	TEFEDIKSGY	51.46	1229.55	10	0.9	615.782	2	72.2573	760000	1960000	23874	F120181122_PF_meso_Human_pool2.raw	2	2	P0DME0	Acetylation (N-term)	T1:Acetylation (N-term):1000.00	P0DME0|SETLP_HUMAN;Q01105|SET_HUMAN											P0DME0
G(+42.01)TIAGLNVLR	GTIAGLNVLR	30.39	1054.61	10	1.9	528.315	2	82.5806	201000	539000	27598	F120181122_PF_meso_Human_pool8.raw	2	2	P11142	Acetylation (N-term)	G1:Acetylation (N-term):1000.00	P11142|HSP7C_HUMAN											P11142
V(+42.01)SKPPVFTGK	VSKPPVFTGK	35.66	1100.62	10	0.4	551.32	2	26.496			5353	F120181122_PF_meso_Human_pool6.raw	1	1	P11182	Acetylation (N-term)	V1:Acetylation (N-term):1000.00	P11182|ODB2_HUMAN											P11182
K(+42.01)IPNFDVREI	KIPNFDVREI	23.49	1271.69	10	3.5	636.853	2	75.5192	47300	71200	24599	F120181122_PF_meso_Human_pool9.raw	1	1	P11388	Acetylation (N-term)	K1:Acetylation (N-term):1000.00	P11388|TOP2A_HUMAN	DNA topoisomerase 2-alpha (EC 5.99.1.3) (DNA topoisomerase II, alpha isozyme)	TOP2A TOP2	Protein in T_Antigen								P11388
S(+42.01)EFEEIEGRW	SEFEEIEGRW	37.9	1322.58	10	4.7	662.301	2	91.0472			29886	F120181122_PF_meso_Human_pool1.raw	1	1	P11532	Acetylation (N-term)	S1:Acetylation (N-term):1000.00	P11532|DMD_HUMAN											P11532
N(+42.01)EVSKIVQTY	NEVSKIVQTY	35.11	1221.62	10	0.8	611.821	2	73.246	49600	138000	23992	F120181122_PF_meso_Human_pool5.raw	1	1	P12814	Acetylation (N-term)	N1:Acetylation (N-term):1000.00	P12814|ACTN1_HUMAN											P12814
Q(+42.01)SFDKEWVAK	QSFDKEWVAK	51.12	1278.62	10	1.1	640.322	2	52.0077	300000	1020000	15862	F120181122_PF_meso_Human_pool2.raw	2	2	P13073	Acetylation (N-term)	Q1:Acetylation (N-term):1000.00	P13073|COX41_HUMAN											P13073
Q(+42.01)ETSFTKEAY	QETSFTKEAY	41.86	1244.56	10	2.3	623.287	2	53.6526	85000	277000	16127	F120181122_PF_meso_Human_pool8.raw	1	1	P13693	Acetylation (N-term)	Q1:Acetylation (N-term):1000.00	P13693|TCTP_HUMAN;Q56UQ5|TPT1L_HUMAN											P13693
S(+42.01)VVSGAVVAA	SVVSGAVVAA	19.51	900.492	10	2.9	901.501	1	85.8916	149000	731000	28658	F120181122_PF_meso_Human_pool9.raw	2	2	P13747	Acetylation (N-term)	S1:Acetylation (N-term):1000.00	P13747|HLAE_HUMAN											P13747
E(+42.01)EEQAVRPKY	EEEQAVRPKY	37.99	1289.63	10	-0.2	645.821	2	33.6066	9490	32300	8239	F120181122_PF_meso_Human_pool5.raw	1	1	P14635	Acetylation (N-term)	E1:Acetylation (N-term):1000.00	P14635|CCNB1_HUMAN	G2/mitotic-specific cyclin-B1	CCNB1 CCNB	Protein in T_Antigen								P14635
G(+42.01)EWTPTLQHY	GEWTPTLQHY	37.79	1272.58	10	1.6	637.298	2	79.3143	128000	274000	26288	F120181122_PF_meso_Human_pool6.raw	1	1	P14635	Acetylation (N-term)	G1:Acetylation (N-term):1000.00	P14635|CCNB1_HUMAN	G2/mitotic-specific cyclin-B1	CCNB1 CCNB	Protein in T_Antigen								P14635
G(+42.01)VNDAPALKK	GVNDAPALKK	28.37	1053.58	10	0.1	527.8	2	30.7815	9590	40500	7092	F120181122_PF_meso_Human_pool4.raw	1	1	P16615	Acetylation (N-term)	G1:Acetylation (N-term):1000.00	P16615|AT2A2_HUMAN;O14983|AT2A1_HUMAN											P16615
E(+42.01)EVTELLARY	EEVTELLARY	41.72	1263.63	10	1.2	632.827	2	102.68	24100	66700	35933	F120181122_PF_meso_Human_pool3.raw	1	1	P19388	Acetylation (N-term)	E1:Acetylation (N-term):1000.00	P19388|RPAB1_HUMAN											P19388
G(+42.01)TNDGPALKK	GTNDGPALKK	46.14	1041.55	10	0.6	521.782	2	22.9737	125000	523000	4271	F120181122_PF_meso_Human_pool3.raw	2	2	P20020	Acetylation (N-term)	G1:Acetylation (N-term):1000.00	P20020|AT2B1_HUMAN;P23634|AT2B4_HUMAN								Plasma membrane calcium-transporting ATPase 1	ATP2B1	HBPA	P20020
G(+42.01)TVIHFNNPK	GTVIHFNNPK	48.48	1167.6	10	0.2	584.811	2	46.0011	1310000	3750000	12070	F120181122_PF_meso_Human_pool1.raw	2	2	P20290	Acetylation (N-term)	G1:Acetylation (N-term):1000.00	P20290|BTF3_HUMAN;Q96K17|BT3L4_HUMAN											P20290
A(+42.01)TPTSPIRVK	ATPTSPIRVK	29.83	1110.64	10	2	556.328	2	38.5641	81600	198000	10169	F120181122_PF_meso_Human_pool7.raw	1	1	P21333	Acetylation (N-term)	A1:Acetylation (N-term):1000.00	P21333|FLNA_HUMAN											P21333
G(+42.01)TLSGWILSK	GTLSGWILSK	29.77	1102.6	10	-2.8	552.308	2	94.0357	16600	65500	32430	F120181122_PF_meso_Human_pool3.raw	1	1	P27824	Acetylation (N-term)	G1:Acetylation (N-term):1000.00	P27824|CALX_HUMAN											P27824
E(+42.01)ELLGDGHSY	EELLGDGHSY	44.35	1160.5	10	0.6	1161.51	1	75.4231	728000	2780000	25138	F120181122_PF_meso_Human_pool2.raw	3	3	P28070	Acetylation (N-term)	E1:Acetylation (N-term):1000.00	P28070|PSB4_HUMAN											P28070
H(+42.01)SFDSDLESL	HSFDSDLESL	33.68	1190.51	10	1.4	596.263	2	81.1621	67500	173000	27005	F120181122_PF_meso_Human_pool8.raw	1	1	P35658	Acetylation (N-term)	H1:Acetylation (N-term):1000.00	P35658|NU214_HUMAN	Nuclear pore complex protein Nup214 (214 kDa nucleoporin) (Nucleoporin Nup214) (Protein CAN)	NUP214 CAIN CAN KIAA0023	Protein in T_Antigen								P35658
G(+42.01)QFSGFPFEK	GQFSGFPFEK	45.16	1184.55	10	1	593.284	2	87.0287	581000	1040000	28353	F120181122_PF_meso_Human_pool1.raw	5	5	P35659	Acetylation (N-term)	G1:Acetylation (N-term):1000.00	P35659|DEK_HUMAN	Protein DEK	DEK	Protein in T_Antigen								P35659
N(+42.01)EDNGIIKAF	NEDNGIIKAF	43.74	1161.57	10	1.8	581.792	2	78.0108	299000	740000	25751	F120181122_PF_meso_Human_pool7.raw	2	2	P36578	Acetylation (N-term)	N1:Acetylation (N-term):1000.00	P36578|RL4_HUMAN											P36578
G(+42.01)EIDQQYSRF	GEIDQQYSRF	42.91	1283.58	10	0.6	642.798	2	66.7773	184000	454000	21604	F120181122_PF_meso_Human_pool3.raw	1	1	P40763	Acetylation (N-term)	G1:Acetylation (N-term):1000.00	P40763|STAT3_HUMAN											P40763
S(+42.01)EGHIKLTDY	SEGHIKLTDY	30.81	1203.58	10	1.1	602.798	2	48.3937	53400	110000	14389	F120181122_PF_meso_Human_pool2.raw	1	1	P41743	Acetylation (N-term)	S1:Acetylation (N-term):1000.00	P41743|KPCI_HUMAN											P41743
G(+42.01)TKGPSNVFK	GTKGPSNVFK	42.55	1075.57	10	1.4	538.791	2	31.63	815000	1280000	7424	F120181122_PF_meso_Human_pool7.raw	1	1	P42285	Acetylation (N-term)	G1:Acetylation (N-term):1000.00	P42285|MTREX_HUMAN											P42285
G(+42.01)TNGPVDLKK	GTNGPVDLKK	33.87	1069.58	10	0	535.797	2	29.9939	17500	76600	6788	F120181122_PF_meso_Human_pool4.raw	1	1	P42574	Acetylation (N-term)	G1:Acetylation (N-term):1000.00	P42574|CASP3_HUMAN											P42574
S(+42.01)ELTAEKLGF	SELTAEKLGF	30.81	1135.58	10	1.9	568.796	2	85.3073	180000	416000	28437	F120181122_PF_meso_Human_pool9.raw	2	2	P48643	Acetylation (N-term)	S1:Acetylation (N-term):1000.00	P48643|TCPE_HUMAN											P48643
V(+42.01)VYGGGAAEI	VVYGGGAAEI	30.61	976.486	10	1.1	977.497	1	101.497	145000	339000	34032	F120181122_PF_meso_Human_pool1.raw	2	2	P48643	Acetylation (N-term)	V1:Acetylation (N-term):1000.00	P48643|TCPE_HUMAN											P48643
D(+42.01)EHEGPALYY	DEHEGPALYY	41.17	1234.51	10	1.4	1235.53	1	68.8244	630000	1360000	22137	F120181122_PF_meso_Human_pool4.raw	2	2	P49721	Acetylation (N-term)	D1:Acetylation (N-term):1000.00	P49721|PSB2_HUMAN											P49721
E(+42.01)ELRSPKLFY	EELRSPKLFY	38.01	1322.69	10	2.4	662.352	2	69.8672	658000	562000	22537	F120181122_PF_meso_Human_pool8.raw	1	1	P50454	Acetylation (N-term)	E1:Acetylation (N-term):1000.00	P50454|SERPH_HUMAN											P50454
N(+42.01)IFGEELERL	NIFGEELERL	32.03	1260.63	10	3.7	631.329	2	106.079	29600	55500	37264	F120181122_PF_meso_Human_pool3.raw	1	1	P50616	Acetylation (N-term)	N1:Acetylation (N-term):1000.00	P50616|TOB1_HUMAN											P50616
G(+42.01)TFDVSILTI	GTFDVSILTI	29.22	1106.59	10	2	1107.6	1	113.392	64100	358000	39846	F120181122_PF_meso_Human_pool8.raw	1	1	P54652	Acetylation (N-term)	G1:Acetylation (N-term):1000.00	P54652|HSP72_HUMAN;P34931|HS71L_HUMAN;P0DMV9|HS71B_HUMAN;P0DMV8|HS71A_HUMAN;P11142|HSP7C_HUMAN								Heat shock-related 70 kDa protein 2	HSPA2	HBPA	P54652
T(+42.01)VFTDHMLTV	TVFTDHMLTV	27.36	1204.58	10	0.2	603.299	2	98.1462	52700	239000	34079	F120181122_PF_meso_Human_pool3.raw	2	2	P54687	Acetylation (N-term)	T1:Acetylation (N-term):1000.00	P54687|BCAT1_HUMAN											P54687
S(+42.01)TFQQMWISK	STFQQMWISK	44.96	1296.62	10	0.5	649.318	2	86.7784	372000	1390000	28196	F120181122_PF_meso_Human_pool1.raw	3	3	P60709	Acetylation (N-term)	S1:Acetylation (N-term):1000.00	P60709|ACTB_HUMAN;P63267|ACTH_HUMAN;P62736|ACTA_HUMAN;Q562R1|ACTBL_HUMAN;P63261|ACTG_HUMAN;P68032|ACTC_HUMAN											P60709
N(+42.01)VFDEAILAA	NVFDEAILAA	25.19	1103.55	10	1.8	1104.56	1	112.353	45300	215000	39461	F120181122_PF_meso_Human_pool7.raw	1	1	P60953	Acetylation (N-term)	N1:Acetylation (N-term):1000.00	P60953|CDC42_HUMAN											P60953
A(+42.01)EGEINNVQW	AEGEINNVQW	36.68	1200.54	10	0.9	601.28	2	99.8595	53400	125000	34526	F120181122_PF_meso_Human_pool5.raw	1	1	P61962	Acetylation (N-term)	A1:Acetylation (N-term):1000.00	P61962|DCAF7_HUMAN											P61962
A(+42.01)TGSWDSFLK	ATGSWDSFLK	29.38	1152.55	10	2.5	577.283	2	91.1496	41100	109000	31396	F120181122_PF_meso_Human_pool2.raw	1	1	P62873	Acetylation (N-term)	A1:Acetylation (N-term):1000.00	P62873|GBB1_HUMAN											P62873
G(+42.01)EIVTTIPTI	GEIVTTIPTI	32.25	1084.6	10	0.6	1085.61	1	111.479	1530000	9580000	38019	F120181122_PF_meso_Human_pool1.raw	2	2	P84077	Acetylation (N-term)	G1:Acetylation (N-term):1000.00	P84077|ARF1_HUMAN;P84085|ARF5_HUMAN;P61204|ARF3_HUMAN;P18085|ARF4_HUMAN											P84077
A(+42.01)TAGIIGVNR	ATAGIIGVNR	42.03	1012.57	10	2.5	1013.58	1	61.7531	1740000	6550000	19133	F120181122_PF_meso_Human_pool9.raw	3	3	Q00610	Acetylation (N-term)	A1:Acetylation (N-term):1000.00	Q00610|CLH1_HUMAN											Q00610
T(+42.01)TFEHDIQAL	TTFEHDIQAL	40.19	1215.58	10	2.7	1216.59	1	85.9213	1480000	4770000	28918	F120181122_PF_meso_Human_pool8.raw	3	3	Q01082	Acetylation (N-term)	T1:Acetylation (N-term):1000.00	Q01082|SPTB2_HUMAN											Q01082
E(+42.01)EALILDNKY	EEALILDNKY	41.87	1248.62	10	1	625.321	2	81.8911	953000	3120000	27416	F120181122_PF_meso_Human_pool6.raw	4	4	Q13813	Acetylation (N-term)	E1:Acetylation (N-term):1000.00	Q13813|SPTN1_HUMAN											Q13813
E(+42.01)EIPLIKSAY	EEIPLIKSAY	25.31	1203.64	10	2.8	602.828	2	86.099			28990	F120181122_PF_meso_Human_pool8.raw	1	1	Q14152	Acetylation (N-term)	E1:Acetylation (N-term):1000.00	Q14152|EIF3A_HUMAN											Q14152
S(+42.01)IPQKPQTNK	SIPQKPQTNK	34.37	1181.64	10	1.2	591.83	2	25.1072			5158	F120181122_PF_meso_Human_pool2.raw	1	1	Q14157	Acetylation (N-term)	S1:Acetylation (N-term):1000.00	Q14157|UBP2L_HUMAN											Q14157
R(+42.01)EAEFTKSIA	REAEFTKSIA	20.11	1192.61	10	2.6	597.313	2	42.9844	67700	127000	11664	F120181122_PF_meso_Human_pool9.raw	1	1	Q15005	Acetylation (N-term)	R1:Acetylation (N-term):1000.00	Q15005|SPCS2_HUMAN											Q15005
G(+42.01)TYVKPLSNK	GTYVKPLSNK	41.62	1147.62	10	0.6	574.821	2	36.1064	58900	216000	9192	F120181122_PF_meso_Human_pool5.raw	1	1	Q15067	Acetylation (N-term)	G1:Acetylation (N-term):1000.00	Q15067|ACOX1_HUMAN											Q15067
R(+42.01)IFPNQTEEL	RIFPNQTEEL	30.29	1287.65	10	1.2	644.832	2	75.9675	201000	922000	24943	F120181122_PF_meso_Human_pool6.raw	2	2	Q16626	Acetylation (N-term)	R1:Acetylation (N-term):1000.00	Q16626|MEA1_HUMAN											Q16626
E(+42.01)EVQVDPRKY	EEVQVDPRKY	34	1303.64	10	2.4	652.829	2	48.5885	604000	1580000	14074	F120181122_PF_meso_Human_pool7.raw	2	2	Q16659	Acetylation (N-term)	E1:Acetylation (N-term):1000.00	Q16659|MK06_HUMAN											Q16659
E(+42.01)EAQPIVTKY	EEAQPIVTKY	45	1218.61	10	2.9	610.316	2	57.8253			17577	F120181122_PF_meso_Human_pool9.raw	1	1	Q1KMD3	Acetylation (N-term)	E1:Acetylation (N-term):1000.00	Q1KMD3|HNRL2_HUMAN											Q1KMD3
S(+42.01)TVSADPVVK	STVSADPVVK	36.65	1043.55	10	1.6	1044.56	1	44.3605	103000	466000	12506	F120181122_PF_meso_Human_pool5.raw	1	1	Q2M389	Acetylation (N-term)	S1:Acetylation (N-term):1000.00	Q2M389|WASC4_HUMAN											Q2M389
D(+42.01)EARDLIQRY	DEARDLIQRY	36.09	1319.65	10	1.2	660.833	2	60.7948	178000	701000	18940	F120181122_PF_meso_Human_pool4.raw	2	2	Q6P2Q9	Acetylation (N-term)	D1:Acetylation (N-term):1000.00	Q6P2Q9|PRP8_HUMAN											Q6P2Q9
S(+42.01)EFIDSQRVW	SEFIDSQRVW	42.83	1307.61	10	2.8	654.816	2	89.8995	287000	1140000	30264	F120181122_PF_meso_Human_pool9.raw	2	2	Q6P2Q9	Acetylation (N-term)	S1:Acetylation (N-term):1000.00	Q6P2Q9|PRP8_HUMAN											Q6P2Q9
G(+42.01)TATRILQEK	GTATRILQEK	25.84	1157.64	10	2.5	579.829	2	39.3795	26400	101000	10480	F120181122_PF_meso_Human_pool7.raw	1	1	Q6PD62	Acetylation (N-term)	G1:Acetylation (N-term):1000.00	Q6PD62|CTR9_HUMAN											Q6PD62
G(+42.01)EEENQKRYY	GEEENQKRYY	36.29	1356.59	10	1.5	679.307	2	29.1756	110000	270000	6426	F120181122_PF_meso_Human_pool4.raw	2	2	Q6PL18	Acetylation (N-term)	G1:Acetylation (N-term):1000.00	Q6PL18|ATAD2_HUMAN								ATPase family AAA domain-containing protein 2 (EC 3.6.1.3) (AAA nuclear coregulator cancer-associated protein) (ANCCA)	ATAD2 L16 PRO2000	CTA	Q6PL18
G(+42.01)SYDPQQIFK	GSYDPQQIFK	40.54	1223.58	10	0.9	612.801	2	75.264	339000	1120000	24707	F120181122_PF_meso_Human_pool5.raw	2	2	Q6Q0C0	Acetylation (N-term)	G1:Acetylation (N-term):1000.00	Q6Q0C0|TRAF7_HUMAN											Q6Q0C0
D(+42.01)EFSHQVQEW	DEFSHQVQEW	45.19	1345.56	10	1.6	673.788	2	77.5156			25604	F120181122_PF_meso_Human_pool6.raw	2	2	Q7KZ85	Acetylation (N-term)	D1:Acetylation (N-term):1000.00	Q7KZ85|SPT6H_HUMAN											Q7KZ85
A(+42.01)EYDNFFQHL	AEYDNFFQHL	30.63	1324.57	10	2.6	663.295	2	102.938	108000	197000	35529	F120181122_PF_meso_Human_pool9.raw	1	1	Q7Z460	Acetylation (N-term)	A1:Acetylation (N-term):1000.00	Q7Z460|CLAP1_HUMAN											Q7Z460
S(+42.01)ESTNQRVLW	SESTNQRVLW	31.71	1260.61	10	3	631.315	2	67.7773	28500	93200	21733	F120181122_PF_meso_Human_pool6.raw	1	1	Q7Z7H5	Acetylation (N-term)	S1:Acetylation (N-term):1000.00	Q7Z7H5|TMED4_HUMAN;Q9BVK6|TMED9_HUMAN											Q7Z7H5
A(+42.01)SIQPSKVGK	ASIQPSKVGK	24.77	1055.6	10	0.9	528.808	2	28.5197	28800	92000	6455	F120181122_PF_meso_Human_pool3.raw	1	1	Q86UK7	Acetylation (N-term)	A1:Acetylation (N-term):1000.00	Q86UK7|ZN598_HUMAN											Q86UK7
G(+42.01)TQPGPLLKK	GTQPGPLLKK	39.38	1079.63	10	1.3	540.826	2	33.4353	1010000	4840000	8063	F120181122_PF_meso_Human_pool6.raw	2	2	Q86UX2	Acetylation (N-term)	G1:Acetylation (N-term):1000.00	Q86UX2|ITIH5_HUMAN											Q86UX2
S(+42.01)EMDSERLQY	SEMDSERLQY	38.39	1298.54	10	0.3	650.281	2	61.1837	13400	56900	18040	F120181122_PF_meso_Human_pool1.raw	1	1	Q86W92	Acetylation (N-term)	S1:Acetylation (N-term):1000.00	Q86W92|LIPB1_HUMAN											Q86W92
S(+42.01)EYAAQDQKF	SEYAAQDQKF	36.36	1227.54	10	2.9	614.779	2	52.2097	62000	216000	15594	F120181122_PF_meso_Human_pool7.raw	1	1	Q86Y37	Acetylation (N-term)	S1:Acetylation (N-term):1000.00	Q86Y37|CACL1_HUMAN											Q86Y37
G(+42.01)TFDPDNLEK	GTFDPDNLEK	33.26	1176.53	10	1	589.274	2	66.6635	130000	623000	20164	F120181122_PF_meso_Human_pool1.raw	2	2	Q8IXM3	Acetylation (N-term)	G1:Acetylation (N-term):1000.00	Q8IXM3|RM41_HUMAN											Q8IXM3
G(+42.01)EFEKGGKSV	GEFEKGGKSV	40.65	1078.53	10	0.3	540.274	2	30.2398	140000	434000	6832	F120181122_PF_meso_Human_pool4.raw	1	1	Q8N1I0	Acetylation (N-term)	G1:Acetylation (N-term):1000.00	Q8N1I0|DOCK4_HUMAN											Q8N1I0
S(+42.01)EASLGPLAY	SEASLGPLAY	22.86	1048.51	10	2.6	1049.52	1	107.077	114000	229000	37366	F120181122_PF_meso_Human_pool7.raw	1	1	Q8TAQ2	Acetylation (N-term)	S1:Acetylation (N-term):1000.00	Q8TAQ2|SMRC2_HUMAN											Q8TAQ2
V(+42.01)VNKVPLTGK	VVNKVPLTGK	40	1095.67	10	0.9	548.841	2	44.4074	45400	133000	12479	F120181122_PF_meso_Human_pool6.raw	1	1	Q8WUH6	Acetylation (N-term)	V1:Acetylation (N-term):1000.00	Q8WUH6|TM263_HUMAN											Q8WUH6
T(+42.01)ENGVIYQTF	TENGVIYQTF	30.35	1212.57	10	1.6	607.291	2	105.644	42600	94800	36787	F120181122_PF_meso_Human_pool7.raw	1	1	Q8WWA0	Acetylation (N-term)	T1:Acetylation (N-term):1000.00	Q8WWA0|ITLN1_HUMAN											Q8WWA0
G(+42.01)EHALGTPEV	GEHALGTPEV	31.7	1050.5	10	3	526.258	2	54.2236	40700	121000	16151	F120181122_PF_meso_Human_pool9.raw	1	1	Q8WY36	Acetylation (N-term)	G1:Acetylation (N-term):1000.00	Q8WY36|BBX_HUMAN											Q8WY36
S(+42.01)ETPSSFLRW	SETPSSFLRW	29.6	1250.59	10	1.7	626.305	2	93.6251	108000	414000	32067	F120181122_PF_meso_Human_pool7.raw	2	2	Q92839	Acetylation (N-term)	S1:Acetylation (N-term):1000.00	Q92839|HYAS1_HUMAN											Q92839
E(+42.01)EPQHVLLRY	EEPQHVLLRY	34.72	1324.68	10	1.1	663.348	2	58.0028	15200	37400	17904	F120181122_PF_meso_Human_pool5.raw	1	1	Q92900	Acetylation (N-term)	E1:Acetylation (N-term):1000.00	Q92900|RENT1_HUMAN											Q92900
S(+42.01)VYDHQGIFK	SVYDHQGIFK	41.44	1234.6	10	0.9	618.309	2	52.4172	88000	160000	15976	F120181122_PF_meso_Human_pool3.raw	1	1	Q96E22	Acetylation (N-term)	S1:Acetylation (N-term):1000.00	Q96E22|NGBR_HUMAN											Q96E22
N(+42.01)EDEPIRVSY	NEDEPIRVSY	39.26	1262.58	10	1.1	632.298	2	65.0082	20200	64600	21012	F120181122_PF_meso_Human_pool2.raw	1	1	Q96G74	Acetylation (N-term)	N1:Acetylation (N-term):1000.00	Q96G74|OTUD5_HUMAN											Q96G74
G(+42.01)TYGLDSVKK	GTYGLDSVKK	34.34	1108.58	10	1.5	555.296	2	38.3834	270000	660000	10060	F120181122_PF_meso_Human_pool7.raw	1	1	Q96IK5	Acetylation (N-term)	G1:Acetylation (N-term):1000.00	Q96IK5|GMCL1_HUMAN											Q96IK5
G(+42.01)ESSFTYRAY	GESSFTYRAY	39.91	1221.53	10	0.5	611.774	2	64.0128	57500	133000	20594	F120181122_PF_meso_Human_pool2.raw	1	1	Q99590	Acetylation (N-term)	G1:Acetylation (N-term):1000.00	Q99590|SCAFB_HUMAN											Q99590
E(+42.01)ETQIGGERY	EETQIGGERY	27.33	1222.55	10	1.2	612.283	2	49.0997	15300	71000	14318	F120181122_PF_meso_Human_pool6.raw	1	1	Q99832	Acetylation (N-term)	E1:Acetylation (N-term):1000.00	Q99832|TCPH_HUMAN											Q99832
G(+42.01)ETELKELHW	GETELKELHW	33.76	1282.62	10	1.8	642.318	2	71.5235	140000	300000	23037	F120181122_PF_meso_Human_pool9.raw	2	2	Q9BQ67	Acetylation (N-term)	G1:Acetylation (N-term):1000.00	Q9BQ67|GRWD1_HUMAN											Q9BQ67
G(+42.01)TKEDVDVLK	GTKEDVDVLK	34.49	1144.6	10	2.6	573.308	2	38.1312	36600	135000	9956	F120181122_PF_meso_Human_pool8.raw	1	1	Q9BY42	Acetylation (N-term)	G1:Acetylation (N-term):1000.00	Q9BY42|RTF2_HUMAN											Q9BY42
G(+42.01)EFPDLHRTI	GEFPDLHRTI	35.61	1225.61	10	1.1	613.814	2	63.9302	64900	130000	20213	F120181122_PF_meso_Human_pool6.raw	1	1	Q9H4I3	Acetylation (N-term)	G1:Acetylation (N-term):1000.00	Q9H4I3|TRABD_HUMAN											Q9H4I3
Y(+42.01)ATTVIPRVY	YATTVIPRVY	19.94	1223.65	10	1.6	612.836	2	86.3	33700	69300	29065	F120181122_PF_meso_Human_pool7.raw	1	1	Q9HC07	Acetylation (N-term)	Y1:Acetylation (N-term):1000.00	Q9HC07|TM165_HUMAN											Q9HC07
N(+42.01)EAEFHKPDY	NEAEFHKPDY	36.19	1290.55	10	2.2	646.284	2	40.4968	87200	184000	10888	F120181122_PF_meso_Human_pool8.raw	1	1	Q9HCD6	Acetylation (N-term)	N1:Acetylation (N-term):1000.00	Q9HCD6|TANC2_HUMAN;Q9C0D5|TANC1_HUMAN											Q9HCD6
A(+42.01)TPKFGPYQK	ATPKFGPYQK	31.46	1177.61	10	2.1	589.815	2	40.8712	37200	76000	11067	F120181122_PF_meso_Human_pool8.raw	1	1	Q9NRM7	Acetylation (N-term)	A1:Acetylation (N-term):1000.00	Q9NRM7|LATS2_HUMAN											Q9NRM7
E(+42.01)EVDSSVKKI	EEVDSSVKKI	37.82	1174.61	10	0.8	588.313	2	38.9021	76900	225000	10275	F120181122_PF_meso_Human_pool6.raw	1	1	Q9NUQ6	Acetylation (N-term)	E1:Acetylation (N-term):1000.00	Q9NUQ6|SPS2L_HUMAN											Q9NUQ6
E(+42.01)EALHASHGF	EEALHASHGF	50.74	1138.5	10	2.4	570.261	2	46.3906	200000	539000	12988	F120181122_PF_meso_Human_pool9.raw	1	1	Q9P0J0	Acetylation (N-term)	E1:Acetylation (N-term):1000.00	Q9P0J0|NDUAD_HUMAN											Q9P0J0
Q(+42.01)VFPGLLERV	QVFPGLLERV	20.96	1198.67	10	3	600.345	2	100.982			34901	F120181122_PF_meso_Human_pool8.raw	1	1	Q9UBB4	Acetylation (N-term)	Q1:Acetylation (N-term):1000.00	Q9UBB4|ATX10_HUMAN											Q9UBB4
E(+42.01)EFQKELSQW	EEFQKELSQW	39.43	1364.62	10	2.6	683.322	2	94.2167	114000	235000	31999	F120181122_PF_meso_Human_pool9.raw	1	1	Q9UBB9	Acetylation (N-term)	E1:Acetylation (N-term):1000.00	Q9UBB9|TFP11_HUMAN											Q9UBB9
I(+42.01)EDGKGTILI	IEDGKGTILI	22.09	1099.61	10	1.8	1100.62	1	87.6213	189000	454000	29642	F120181122_PF_meso_Human_pool7.raw	1	1	Q9UBT2	Acetylation (N-term)	I1:Acetylation (N-term):1000.00	Q9UBT2|SAE2_HUMAN											Q9UBT2
S(+42.01)ILEDYANYK	SILEDYANYK	36.16	1256.59	10	1.1	629.306	2	83.9346	76000	189000	28101	F120181122_PF_meso_Human_pool6.raw	1	1	Q9UBU8	Acetylation (N-term)	S1:Acetylation (N-term):1000.00	Q9UBU8|MO4L1_HUMAN											Q9UBU8
S(+42.01)VMLGGRNIK	SVMLGGRNIK	28.9	1115.61	10	2.7	558.815	2	43.8848	94500	378000	12001	F120181122_PF_meso_Human_pool9.raw	2	2	Q9UHX1	Acetylation (N-term)	S1:Acetylation (N-term):1000.00	Q9UHX1|PUF60_HUMAN											Q9UHX1
S(+42.01)TPLAGLAPK	STPLAGLAPK	38.62	995.565	10	0.6	996.576	1	69.4603	838000	2730000	22747	F120181122_PF_meso_Human_pool3.raw	3	3	Q9UIF9	Acetylation (N-term)	S1:Acetylation (N-term):1000.00	Q9UIF9|BAZ2A_HUMAN											Q9UIF9
G(+42.01)AYDQQIWEK	GAYDQQIWEK	41.51	1278.59	10	1	640.304	2	67.1103	116000	248000	21718	F120181122_PF_meso_Human_pool3.raw	1	1	Q9UMS5	Acetylation (N-term)	G1:Acetylation (N-term):1000.00	Q9UMS5|PHTF1_HUMAN;Q8N3S3|PHTF2_HUMAN											Q9UMS5
S(+42.01)VFESLIAKK	SVFESLIAKK	24.34	1162.66	10	2.1	582.338	2	78.4645	131000	84700	25909	F120181122_PF_meso_Human_pool9.raw	1	1	Q9Y2I7	Acetylation (N-term)	S1:Acetylation (N-term):1000.00	Q9Y2I7|FYV1_HUMAN											Q9Y2I7
S(+42.01)VFEDPVISK	SVFEDPVISK	33.93	1161.59	10	1.2	1162.6	1	79.0632	61500	157000	26253	F120181122_PF_meso_Human_pool5.raw	1	1	Q9Y2R9	Acetylation (N-term)	S1:Acetylation (N-term):1000.00	Q9Y2R9|RT07_HUMAN											Q9Y2R9
T(+42.01)VAEISQFLK	TVAEISQFLK	32.71	1176.64	10	0.9	589.329	2	101.984	122000	236000	35600	F120181122_PF_meso_Human_pool3.raw	1	1	Q9Y689	Acetylation (N-term)	T1:Acetylation (N-term):1000.00	Q9Y689|ARL5A_HUMAN											Q9Y689
E(+42.01)EVRQGLKAY	EEVRQGLKAY	39.07	1233.64	10	2.7	617.827	2	43.0914	348000	1500000	12019	F120181122_PF_meso_Human_pool7.raw	2	2	O76003	Acetylation (N-term)	E1:Acetylation (N-term):1000.00	O76003|GLRX3_HUMAN											O76003
G(+42.01)VYGDVQRVK	GVYGDVQRVK	44.07	1161.61	10	2.2	581.816	2	38.805	547000	806000	10250	F120181122_PF_meso_Human_pool7.raw	1	1	P26599	Acetylation (N-term)	G1:Acetylation (N-term):1000.00	P26599|PTBP1_HUMAN											P26599
S(+42.01)VMRPEQIMK	SVMRPEQIMK	37.01	1259.64	10	0.5	630.827	2	50.6364	325000	936000	15328	F120181122_PF_meso_Human_pool2.raw	4	4	P27449	Acetylation (N-term)	S1:Acetylation (N-term):1000.00	P27449|VATL_HUMAN											P27449
A(+42.01)VQKAIPMYK	AVQKAIPMYK	37.21	1189.65	10	2	595.835	2	48.5703	46100	107000	13917	F120181122_PF_meso_Human_pool9.raw	1	1	P36543	Acetylation (N-term)	A1:Acetylation (N-term):1000.00	P36543|VATE1_HUMAN											P36543
G(+42.01)SSNSYAIKK	GSSNSYAIKK	48.67	1095.56	10	0.9	548.787	2	24.4839	51800	244000	4877	F120181122_PF_meso_Human_pool3.raw	1	1	P46782	Acetylation (N-term)	G1:Acetylation (N-term):1000.00	P46782|RS5_HUMAN											P46782
G(+42.01)SYNKVFLAK	GSYNKVFLAK	49.51	1167.63	10	0.8	584.823	2	48.9704	1250000	6060000	14686	F120181122_PF_meso_Human_pool2.raw	3	3	P48556	Acetylation (N-term)	G1:Acetylation (N-term):1000.00	P48556|PSMD8_HUMAN											P48556
G(+42.01)THTFDPVTK	GTHTFDPVTK	40.91	1143.56	10	2	572.786	2	37.4533	94900	253000	9694	F120181122_PF_meso_Human_pool7.raw	1	1	P53677	Acetylation (N-term)	G1:Acetylation (N-term):1000.00	P53677|AP3M2_HUMAN											P53677
E(+42.01)EVHDLERKY	EEVHDLERKY	48.55	1358.65	10	2.6	680.332	2	40.2727	2240000	7110000	10870	F120181122_PF_meso_Human_pool7.raw	7	7	P55209	Acetylation (N-term)	E1:Acetylation (N-term):1000.00	P55209|NP1L1_HUMAN;Q99733|NP1L4_HUMAN											P55209
A(+42.01)EGSVAREEW	AEGSVAREEW	43.83	1174.53	10	1.3	588.272	2	59.435	45000	138000	17323	F120181122_PF_meso_Human_pool1.raw	1	1	P61599	Acetylation (N-term)	A1:Acetylation (N-term):1000.00	P61599|NAA20_HUMAN											P61599
A(+42.01)EVDKVTGRF	AEVDKVTGRF	36.64	1162.6	10	0.5	582.308	2	52.9162	229000	221000	14767	F120181122_PF_meso_Human_pool1.raw	1	1	P63220	Acetylation (N-term)	A1:Acetylation (N-term):1000.00	P63220|RS21_HUMAN											P63220
S(+42.01)TFDTQITKK	STFDTQITKK	45.21	1209.62	10	2.7	605.821	2	38.0821	374000	982000	9940	F120181122_PF_meso_Human_pool7.raw	2	2	P78527	Acetylation (N-term)	S1:Acetylation (N-term):1000.00	P78527|PRKDC_HUMAN											P78527
G(+42.01)EYDVTMPKV	GEYDVTMPKV	34.07	1179.55	10	1.1	590.783	2	74.3844	58800	114000	24352	F120181122_PF_meso_Human_pool6.raw	1	1	Q09666	Acetylation (N-term)	G1:Acetylation (N-term):1000.00	Q09666|AHNK_HUMAN											Q09666
A(+42.01)ELDRQIKSF	AELDRQIKSF	42.45	1247.65	10	0.3	624.835	2	60.4653	918000	4880000	19089	F120181122_PF_meso_Human_pool3.raw	4	4	Q13813	Acetylation (N-term)	A1:Acetylation (N-term):1000.00	Q13813|SPTN1_HUMAN											Q13813
E(+42.01)ENDKLRQEF	EENDKLRQEF	43.12	1348.63	10	1.8	675.323	2	45.5947	97300	319000	11847	F120181122_PF_meso_Human_pool1.raw	2	2	Q13813	Acetylation (N-term)	E1:Acetylation (N-term):1000.00	Q13813|SPTN1_HUMAN											Q13813
S(+42.01)EGHFASETI	SEGHFASETI	32.56	1118.49	10	1.5	560.253	2	56.4142	407000	1070000	16139	F120181122_PF_meso_Human_pool1.raw	2	2	Q13813	Acetylation (N-term)	S1:Acetylation (N-term):1000.00	Q13813|SPTN1_HUMAN											Q13813
N(+42.01)EVVAGIKEY	NEVVAGIKEY	44.12	1162.59	10	1.1	582.303	2	68.625	476000	987000	22423	F120181122_PF_meso_Human_pool2.raw	2	2	Q15014	Acetylation (N-term)	N1:Acetylation (N-term):1000.00	Q15014|MO4L2_HUMAN;Q9UBU8|MO4L1_HUMAN											Q15014
S(+42.01)VSNMVHTAK	SVSNMVHTAK	34.09	1114.54	10	1.9	558.282	2	34.4327	24900	89100	8570	F120181122_PF_meso_Human_pool5.raw	1	1	Q15042	Acetylation (N-term)	S1:Acetylation (N-term):1000.00	Q15042|RB3GP_HUMAN											Q15042
G(+42.01)TDGSHYWSK	GTDGSHYWSK	43.48	1178.5	10	1.9	590.259	2	34.6881	28700	86200	8579	F120181122_PF_meso_Human_pool6.raw	1	1	Q16555	Acetylation (N-term)	G1:Acetylation (N-term):1000.00	Q16555|DPYL2_HUMAN;O14531|DPYL4_HUMAN								Dihydropyrimidinase-related protein 2	DPYSL2	HBPA	Q16555
N(+42.01)EIEDTFRQF	NEIEDTFRQF	42.61	1339.6	10	1.2	670.812	2	92.1436	369000	2280000	31823	F120181122_PF_meso_Human_pool2.raw	3	3	Q16864	Acetylation (N-term)	N1:Acetylation (N-term):1000.00	Q16864|VATF_HUMAN											Q16864
G(+42.01)QFIGPHRIK	GQFIGPHRIK	36.16	1193.67	10	2.4	398.897	3	45.4245	104000	139000	12634	F120181122_PF_meso_Human_pool9.raw	3	3	Q16881	Acetylation (N-term)	G1:Acetylation (N-term):1000.00	Q16881|TRXR1_HUMAN											Q16881
N(+42.01)ENNGVLKKF	NENNGVLKKF	42.83	1203.62	10	1.6	602.822	2	41.8994	51700	164000	11747	F120181122_PF_meso_Human_pool3.raw	1	1	Q5TAQ9	Acetylation (N-term)	N1:Acetylation (N-term):1000.00	Q5TAQ9|DCAF8_HUMAN											Q5TAQ9
E(+42.01)ENQELVTRW	EENQELVTRW	30.93	1344.63	10	2.5	673.326	2	73.6268	11900	53800	24080	F120181122_PF_meso_Human_pool6.raw	1	1	Q676U5	Acetylation (N-term)	E1:Acetylation (N-term):1000.00	Q676U5|A16L1_HUMAN											Q676U5
G(+42.01)ESEAAKQLI	GESEAAKQLI	33.54	1086.56	10	1.4	544.287	2	59.9781	255000	703000	17573	F120181122_PF_meso_Human_pool1.raw	3	3	Q6DKJ4	Acetylation (N-term)	G1:Acetylation (N-term):1000.00	Q6DKJ4|NXN_HUMAN											Q6DKJ4
S(+42.01)AFGGSLPAK	SAFGGSLPAK	27.69	975.503	10	3.1	976.513	1	57.2895	40400	89200	17388	F120181122_PF_meso_Human_pool9.raw	1	1	Q7Z4H7	Acetylation (N-term)	S1:Acetylation (N-term):1000.00	Q7Z4H7|HAUS6_HUMAN											Q7Z4H7
D(+42.01)EIENVAKQF	DEIENVAKQF	39.53	1233.59	10	3	617.803	2	86.0484	139000	410000	28940	F120181122_PF_meso_Human_pool8.raw	1	1	Q8NFW8	Acetylation (N-term)	D1:Acetylation (N-term):1000.00	Q8NFW8|NEUA_HUMAN											Q8NFW8
A(+42.01)EYTDVLQKI	AEYTDVLQKI	41.44	1220.63	10	2.7	611.323	2	91.2588	124000	275000	30790	F120181122_PF_meso_Human_pool9.raw	1	1	Q8TE68	Acetylation (N-term)	A1:Acetylation (N-term):1000.00	Q8TE68|ES8L1_HUMAN											Q8TE68
G(+42.01)EDPDKRISI	GEDPDKRISI	40.78	1170.59	10	0.6	586.303	2	45.1646	2500000	8760000	11737	F120181122_PF_meso_Human_pool1.raw	2	2	Q92769	Acetylation (N-term)	G1:Acetylation (N-term):1000.00	Q92769|HDAC2_HUMAN											Q92769
G(+42.01)VSKPIGVSK	GVSKPIGVSK	37.23	1012.59	10	0.8	507.305	2	29.0551	54100	224000	6386	F120181122_PF_meso_Human_pool4.raw	1	1	Q96KM6	Acetylation (N-term)	G1:Acetylation (N-term):1000.00	Q96KM6|Z512B_HUMAN											Q96KM6
S(+42.01)VIDTASKYK	SVIDTASKYK	25.28	1152.6	10	2	577.31	2	44.0902	24300	186000	12370	F120181122_PF_meso_Human_pool7.raw	2	2	Q96PE2	Acetylation (N-term)	S1:Acetylation (N-term):1000.00	Q96PE2|ARHGH_HUMAN											Q96PE2
S(+42.01)VQTQPAIKK	SVQTQPAIKK	21.96	1140.65	10	0.3	571.334	2	26.4223	15600	56300	5634	F120181122_PF_meso_Human_pool3.raw	1	1	Q99728	Acetylation (N-term)	S1:Acetylation (N-term):1000.00	Q99728|BARD1_HUMAN											Q99728
E(+42.01)EADKLVRQY	EEADKLVRQY	37.3	1291.64	10	2.6	646.829	2	50.8872	69900	155000	14811	F120181122_PF_meso_Human_pool9.raw	1	1	Q9BUJ2	Acetylation (N-term)	E1:Acetylation (N-term):1000.00	Q9BUJ2|HNRL1_HUMAN											Q9BUJ2
S(+42.01)LQEVTIHEK	SLQEVTIHEK	34.52	1224.63	10	2.5	613.326	2	45.0933	18700	66700	12748	F120181122_PF_meso_Human_pool8.raw	1	1	Q9H1A4	Acetylation (N-term)	S1:Acetylation (N-term):1000.00	Q9H1A4|APC1_HUMAN											Q9H1A4
G(+42.01)TSPSSKYVK	GTSPSSKYVK	31.31	1094.56	10	0.5	548.289	2	24.6651	27800	157000	4932	F120181122_PF_meso_Human_pool3.raw	1	1	Q9H3F6	Acetylation (N-term)	G1:Acetylation (N-term):1000.00	Q9H3F6|BACD3_HUMAN											Q9H3F6
G(+42.01)TYYVDHTNK	GTYYVDHTNK	31.82	1238.56	10	0.9	620.288	2	32.1154	25700	78500	7580	F120181122_PF_meso_Human_pool4.raw	1	1	Q9H4B6	Acetylation (N-term)	G1:Acetylation (N-term):1000.00	Q9H4B6|SAV1_HUMAN											Q9H4B6
E(+42.01)ETSDLRNKW	EETSDLRNKW	34.35	1318.62	10	0.9	660.317	2	48.0876	46000	111000	12833	F120181122_PF_meso_Human_pool1.raw	1	1	Q9H5I5	Acetylation (N-term)	E1:Acetylation (N-term):1000.00	Q9H5I5|PIEZ2_HUMAN											Q9H5I5
D(+42.01)EINHVQKTY	DEINHVQKTY	40.24	1287.61	10	0.5	644.814	2	36.619	51300	151000	9418	F120181122_PF_meso_Human_pool5.raw	1	1	Q9H7Z6	Acetylation (N-term)	D1:Acetylation (N-term):1000.00	Q9H7Z6|KAT8_HUMAN											Q9H7Z6
S(+42.01)TSGPPTISK	STSGPPTISK	22.35	1015.52	10	1.5	508.769	2	36.6506	31500	207000	9674	F120181122_PF_meso_Human_pool3.raw	2	2	Q9HCI5	Acetylation (N-term)	S1:Acetylation (N-term):1000.00	Q9HCI5|MAGE1_HUMAN											Q9HCI5
G(+42.01)THMGPFVER	GTHMGPFVER	44.45	1171.54	10	1	586.782	2	44.9485	350000	575000	12982	F120181122_PF_meso_Human_pool2.raw	1	1	Q9NZN4	Acetylation (N-term)	G1:Acetylation (N-term):1000.00	Q9NZN4|EHD2_HUMAN											Q9NZN4
V(+42.01)EDGPREILI	VEDGPREILI	34.58	1181.63	10	2.8	591.823	2	86.118	98700	227000	28794	F120181122_PF_meso_Human_pool9.raw	1	1	Q9UBB6	Acetylation (N-term)	V1:Acetylation (N-term):1000.00	Q9UBB6|NCDN_HUMAN								Neurochondrin	NCDN	HBPA	Q9UBB6
K(+42.01)AFQEGIAKA	KAFQEGIAKA	39.56	1103.6	10	1.9	552.807	2	41.1596	281000	876000	11169	F120181122_PF_meso_Human_pool7.raw	1	1	Q9UIG0	Acetylation (N-term)	K1:Acetylation (N-term):1000.00	Q9UIG0|BAZ1B_HUMAN											Q9UIG0
G(+42.01)TSSVIVSRK	GTSSVIVSRK	36.76	1074.6	10	0.9	538.311	2	29.2097	76600	275000	6458	F120181122_PF_meso_Human_pool4.raw	1	1	Q9UKB1	Acetylation (N-term)	G1:Acetylation (N-term):1000.00	Q9UKB1|FBW1B_HUMAN											Q9UKB1
S(+42.01)TYGTHIHEK	STYGTHIHEK	40.02	1213.57	10	0.9	607.796	2	22.8292	109000	274000	4253	F120181122_PF_meso_Human_pool2.raw	2	2	Q9UKF6	Acetylation (N-term)	S1:Acetylation (N-term):1000.00	Q9UKF6|CPSF3_HUMAN											Q9UKF6
S(+42.01)IFDGRVVAK	SIFDGRVVAK	45.73	1132.62	10	0.3	567.321	2	56.1363	2650000	6270000	17475	F120181122_PF_meso_Human_pool3.raw	3	3	Q9UM00	Acetylation (N-term)	S1:Acetylation (N-term):1000.00	Q9UM00|TMCO1_HUMAN											Q9UM00
T(+42.01)EVDSRWQEY	TEVDSRWQEY	39.17	1353.58	10	1.2	677.802	2	68.1303	56600	140000	22223	F120181122_PF_meso_Human_pool2.raw	1	1	Q9UPN3	Acetylation (N-term)	T1:Acetylation (N-term):1000.00	Q9UPN3|MACF1_HUMAN	Microtubule-actin cross-linking factor 1, isoforms 1/2/3/5 (620 kDa actin-binding protein) (ABP620) (Actin cross-linking family protein 7) (Macrophin-1) (Trabeculin-alpha)	MACF1 ABP620 ACF7 KIAA0465 KIAA1251	Protein in T_Antigen								Q9UPN3
G(+42.01)SSQSLSFPK	GSSQSLSFPK	32.56	1078.53	10	1.3	540.274	2	56.6267	376000	937000	16214	F120181122_PF_meso_Human_pool1.raw	2	2	Q9UPZ3	Acetylation (N-term)	G1:Acetylation (N-term):1000.00	Q9UPZ3|HPS5_HUMAN											Q9UPZ3
S(+42.01)TTTTTHITK	STTTTTHITK	43.17	1131.58	10	0	566.797	2	22.8894	90600	403000	4265	F120181122_PF_meso_Human_pool2.raw	1	1	Q9Y2J2	Acetylation (N-term)	S1:Acetylation (N-term):1000.00	Q9Y2J2|E41L3_HUMAN;O43491|E41L2_HUMAN								Band 4.1-like protein 3;Band 4.1-like protein 3, N-terminally processed	EPB41L3	HBPA	Q9Y2J2
G(+42.01)SYTFDPVTK	GSYTFDPVTK	38.54	1155.54	10	0.5	1156.56	1	66.4346	437000	1090000	21555	F120181122_PF_meso_Human_pool2.raw	2	2	Q9Y2T2	Acetylation (N-term)	G1:Acetylation (N-term):1000.00	Q9Y2T2|AP3M1_HUMAN											Q9Y2T2
A(+42.01)EIEKLGQKY	AEIEKLGQKY	32.31	1219.64	10	1.7	610.831	2	53.435	65000	156000	15811	F120181122_PF_meso_Human_pool9.raw	1	1	Q9Y324	Acetylation (N-term)	A1:Acetylation (N-term):1000.00	Q9Y324|FCF1_HUMAN											Q9Y324
S(+42.01)VIDYQTHFR	SVIDYQTHFR	37.24	1306.63	10	0.8	654.325	2	58.2408	178000	282000	18158	F120181122_PF_meso_Human_pool3.raw	1	1	Q9Y3B3	Acetylation (N-term)	S1:Acetylation (N-term):1000.00	Q9Y3B3|TMED7_HUMAN											Q9Y3B3
G(+42.01)TINIVHPKL	GTINIVHPKL	35.82	1132.66	10	-0.5	567.338	2	59.997	109000	178000	18621	F120181122_PF_meso_Human_pool6.raw	2	2	Q9Y617	Acetylation (N-term)	G1:Acetylation (N-term):1000.00	Q9Y617|SERC_HUMAN											Q9Y617
G(+42.01)SSPEQVVRPK	GSSPEQVVRPK	41.64	1224.65	11	0.2	613.332	2	30.211	133000	626000	6805	F120181122_PF_meso_Human_pool4.raw	2	2	O43164	Acetylation (N-term)	G1:Acetylation (N-term):1000.00	O43164|PJA2_HUMAN											O43164
S(+42.01)VIDTSTIVRK	SVIDTSTIVRK	21.39	1259.71	11	2.6	630.863	2	52.2229	104000	243000	15313	F120181122_PF_meso_Human_pool9.raw	1	1	O43815	Acetylation (N-term)	S1:Acetylation (N-term):1000.00	O43815|STRN_HUMAN											O43815
G(+42.01)TVDVTPFIKK	GTVDVTPFIKK	49.34	1245.7	11	1.1	623.858	2	62.6188	335000	1180000	19668	F120181122_PF_meso_Human_pool5.raw	2	2	O60502	Acetylation (N-term)	G1:Acetylation (N-term):1000.00	O60502|OGA_HUMAN											O60502
E(+42.01)EAQFETKKLY	EEAQFETKKLY	46.61	1426.7	11	1.1	714.359	2	53.2802	190000	271000	16393	F120181122_PF_meso_Human_pool2.raw	1	1	O60613	Acetylation (N-term)	E1:Acetylation (N-term):1000.00	O60613|SEP15_HUMAN											O60613
S(+42.01)TVGAGAYAYK	STVGAGAYAYK	36.2	1128.55	11	1	565.282	2	48.1498	20000	103000	13949	F120181122_PF_meso_Human_pool6.raw	1	1	O95831	Acetylation (N-term)	S1:Acetylation (N-term):1000.00	O95831|AIFM1_HUMAN											O95831
G(+42.01)TVTPPPRLVK	GTVTPPPRLVK	37.08	1205.71	11	2.1	603.865	2	41.4051	245000	492000	11318	F120181122_PF_meso_Human_pool8.raw	2	2	P00519	Acetylation (N-term)	G1:Acetylation (N-term):1000.00	P00519|ABL1_HUMAN	Tyrosine-protein kinase ABL1 (EC 2.7.10.2) (Abelson murine leukemia viral oncogene homolog 1) (Abelson tyrosine-protein kinase 1) (Proto-oncogene c-Abl) (p150)	ABL1 ABL JTK7	Protein in T_Antigen								P00519
S(+42.01)EIDMNDIKAF	SEIDMNDIKAF	25.72	1323.6	11	0.9	662.81	2	91.1563	19500	51000	29913	F120181122_PF_meso_Human_pool1.raw	1	1	P04083	Acetylation (N-term)	S1:Acetylation (N-term):1000.00	P04083|ANXA1_HUMAN											P04083
G(+42.01)TIFAELATKK	GTIFAELATKK	33.04	1219.68	11	2.7	610.85	2	76.7863	392000	540000	25111	F120181122_PF_meso_Human_pool9.raw	3	3	P06493	Acetylation (N-term)	G1:Acetylation (N-term):1000.00	P06493|CDK1_HUMAN	Cyclin-dependent kinase 1 (CDK1) (EC 2.7.11.22) (EC 2.7.11.23) (Cell division control protein 2 homolog) (Cell division protein kinase 1) (p34 protein kinase)	CDK1 CDC2 CDC28A CDKN1 P34CDC2	Protein in T_Antigen								P06493
S(+42.01)VYYNEATGGK	SVYYNEATGGK	42.81	1229.56	11	2	615.788	2	54.3728			16471	F120181122_PF_meso_Human_pool5.raw	1	1	P07437	Acetylation (N-term)	S1:Acetylation (N-term):1000.00	P07437|TBB5_HUMAN											P07437
K(+42.01)EFDGKSLVSV	KEFDGKSLVSV	37.93	1249.66	11	-0.2	625.837	2	59.4015	212000	650000	18405	F120181122_PF_meso_Human_pool4.raw	2	2	P08238	Acetylation (N-term)	K1:Acetylation (N-term):1000.00	P08238|HS90B_HUMAN											P08238
E(+42.01)EIAIIPSKKL	EEIAIIPSKKL	43.79	1281.75	11	1.6	641.887	2	65.5089	683000	2390000	21029	F120181122_PF_meso_Human_pool6.raw	8	8	P08708	Acetylation (N-term)	E1:Acetylation (N-term):1000.00	P08708|RS17_HUMAN											P08708
S(+42.01)VPEFPLSPPK	SVPEFPLSPPK	39.92	1238.65	11	1.9	620.336	2	84.7877	5330000	15300000	28525	F120181122_PF_meso_Human_pool7.raw	11	11	P16949	Acetylation (N-term)	S1:Acetylation (N-term):1000.00	P16949|STMN1_HUMAN								Stathmin	STMN1	HBPA	P16949
A(+42.01)EIVEGENHTY	AEIVEGENHTY	30.79	1302.57	11	2.4	652.295	2	63.9015	112000	422000	20178	F120181122_PF_meso_Human_pool7.raw	1	1	P21333	Acetylation (N-term)	A1:Acetylation (N-term):1000.00	P21333|FLNA_HUMAN											P21333
G(+42.01)TEFGGSIYQK	GTEFGGSIYQK	37.7	1227.58	11	2.5	614.797	2	60.3549	377000	923000	18601	F120181122_PF_meso_Human_pool9.raw	2	2	P21796	Acetylation (N-term)	G1:Acetylation (N-term):1000.00	P21796|VDAC1_HUMAN;P45880|VDAC2_HUMAN											P21796
G(+42.01)EWASGGVRSF	GEWASGGVRSF	43.26	1193.55	11	1.4	597.783	2	75.0284	453000	1020000	24626	F120181122_PF_meso_Human_pool5.raw	2	2	P30044	Acetylation (N-term)	G1:Acetylation (N-term):1000.00	P30044|PRDX5_HUMAN	Peroxiredoxin-5, mitochondrial (EC 1.11.1.15) (Alu corepressor 1) (Antioxidant enzyme B166) (AOEB166) (Liver tissue 2D-page spot 71B) (PLP) (Peroxiredoxin V) (Prx-V) (Peroxisomal antioxidant enzyme) (TPx type VI) (Thioredoxin peroxidase PMP20)	PRDX5 ACR1 SBBI10	Protein in T_Antigen								P30044
A(+42.01)SYVASTKYQK	ASYVASTKYQK	33.31	1286.65	11	0.9	644.335	2	36.1547	62900	199000	9227	F120181122_PF_meso_Human_pool4.raw	1	1	P35221	Acetylation (N-term)	A1:Acetylation (N-term):1000.00	P35221|CTNA1_HUMAN;P26232|CTNA2_HUMAN											P35221
G(+42.01)TFANIKLFNK	GTFANIKLFNK	44.66	1293.71	11	2.6	647.863	2	76.1832	259000	430000	25007	F120181122_PF_meso_Human_pool9.raw	3	3	P48200	Acetylation (N-term)	G1:Acetylation (N-term):1000.00	P48200|IREB2_HUMAN											P48200
A(+42.01)ESASEAAKKY	AESASEAAKKY	45.17	1195.57	11	1.2	598.796	2	30.952	52300	182000	7419	F120181122_PF_meso_Human_pool3.raw	1	1	P51572	Acetylation (N-term)	A1:Acetylation (N-term):1000.00	P51572|BAP31_HUMAN	B-cell receptor-associated protein 31 (BCR-associated protein 31) (Bap31) (6C6-AG tumor-associated antigen) (Protein CDM) (p28)	BCAP31 BAP31 DXS1357E	Protein in T_Antigen								P51572
S(+42.01)TVDAEAVHKL	STVDAEAVHKL	42.72	1210.62	11	2.1	606.318	2	43.921	120000	453000	12110	F120181122_PF_meso_Human_pool9.raw	2	2	P52701	Acetylation (N-term)	S1:Acetylation (N-term):1000.00	P52701|MSH6_HUMAN											P52701
S(+42.01)IFEPAKGGEK	SIFEPAKGGEK	28.96	1203.61	11	3.3	602.816	2	44.2451	62300	178000	12180	F120181122_PF_meso_Human_pool9.raw	1	1	P55265	Acetylation (N-term)	S1:Acetylation (N-term):1000.00	P55265|DSRAD_HUMAN											P55265
G(+42.01)QNPTNAEVLK	GQNPTNAEVLK	40.94	1211.61	11	0.3	606.816	2	43.9507	433000	1040000	12284	F120181122_PF_meso_Human_pool6.raw	1	1	P60660	Acetylation (N-term)	G1:Acetylation (N-term):1000.00	P60660|MYL6_HUMAN											P60660
S(+42.01)TMYPGLPSRL	STMYPGLPSRL	19.52	1262.63	11	2.3	632.325	2	81.9306	27400	72800	27206	F120181122_PF_meso_Human_pool9.raw	1	1	P61160	Acetylation (N-term)	S1:Acetylation (N-term):1000.00	P61160|ARP2_HUMAN											P61160
R(+42.01)EIFLSQPILL	REIFLSQPILL	28.66	1369.8	11	2.3	685.907	2	109.966	48700	192000	38485	F120181122_PF_meso_Human_pool8.raw	1	1	P62140	Acetylation (N-term)	R1:Acetylation (N-term):1000.00	P62140|PP1B_HUMAN;P36873|PP1G_HUMAN;P62136|PP1A_HUMAN											P62140
E(+42.01)EYPDRIMNTF	EEYPDRIMNTF	38.37	1455.63	11	3	728.827	2	87.7454	153000	281000	29418	F120181122_PF_meso_Human_pool9.raw	1	1	P68371	Acetylation (N-term)	E1:Acetylation (N-term):1000.00	P68371|TBB4B_HUMAN;Q9BVA1|TBB2B_HUMAN;Q13885|TBB2A_HUMAN;P07437|TBB5_HUMAN											P68371
T(+42.01)IMPKDIQLAR	TIMPKDIQLAR	43.45	1326.73	11	4.1	664.378	2	64.069	285000	468000	20247	F120181122_PF_meso_Human_pool5.raw	1	1	P84243	Acetylation (N-term)	T1:Acetylation (N-term):1000.00	P84243|H33_HUMAN;P68431|H31_HUMAN	Histone H3.3	H3F3A H3.3A H3F3 PP781; H3F3B H3.3B	Protein in T_Antigen								P84243
A(+42.01)TAGIIGVNRK	ATAGIIGVNRK	39.21	1140.66	11	2	571.339	2	41.9278	515000	1260000	11471	F120181122_PF_meso_Human_pool8.raw	1	1	Q00610	Acetylation (N-term)	A1:Acetylation (N-term):1000.00	Q00610|CLH1_HUMAN											Q00610
S(+42.01)SLSAEAIRQR	SSLSAEAIRQR	22.23	1258.66	11	3	630.341	2	39.319	96500	288000	10428	F120181122_PF_meso_Human_pool7.raw	1	1	Q01082	Acetylation (N-term)	S1:Acetylation (N-term):1000.00	Q01082|SPTB2_HUMAN											Q01082
G(+42.01)TFGGLGSKSK	GTFGGLGSKSK	43.18	1079.56	11	2.1	540.789	2	35.547	863000	4100000	9040	F120181122_PF_meso_Human_pool7.raw	2	2	Q09666	Acetylation (N-term)	G1:Acetylation (N-term):1000.00	Q09666|AHNK_HUMAN											Q09666
G(+42.01)VVDPRAISVL	GVVDPRAISVL	35.8	1166.67	11	2.9	584.342	2	96.3433	1510000	6070000	32844	F120181122_PF_meso_Human_pool9.raw	4	4	Q13404	Acetylation (N-term)	G1:Acetylation (N-term):1000.00	Q13404|UB2V1_HUMAN	Ubiquitin-conjugating enzyme E2 variant 1 (UEV-1) (CROC-1) (TRAF6-regulated IKK activator 1 beta Uev1A)	UBE2V1 CROC1 UBE2V UEV1 P/OKcl.19	Protein in T_Antigen								Q13404
S(+42.01)VLGKVNEIAK	SVLGKVNEIAK	34	1198.69	11	0.6	600.355	2	55.0266			16971	F120181122_PF_meso_Human_pool3.raw	1	1	Q13561	Acetylation (N-term)	S1:Acetylation (N-term):1000.00	Q13561|DCTN2_HUMAN											Q13561
G(+42.01)EAALNDPKMY	GEAALNDPKMY	41.88	1249.56	11	1.1	625.792	2	64.3815	157000	379000	19281	F120181122_PF_meso_Human_pool1.raw	1	1	Q13616	Acetylation (N-term)	G1:Acetylation (N-term):1000.00	Q13616|CUL1_HUMAN											Q13616
G(+42.01)TLESQLEATK	GTLESQLEATK	33.31	1217.61	11	-1	609.815	2	62.7842	43000	142000	18688	F120181122_PF_meso_Human_pool1.raw	1	1	Q13813	Acetylation (N-term)	G1:Acetylation (N-term):1000.00	Q13813|SPTN1_HUMAN											Q13813
N(+42.01)TIGKEEIQQR	NTIGKEEIQQR	31.62	1356.7	11	1.2	679.36	2	31.4171	36500	119000	7333	F120181122_PF_meso_Human_pool4.raw	1	1	Q13813	Acetylation (N-term)	N1:Acetylation (N-term):1000.00	Q13813|SPTN1_HUMAN											Q13813
S(+42.01)EAATAQREEW	SEAATAQREEW	33.68	1318.58	11	2.9	660.299	2	52.1253	42700	128000	15499	F120181122_PF_meso_Human_pool8.raw	1	1	Q14103	Acetylation (N-term)	S1:Acetylation (N-term):1000.00	Q14103|HNRPD_HUMAN											Q14103
Q(+42.01)ENHFVEGLLY	QENHFVEGLLY	33.35	1389.66	11	0.8	695.838	2	92.0848	20400	54400	31361	F120181122_PF_meso_Human_pool4.raw	1	1	Q15392	Acetylation (N-term)	Q1:Acetylation (N-term):1000.00	Q15392|DHC24_HUMAN											Q15392
S(+42.01)TLQVGSLNVK	STLQVGSLNVK	22.46	1186.66	11	0.6	594.337	2	66.0218	27500	83800	21346	F120181122_PF_meso_Human_pool3.raw	1	1	Q16775	Acetylation (N-term)	S1:Acetylation (N-term):1000.00	Q16775|GLO2_HUMAN											Q16775
A(+42.01)VAEEVNAILK	AVAEEVNAILK	40.18	1197.66	11	2.8	599.839	2	94.6744	173000	355000	32347	F120181122_PF_meso_Human_pool8.raw	1	1	Q16849	Acetylation (N-term)	A1:Acetylation (N-term):1000.00	Q16849|PTPRN_HUMAN											Q16849
R(+42.01)TISSDAVLQR	RTISSDAVLQR	38.88	1286.69	11	1.8	644.356	2	40.9957	35800	142000	11101	F120181122_PF_meso_Human_pool8.raw	1	1	Q6P1M3	Acetylation (N-term)	R1:Acetylation (N-term):1000.00	Q6P1M3|L2GL2_HUMAN											Q6P1M3
S(+42.01)IFDDFAHYEK	SIFDDFAHYEK	41.11	1412.62	11	2	707.323	2	86.739	212000	247000	29586	F120181122_PF_meso_Human_pool3.raw	2	2	Q7Z739	Acetylation (N-term)	S1:Acetylation (N-term):1000.00	Q7Z739|YTHD3_HUMAN;Q9BYJ9|YTHD1_HUMAN											Q7Z739
S(+42.01)TIGPEGVHQK	STIGPEGVHQK	39.4	1193.6	11	0.9	597.811	2	29.2984	212000	499000	6449	F120181122_PF_meso_Human_pool4.raw	1	1	Q8IXS6	Acetylation (N-term)	S1:Acetylation (N-term):1000.00	Q8IXS6|PALM2_HUMAN								Paralemmin-2	PALM2	HBPA	Q8IXS6
S(+42.01)VEEISTLVQK	SVEEISTLVQK	35.58	1273.68	11	1.3	637.848	2	82.7884	1700000	7100000	27629	F120181122_PF_meso_Human_pool4.raw	4	4	Q8N983	Acetylation (N-term)	S1:Acetylation (N-term):1000.00	Q8N983|RM43_HUMAN											Q8N983
G(+42.01)VDSSIFQNPK	GVDSSIFQNPK	43.21	1232.6	11	0.8	617.311	2	68.0044	143000	435000	22197	F120181122_PF_meso_Human_pool2.raw	3	3	Q8N9N2	Acetylation (N-term)	G1:Acetylation (N-term):1000.00	Q8N9N2|ASCC1_HUMAN											Q8N9N2
S(+42.01)VEERITQVAK	SVEERITQVAK	33.74	1300.7	11	2	651.358	2	49.4165	302000	1480000	14194	F120181122_PF_meso_Human_pool9.raw	2	2	Q8TDI0	Acetylation (N-term)	S1:Acetylation (N-term):1000.00	Q8TDI0|CHD5_HUMAN;Q14839|CHD4_HUMAN;Q12873|CHD3_HUMAN								Chromodomain-helicase-DNA-binding protein 5	CHD5	HBPA	Q8TDI0
S(+42.01)SATLNSIVAK	SSATLNSIVAK	35.67	1131.61	11	3.2	566.817	2	61.5774	15500	59200	18177	F120181122_PF_meso_Human_pool1.raw	1	1	Q8WY64	Acetylation (N-term)	S1:Acetylation (N-term):1000.00	Q8WY64|MYLIP_HUMAN											Q8WY64
T(+42.01)EYTPDPNHGF	TEYTPDPNHGF	41.05	1318.55	11	0.9	660.283	2	67.2059	79800	165000	20402	F120181122_PF_meso_Human_pool1.raw	1	1	Q969N2	Acetylation (N-term)	T1:Acetylation (N-term):1000.00	Q969N2|PIGT_HUMAN											Q969N2
G(+42.01)TAGLLEQWLK	GTAGLLEQWLK	36.87	1256.68	11	1.9	629.348	2	108.441	61200	154000	37860	F120181122_PF_meso_Human_pool6.raw	2	2	Q96FZ2	Acetylation (N-term)	G1:Acetylation (N-term):1000.00	Q96FZ2|HMCES_HUMAN											Q96FZ2
S(+42.01)TYTPENLLNK	STYTPENLLNK	33.79	1320.66	11	1.3	661.338	2	70.6401	79300	136000	22844	F120181122_PF_meso_Human_pool4.raw	1	1	Q96KN1	Acetylation (N-term)	S1:Acetylation (N-term):1000.00	Q96KN1|LRAT2_HUMAN											Q96KN1
S(+42.01)AFKADPKISK	SAFKADPKISK	22.89	1232.68	11	-0.4	411.9	3	30.4595	13000	49200	6936	F120181122_PF_meso_Human_pool6.raw	1	1	Q9BR77	Acetylation (N-term)	S1:Acetylation (N-term):1000.00	Q9BR77|CCD77_HUMAN											Q9BR77
S(+42.01)TIPPELVKQK	STIPPELVKQK	42.04	1280.73	11	1.3	641.375	2	47.9969	774000	950000	13842	F120181122_PF_meso_Human_pool9.raw	3	3	Q9BVS4	Acetylation (N-term)	S1:Acetylation (N-term):1000.00	Q9BVS4|RIOK2_HUMAN											Q9BVS4
S(+42.01)EKAGIIQDTW	SEKAGIIQDTW	31.06	1288.63	11	2.2	645.324	2	74.0936	108000	267000	24206	F120181122_PF_meso_Human_pool7.raw	1	1	Q9P2E9	Acetylation (N-term)	S1:Acetylation (N-term):1000.00	Q9P2E9|RRBP1_HUMAN											Q9P2E9
G(+42.01)LADASLLKKV	GLADASLLKKV	39.27	1155.69	11	2.3	578.852	2	68.5929	169000	401000	22096	F120181122_PF_meso_Human_pool8.raw	2	2	Q9UBB4	Acetylation (N-term)	G1:Acetylation (N-term):1000.00	Q9UBB4|ATX10_HUMAN											Q9UBB4
H(+42.01)QIEAVDGEEL	HQIEAVDGEEL	44.86	1280.59	11	0.6	641.303	2	64.4639	254000	644000	20753	F120181122_PF_meso_Human_pool2.raw	1	1	Q9UI14	Acetylation (N-term)	H1:Acetylation (N-term):1000.00	Q9UI14|PRAF1_HUMAN											Q9UI14
S(+42.01)VFQTTDTKSK	SVFQTTDTKSK	37.48	1282.64	11	2.8	642.331	2	36.3788	74400	166000	9270	F120181122_PF_meso_Human_pool6.raw	1	1	Q9UIL1	Acetylation (N-term)	S1:Acetylation (N-term):1000.00	Q9UIL1|SCOC_HUMAN											Q9UIL1
A(+42.01)EDLNTRVAYW	AEDLNTRVAYW	46.61	1378.65	11	2.1	690.335	2	85.4576	72500	150000	28512	F120181122_PF_meso_Human_pool9.raw	1	1	Q9Y3B3	Acetylation (N-term)	A1:Acetylation (N-term):1000.00	Q9Y3B3|TMED7_HUMAN											Q9Y3B3
A(+42.01)VSEGTKAVTK	AVSEGTKAVTK	49.54	1131.61	11	0.8	566.816	2	26.9556	510000	1800000	5861	F120181122_PF_meso_Human_pool2.raw	1	1	P62807	Acetylation (N-term)	A1:Acetylation (N-term):1000.00	P62807|H2B1C_HUMAN;P23527|H2B1O_HUMAN;Q99879|H2B1M_HUMAN;O60814|H2B1K_HUMAN;P58876|H2B1D_HUMAN;Q8N257|H2B3B_HUMAN;Q93079|H2B1H_HUMAN;P57053|H2BFS_HUMAN;P33778|H2B1B_HUMAN;Q99877|H2B1N_HUMAN;P06899|H2B1J_HUMAN;Q5QNW6|H2B2F_HUMAN;Q16778|H2B2E_HUMAN;Q99880|H2B1L_HUMAN											P62807
G(+42.01)TASVLQPVKK	GTASVLQPVKK	45.67	1168.68	11	2.7	585.35	2	37.5708	55600	161000	9762	F120181122_PF_meso_Human_pool7.raw	1	1	Q2TAL8	Acetylation (N-term)	G1:Acetylation (N-term):1000.00	Q2TAL8|QRIC1_HUMAN											Q2TAL8
G(+42.01)TIEKSKLITK	GTIEKSKLITK	30.84	1258.75	11	-0.3	630.383	2	30.6117	50100	123000	6961	F120181122_PF_meso_Human_pool6.raw	2	2	Q6ZS30	Acetylation (N-term)	G1:Acetylation (N-term):1000.00	Q6ZS30|NBEL1_HUMAN											Q6ZS30
S(+42.01)VQSASSTVKK	SVQSASSTVKK	36.98	1162.62	11	0.7	582.319	2	23.7373	7930	48100	4611	F120181122_PF_meso_Human_pool2.raw	1	1	Q8IWC1	Acetylation (N-term)	S1:Acetylation (N-term):1000.00	Q8IWC1|MA7D3_HUMAN											Q8IWC1
S(+42.01)TSQEIHSATK	STSQEIHSATK	46.34	1229.59	11	0.4	615.803	2	23.494	140000	582000	4495	F120181122_PF_meso_Human_pool2.raw	1	1	Q8WXI7	Acetylation (N-term)	S1:Acetylation (N-term):1000.00	Q8WXI7|MUC16_HUMAN											Q8WXI7
G(+42.01)QMDTKGLVRA	GQMDTKGLVRA	42.55	1216.62	11	1.9	609.32	2	41.2131	75600	218000	11189	F120181122_PF_meso_Human_pool8.raw	1	1	Q92503	Acetylation (N-term)	G1:Acetylation (N-term):1000.00	Q92503|S14L1_HUMAN											Q92503
G(+42.01)ELSSADEKRY	GELSSADEKRY	32.1	1295.6	11	1.8	648.81	2	35.0466	34000	110000	8798	F120181122_PF_meso_Human_pool5.raw	1	1	Q92900	Acetylation (N-term)	G1:Acetylation (N-term):1000.00	Q92900|RENT1_HUMAN											Q92900
G(+42.01)TYGLDSVKKK	GTYGLDSVKKK	33.34	1236.67	11	0.9	619.345	2	29.822	24700	78400	6675	F120181122_PF_meso_Human_pool6.raw	1	1	Q96IK5	Acetylation (N-term)	G1:Acetylation (N-term):1000.00	Q96IK5|GMCL1_HUMAN											Q96IK5
G(+42.01)TYEQDGRFEK	GTYEQDGRFEK	30.24	1370.61	11	0.8	686.315	2	34.0281	31800	111000	8378	F120181122_PF_meso_Human_pool5.raw	1	1	Q96N95	Acetylation (N-term)	G1:Acetylation (N-term):1000.00	Q96N95|ZN396_HUMAN											Q96N95
E(+42.01)EETSDLRNKW	EEETSDLRNKW	32.49	1447.66	11	0.5	724.838	2	51.0972	35400	134000	15506	F120181122_PF_meso_Human_pool2.raw	1	1	Q9H5I5	Acetylation (N-term)	E1:Acetylation (N-term):1000.00	Q9H5I5|PIEZ2_HUMAN											Q9H5I5
S(+42.01)EFDSISKNTW	SEFDSISKNTW	37.75	1354.6	11	1.4	678.31	2	81.8649	53100	128000	27297	F120181122_PF_meso_Human_pool7.raw	1	1	Q9H6K1	Acetylation (N-term)	S1:Acetylation (N-term):1000.00	Q9H6K1|ILRUN_HUMAN											Q9H6K1
S(+42.01)TLGSQGQTGK	STLGSQGQTGK	39.41	1104.54	11	0.6	553.279	2	26.8654	18300	84300	5857	F120181122_PF_meso_Human_pool2.raw	1	1	Q9H944	Acetylation (N-term)	S1:Acetylation (N-term):1000.00	Q9H944|MED20_HUMAN											Q9H944
T(+42.01)EQSQIKGYVW	TEQSQIKGYVW	42.01	1379.67	11	1.8	690.845	2	75.7861	39400	86400	24915	F120181122_PF_meso_Human_pool7.raw	1	1	Q9NZ42	Acetylation (N-term)	T1:Acetylation (N-term):1000.00	Q9NZ42|PEN2_HUMAN											Q9NZ42
R(+42.01)EFGAGPLFNQI	REFGAGPLFNQI	31.15	1389.7	12	0.9	695.861	2	94.5574	41600	71500	32337	F120181122_PF_meso_Human_pool6.raw	1	1	O75533	Acetylation (N-term)	R1:Acetylation (N-term):1000.00	O75533|SF3B1_HUMAN	Splicing factor 3B subunit 1 (Pre-mRNA-splicing factor SF3b 155 kDa subunit) (SF3b155) (Spliceosome-associated protein 155) (SAP 155)	SF3B1 SAP155	Protein in T_Antigen								O75533
A(+42.01)IYELAVASFPK	AIYELAVASFPK	48.32	1349.72	12	0.4	675.871	2	110.681	60100	198000	38858	F120181122_PF_meso_Human_pool5.raw	1	1	P14406	Acetylation (N-term)	A1:Acetylation (N-term):1000.00	P14406|CX7A2_HUMAN											P14406
G(+42.01)EIDGNKVTLDW	GEIDGNKVTLDW	40.66	1387.66	12	1.2	694.841	2	89.4259	267000	418000	29182	F120181122_PF_meso_Human_pool1.raw	1	1	P19338	Acetylation (N-term)	G1:Acetylation (N-term):1000.00	P19338|NUCL_HUMAN											P19338
E(+42.01)EVDLSKDIQHW	EEVDLSKDIQHW	56.78	1539.72	12	2.6	770.87	2	77.2992	866000	2450000	25302	F120181122_PF_meso_Human_pool9.raw	4	4	P31350	Acetylation (N-term)	E1:Acetylation (N-term):1000.00	P31350|RIR2_HUMAN											P31350
A(+42.01)TAGDGLIELRK	ATAGDGLIELRK	51.67	1284.7	12	0.5	643.361	2	55.802	2020000	11700000	17257	F120181122_PF_meso_Human_pool3.raw	4	4	P35232	Acetylation (N-term)	A1:Acetylation (N-term):1000.00	P35232|PHB1_HUMAN											P35232
G(+42.01)TQTLSGAGLLK	GTQTLSGAGLLK	35.42	1186.66	12	1.2	594.337	2	68.0058	56600	175000	21810	F120181122_PF_meso_Human_pool4.raw	1	1	Q13596	Acetylation (N-term)	G1:Acetylation (N-term):1000.00	Q13596|SNX1_HUMAN											Q13596
T(+42.01)EHSTVGLAQQW	TEHSTVGLAQQW	44.74	1397.66	12	1.1	699.839	2	69.4156	89900	197000	22413	F120181122_PF_meso_Human_pool5.raw	1	1	Q13813	Acetylation (N-term)	T1:Acetylation (N-term):1000.00	Q13813|SPTN1_HUMAN											Q13813
S(+42.01)DKGEFGGFGSV	SDKGEFGGFGSV	32.98	1227.54	12	1.8	614.779	2	75.1192	103000	272000	24638	F120181122_PF_meso_Human_pool7.raw	1	1	Q16576	Acetylation (N-term)	S1:Acetylation (N-term):1000.00	Q16576|RBBP7_HUMAN											Q16576
S(+42.01)VSEIGGKIFEK	SVSEIGGKIFEK	34.58	1334.71	12	1.5	668.364	2	64.3348			20435	F120181122_PF_meso_Human_pool5.raw	1	1	Q68CR1	Acetylation (N-term)	S1:Acetylation (N-term):1000.00	Q68CR1|SE1L3_HUMAN											Q68CR1
S(+42.01)VVGDEVVLINR	SVVGDEVVLINR	47.28	1340.73	12	1.7	671.373	2	83.6451	85600	197000	28026	F120181122_PF_meso_Human_pool7.raw	1	1	Q92667	Acetylation (N-term)	S1:Acetylation (N-term):1000.00	Q92667|AKAP1_HUMAN											Q92667
S(+42.01)VFSYQVASTLK	SVFSYQVASTLK	35.96	1370.71	12	3.4	686.364	2	86.6594	37400	79600	29229	F120181122_PF_meso_Human_pool8.raw	1	1	Q96DE5	Acetylation (N-term)	S1:Acetylation (N-term):1000.00	Q96DE5|APC16_HUMAN											Q96DE5
S(+42.01)VIGSNGYILNK	SVIGSNGYILNK	22.4	1305.69	12	0.9	653.856	2	71.98	10600	61400	23414	F120181122_PF_meso_Human_pool4.raw	1	1	Q9H9B1	Acetylation (N-term)	S1:Acetylation (N-term):1000.00	Q9H9B1|EHMT1_HUMAN											Q9H9B1
S(+42.01)TIASSSSSQLK	STIASSSSSQLK	38.43	1236.62	12	0.8	619.319	2	40.7025	92500	297000	10995	F120181122_PF_meso_Human_pool4.raw	1	1	Q9NX31	Acetylation (N-term)	S1:Acetylation (N-term):1000.00	Q9NX31|OSER1_HUMAN											Q9NX31
S(+42.01)TQDHAAAAIAK	STQDHAAAAIAK	33.81	1224.61	12	0.8	613.314	2	26.4547	21700	97400	5658	F120181122_PF_meso_Human_pool3.raw	1	1	P23526	Acetylation (N-term)	S1:Acetylation (N-term):1000.00	P23526|SAHH_HUMAN											P23526
G(+42.01)EVDPTQVHKSL	GEVDPTQVHKSL	42.32	1350.68	12	2.6	676.348	2	44.3027	61700	132000	12411	F120181122_PF_meso_Human_pool7.raw	1	1	Q9NRH3	Acetylation (N-term)	G1:Acetylation (N-term):1000.00	Q9NRH3|TBG2_HUMAN;P23258|TBG1_HUMAN											Q9NRH3
T(+42.01)AGSSQSLSFPK	TAGSSQSLSFPK	48.8	1250.61	12	0.9	626.316	2	58.8319	52300	138000	17099	F120181122_PF_meso_Human_pool1.raw	1	1	Q9UPZ3	Acetylation (N-term)	T1:Acetylation (N-term):1000.00	Q9UPZ3|HPS5_HUMAN											Q9UPZ3
E(+42.01)EDEAC(+119.00)GRQY	EEDEACGRQY	21.71	1359.47	10	0.7	680.745	2	31.461	9330	39800	7626	F120181122_PF_meso_Human_pool3.raw	1	1	P14923	Acetylation (N-term); Cysteinylation	E1:Acetylation (N-term):1000.00;C6:Cysteinylation:1000.00	P14923|PLAK_HUMAN	Junction plakoglobin (Catenin gamma) (Desmoplakin III) (Desmoplakin-3)	JUP CTNNG DP3	Protein in T_Antigen								P14923
G(+42.01)SSGAC(+119.00)GFSYK	GSSGACGFSYK	27.14	1223.46	11	1.4	612.739	2	32.1233	71300	209000	7604	F120181122_PF_meso_Human_pool6.raw	1	1	Q9UNF1	Acetylation (N-term); Cysteinylation	G1:Acetylation (N-term):1000.00;C6:Cysteinylation:1000.00	Q9UNF1|MAGD2_HUMAN											Q9UNF1
T(+42.01)EGN(+0.98)FTKEASTY	TEGNFTKEASTY	45.5	1389.59	12	2.1	695.806	2	62.2637	64300	209000	19546	F120181122_PF_meso_Human_pool8.raw	1	1	Q8WXI7	Acetylation (N-term); Deamidation (NQ)	T1:Acetylation (N-term):1000.00;N4:Deamidation (NQ):1000.00	Q8WXI7|MUC16_HUMAN											Q8WXI7
S(+42.01)GM(+15.99)QN(+0.98)MSIHTK	SGMQNMSIHTK	26.25	1291.55	11	2.3	646.786	2	28.6913	25300	97100	6277	F120181122_PF_meso_Human_pool7.raw	1	1	P05787	Acetylation (N-term); Deamidation (NQ); Oxidation (M)	S1:Acetylation (N-term):1000.00;M3:Oxidation (M):32.97;N5:Deamidation (NQ):12.28	P05787|K2C8_HUMAN											P05787
G(+42.01)T(-18.01)QGSPITK	GTQGSPITK	22.82	911.471	9	0.7	456.744	2	29.5736	38100	159000	6931	F120181122_PF_meso_Human_pool2.raw	1	1	Q96PE2	Acetylation (N-term); Dehydration	G1:Acetylation (N-term):1000.00;T2:Dehydration:45.70	Q96PE2|ARHGH_HUMAN											Q96PE2
G(+42.01)T(-18.01)MTGMLYK	GTMTGMLYK	24.95	1024.47	9	1.7	513.246	2	68.3248	77300	266000	22230	F120181122_PF_meso_Human_pool3.raw	1	1	Q5SRD1	Acetylation (N-term); Dehydration	G1:Acetylation (N-term):1000.00;T2:Dehydration:27.83	Q5SRD1|TI23B_HUMAN;O14925|TIM23_HUMAN											Q5SRD1
T(+42.01)(-18.01)SLDIQQVVL	TSLDIQQVVL	25.75	1138.62	10	1.8	1139.63	1	82.0562	440000	441000	27305	F120181122_PF_meso_Human_pool9.raw	1	1	Q8N3P4	Acetylation (N-term); Dehydration	T1:Acetylation (N-term):0.00;T1:Dehydration:0.00	Q8N3P4|VPS8_HUMAN											Q8N3P4
D(+42.01)(-18.01)TQAVRAVAF	DTQAVRAVAF	22.42	1100.56	10	0.5	551.29	2	29.7945	163000	559000	6701	F120181122_PF_meso_Human_pool5.raw	2	2	O94967	Acetylation (N-term); Dehydration	D1:Acetylation (N-term):0.00;D1:Dehydration:0.00	O94967|WDR47_HUMAN								WD repeat-containing protein 47	WDR47	HBPA	O94967
I(+42.01)T(-18.01)AKQKHLQAIL	ITAKQKHLQAIL	29.72	1386.83	12	-4.3	694.423	2	111.29	20600	120000	39084	F120181122_PF_meso_Human_pool5.raw	1	1	P0DP91	Acetylation (N-term); Dehydration	I1:Acetylation (N-term):1000.00;T2:Dehydration:1000.00	P0DP91|ERPG3_HUMAN;Q03468|ERCC6_HUMAN											P0DP91
A(+42.01)S(-18.01)HCEDPQAHTV	ASHCEDPQAHTV	24.01	1317.54	12	-4.4	659.777	2	27.7357	43900	104000	6147	F120181122_PF_meso_Human_pool3.raw	1	1	Q12802	Acetylation (N-term); Dehydration	A1:Acetylation (N-term):1000.00;S2:Dehydration:25.70	Q12802|AKP13_HUMAN	A-kinase anchor protein 13 (AKAP-13) (AKAP-Lbc) (Breast cancer nuclear receptor-binding auxiliary protein) (Guanine nucleotide exchange factor Lbc) (Human thyroid-anchoring protein 31) (Lymphoid blast crisis oncogene) (LBC oncogene) (Non-oncogenic Rho GTPase-specific GTP exchange factor) (Protein kinase A-anchoring protein 13) (PRKA13) (p47)	AKAP13 BRX HT31 LBC	Protein in T_Antigen								Q12802
G(+42.01)EILRTEQW(+31.99)	GEILRTEQW	22.68	1204.57	9	1.3	603.295	2	74.2038	72200	148000	24303	F120181122_PF_meso_Human_pool6.raw	1	1	Q86YD1	Acetylation (N-term); Dihydroxy	G1:Acetylation (N-term):1000.00;W9:Dihydroxy:42.89	Q86YD1|PTOV1_HUMAN											Q86YD1
G(+42.01)EDVETSKKW(+31.99)	GEDVETSKKW	37.38	1251.56	10	2	626.789	2	31.9824	139000	445000	7569	F120181122_PF_meso_Human_pool7.raw	1	1	O60869	Acetylation (N-term); Dihydroxy	G1:Acetylation (N-term):1000.00;W10:Dihydroxy:23.10	O60869|EDF1_HUMAN											O60869
G(+42.01)EIDGNKVTLDW(+31.99)	GEIDGNKVTLDW	32.6	1419.65	12	1.6	710.836	2	81.3057	29300	78700	26029	F120181122_PF_meso_Human_pool1.raw	1	1	P19338	Acetylation (N-term); Dihydroxy	G1:Acetylation (N-term):1000.00;W12:Dihydroxy:33.54	P19338|NUCL_HUMAN											P19338
E(+42.01)EVDLSKDIQHW(+31.99)	EEVDLSKDIQHW	34.5	1571.71	12	3.8	786.865	2	74.2562			24090	F120181122_PF_meso_Human_pool9.raw	1	1	P31350	Acetylation (N-term); Dihydroxy	E1:Acetylation (N-term):1000.00;W12:Dihydroxy:45.16	P31350|RIR2_HUMAN											P31350
S(+42.01)TEPPYSQK(+14.02)	STEPPYSQK	28.21	1091.51	9	0.7	546.766	2	33.8715	53500	150000	8617	F120181122_PF_meso_Human_pool3.raw	1	1	Q5VTE0	Acetylation (N-term); Methylation(KR)	S1:Acetylation (N-term):1000.00;K9:Methylation(KR):1000.00	Q5VTE0|EF1A3_HUMAN;P68104|EF1A1_HUMAN											Q5VTE0
G(+42.01)EAM(+15.99)LRKI	GEAMLRKI	25.4	974.522	8	2.1	488.271	2	35.1256			9074	F120181122_PF_meso_Human_pool3.raw	2	2	Q96JI7	Acetylation (N-term); Oxidation (M)	G1:Acetylation (N-term):1000.00;M4:Oxidation (M):1000.00	Q96JI7|SPTCS_HUMAN											Q96JI7
S(+42.01)AM(+15.99)AVVSR	SAMAVVSR	22.38	877.433	8	1.9	439.724	2	22.1266	178000	545000	3610	F120181122_PF_meso_Human_pool7.raw	1	1	Q9ULT8	Acetylation (N-term); Oxidation (M)	S1:Acetylation (N-term):1000.00;M3:Oxidation (M):1000.00	Q9ULT8|HECD1_HUMAN											Q9ULT8
M(+42.01)(+15.99)VVDIVQEL	MVVDIVQEL	23.82	1102.56	9	2.8	1103.57	1	111.681	474000	2670000	38939	F120181122_PF_meso_Human_pool9.raw	1	1	O00764	Acetylation (N-term); Oxidation (M)	M1:Acetylation (N-term):1000.00;M1:Oxidation (M):1000.00	O00764|PDXK_HUMAN											O00764
M(+42.01)(+15.99)EFERQAEI	MEFERQAEI	34.73	1209.53	9	1.4	605.777	2	62.5475	89500	222000	19657	F120181122_PF_meso_Human_pool4.raw	1	1	O43633	Acetylation (N-term); Oxidation (M)	M1:Acetylation (N-term):1000.00;M1:Oxidation (M):1000.00	O43633|CHM2A_HUMAN											O43633
N(+42.01)EIGIPM(+15.99)VF	NEIGIPMVF	29.68	1076.52	9	2.3	1077.53	1	111.685			39193	F120181122_PF_meso_Human_pool7.raw	1	1	O95602	Acetylation (N-term); Oxidation (M)	N1:Acetylation (N-term):1000.00;M7:Oxidation (M):1000.00	O95602|RPA1_HUMAN											O95602
T(+42.01)ELAM(+15.99)RQSV	TELAMRQSV	31.09	1091.53	9	2.4	546.773	2	46.8737	149000	353000	13192	F120181122_PF_meso_Human_pool9.raw	1	1	P05783	Acetylation (N-term); Oxidation (M)	T1:Acetylation (N-term):1000.00;M5:Oxidation (M):1000.00	P05783|K1C18_HUMAN											P05783
V(+42.01)VM(+15.99)RDPNTK	VVMRDPNTK	24.48	1116.56	9	1.2	559.289	2	24.153	80500	229000	4705	F120181122_PF_meso_Human_pool3.raw	1	1	P09651	Acetylation (N-term); Oxidation (M)	V1:Acetylation (N-term):1000.00;M3:Oxidation (M):1000.00	P09651|ROA1_HUMAN;Q32P51|RA1L2_HUMAN											P09651
G(+42.01)SM(+15.99)EPAFHR	GSMEPAFHR	37.3	1088.47	9	2.6	545.244	2	29.8065	199000	604000	6686	F120181122_PF_meso_Human_pool7.raw	1	1	P0C7V7	Acetylation (N-term); Oxidation (M)	G1:Acetylation (N-term):1000.00;M3:Oxidation (M):1000.00	P0C7V7|SC11B_HUMAN;Q9BY50|SC11C_HUMAN;P67812|SC11A_HUMAN											P0C7V7
A(+42.01)IIEYM(+15.99)PLL	AIIEYMPLL	20.43	1119.59	9	-0.1	1120.6	1	112.149	21900	218000	39326	F120181122_PF_meso_Human_pool4.raw	1	1	P30153	Acetylation (N-term); Oxidation (M)	A1:Acetylation (N-term):1000.00;M6:Oxidation (M):1000.00	P30153|2AAA_HUMAN											P30153
S(+42.01)NYNLPM(+15.99)HK	SNYNLPMHK	25.46	1160.53	9	5.6	581.275	2	31.4405	442000	502000	7425	F120181122_PF_meso_Human_pool8.raw	1	1	P36578	Acetylation (N-term); Oxidation (M)	S1:Acetylation (N-term):1000.00;M7:Oxidation (M):1000.00	P36578|RL4_HUMAN											P36578
G(+42.01)VM(+15.99)PSHFSR	GVMPSHFSR	37.62	1074.49	9	2.5	538.255	2	30.3454	504000	1590000	6880	F120181122_PF_meso_Human_pool8.raw	2	2	P39019	Acetylation (N-term); Oxidation (M)	G1:Acetylation (N-term):1000.00;M3:Oxidation (M):1000.00	P39019|RS19_HUMAN											P39019
G(+42.01)GFFSSFM(+15.99)K	GGFFSSFMK	30.21	1064.46	9	2.3	533.24	2	87.5003	56600	117000	29321	F120181122_PF_meso_Human_pool9.raw	1	1	P42684	Acetylation (N-term); Oxidation (M)	G1:Acetylation (N-term):1000.00;M8:Oxidation (M):1000.00	P42684|ABL2_HUMAN											P42684
R(+42.01)QIPYTMM(+15.99)K	RQIPYTMMK	25.64	1224.6	9	-0.3	613.308	2	39.9146	57700	179000	11010	F120181122_PF_meso_Human_pool2.raw	1	1	Q00325	Acetylation (N-term); Oxidation (M)	R1:Acetylation (N-term):1000.00;M8:Oxidation (M):33.98	Q00325|MPCP_HUMAN											Q00325
F(+42.01)AM(+15.99)PYFIQV	FAMPYFIQV	30.95	1172.56	9	0.6	1173.57	1	112.082	175000	975000	39648	F120181122_PF_meso_Human_pool3.raw	1	1	Q00610	Acetylation (N-term); Oxidation (M)	F1:Acetylation (N-term):1000.00;M3:Oxidation (M):1000.00	Q00610|CLH1_HUMAN											Q00610
R(+42.01)VM(+15.99)EYINRL	RVMEYINRL	21.26	1250.64	9	2.4	626.331	2	60.224	802000	332000	18634	F120181122_PF_meso_Human_pool7.raw	1	1	Q00610	Acetylation (N-term); Oxidation (M)	R1:Acetylation (N-term):1000.00;M3:Oxidation (M):1000.00	Q00610|CLH1_HUMAN											Q00610
G(+42.01)QSEIASM(+15.99)L	GQSEIASML	30.68	992.448	9	2.9	993.459	1	81.3763	229000	522000	27105	F120181122_PF_meso_Human_pool8.raw	2	2	Q63ZY3	Acetylation (N-term); Oxidation (M)	G1:Acetylation (N-term):1000.00;M8:Oxidation (M):1000.00	Q63ZY3|KANK2_HUMAN											Q63ZY3
G(+42.01)EFTHEM(+15.99)QV	GEFTHEMQV	36.81	1134.47	9	0.6	568.242	2	50.2204	84600	163000	14992	F120181122_PF_meso_Human_pool3.raw	1	1	Q8IXJ9	Acetylation (N-term); Oxidation (M)	G1:Acetylation (N-term):1000.00;M7:Oxidation (M):1000.00	Q8IXJ9|ASXL1_HUMAN											Q8IXJ9
G(+42.01)EM(+15.99)VALPPV	GEMVALPPV	30.83	969.484	9	2.4	485.75	2	100.027	455000	1380000	34262	F120181122_PF_meso_Human_pool9.raw	7	7	Q8IY47	Acetylation (N-term); Oxidation (M)	G1:Acetylation (N-term):1000.00;M3:Oxidation (M):1000.00	Q8IY47|KBTB2_HUMAN											Q8IY47
A(+42.01)TAELIM(+15.99)SR	ATAELIMSR	26.58	1048.52	9	0.4	525.27	2	58.533	32400	85000	18446	F120181122_PF_meso_Human_pool2.raw	1	1	Q9BVK8	Acetylation (N-term); Oxidation (M)	A1:Acetylation (N-term):1000.00;M7:Oxidation (M):1000.00	Q9BVK8|TM147_HUMAN											Q9BVK8
S(+42.01)EM(+15.99)DTSVKF	SEMDTSVKF	28.3	1100.47	9	0.6	551.244	2	54.9904	76800	245000	16704	F120181122_PF_meso_Human_pool4.raw	1	1	P06756	Acetylation (N-term); Oxidation (M)	S1:Acetylation (N-term):1000.00;M3:Oxidation (M):1000.00	P06756|ITAV_HUMAN											P06756
Q(+42.01)EYQRLM(+15.99)DI	QEYQRLMDI	35.23	1252.58	9	2	627.296	2	67.6234	133000	353000	21648	F120181122_PF_meso_Human_pool8.raw	1	1	P08727	Acetylation (N-term); Oxidation (M)	Q1:Acetylation (N-term):1000.00;M7:Oxidation (M):1000.00	P08727|K1C19_HUMAN											P08727
S(+42.01)EFKAM(+15.99)DSI	SEFKAMDSI	33.82	1084.47	9	1.2	543.246	2	56.8526	1010000	1830000	17343	F120181122_PF_meso_Human_pool6.raw	2	2	P35221	Acetylation (N-term); Oxidation (M)	S1:Acetylation (N-term):1000.00;M6:Oxidation (M):1000.00	P35221|CTNA1_HUMAN											P35221
G(+42.01)EEVAM(+15.99)RTV	GEEVAMRTV	26.73	1048.49	9	2.7	525.252	2	41.6269	70500	115000	11319	F120181122_PF_meso_Human_pool8.raw	1	1	Q03252	Acetylation (N-term); Oxidation (M)	G1:Acetylation (N-term):1000.00;M6:Oxidation (M):1000.00	Q03252|LMNB2_HUMAN											Q03252
G(+42.01)VM(+15.99)SPPLSR	GVMSPPLSR	25.12	1000.5	9	2.1	501.259	2	46.4208	107000	187000	13011	F120181122_PF_meso_Human_pool9.raw	1	1	Q12772	Acetylation (N-term); Oxidation (M)	G1:Acetylation (N-term):1000.00;M3:Oxidation (M):1000.00	Q12772|SRBP2_HUMAN											Q12772
G(+42.01)TYSKIM(+15.99)NH	GTYSKIMNH	40.2	1107.5	9	0.6	554.76	2	27.2983	102000	440000	5674	F120181122_PF_meso_Human_pool6.raw	1	1	Q13464	Acetylation (N-term); Oxidation (M)	G1:Acetylation (N-term):1000.00;M7:Oxidation (M):1000.00	Q13464|ROCK1_HUMAN											Q13464
G(+42.01)TM(+15.99)TGMLYK	GTMTGMLYK	36.55	1058.48	9	0.7	1059.49	1	50.1855	1070000	3460000	15008	F120181122_PF_meso_Human_pool3.raw	3	3	Q5SRD1	Acetylation (N-term); Oxidation (M)	G1:Acetylation (N-term):1000.00;M3:Oxidation (M):60.00	Q5SRD1|TI23B_HUMAN;O14925|TIM23_HUMAN											Q5SRD1
G(+42.01)TMTGM(+15.99)LYK	GTMTGMLYK	32.54	1058.48	9	1.2	1059.49	1	53.6306	1100000	3260000	16401	F120181122_PF_meso_Human_pool3.raw	3	3	Q5SRD1	Acetylation (N-term); Oxidation (M)	G1:Acetylation (N-term):1000.00;M6:Oxidation (M):40.63	Q5SRD1|TI23B_HUMAN;O14925|TIM23_HUMAN											Q5SRD1
S(+42.01)VFGTM(+15.99)PLK	SVFGTMPLK	31.59	1036.53	9	2.1	1037.54	1	69.3507	605000	1670000	22413	F120181122_PF_meso_Human_pool8.raw	1	1	Q93063	Acetylation (N-term); Oxidation (M)	S1:Acetylation (N-term):1000.00;M6:Oxidation (M):1000.00	Q93063|EXT2_HUMAN											Q93063
H(+42.01)TM(+15.99)EFALVK	HTMEFALVK	37.06	1132.56	9	2.8	567.288	2	45.8956	1080000	4780000	13010	F120181122_PF_meso_Human_pool7.raw	2	2	Q99608	Acetylation (N-term); Oxidation (M)	H1:Acetylation (N-term):1000.00;M3:Oxidation (M):1000.00	Q99608|NECD_HUMAN											Q99608
S(+42.01)LM(+15.99)HSFILK	SLMHSFILK	36.5	1132.6	9	0.6	567.307	2	59.5378	771000	3340000	18895	F120181122_PF_meso_Human_pool2.raw	5	5	Q9NP97	Acetylation (N-term); Oxidation (M)	S1:Acetylation (N-term):1000.00;M3:Oxidation (M):1000.00	Q9NP97|DLRB1_HUMAN											Q9NP97
G(+42.01)EASFPVM(+15.99)V	GEASFPVMV	33.47	993.448	9	0.9	994.458	1	102.773	376000	1370000	36043	F120181122_PF_meso_Human_pool2.raw	2	2	Q9Y4C2	Acetylation (N-term); Oxidation (M)	G1:Acetylation (N-term):1000.00;M8:Oxidation (M):1000.00	Q9Y4C2|TCAF1_HUMAN											Q9Y4C2
A(+42.01)AM(+15.99)LDTVVFK	AAMLDTVVFK	40.16	1151.59	10	0.8	1152.6	1	82.2639	678000	1510000	26392	F120181122_PF_meso_Human_pool1.raw	2	2	O00487	Acetylation (N-term); Oxidation (M)	A1:Acetylation (N-term):1000.00;M3:Oxidation (M):1000.00	O00487|PSDE_HUMAN											O00487
T(+42.01)EEFNREM(+15.99)FW	TEEFNREMFW	34.43	1445.59	10	2.9	723.805	2	88.0412	72200	163000	29763	F120181122_PF_meso_Human_pool7.raw	1	1	O95273	Acetylation (N-term); Oxidation (M)	T1:Acetylation (N-term):1000.00;M8:Oxidation (M):1000.00	O95273|CCDB1_HUMAN											O95273
G(+42.01)TFQQM(+15.99)WISK	GTFQQMWISK	40.55	1282.6	10	0.6	642.308	2	72.0227	35700	125000	23204	F120181122_PF_meso_Human_pool9.raw	1	1	O96019	Acetylation (N-term); Oxidation (M)	G1:Acetylation (N-term):1000.00;M6:Oxidation (M):1000.00	O96019|ACL6A_HUMAN;O94805|ACL6B_HUMAN											O96019
E(+42.01)EVFPLAM(+15.99)NY	EEVFPLAMNY	36.8	1269.56	10	2.4	635.788	2	111.324	38300	254000	39041	F120181122_PF_meso_Human_pool8.raw	1	1	P30279	Acetylation (N-term); Oxidation (M)	E1:Acetylation (N-term):1000.00;M8:Oxidation (M):1000.00	P30279|CCND2_HUMAN;P30281|CCND3_HUMAN;P24385|CCND1_HUMAN											P30279
E(+42.01)EM(+15.99)PATKGGF	EEMPATKGGF	36.63	1123.49	10	2.4	562.751	2	43.4873	20500	71100	11914	F120181122_PF_meso_Human_pool9.raw	1	1	P49790	Acetylation (N-term); Oxidation (M)	E1:Acetylation (N-term):1000.00;M3:Oxidation (M):1000.00	P49790|NU153_HUMAN											P49790
E(+42.01)EM(+15.99)KSGLKDF	EEMKSGLKDF	37.63	1240.56	10	0.7	621.292	2	38.5984	88900	251000	10426	F120181122_PF_meso_Human_pool3.raw	1	1	P49792	Acetylation (N-term); Oxidation (M)	E1:Acetylation (N-term):1000.00;M3:Oxidation (M):1000.00	P49792|RBP2_HUMAN											P49792
A(+42.01)QM(+15.99)EVASFLL	AQMEVASFLL	31.37	1165.57	10	2.5	1166.58	1	111.66	33300	274000	39199	F120181122_PF_meso_Human_pool7.raw	1	1	Q12834	Acetylation (N-term); Oxidation (M)	A1:Acetylation (N-term):1000.00;M3:Oxidation (M):1000.00	Q12834|CDC20_HUMAN											Q12834
G(+42.01)TIQLLEIM(+15.99)K	GTIQLLEIMK	27.2	1202.66	10	0.9	602.338	2	85.8362	21200	51200	27816	F120181122_PF_meso_Human_pool1.raw	1	1	Q14376	Acetylation (N-term); Oxidation (M)	G1:Acetylation (N-term):1000.00;M9:Oxidation (M):1000.00	Q14376|GALE_HUMAN											Q14376
S(+42.01)VM(+15.99)YPVDSVK	SVMYPVDSVK	25.53	1181.56	10	0.4	591.791	2	56.7892	11400	64000	17788	F120181122_PF_meso_Human_pool2.raw	1	1	Q9NYZ2	Acetylation (N-term); Oxidation (M)	S1:Acetylation (N-term):1000.00;M3:Oxidation (M):1000.00	Q9NYZ2|MFRN1_HUMAN											Q9NYZ2
K(+42.01)TM(+15.99)DEVIERA	KTMDEVIERA	35.29	1248.6	10	0.8	625.31	2	32.3558	175000	495000	6613	F120181122_PF_meso_Human_pool1.raw	3	3	O94788	Acetylation (N-term); Oxidation (M)	K1:Acetylation (N-term):1000.00;M3:Oxidation (M):1000.00	O94788|AL1A2_HUMAN											O94788
S(+42.01)TFQQM(+15.99)WISK	STFQQMWISK	43.89	1312.61	10	1.1	657.316	2	72.1767	552000	1460000	22389	F120181122_PF_meso_Human_pool1.raw	3	3	P60709	Acetylation (N-term); Oxidation (M)	S1:Acetylation (N-term):1000.00;M6:Oxidation (M):1000.00	P60709|ACTB_HUMAN;P63267|ACTH_HUMAN;P62736|ACTA_HUMAN;Q562R1|ACTBL_HUMAN;P63261|ACTG_HUMAN;P68032|ACTC_HUMAN											P60709
G(+42.01)THM(+15.99)GPFVER	GTHMGPFVER	39.23	1187.54	10	1.3	594.779	2	32.4722	489000	2050000	8027	F120181122_PF_meso_Human_pool2.raw	2	2	Q9NZN4	Acetylation (N-term); Oxidation (M)	G1:Acetylation (N-term):1000.00;M4:Oxidation (M):1000.00	Q9NZN4|EHD2_HUMAN											Q9NZN4
S(+42.01)VM(+15.99)LGGRNIK	SVMLGGRNIK	24.45	1131.61	10	3.3	566.813	2	35.6386	93500	160000	8757	F120181122_PF_meso_Human_pool9.raw	1	1	Q9UHX1	Acetylation (N-term); Oxidation (M)	S1:Acetylation (N-term):1000.00;M3:Oxidation (M):1000.00	Q9UHX1|PUF60_HUMAN											Q9UHX1
E(+42.01)EYPDRIM(+15.99)NTF	EEYPDRIMNTF	32.46	1471.63	11	2.6	736.824	2	72.0494	240000	343000	23253	F120181122_PF_meso_Human_pool9.raw	1	1	P68371	Acetylation (N-term); Oxidation (M)	E1:Acetylation (N-term):1000.00;M8:Oxidation (M):1000.00	P68371|TBB4B_HUMAN;Q9BVA1|TBB2B_HUMAN;Q13885|TBB2A_HUMAN;P07437|TBB5_HUMAN											P68371
Y(+42.01)GAEALERM(+15.99)FL	YGAEALERMFL	38.28	1356.64	11	1.8	679.328	2	101.916			35058	F120181122_PF_meso_Human_pool9.raw	2	2	P69905	Acetylation (N-term); Oxidation (M)	Y1:Acetylation (N-term):1000.00;M9:Oxidation (M):1000.00	P69905|HBA_HUMAN											P69905
G(+42.01)EAALNDPKM(+15.99)Y	GEAALNDPKMY	42.05	1265.56	11	1.9	633.79	2	51.9096	380000	934000	14336	F120181122_PF_meso_Human_pool1.raw	1	1	Q13616	Acetylation (N-term); Oxidation (M)	G1:Acetylation (N-term):1000.00;M10:Oxidation (M):1000.00	Q13616|CUL1_HUMAN											Q13616
G(+42.01)TM(+15.99)TGGGSKVMK	GTMTGGGSKVMK	33.53	1210.57	12	1.7	606.294	2	21.3295	11400	72100	3363	F120181122_PF_meso_Human_pool4.raw	1	1	Q9NTJ3	Acetylation (N-term); Oxidation (M)	G1:Acetylation (N-term):1000.00;M3:Oxidation (M):40.94	Q9NTJ3|SMC4_HUMAN											Q9NTJ3
G(+42.01)TMTGGGSKVM(+15.99)K	GTMTGGGSKVMK	41.63	1210.57	12	1.3	606.294	2	21.9967	52800	234000	3880	F120181122_PF_meso_Human_pool3.raw	1	1	Q9NTJ3	Acetylation (N-term); Oxidation (M)	G1:Acetylation (N-term):1000.00;M11:Oxidation (M):99.23	Q9NTJ3|SMC4_HUMAN											Q9NTJ3
G(+42.01)TM(+15.99)EWIM(+15.99)IK	GTMEWIMIK	29.85	1181.55	9	0.8	591.782	2	75.3551	77900	178000	24773	F120181122_PF_meso_Human_pool6.raw	1	1	Q8WVI0	Acetylation (N-term); Oxidation (M); Oxidation (M)	G1:Acetylation (N-term):1000.00;M3:Oxidation (M):1000.00;M7:Oxidation (M):1000.00	Q8WVI0|SMIM4_HUMAN											Q8WVI0
R(+42.01)QIPYTM(+15.99)M(+15.99)K	RQIPYTMMK	21.59	1240.59	9	0.6	621.306	2	32.137	119000	271000	7990	F120181122_PF_meso_Human_pool2.raw	1	1	Q00325	Acetylation (N-term); Oxidation (M); Oxidation (M)	R1:Acetylation (N-term):1000.00;M7:Oxidation (M):1000.00;M8:Oxidation (M):1000.00	Q00325|MPCP_HUMAN											Q00325
G(+42.01)TM(+15.99)TGM(+15.99)LYK	GTMTGMLYK	31.42	1074.47	9	0.4	538.245	2	38.5953	1170000	3280000	10433	F120181122_PF_meso_Human_pool3.raw	6	6	Q5SRD1	Acetylation (N-term); Oxidation (M); Oxidation (M)	G1:Acetylation (N-term):1000.00;M3:Oxidation (M):1000.00;M6:Oxidation (M):1000.00	Q5SRD1|TI23B_HUMAN;O14925|TIM23_HUMAN											Q5SRD1
K(+42.01)PT(+79.97)PGTSL	KPTPGTSL	19.73	921.421	8	-0.8	922.43	1	36.6502	972000	3050000	9462	F120181122_PF_meso_Human_pool5.raw	1	1	O15014	Acetylation (N-term); Phosphorylation (STY)	K1:Acetylation (N-term):1000.00;T3:Phosphorylation (STY):44.36	O15014|ZN609_HUMAN											O15014
E(+42.01)(+21.98)RTVNVSVPK	ERTVNVSVPK	26.92	1191.62	10	1.7	596.821	2	30.0972	116000	393000	6789	F120181122_PF_meso_Human_pool6.raw	1	1	Q96KA5	Acetylation (N-term); Sodium adduct	E1:Acetylation (N-term):46.49;E1:Sodium adduct:46.49	Q96KA5|CLP1L_HUMAN											Q96KA5
S(+42.01)FTTRSTF	SFTTRSTF	30.1	987.466	8	1.3	494.742	2	62.3775	109000	302000	19646	F120181122_PF_meso_Human_pool5.raw	1	1	P05783	Acetylation (Protein N-term)	S1:Acetylation (Protein N-term):1000.00	P05783|K1C18_HUMAN											P05783
G(+42.01)EVLISRV	GEVLISRV	21.72	913.523	8	1.1	914.534	1	73.3982	840000	4290000	24038	F120181122_PF_meso_Human_pool4.raw	3	3	Q96CW1	Acetylation (Protein N-term)	G1:Acetylation (Protein N-term):1000.00	Q96CW1|AP2M1_HUMAN											Q96CW1
G(+42.01)QYGNPLNK	GQYGNPLNK	37.87	1031.5	9	1.7	516.761	2	46.5124	896000	2940000	13361	F120181122_PF_meso_Human_pool6.raw	3	3	O14672	Acetylation (Protein N-term)	G1:Acetylation (Protein N-term):1000.00	O14672|ADA10_HUMAN											O14672
G(+42.01)TPEKPLYH	GTPEKPLYH	40.58	1082.54	9	0.1	542.279	2	32.084	124000	382000	7607	F120181122_PF_meso_Human_pool5.raw	1	1	O60337	Acetylation (Protein N-term)	G1:Acetylation (Protein N-term):1000.00	O60337|MARH6_HUMAN											O60337
T(+42.01)EAETIQKL	TEAETIQKL	29.93	1073.56	9	1.1	537.789	2	59.8869	41900	146000	17526	F120181122_PF_meso_Human_pool1.raw	1	1	O60763	Acetylation (Protein N-term)	T1:Acetylation (Protein N-term):1000.00	O60763|USO1_HUMAN											O60763
S(+42.01)ENELKKAY	SENELKKAY	35.8	1122.56	9	1	562.287	2	33.8175	121000	223000	8310	F120181122_PF_meso_Human_pool5.raw	2	2	O60884	Acetylation (Protein N-term)	S1:Acetylation (Protein N-term):1000.00	O60884|DNJA2_HUMAN											O60884
A(+42.01)EIAQLMSL	AEIAQLMSL	29.6	1016.52	9	2.9	1017.53	1	112.905	75200	2130000	39657	F120181122_PF_meso_Human_pool8.raw	6	6	P07900	Acetylation (Protein N-term)	A1:Acetylation (Protein N-term):1000.00	P07900|HS90A_HUMAN;P08238|HS90B_HUMAN											P07900
F(+42.01)TVDQIRAI	FTVDQIRAI	37.03	1103.6	9	2.7	552.808	2	94.0951	271000	351000	31938	F120181122_PF_meso_Human_pool9.raw	1	1	P13639	Acetylation (Protein N-term)	F1:Acetylation (Protein N-term):1000.00	P13639|EF2_HUMAN	Elongation factor 2 (EF-2)	EEF2 EF2	Protein in T_Antigen								P13639
D(+42.01)EEETYRLW	DEEETYRLW	42.7	1281.55	9	-0.5	641.784	2	87.7553	62400	132000	28572	F120181122_PF_meso_Human_pool1.raw	1	1	P19388	Acetylation (Protein N-term)	D1:Acetylation (Protein N-term):1000.00	P19388|RPAB1_HUMAN											P19388
A(+42.01)AAVPRAAF	AAAVPRAAF	27.58	914.497	9	1.1	915.508	1	65.5292	145000	375000	21193	F120181122_PF_meso_Human_pool2.raw	1	1	P30040	Acetylation (Protein N-term)	A1:Acetylation (Protein N-term):1000.00	P30040|ERP29_HUMAN											P30040
K(+42.01)YFDEHYEY	KYFDEHYEY	49.35	1334.55	9	0.9	668.283	2	57.3156	2140000	4140000	17881	F120181122_PF_meso_Human_pool3.raw	2	2	P33552	Acetylation (Protein N-term)	K1:Acetylation (Protein N-term):1000.00	P33552|CKS2_HUMAN											P33552
S(+42.01)GFDDPGIF	SGFDDPGIF	24.19	995.424	9	0.4	996.434	1	112.241	64800	449000	39369	F120181122_PF_meso_Human_pool4.raw	1	1	P33992	Acetylation (Protein N-term)	S1:Acetylation (Protein N-term):1000.00	P33992|MCM5_HUMAN											P33992
A(+42.01)QQAADKYL	AQQAADKYL	42.46	1048.52	9	0.5	525.268	2	59.8196	72400	233000	18588	F120181122_PF_meso_Human_pool4.raw	1	1	P35579	Acetylation (Protein N-term)	A1:Acetylation (Protein N-term):1000.00	P35579|MYH9_HUMAN											P35579
S(+42.01)QTGFVVLV	SQTGFVVLV	28.03	990.539	9	1.2	991.549	1	111.56	166000	1270000	39144	F120181122_PF_meso_Human_pool6.raw	1	1	P36222	Acetylation (Protein N-term)	S1:Acetylation (Protein N-term):1000.00	P36222|CH3L1_HUMAN											P36222
G(+42.01)AFYKGFIK	GAFYKGFIK	26.66	1071.58	9	4	536.797	2	68.0376	749000	1580000	21628	F120181122_PF_meso_Human_pool7.raw	4	4	P51114	Acetylation (Protein N-term)	G1:Acetylation (Protein N-term):1000.00	P51114|FXR1_HUMAN											P51114
G(+42.01)EFTGWEKV	GEFTGWEKV	30.99	1093.51	9	2.2	1094.52	1	81.1316	227000	559000	27007	F120181122_PF_meso_Human_pool8.raw	1	1	P57078	Acetylation (Protein N-term)	G1:Acetylation (Protein N-term):1000.00	P57078|RIPK4_HUMAN											P57078
A(+42.01)SFDKAKLK	ASFDKAKLK	38.71	1048.59	9	0.4	525.304	2	29.3109	1310000	6380000	6475	F120181122_PF_meso_Human_pool6.raw	4	4	P63313	Acetylation (Protein N-term)	A1:Acetylation (Protein N-term):1000.00	P63313|TYB10_HUMAN											P63313
S(+42.01)SSPVNVKK	SSSPVNVKK	41.38	986.54	9	0.7	494.279	2	22.8559	725000	3140000	4208	F120181122_PF_meso_Human_pool3.raw	2	2	Q00839	Acetylation (Protein N-term)	S1:Acetylation (Protein N-term):1000.00	Q00839|HNRPU_HUMAN											Q00839
K(+42.01)ASGTLREY	KASGTLREY	23.49	1065.55	9	0.3	533.781	2	30.0368	708000	3210000	6728	F120181122_PF_meso_Human_pool6.raw	3	3	Q02543	Acetylation (Protein N-term)	K1:Acetylation (Protein N-term):1000.00	Q02543|RL18A_HUMAN											Q02543
N(+42.01)ESLFGKKY	NESLFGKKY	40.21	1126.57	9	1.4	564.293	2	48.8885	1450000	5370000	14276	F120181122_PF_meso_Human_pool4.raw	4	4	Q14192	Acetylation (Protein N-term)	N1:Acetylation (Protein N-term):1000.00	Q14192|FHL2_HUMAN											Q14192
A(+42.01)TVAGVHVK	ATVAGVHVK	31.29	922.524	9	0.7	462.27	2	35.3912	75700	408000	8850	F120181122_PF_meso_Human_pool6.raw	2	2	Q6UWS5	Acetylation (Protein N-term)	A1:Acetylation (Protein N-term):1000.00	Q6UWS5|PT117_HUMAN											Q6UWS5
G(+42.01)TLSSWNLK	GTLSSWNLK	31.34	1046.54	9	0.8	1047.55	1	73.7877	472000	1150000	24097	F120181122_PF_meso_Human_pool6.raw	1	1	Q8WTZ4	Acetylation (Protein N-term)	G1:Acetylation (Protein N-term):1000.00	Q8WTZ4|CA5BL_HUMAN											Q8WTZ4
G(+42.01)EVLISRVY	GEVLISRVY	37.18	1076.59	9	0.2	539.302	2	82.1558	297000	663000	27452	F120181122_PF_meso_Human_pool6.raw	1	1	Q96CW1	Acetylation (Protein N-term)	G1:Acetylation (Protein N-term):1000.00	Q96CW1|AP2M1_HUMAN											Q96CW1
S(+42.01)EVHSSPGV	SEVHSSPGV	32.33	939.43	9	1.3	940.441	1	33.6499	426000	1010000	8456	F120181122_PF_meso_Human_pool3.raw	2	2	Q99608	Acetylation (Protein N-term)	S1:Acetylation (Protein N-term):1000.00	Q99608|NECD_HUMAN											Q99608
E(+42.01)EIKKETGF	EEIKKETGF	33.44	1121.56	9	2.2	561.789	2	47.9367	178000	408000	13827	F120181122_PF_meso_Human_pool8.raw	1	1	Q99653	Acetylation (Protein N-term)	E1:Acetylation (Protein N-term):1000.00	Q99653|CHP1_HUMAN											Q99653
G(+42.01)EVHTGTTI	GEVHTGTTI	34.46	955.461	9	0.6	956.471	1	42.7029	243000	929000	11825	F120181122_PF_meso_Human_pool5.raw	2	2	P28065	Acetylation (Protein N-term)	G1:Acetylation (Protein N-term):1000.00	P28065|PSB9_HUMAN											P28065
G(+42.01)TGKTTFVK	GTGKTTFVK	36.07	979.534	9	0.8	490.776	2	26.9723	60300	253000	5568	F120181122_PF_meso_Human_pool4.raw	1	1	P62826	Acetylation (Protein N-term)	G1:Acetylation (Protein N-term):1000.00	P62826|RAN_HUMAN											P62826
S(+42.01)VTGSAVSK	SVTGSAVSK	33.61	876.455	9	0.5	877.465	1	29.2664	93400	286000	6809	F120181122_PF_meso_Human_pool2.raw	1	1	Q13492	Acetylation (Protein N-term)	S1:Acetylation (Protein N-term):1000.00	Q13492|PICAL_HUMAN											Q13492
A(+42.01)VAAVAARR	AVAAVAARR	32.31	925.546	9	1.1	463.782	2	33.2845	307000	721000	8340	F120181122_PF_meso_Human_pool3.raw	2	2	Q14697	Acetylation (Protein N-term)	A1:Acetylation (Protein N-term):1000.00	Q14697|GANAB_HUMAN											Q14697
G(+42.01)QGVNNVPK	GQGVNNVPK	40.96	953.493	9	1.1	477.756	2	30.2158	50900	226000	7139	F120181122_PF_meso_Human_pool3.raw	2	2	Q68D10	Acetylation (Protein N-term)	G1:Acetylation (Protein N-term):1000.00	Q68D10|SPT2_HUMAN											Q68D10
G(+42.01)EVDYKKKY	GEVDYKKKY	38.75	1170.59	9	0.9	586.305	2	26.126	401000	1030000	5186	F120181122_PF_meso_Human_pool4.raw	4	4	Q8NBZ0	Acetylation (Protein N-term)	G1:Acetylation (Protein N-term):1000.00	Q8NBZ0|IN80E_HUMAN											Q8NBZ0
S(+42.01)EAALEKKL	SEAALEKKL	28.42	1029.57	9	2	515.794	2	42.7684	68700	191000	11544	F120181122_PF_meso_Human_pool9.raw	1	1	Q96P16	Acetylation (Protein N-term)	S1:Acetylation (Protein N-term):1000.00	Q96P16|RPR1A_HUMAN											Q96P16
S(+42.01)EVEGVKNI	SEVEGVKNI	23.17	1015.52	9	2.9	1016.53	1	52.7142	71200	236000	15773	F120181122_PF_meso_Human_pool8.raw	1	1	Q9BV40	Acetylation (Protein N-term)	S1:Acetylation (Protein N-term):1000.00	Q9BV40|VAMP8_HUMAN											Q9BV40
S(+42.01)ESALEKKL	SESALEKKL	32.58	1045.57	9	2.1	523.791	2	40.8709	39300	117000	10823	F120181122_PF_meso_Human_pool9.raw	1	1	Q9NQG5	Acetylation (Protein N-term)	S1:Acetylation (Protein N-term):1000.00	Q9NQG5|RPR1B_HUMAN											Q9NQG5
T(+42.01)IQSGEQPYK	TIQSGEQPYK	37.06	1191.58	10	1.7	596.798	2	40.8766	83100	258000	11319	F120181122_PF_meso_Human_pool3.raw	1	1	O43920	Acetylation (Protein N-term)	T1:Acetylation (Protein N-term):1000.00	O43920|NDUS5_HUMAN											O43920
S(+42.01)EGTPEKPLY	SEGTPEKPLY	36.99	1161.56	10	1.9	581.786	2	50.1132	60400	286000	14704	F120181122_PF_meso_Human_pool8.raw	2	2	O60337	Acetylation (Protein N-term)	S1:Acetylation (Protein N-term):1000.00	O60337|MARH6_HUMAN											O60337
R(+42.01)VFIGNLNTL	RVFIGNLNTL	25.07	1187.67	10	0.7	594.842	2	93.0956	90300	280000	32177	F120181122_PF_meso_Human_pool3.raw	2	2	O60812	Acetylation (Protein N-term)	R1:Acetylation (Protein N-term):1000.00	O60812|HNRC1_HUMAN;P07910|HNRPC_HUMAN;B2RXH8|HNRC2_HUMAN;B7ZW38|HNRC3_HUMAN;P0DMR1|HNRC4_HUMAN											O60812
T(+42.01)DAAVSFAKD	TDAAVSFAKD	33.38	1065.5	10	1.1	533.758	2	59.5253	73900	207000	17385	F120181122_PF_meso_Human_pool1.raw	1	1	P05141	Acetylation (Protein N-term)	T1:Acetylation (Protein N-term):1000.00	P05141|ADT2_HUMAN											P05141
S(+42.01)IRVTQKSYK	SIRVTQKSYK	42.08	1250.7	10	0.5	417.908	3	26.8761	4950000	15400000	5652	F120181122_PF_meso_Human_pool6.raw	30	30	P05787	Acetylation (Protein N-term)	S1:Acetylation (Protein N-term):1000.00	P05787|K2C8_HUMAN											P05787
A(+42.01)GWNAYIDNL	AGWNAYIDNL	31.81	1177.54	10	0.6	589.779	2	111.64			39116	F120181122_PF_meso_Human_pool4.raw	1	1	P07737	Acetylation (Protein N-term)	A1:Acetylation (Protein N-term):1000.00	P07737|PROF1_HUMAN											P07737
M(+42.01)EQPIKVTEW	MEQPIKVTEW	23.02	1301.63	10	3.7	651.826	2	86.7422	36300	89700	29024	F120181122_PF_meso_Human_pool9.raw	1	1	P14923	Acetylation (Protein N-term)	M1:Acetylation (Protein N-term):1000.00	P14923|PLAK_HUMAN	Junction plakoglobin (Catenin gamma) (Desmoplakin III) (Desmoplakin-3)	JUP CTNNG DP3	Protein in T_Antigen								P14923
S(+42.01)EYDRGVNTF	SEYDRGVNTF	20.95	1228.54	10	1.3	615.278	2	60.9733	25400	86900	17987	F120181122_PF_meso_Human_pool1.raw	1	1	P28066	Acetylation (Protein N-term)	S1:Acetylation (Protein N-term):1000.00	P28066|PSA5_HUMAN											P28066
G(+42.01)TRDDEYDYL	GTRDDEYDYL	27.09	1287.53	10	1.4	644.773	2	70.5282	64400	175000	22899	F120181122_PF_meso_Human_pool5.raw	1	1	Q15907	Acetylation (Protein N-term)	G1:Acetylation (Protein N-term):1000.00	Q15907|RB11B_HUMAN;P62491|RB11A_HUMAN											Q15907
S(+42.01)TTTGHLIYK	STTTGHLIYK	43.06	1161.6	10	1.9	581.81	2	36.5667	72700	176000	9365	F120181122_PF_meso_Human_pool7.raw	1	1	Q5VTE0	Acetylation (Protein N-term)	S1:Acetylation (Protein N-term):1000.00	Q5VTE0|EF1A3_HUMAN;Q05639|EF1A2_HUMAN;P68104|EF1A1_HUMAN											Q5VTE0
G(+42.01)TEEAPKVFK	GTEEAPKVFK	38.31	1146.59	10	2.1	574.304	2	38.5039	139000	399000	10179	F120181122_PF_meso_Human_pool7.raw	1	1	Q8IUX1	Acetylation (Protein N-term)	G1:Acetylation (Protein N-term):1000.00	Q8IUX1|T126B_HUMAN											Q8IUX1
A(+42.01)QYQFTGIKK	AQYQFTGIKK	40.68	1224.65	10	2	613.334	2	46.1796	104000	218000	12896	F120181122_PF_meso_Human_pool9.raw	1	1	Q96IX5	Acetylation (Protein N-term)	A1:Acetylation (Protein N-term):1000.00	Q96IX5|ATPMK_HUMAN											Q96IX5
A(+42.01)TLKDQLIYNL	ATLKDQLIYNL	34.17	1332.73	11	2.9	667.374	2	93.823	294000	750000	32116	F120181122_PF_meso_Human_pool8.raw	2	2	P00338	Acetylation (Protein N-term)	A1:Acetylation (Protein N-term):1000.00	P00338|LDHA_HUMAN											P00338
S(+42.01)FTTRSTFSTN	SFTTRSTFSTN	42.24	1289.59	11	0.9	645.804	2	59.5076	667000	2020000	18742	F120181122_PF_meso_Human_pool2.raw	3	3	P05783	Acetylation (Protein N-term)	S1:Acetylation (Protein N-term):1000.00	P05783|K1C18_HUMAN											P05783
E(+42.01)EARDFDGKVY	EEARDFDGKVY	26.96	1369.62	11	4.4	685.818	2	49.1861			14154	F120181122_PF_meso_Human_pool9.raw	1	1	Q8IX03	Acetylation (Protein N-term)	E1:Acetylation (Protein N-term):1000.00	Q8IX03|KIBRA_HUMAN											Q8IX03
G(+42.01)EVDDSREHSF	GEVDDSREHSF	39.98	1318.54	11	2	660.281	2	36.5948	37900	119000	9361	F120181122_PF_meso_Human_pool6.raw	1	1	P53367	Acetylation (Protein N-term)	G1:Acetylation (Protein N-term):1000.00	P53367|ARFP1_HUMAN											P53367
R(+42.01)VQEAVESMVK	RVQEAVESMVK	36.96	1316.68	11	0.9	659.347	2	65.4807	1010000	3220000	19700	F120181122_PF_meso_Human_pool1.raw	9	9	Q96C01	Acetylation (Protein N-term)	R1:Acetylation (Protein N-term):1000.00	Q96C01|F136A_HUMAN											Q96C01
S(+42.01)IRVTQKSYKVS	SIRVTQKSYKVS	22.68	1436.8	12	2.5	479.941	3	33.8933	168000	88800	8189	F120181122_PF_meso_Human_pool8.raw	1	1	P05787	Acetylation (Protein N-term)	S1:Acetylation (Protein N-term):1000.00	P05787|K2C8_HUMAN											P05787
S(+42.01)ESKSGPEYASF	SESKSGPEYASF	35.05	1329.57	12	0.4	665.795	2	57.3367	58400	130000	17955	F120181122_PF_meso_Human_pool2.raw	1	1	P27449	Acetylation (Protein N-term)	S1:Acetylation (Protein N-term):1000.00	P27449|VATL_HUMAN											P27449
A(+42.01)QQAADKYLYVD	AQQAADKYLYVD	42.66	1425.68	12	0.5	713.848	2	72.7337	226000	530000	23664	F120181122_PF_meso_Human_pool6.raw	1	1	P35579	Acetylation (Protein N-term)	A1:Acetylation (Protein N-term):1000.00	P35579|MYH9_HUMAN											P35579
A(+42.01)EIGEGAYGKVF	AEIGEGAYGKVF	37.78	1281.62	12	1.8	641.821	2	82.1166	32900	91200	27435	F120181122_PF_meso_Human_pool7.raw	1	1	Q00534	Acetylation (Protein N-term)	A1:Acetylation (Protein N-term):1000.00	Q00534|CDK6_HUMAN											Q00534
S(+42.01)EEDQAAELRAY	SEEDQAAELRAY	44.24	1422.63	12	1	712.323	2	61.4284	42400	195000	18176	F120181122_PF_meso_Human_pool1.raw	2	2	Q7L2H7	Acetylation (Protein N-term)	S1:Acetylation (Protein N-term):1000.00	Q7L2H7|EIF3M_HUMAN											Q7L2H7
A(+42.01)AQGEPQVQFKL	AAQGEPQVQFKL	44.73	1356.7	12	3	679.361	2	77.6011	372000	546000	25458	F120181122_PF_meso_Human_pool9.raw	1	1	P62826	Acetylation (Protein N-term)	A1:Acetylation (Protein N-term):1000.00	P62826|RAN_HUMAN											P62826
S(+42.01)TVHEILC(+119.00)K	STVHEILCK	36.39	1189.55	9	2.7	595.782	2	42.4012	270000	571000	11634	F120181122_PF_meso_Human_pool8.raw	2	2	A6NMY6	Acetylation (Protein N-term); Cysteinylation	S1:Acetylation (Protein N-term):1000.00;C8:Cysteinylation:1000.00	A6NMY6|AXA2L_HUMAN;P07355|ANXA2_HUMAN											A6NMY6
A(+42.01)M(+15.99)VSEFLK	AMVSEFLK	20.41	981.484	8	1.5	982.495	1	75.0298	1180000	2870000	24981	F120181122_PF_meso_Human_pool2.raw	2	2	P04083	Acetylation (Protein N-term); Oxidation (M)	A1:Acetylation (Protein N-term):1000.00;M2:Oxidation (M):1000.00	P04083|ANXA1_HUMAN											P04083
M(+42.01)(+15.99)VNPTVFF	MVNPTVFF	26.64	1011.47	8	0.7	1012.48	1	111.808	974000	5760000	39279	F120181122_PF_meso_Human_pool5.raw	2	2	P62937	Acetylation (Protein N-term); Oxidation (M)	M1:Acetylation (Protein N-term):1000.00;M1:Oxidation (M):1000.00	P62937|PPIA_HUMAN											P62937
A(+42.01)M(+15.99)VSEFLKQ	AMVSEFLKQ	30.69	1109.54	9	1.8	555.781	2	75.7099			25265	F120181122_PF_meso_Human_pool2.raw	1	1	P04083	Acetylation (Protein N-term); Oxidation (M)	A1:Acetylation (Protein N-term):1000.00;M2:Oxidation (M):1000.00	P04083|ANXA1_HUMAN											P04083
A(+42.01)TQADLM(+15.99)EL	ATQADLMEL	24.05	1048.47	9	1.9	1049.49	1	91.2367	198000	527000	31387	F120181122_PF_meso_Human_pool2.raw	1	1	P35222	Acetylation (Protein N-term); Oxidation (M)	A1:Acetylation (Protein N-term):1000.00;M7:Oxidation (M):1000.00	P35222|CTNB1_HUMAN	Catenin beta-1 (Beta-catenin)	CTNNB1 CTNNB OK/SW-cl.35 PRO2286	Protein in T_Antigen								P35222
S(+42.01)EM(+15.99)GVMPEI	SEMGVMPEI	22.56	1049.44	9	3.4	1050.45	1	99.0894	64900	150000	33943	F120181122_PF_meso_Human_pool9.raw	1	1	Q92499	Acetylation (Protein N-term); Oxidation (M)	S1:Acetylation (Protein N-term):1000.00;M3:Oxidation (M):44.44	Q92499|DDX1_HUMAN											Q92499
A(+42.01)M(+15.99)VSEFLKQAW	AMVSEFLKQAW	34.98	1366.66	11	3.6	684.339	2	103.639	125000	114000	23190	F120181122_PF_meso_Human_pool10.raw	1	1	P04083	Acetylation (Protein N-term); Oxidation (M)	A1:Acetylation (Protein N-term):1000.00;M2:Oxidation (M):1000.00	P04083|ANXA1_HUMAN											P04083
R(+42.01)VQEAVESM(+15.99)VK	RVQEAVESMVK	42.5	1332.67	11	1.3	667.345	2	40.5554	1240000	3620000	9850	F120181122_PF_meso_Human_pool1.raw	5	5	Q96C01	Acetylation (Protein N-term); Oxidation (M)	R1:Acetylation (Protein N-term):1000.00;M9:Oxidation (M):1000.00	Q96C01|F136A_HUMAN											Q96C01
PAFIIKHY(-0.98)	PAFIIKHY	19.43	986.57	8	-2	987.575	1	114.821			27616	F120181122_PF_meso_Human_pool10.raw	1	1	B2RTY4	Amidation	Y8:Amidation:1000.00	B2RTY4|MYO9A_HUMAN											B2RTY4
AERTFAEV(-0.98)	AERTFAEV	31.95	920.472	8	-0.1	461.244	2	34.586	17400	43000	7500	F120181122_PF_meso_Human_pool1.raw	1	1	P11047	Amidation	V8:Amidation:1000.00	P11047|LAMC1_HUMAN											P11047
AEHSPELV(-0.98)	AEHSPELV	26.25	879.445	8	3.1	440.731	2	30.0472			6543	F120181122_PF_meso_Human_pool9.raw	1	1	Q9HCM4	Amidation	V8:Amidation:1000.00	Q9HCM4|E41L5_HUMAN											Q9HCM4
ILHLIVQH(-0.98)	ILHLIVQH	31.45	970.608	8	1.2	971.616	1	94.0531	850000	137000	32126	F120181122_PF_meso_Human_pool8.raw	1	1	Q9Y4A5	Amidation	H8:Amidation:1000.00	Q9Y4A5|TRRAP_HUMAN											Q9Y4A5
HEAEVLKQL(-0.98)	HEAEVLKQL	32	1064.6	9	3.5	533.309	2	109.372	232000	836000	37596	F120181122_PF_meso_Human_pool4.raw	5	5	P16949	Amidation	L9:Amidation:1000.00	P16949|STMN1_HUMAN								Stathmin	STMN1	HBPA	P16949
KEITEGKTV(-0.98)	KEITEGKTV	22.62	1002.57	9	1.2	502.295	2	20.0175	36000	154000	2822	F120181122_PF_meso_Human_pool4.raw	1	1	Q9BZX2	Amidation	V9:Amidation:1000.00	Q9BZX2|UCK2_HUMAN											Q9BZX2
QEHLDYEII(-0.98)	QEHLDYEII	19.66	1157.57	9	-7.3	579.789	2	61.964	2530000	3170000	19377	F120181122_PF_meso_Human_pool9.raw	1	1	Q9H0A0	Amidation	I9:Amidation:1000.00	Q9H0A0|NAT10_HUMAN											Q9H0A0
GESKQVMKY(-0.98)	GESKQVMKY	28.59	1067.54	9	8.4	534.784	2	22.1297	69900	518000	3626	F120181122_PF_meso_Human_pool6.raw	1	1	P46939	Amidation	Y9:Amidation:1000.00	P46939|UTRN_HUMAN											P46939
RTPEAVQKL(-0.98)	RTPEAVQKL	21.44	1039.61	9	2.6	520.816	2	25.1821	650000	2790000	4893	F120181122_PF_meso_Human_pool8.raw	1	1	P49327	Amidation	L9:Amidation:1000.00	P49327|FAS_HUMAN											P49327
AEERVQKSL(-0.98)	AEERVQKSL	19.53	1057.59	9	0.7	529.803	2	20.7943	59600	120000	3265	F120181122_PF_meso_Human_pool5.raw	1	1	Q15149	Amidation	L9:Amidation:1000.00	Q15149|PLEC_HUMAN											Q15149
AEDHQTLLV(-0.98)	AEDHQTLLV	33.39	1023.53	9	-1.9	512.775	2	44.1518	438000	354000	12121	F120181122_PF_meso_Human_pool4.raw	1	1	Q96Q05	Amidation	V9:Amidation:1000.00	Q96Q05|TPPC9_HUMAN											Q96Q05
RLPEEISGL(-0.98)	RLPEEISGL	20.32	1011.57	9	8.1	506.797	2	58.8935	26200	60400	18137	F120181122_PF_meso_Human_pool8.raw	1	1	Q9BTT6	Amidation	L9:Amidation:1000.00	Q9BTT6|LRRC1_HUMAN											Q9BTT6
ASITSFLTV(-0.98)	ASITSFLTV	21.89	936.528	9	2.5	937.538	1	50.7503	871000	1760000	14953	F120181122_PF_meso_Human_pool7.raw	2	2	Q9NR09	Amidation	V9:Amidation:1000.00	Q9NR09|BIRC6_HUMAN											Q9NR09
TEHKALTSEI(-0.98)	TEHKALTSEI	33.43	1126.6	10	2.5	564.309	2	85.8059	32200	85200	27911	F120181122_PF_meso_Human_pool1.raw	3	3	P04843	Amidation	I10:Amidation:1000.00	P04843|RPN1_HUMAN											P04843
NEFPEPIKLD(-0.98)	NEFPEPIKLD	19.62	1199.62	10	-0.5	600.818	2	80.163	141000	85700	25799	F120181122_PF_meso_Human_pool1.raw	1	1	P51149	Amidation	D10:Amidation:1000.00	P51149|RAB7A_HUMAN											P51149
HSFDSDLESL(-0.98)	HSFDSDLESL	27.3	1147.51	10	7.2	574.769	2	62.924	1610000	828000	19819	F120181122_PF_meso_Human_pool8.raw	2	2	P35658	Amidation	L10:Amidation:1000.00	P35658|NU214_HUMAN	Nuclear pore complex protein Nup214 (214 kDa nucleoporin) (Nucleoporin Nup214) (Protein CAN)	NUP214 CAIN CAN KIAA0023	Protein in T_Antigen								P35658
KELAPYDENW(-0.98)	KELAPYDENW	31.06	1262.59	10	-7.8	632.3	2	55.0075	1140000	628000	16476	F120181122_PF_meso_Human_pool6.raw	1	1	P39019	Amidation	W10:Amidation:1000.00	P39019|RS19_HUMAN											P39019
QVFDQELDAL(-0.98)	QVFDQELDAL	22.17	1175.58	10	4.1	588.802	2	83.6074	205000	87100	29024	F120181122_PF_meso_Human_pool2.raw	1	1	Q6P2Q9	Amidation	L10:Amidation:1000.00	Q6P2Q9|PRP8_HUMAN											Q6P2Q9
TEVKVEPMTY(-0.98)	TEVKVEPMTY	23.8	1194.6	10	-9.5	598.301	2	46.1548	281000	929000	13580	F120181122_PF_meso_Human_pool2.raw	3	3	Q9H410	Amidation	Y10:Amidation:1000.00	Q9H410|DSN1_HUMAN											Q9H410
KEDGSFAGDIW(-0.98)	KEDGSFAGDIW	30.47	1222.56	11	8.7	612.295	2	83.3186	7070	22900	28283	F120181122_PF_meso_Human_pool2.raw	1	1	P53611	Amidation	W11:Amidation:1000.00	P53611|PGTB2_HUMAN											P53611
REYQLNDSAAY(-0.98)	REYQLNDSAAY	30.73	1327.62	11	-9	664.809	2	40.4159	80200	108000	10693	F120181122_PF_meso_Human_pool9.raw	1	1	P63096	Amidation	Y11:Amidation:1000.00	P63096|GNAI1_HUMAN;P04899|GNAI2_HUMAN											P63096
K(+183.04)EFDGKSLV	KEFDGKSLV	27.68	1204.58	9	1.1	603.299	2	73.927	7830000	17100000	24477	F120181122_PF_meso_Human_pool5.raw	29	29	P08238	Aminoethylbenzenesulfonylation	K1:Aminoethylbenzenesulfonylation:99.73	P08238|HS90B_HUMAN											P08238
GS(+183.04)SQSLSFPK	GSSQSLSFPK	34.23	1219.55	10	0.2	610.786	2	45.2082	867000	2300000	13048	F120181122_PF_meso_Human_pool3.raw	2	2	Q9UPZ3	Aminoethylbenzenesulfonylation	S2:Aminoethylbenzenesulfonylation:24.44	Q9UPZ3|HPS5_HUMAN											Q9UPZ3
L(+57.02)SQPLPPR	LSQPLPPR	22.23	963.55	8	-0.1	482.783	2	34.0143	1230000	557000	7185	F120181122_PF_meso_Human_pool1.raw	4	4	O15297	Carbamidomethylation (DHKE, X@N-term)	L1:Carbamidomethylation (DHKE, X@N-term):1000.00	O15297|PPM1D_HUMAN											O15297
V(+57.02)IDPGFAK	VIDPGFAK	25.31	902.486	8	0.2	452.252	2	42.7082	119000	398000	12185	F120181122_PF_meso_Human_pool2.raw	1	1	O43143	Carbamidomethylation (DHKE, X@N-term)	V1:Carbamidomethylation (DHKE, X@N-term):32.28	O43143|DHX15_HUMAN											O43143
F(+57.02)AAAMNGL	FAAAMNGL	19.62	850.401	8	2.6	851.41	1	68.1699	182000	655000	21873	F120181122_PF_meso_Human_pool8.raw	1	1	O75390	Carbamidomethylation (DHKE, X@N-term)	F1:Carbamidomethylation (DHKE, X@N-term):1000.00	O75390|CISY_HUMAN											O75390
T(+57.02)YVGITEK	TYVGITEK	30.34	966.502	8	1.6	484.259	2	30.9538	316000	1040000	7170	F120181122_PF_meso_Human_pool7.raw	1	1	O75643	Carbamidomethylation (DHKE, X@N-term)	T1:Carbamidomethylation (DHKE, X@N-term):51.01	O75643|U520_HUMAN											O75643
T(+57.02)IENVKAK	TIENVKAK	39.64	958.545	8	0.9	480.281	2	19.2799	2740000	14000000	2817	F120181122_PF_meso_Human_pool3.raw	2	2	P0CG48	Carbamidomethylation (DHKE, X@N-term)	T1:Carbamidomethylation (DHKE, X@N-term):36.05	P0CG48|UBC_HUMAN;P62979|RS27A_HUMAN;P0CG47|UBB_HUMAN;P62987|RL40_HUMAN											P0CG48
T(+57.02)GPVMPVR	TGPVMPVR	40.44	912.485	8	1.8	457.251	2	31.4976	124000	573000	7365	F120181122_PF_meso_Human_pool7.raw	2	2	P26373	Carbamidomethylation (DHKE, X@N-term)	T1:Carbamidomethylation (DHKE, X@N-term):1000.00	P26373|RL13_HUMAN											P26373
S(+57.02)LGLPFGK	SLGLPFGK	32.49	874.491	8	2.5	438.254	2	57.2834	104000	538000	17640	F120181122_PF_meso_Human_pool8.raw	2	2	P26599	Carbamidomethylation (DHKE, X@N-term)	S1:Carbamidomethylation (DHKE, X@N-term):58.78	P26599|PTBP1_HUMAN;O95758|PTBP3_HUMAN											P26599
Q(+57.02)IGDIVTV	QIGDIVTV	19.92	900.492	8	2.7	901.501	1	69.9141	5290000	15000000	22557	F120181122_PF_meso_Human_pool7.raw	1	1	P62280	Carbamidomethylation (DHKE, X@N-term)	Q1:Carbamidomethylation (DHKE, X@N-term):7.64	P62280|RS11_HUMAN											P62280
S(+57.02)NIFVIGK	SNIFVIGK	32.28	933.528	8	1.1	467.773	2	51.0946	7770000	32500000	15066	F120181122_PF_meso_Human_pool6.raw	8	8	P62701	Carbamidomethylation (DHKE, X@N-term)	S1:Carbamidomethylation (DHKE, X@N-term):80.73	P62701|RS4X_HUMAN											P62701
S(+57.02)ISVPIFK	SISVPIFK	28.5	946.549	8	2	474.283	2	59.3543	146000	500000	18289	F120181122_PF_meso_Human_pool9.raw	2	2	Q00341	Carbamidomethylation (DHKE, X@N-term)	S1:Carbamidomethylation (DHKE, X@N-term):63.15	Q00341|VIGLN_HUMAN											Q00341
S(+57.02)QTSVIFK	SQTSVIFK	27.54	965.518	8	1.2	483.768	2	34.8956	16500	71900	9066	F120181122_PF_meso_Human_pool2.raw	1	1	Q01954	Carbamidomethylation (DHKE, X@N-term)	S1:Carbamidomethylation (DHKE, X@N-term):46.67	Q01954|BNC1_HUMAN											Q01954
T(+57.02)FVPGLYK	TFVPGLYK	41.23	980.533	8	1.7	491.276	2	51.7494	2780000	10200000	15416	F120181122_PF_meso_Human_pool6.raw	4	4	Q02880	Carbamidomethylation (DHKE, X@N-term)	T1:Carbamidomethylation (DHKE, X@N-term):75.79	Q02880|TOP2B_HUMAN;P11388|TOP2A_HUMAN	DNA topoisomerase 2-beta (EC 5.99.1.3) (DNA topoisomerase II, beta isozyme)	TOP2B	Protein in T_Antigen								Q02880
T(+57.02)IPVLQVK	TIPVLQVK	31.59	953.591	8	0.6	954.601	1	43.0588	2870000	7700000	12225	F120181122_PF_meso_Human_pool3.raw	3	3	Q14678	Carbamidomethylation (DHKE, X@N-term)	T1:Carbamidomethylation (DHKE, X@N-term):85.64	Q14678|KANK1_HUMAN											Q14678
T(+57.02)ADISHLL	TADISHLL	20.73	925.487	8	2.2	463.752	2	62.5214	51900	263000	19590	F120181122_PF_meso_Human_pool8.raw	2	2	Q58EX7	Carbamidomethylation (DHKE, X@N-term)	T1:Carbamidomethylation (DHKE, X@N-term):33.18	Q58EX7|PKHG4_HUMAN											Q58EX7
S(+57.02)LPSFVTK	SLPSFVTK	29.78	934.512	8	0.7	468.265	2	46.5285	231000	1050000	13281	F120181122_PF_meso_Human_pool4.raw	2	2	Q7Z6K3	Carbamidomethylation (DHKE, X@N-term)	S1:Carbamidomethylation (DHKE, X@N-term):53.63	Q7Z6K3|PTAR1_HUMAN											Q7Z6K3
E(+57.02)VLYTSAK	EVLYTSAK	30.17	966.502	8	0.7	484.26	2	36.1584	518000	733000	8326	F120181122_PF_meso_Human_pool1.raw	1	1	Q8WXH0	Carbamidomethylation (DHKE, X@N-term)	E1:Carbamidomethylation (DHKE, X@N-term):47.45	Q8WXH0|SYNE2_HUMAN											Q8WXH0
V(+57.02)PAGSHVR	VPAGSHVR	21.67	878.472	8	0.2	440.244	2	20.5888			3011	F120181122_PF_meso_Human_pool6.raw	1	1	Q9H173	Carbamidomethylation (DHKE, X@N-term)	V1:Carbamidomethylation (DHKE, X@N-term):30.64	Q9H173|SIL1_HUMAN											Q9H173
E(+57.02)FSRPASV	EFSRPASV	38.94	948.466	8	2.4	475.242	2	31.2297	831000	3320000	7230	F120181122_PF_meso_Human_pool8.raw	1	1	Q9H4G0	Carbamidomethylation (DHKE, X@N-term)	E1:Carbamidomethylation (DHKE, X@N-term):1000.00	Q9H4G0|E41L1_HUMAN											Q9H4G0
S(+57.02)VGNLPPK	SVGNLPPK	30.91	867.481	8	2.1	434.749	2	24.4034	51300	54800	4679	F120181122_PF_meso_Human_pool8.raw	2	2	Q9UKK3	Carbamidomethylation (DHKE, X@N-term)	S1:Carbamidomethylation (DHKE, X@N-term):70.72	Q9UKK3|PARP4_HUMAN											Q9UKK3
S(+57.02)NSYAIKK	SNSYAIKK	36.64	966.513	8	1	484.266	2	19.3702	131000	810000	2854	F120181122_PF_meso_Human_pool3.raw	1	1	P46782	Carbamidomethylation (DHKE, X@N-term)	S1:Carbamidomethylation (DHKE, X@N-term):62.39	P46782|RS5_HUMAN											P46782
E(+57.02)NTQTPTV	ENTQTPTV	25.81	945.44	8	0.4	473.729	2	31.3517	250000	716000	7256	F120181122_PF_meso_Human_pool4.raw	1	1	Q13765	Carbamidomethylation (DHKE, X@N-term)	E1:Carbamidomethylation (DHKE, X@N-term):1000.00	Q13765|NACA_HUMAN;Q9H009|NACA2_HUMAN;Q9BZK3|NACP4_HUMAN;E9PAV3|NACAM_HUMAN											Q13765
LE(+57.02)GKINSL	LEGKINSL	26.88	929.518	8	3.5	930.531	1	37.2311			8567	F120181122_PF_meso_Human_pool1.raw	1	1	Q8IWJ2	Carbamidomethylation (DHKE, X@N-term)	E2:Carbamidomethylation (DHKE, X@N-term):11.10	Q8IWJ2|GCC2_HUMAN											Q8IWJ2
V(+57.02)ADFGLSK	VADFGLSK	27.49	892.465	8	1.4	447.242	2	46.6248	70800	190000	13641	F120181122_PF_meso_Human_pool3.raw	1	1	Q8TDR2	Carbamidomethylation (DHKE, X@N-term)	V1:Carbamidomethylation (DHKE, X@N-term):32.28	Q8TDR2|STK35_HUMAN;P30530|UFO_HUMAN;Q8N165|PDK1L_HUMAN											Q8TDR2
A(+57.02)DQPLTPK	ADQPLTPK	19.49	925.487	8	-0.1	463.752	2	23.979	33000	231000	4386	F120181122_PF_meso_Human_pool4.raw	1	1	Q96S82	Carbamidomethylation (DHKE, X@N-term)	A1:Carbamidomethylation (DHKE, X@N-term):24.44	Q96S82|UBL7_HUMAN											Q96S82
Q(+57.02)ATISFPK	QATISFPK	34.11	947.508	8	1.1	474.763	2	40.0625	399000	1150000	11049	F120181122_PF_meso_Human_pool3.raw	2	2	Q99741	Carbamidomethylation (DHKE, X@N-term)	Q1:Carbamidomethylation (DHKE, X@N-term):83.89	Q99741|CDC6_HUMAN											Q99741
N(+57.02)GSFLAPE	NGSFLAPE	22.74	890.413	8	4.6	891.427	1	33.5027	29400	123000	8503	F120181122_PF_meso_Human_pool2.raw	1	1	Q9H1A4	Carbamidomethylation (DHKE, X@N-term)	N1:Carbamidomethylation (DHKE, X@N-term):26.08	Q9H1A4|APC1_HUMAN											Q9H1A4
E(+57.02)ISGPETV	EISGPETV	31.7	887.424	8	3.2	888.434	1	42.0041	10300000	29200000	11609	F120181122_PF_meso_Human_pool7.raw	2	2	Q9H444	Carbamidomethylation (DHKE, X@N-term)	E1:Carbamidomethylation (DHKE, X@N-term):26.79	Q9H444|CHM4B_HUMAN											Q9H444
S(+57.02)APFFLGK	SAPFFLGK	34.52	922.491	8	2.5	462.254	2	56.904	175000	499000	17293	F120181122_PF_meso_Human_pool9.raw	2	2	Q9NRK6	Carbamidomethylation (DHKE, X@N-term)	S1:Carbamidomethylation (DHKE, X@N-term):53.63	Q9NRK6|ABCBA_HUMAN											Q9NRK6
AAAPALQK(+57.02)	AAAPALQK	26.11	825.471	8	1.3	413.744	2	22.3696	14900	77500	4023	F120181122_PF_meso_Human_pool3.raw	1	1	Q9UGM6	Carbamidomethylation (DHKE, X@N-term)	K8:Carbamidomethylation (DHKE, X@N-term):71.72	Q9UGM6|SYWM_HUMAN											Q9UGM6
A(+57.02)ATPEGHAV	AATPEGHAV	22.83	908.435	9	0.4	455.226	2	21.5387	31900	110000	3749	F120181122_PF_meso_Human_pool3.raw	1	1	O15230	Carbamidomethylation (DHKE, X@N-term)	A1:Carbamidomethylation (DHKE, X@N-term):42.68	O15230|LAMA5_HUMAN											O15230
T(+57.02)YEGSPVSK	TYEGSPVSK	38.14	1023.49	9	-1.7	512.751	2	22.8894	17700	92900	4287	F120181122_PF_meso_Human_pool2.raw	1	1	P23921	Carbamidomethylation (DHKE, X@N-term)	T1:Carbamidomethylation (DHKE, X@N-term):32.28	P23921|RIR1_HUMAN											P23921
T(+57.02)FGADVVSK	TFGADVVSK	39.2	979.497	9	1.5	490.757	2	35.3801	36800	136000	8900	F120181122_PF_meso_Human_pool8.raw	1	1	P62140	Carbamidomethylation (DHKE, X@N-term)	T1:Carbamidomethylation (DHKE, X@N-term):36.24	P62140|PP1B_HUMAN											P62140
A(+57.02)ETGQVQKI	AETGQVQKI	21.3	1029.55	9	1.1	515.782	2	25.7669	65100	230000	5118	F120181122_PF_meso_Human_pool5.raw	1	1	Q00610	Carbamidomethylation (DHKE, X@N-term)	A1:Carbamidomethylation (DHKE, X@N-term):0.00	Q00610|CLH1_HUMAN											Q00610
T(+57.02)GDMSGLLK	TGDMSGLLK	33.48	977.485	9	1.1	489.752	2	45.8502	73000	229000	13363	F120181122_PF_meso_Human_pool3.raw	1	1	Q13685	Carbamidomethylation (DHKE, X@N-term)	T1:Carbamidomethylation (DHKE, X@N-term):15.64	Q13685|AAMP_HUMAN											Q13685
S(+57.02)WGGVNVPK	SWGGVNVPK	32.63	999.514	9	0.8	500.766	2	41.6171	494000	670000	11720	F120181122_PF_meso_Human_pool2.raw	1	1	Q14315	Carbamidomethylation (DHKE, X@N-term)	S1:Carbamidomethylation (DHKE, X@N-term):32.01	Q14315|FLNC_HUMAN											Q14315
T(+57.02)FDNVLPGK	TFDNVLPGK	38.97	1046.54	9	0.8	524.279	2	49.7506	426000	869000	14852	F120181122_PF_meso_Human_pool3.raw	1	1	Q15155	Carbamidomethylation (DHKE, X@N-term)	T1:Carbamidomethylation (DHKE, X@N-term):33.18	Q15155|NOMO1_HUMAN;Q5JPE7|NOMO2_HUMAN											Q15155
P(+57.02)PAAVLGCY	PPAAVLGCY	19.97	946.458	9	5.4	947.471	1	46.9684	1120000	3080000	13197	F120181122_PF_meso_Human_pool9.raw	1	1	Q86VZ4	Carbamidomethylation (DHKE, X@N-term)	P1:Carbamidomethylation (DHKE, X@N-term):1000.00	Q86VZ4|LRP11_HUMAN											Q86VZ4
A(+57.02)YGRDIVEA	AYGRDIVEA	19.79	1049.51	9	2.2	525.765	2	35.8816	173000	273000	8830	F120181122_PF_meso_Human_pool9.raw	1	1	P15104	Carbamidomethylation (DHKE, X@N-term)	A1:Carbamidomethylation (DHKE, X@N-term):25.18	P15104|GLNA_HUMAN											P15104
T(+57.02)NPKTNIQK	TNPKTNIQK	42.22	1099.6	9	-0.2	550.808	2	18.8395	809000	4680000	2681	F120181122_PF_meso_Human_pool2.raw	1	1	P52292	Carbamidomethylation (DHKE, X@N-term)	T1:Carbamidomethylation (DHKE, X@N-term):40.63	P52292|IMA1_HUMAN											P52292
T(+57.02)ESPKYIQK	TESPKYIQK	36.82	1149.6	9	0.2	575.81	2	20.968	318000	581000	3188	F120181122_PF_meso_Human_pool4.raw	1	1	Q8NC51	Carbamidomethylation (DHKE, X@N-term)	T1:Carbamidomethylation (DHKE, X@N-term):12.79	Q8NC51|PAIRB_HUMAN											Q8NC51
T(+57.02)AGGLTTIK	TAGGLTTIK	19.52	917.518	9	3.7	459.768	2	29.3442	102000	251000	6536	F120181122_PF_meso_Human_pool8.raw	1	1	Q96A56	Carbamidomethylation (DHKE, X@N-term)	T1:Carbamidomethylation (DHKE, X@N-term):43.76	Q96A56|T53I1_HUMAN											Q96A56
A(+57.02)AARPKSAF	AAARPKSAF	34.97	974.53	9	1.7	488.274	2	20.8755	8810	59100	3131	F120181122_PF_meso_Human_pool6.raw	1	1	Q9Y5V3	Carbamidomethylation (DHKE, X@N-term)	A1:Carbamidomethylation (DHKE, X@N-term):30.64	Q9Y5V3|MAGD1_HUMAN											Q9Y5V3
T(+57.02)IQSGEQPYK	TIQSGEQPYK	36.84	1206.59	10	0.9	604.303	2	24.9792	90000	303000	4765	F120181122_PF_meso_Human_pool4.raw	1	1	O43920	Carbamidomethylation (DHKE, X@N-term)	T1:Carbamidomethylation (DHKE, X@N-term):41.87	O43920|NDUS5_HUMAN											O43920
T(+57.02)YIPPKGETK	TYIPPKGETK	36.48	1189.63	10	1.8	595.827	2	20.8421	90000	163000	3441	F120181122_PF_meso_Human_pool3.raw	1	1	P09429	Carbamidomethylation (DHKE, X@N-term)	T1:Carbamidomethylation (DHKE, X@N-term):52.68	P09429|HMGB1_HUMAN;B2RPK0|HGB1A_HUMAN											P09429
G(+57.02)KQLEDGRTL	GKQLEDGRTL	37.94	1172.61	10	1	587.317	2	24.2622	1950000	6460000	4359	F120181122_PF_meso_Human_pool6.raw	3	3	P0CG48	Carbamidomethylation (DHKE, X@N-term)	G1:Carbamidomethylation (DHKE, X@N-term):9.34	P0CG48|UBC_HUMAN;P62979|RS27A_HUMAN;P0CG47|UBB_HUMAN;P62987|RL40_HUMAN											P0CG48
EAE(+57.02)AALQKAW	EAEAALQKAW	26.6	1172.58	10	1	587.301	2	49.2827	123000	303000	14435	F120181122_PF_meso_Human_pool5.raw	1	1	Q9Y6N9	Carbamidomethylation (DHKE, X@N-term)	E3:Carbamidomethylation (DHKE, X@N-term):32.28	Q9Y6N9|USH1C_HUMAN											Q9Y6N9
T(+57.02)QEPLVGSQK	TQEPLVGSQK	40.13	1142.59	10	1	572.306	2	25.5524	236000	697000	5020	F120181122_PF_meso_Human_pool4.raw	1	1	Q8WY36	Carbamidomethylation (DHKE, X@N-term)	T1:Carbamidomethylation (DHKE, X@N-term):38.40	Q8WY36|BBX_HUMAN											Q8WY36
T(+57.02)ISPQSGNFR	TISPQSGNFR	29.99	1162.57	10	1	582.295	2	30.8251	89900	272000	7089	F120181122_PF_meso_Human_pool6.raw	1	1	Q9H074	Carbamidomethylation (DHKE, X@N-term)	T1:Carbamidomethylation (DHKE, X@N-term):1000.00	Q9H074|PAIP1_HUMAN											Q9H074
T(+57.02)LGTQGSPITK	TLGTQGSPITK	38.49	1158.62	11	1.7	580.322	2	30.0368	41600	211000	6762	F120181122_PF_meso_Human_pool6.raw	1	1	Q96PE2	Carbamidomethylation (DHKE, X@N-term)	T1:Carbamidomethylation (DHKE, X@N-term):69.44	Q96PE2|ARHGH_HUMAN											Q96PE2
V(+57.02)LAPEGSVPNK	VLAPEGSVPNK	38.97	1166.63	11	2.3	584.323	2	34.0211	83700	186000	8346	F120181122_PF_meso_Human_pool7.raw	1	1	Q9UN86	Carbamidomethylation (DHKE, X@N-term)	V1:Carbamidomethylation (DHKE, X@N-term):67.69	Q9UN86|G3BP2_HUMAN											Q9UN86
V(+57.02)M(+15.99)SGHFDK	VMSGHFDK	29.94	992.438	8	2.9	497.228	2	19.7373	47500	265000	2704	F120181122_PF_meso_Human_pool7.raw	2	2	Q676U5	Carbamidomethylation (DHKE, X@N-term); Oxidation (M)	V1:Carbamidomethylation (DHKE, X@N-term):55.21;M2:Oxidation (M):1000.00	Q676U5|A16L1_HUMAN											Q676U5
S(+57.02)LGTPIM(+15.99)K	SLGTPIMK	24.67	918.484	8	0.5	460.251	2	28.403	146000	493000	5066	F120181122_PF_meso_Human_pool1.raw	1	1	Q9H8V3	Carbamidomethylation (DHKE, X@N-term); Oxidation (M)	S1:Carbamidomethylation (DHKE, X@N-term):75.79;M7:Oxidation (M):1000.00	Q9H8V3|ECT2_HUMAN											Q9H8V3
T(+57.02)GPVM(+15.99)PVR	TGPVMPVR	30.34	928.48	8	1.9	465.248	2	23.4816	206000	901000	4189	F120181122_PF_meso_Human_pool7.raw	3	3	P26373	Carbamidomethylation (DHKE, X@N-term); Oxidation (M)	T1:Carbamidomethylation (DHKE, X@N-term):1000.00;M5:Oxidation (M):1000.00	P26373|RL13_HUMAN											P26373
A(+57.02)M(+15.99)PGFIAK	AMPGFIAK	21.86	906.463	8	0.3	454.24	2	30.9933	38500	155000	7163	F120181122_PF_meso_Human_pool4.raw	2	2	Q9UBT6	Carbamidomethylation (DHKE, X@N-term); Oxidation (M)	A1:Carbamidomethylation (DHKE, X@N-term):61.68;M2:Oxidation (M):1000.00	Q9UBT6|POLK_HUMAN											Q9UBT6
V(+57.02)M(+15.99)HTPPVLK	VMHTPPVLK	24.49	1093.6	9	0.3	547.807	2	25.6148	36700	130000	5387	F120181122_PF_meso_Human_pool2.raw	1	1	P46013	Carbamidomethylation (DHKE, X@N-term); Oxidation (M)	V1:Carbamidomethylation (DHKE, X@N-term):27.16;M2:Oxidation (M):1000.00	P46013|KI67_HUMAN											P46013
GACDASSKLW(+43.99)	GACDASSKLW	23.03	1080.45	10	7	541.24	2	24.7002	51500	104000	4992	F120181122_PF_meso_Human_pool2.raw	1	1	Q9HAV0	Carboxylation (DKW)	W10:Carboxylation (DKW):11.10	Q9HAV0|GBB4_HUMAN											Q9HAV0
K(+43.99)AAALACKKL	KAAALACKKL	22.4	1059.61	10	6	530.817	2	34.4882	16300	38500	8555	F120181122_PF_meso_Human_pool4.raw	1	1	Q7L2E3	Carboxylation (DKW)	K1:Carboxylation (DKW):24.68	Q7L2E3|DHX30_HUMAN											Q7L2E3
K(+43.99)EGSVIDHIHLI	KEGSVIDHIHLI	23.1	1403.74	12	5.9	702.882	2	110.119	391000	1710000	38495	F120181122_PF_meso_Human_pool8.raw	2	2	O14908	Carboxylation (DKW)	K1:Carboxylation (DKW):22.09	O14908|GIPC1_HUMAN											O14908
STVHEILC(+47.98)K	STVHEILCK	33.52	1076.52	9	0.2	539.267	2	32.1277	291000	1330000	6588	F120181122_PF_meso_Human_pool1.raw	2	2	A6NMY6	Cysteine oxidation to cysteic acid	C8:Cysteine oxidation to cysteic acid:1000.00	A6NMY6|AXA2L_HUMAN;P07355|ANXA2_HUMAN											A6NMY6
GQIQHILRC(+47.98)	GQIQHILRC	22.34	1114.56	9	0.9	558.287	2	35.5416	246000	637000	9009	F120181122_PF_meso_Human_pool5.raw	2	2	P04818	Cysteine oxidation to cysteic acid	C9:Cysteine oxidation to cysteic acid:1000.00	P04818|TYSY_HUMAN	Thymidylate synthase (TS) (TSase) (EC 2.1.1.45)	TYMS TS OK/SW-cl.29	Protein in T_Antigen								P04818
EEC(+47.98)NFKVKM	EECNFKVKM	29.81	1174.5	9	1	588.259	2	40.5775	149000	510000	10929	F120181122_PF_meso_Human_pool4.raw	2	2	P16144	Cysteine oxidation to cysteic acid	C3:Cysteine oxidation to cysteic acid:1000.00	P16144|ITB4_HUMAN											P16144
ATADYIC(+47.98)KV	ATADYICKV	20.27	1030.46	9	0.7	516.241	2	52.0855	172000	472000	15503	F120181122_PF_meso_Human_pool4.raw	1	1	P53396	Cysteine oxidation to cysteic acid	C7:Cysteine oxidation to cysteic acid:1000.00	P53396|ACLY_HUMAN											P53396
RAYEFAERC(+47.98)	RAYEFAERC	37.36	1191.5	9	1.1	596.758	2	33.4699	639000	1390000	7228	F120181122_PF_meso_Human_pool1.raw	6	6	Q00610	Cysteine oxidation to cysteic acid	C9:Cysteine oxidation to cysteic acid:1000.00	Q00610|CLH1_HUMAN;P53675|CLH2_HUMAN											Q00610
RETDC(+47.98)GVHI	RETDCGVHI	26.34	1076.46	9	0.8	539.237	2	30.1453	337000	874000	5713	F120181122_PF_meso_Human_pool1.raw	1	1	Q06210	Cysteine oxidation to cysteic acid	C5:Cysteine oxidation to cysteic acid:1000.00	Q06210|GFPT1_HUMAN;O94808|GFPT2_HUMAN											Q06210
VVC(+47.98)EYIVKK	VVCEYIVKK	40.19	1127.59	9	1.5	564.804	2	35.5217	744000	3650000	7849	F120181122_PF_meso_Human_pool1.raw	2	2	Q2VIR3	Cysteine oxidation to cysteic acid	C3:Cysteine oxidation to cysteic acid:1000.00	Q2VIR3|IF2GL_HUMAN;P41091|IF2G_HUMAN											Q2VIR3
KVC(+47.98)NPIITKL	KVCNPIITKL	24.21	1175.66	10	3.5	588.838	2	52.2456	35700	80200	15571	F120181122_PF_meso_Human_pool8.raw	1	1	P11142	Cysteine oxidation to cysteic acid	C3:Cysteine oxidation to cysteic acid:1000.00	P11142|HSP7C_HUMAN											P11142
GEC(+47.98)RPLSKTV	GECRPLSKTV	28.85	1136.55	10	2.9	569.284	2	26.5423	67000	334000	5396	F120181122_PF_meso_Human_pool7.raw	1	1	P62280	Cysteine oxidation to cysteic acid	C3:Cysteine oxidation to cysteic acid:1000.00	P62280|RS11_HUMAN											P62280
EEC(+47.98)GGVHIHF	EECGGVHIHF	33.87	1174.47	10	3.3	588.245	2	52.7465	55200	163000	15778	F120181122_PF_meso_Human_pool8.raw	1	1	Q00341	Cysteine oxidation to cysteic acid	C3:Cysteine oxidation to cysteic acid:1000.00	Q00341|VIGLN_HUMAN											Q00341
SVC(+47.98)EGKGLHR	SVCEGKGLHR	32.59	1132.53	10	1	567.274	2	19.6817	20700	133000	2691	F120181122_PF_meso_Human_pool4.raw	1	1	Q13501	Cysteine oxidation to cysteic acid	C3:Cysteine oxidation to cysteic acid:1000.00	Q13501|SQSTM_HUMAN											Q13501
KLFDDKLQNC(+47.98)	KLFDDKLQNC	34.6	1270.59	10	0.5	636.302	2	44.934	849000	3070000	12840	F120181122_PF_meso_Human_pool4.raw	3	3	Q96SU4	Cysteine oxidation to cysteic acid	C10:Cysteine oxidation to cysteic acid:1000.00	Q96SU4|OSBL9_HUMAN											Q96SU4
STC(+47.98)NTKLTLK	STCNTKLTLK	24.67	1155.58	10	1.9	578.799	2	27.4833	82800	343000	5741	F120181122_PF_meso_Human_pool8.raw	2	2	P48059	Cysteine oxidation to cysteic acid	C3:Cysteine oxidation to cysteic acid:1000.00	P48059|LIMS1_HUMAN											P48059
RC(+47.98)YDEKMYDA	RCYDEKMYDA	24.93	1340.5	10	2.6	671.26	2	33.5593	60600	133000	8125	F120181122_PF_meso_Human_pool7.raw	1	1	Q00610	Cysteine oxidation to cysteic acid	C2:Cysteine oxidation to cysteic acid:1000.00	Q00610|CLH1_HUMAN											Q00610
RC(+47.98)LEEGKLVNK	RCLEEGKLVNK	37.62	1335.68	11	2.5	668.85	2	25.2267	300000	1020000	4825	F120181122_PF_meso_Human_pool7.raw	3	3	P51970	Cysteine oxidation to cysteic acid	C2:Cysteine oxidation to cysteic acid:1000.00	P51970|NDUA8_HUMAN											P51970
TVHEILC(+119.00)K	TVHEILCK	95.86	1060.5	8	2	531.261	2	28.5795	389000	1000000	6193	F120181122_PF_meso_Human_pool8.raw	1	1	A6NMY6	Cysteinylation	C7:Cysteinylation:1000.00	A6NMY6|AXA2L_HUMAN;P07355|ANXA2_HUMAN											A6NMY6
MEVEQPC(+119.00)I	MEVEQPCI	52.44	1066.41	8	0.3	534.215	2	53.3104	49500	279000	16394	F120181122_PF_meso_Human_pool2.raw	1	1	O95104	Cysteinylation	C7:Cysteinylation:1000.00	O95104|SCAF4_HUMAN											O95104
C(+119.00)ESKSKLI	CESKSKLI	38.94	1025.49	8	2.6	513.753	2	21.1888	8230	81400	3284	F120181122_PF_meso_Human_pool7.raw	1	1	O95602	Cysteinylation	C1:Cysteinylation:1000.00	O95602|RPA1_HUMAN											O95602
AEGC(+119.00)ILQW	AEGCILQW	82.01	1037.43	8	0.8	519.724	2	73.8601	108000	417000	23030	F120181122_PF_meso_Human_pool1.raw	1	1	O96006	Cysteinylation	C4:Cysteinylation:1000.00	O96006|ZBED1_HUMAN											O96006
SAAC(+119.00)RLQL	SAACRLQL	25.82	979.458	8	2.1	490.738	2	33.6144	143000	357000	8583	F120181122_PF_meso_Human_pool2.raw	1	1	P49327	Cysteinylation	C4:Cysteinylation:1000.00	P49327|FAS_HUMAN											P49327
REC(+119.00)ESVLV	RECESVLV	48.05	1052.46	8	1.4	527.241	2	41.7848	812000	884000	10249	F120181122_PF_meso_Human_pool1.raw	2	2	P60228	Cysteinylation	C3:Cysteinylation:1000.00	P60228|EIF3E_HUMAN											P60228
AEVRGLC(+119.00)I	AEVRGLCI	58.66	978.463	8	1.8	490.241	2	43.1229	22500	86400	12013	F120181122_PF_meso_Human_pool5.raw	1	1	P62140	Cysteinylation	C7:Cysteinylation:1000.00	P62140|PP1B_HUMAN											P62140
NGTVRC(+119.00)EM	NGTVRCEM	94.3	1027.39	8	0.3	514.703	2	20.6313	270000	2310000	3355	F120181122_PF_meso_Human_pool3.raw	1	1	Q14008	Cysteinylation	C6:Cysteinylation:1000.00	Q14008|CKAP5_HUMAN											Q14008
GEVTATC(+119.00)W	GEVTATCW	75.9	984.368	8	1.2	493.193	2	49.1172	119000	649000	14691	F120181122_PF_meso_Human_pool2.raw	1	1	Q24JP5	Cysteinylation	C7:Cysteinylation:1000.00	Q24JP5|T132A_HUMAN								Transmembrane protein 132A	TMEM132A	HBPA	Q24JP5
C(+119.00)EQPGQKW	CEQPGQKW	73.17	1093.43	8	0	547.724	2	24.6247	91400	776000	4617	F120181122_PF_meso_Human_pool6.raw	1	1	Q8IWU6	Cysteinylation	C1:Cysteinylation:1000.00	Q8IWU6|SULF1_HUMAN											Q8IWU6
QEVTSVC(+119.00)W	QEVTSVCW	74.92	1069.42	8	0.8	535.72	2	57.9643	172000	746000	17836	F120181122_PF_meso_Human_pool4.raw	1	1	Q9NZJ0	Cysteinylation	C7:Cysteinylation:1000.00	Q9NZJ0|DTL_HUMAN											Q9NZJ0
IEIPSAC(+119.00)I	IEIPSACI	19.96	963.441	8	1.7	482.729	2	67.1126	12200	100000	21501	F120181122_PF_meso_Human_pool6.raw	1	1	Q9P1Y6	Cysteinylation	C7:Cysteinylation:1000.00	Q9P1Y6|PHRF1_HUMAN											Q9P1Y6
C(+119.00)LDHVISY	CLDHVISY	61.25	1067.44	8	2.8	534.73	2	81.0448	16600	84700	15152	F120181122_PF_meso_Human_pool10.raw	1	1	Q9UPT5	Cysteinylation	C1:Cysteinylation:1000.00	Q9UPT5|EXOC7_HUMAN											Q9UPT5
KC(+119.00)ENIQKP	KCENIQKP	55.88	1077.49	8	4	539.758	2	25.2295			4877	F120181122_PF_meso_Human_pool4.raw	1	1	P52732	Cysteinylation	C2:Cysteinylation:1000.00	P52732|KIF11_HUMAN											P52732
SEASGFC(+119.00)Y	SEASGFCY	72.27	981.321	8	2.4	491.669	2	46.1495	127000	458000	12938	F120181122_PF_meso_Human_pool9.raw	1	1	Q13547	Cysteinylation	C7:Cysteinylation:1000.00	Q13547|HDAC1_HUMAN;Q92769|HDAC2_HUMAN											Q13547
TAC(+119.00)IIIKL	TACIIIKL	34.36	992.54	8	1.4	993.548	1	114.043			39886	F120181122_PF_meso_Human_pool9.raw	1	1	Q9NZJ4	Cysteinylation	C3:Cysteinylation:1000.00	Q9NZJ4|SACS_HUMAN											Q9NZJ4
TC(+119.00)EFVRTL	TCEFVRTL	75.89	1086.48	8	3	544.251	2	75.9234	16000	72400	13533	F120181122_PF_meso_Human_pool10.raw	1	1	Q9UKB1	Cysteinylation	C2:Cysteinylation:1000.00	Q9UKB1|FBW1B_HUMAN;Q9Y297|FBW1A_HUMAN											Q9UKB1
PVC(+119.00)EGVSK	PVCEGVSK	26.11	936.404	8	0.3	937.414	1	31.5402	107000	620000	7404	F120181122_PF_meso_Human_pool5.raw	1	1	Q9Y253	Cysteinylation	C3:Cysteinylation:1000.00	Q9Y253|POLH_HUMAN											Q9Y253
TTDC(+119.00)PVPPK	TTDCPVPPK	104.02	1075.47	9	-0.1	538.742	2	20.2455	1550000	10300000	3310	F120181122_PF_meso_Human_pool2.raw	5	5	A6NHR9	Cysteinylation	C4:Cysteinylation:1000.00	A6NHR9|SMHD1_HUMAN											A6NHR9
STVHEILC(+119.00)K	STVHEILCK	101.41	1147.54	9	2.3	574.777	2	33.7718	8910000	46700000	7886	F120181122_PF_meso_Human_pool9.raw	28	28	A6NMY6	Cysteinylation	C8:Cysteinylation:1000.00	A6NMY6|AXA2L_HUMAN;P07355|ANXA2_HUMAN											A6NMY6
ATSGYVFC(+119.00)Y	ATSGYVFCY	29.57	1128.43	9	1.4	565.222	2	65.6947	249000	989000	20997	F120181122_PF_meso_Human_pool6.raw	1	1	O00623	Cysteinylation	C8:Cysteinylation:1000.00	O00623|PEX12_HUMAN											O00623
SENVVC(+119.00)HFY	SENVVCHFY	88.85	1215.47	9	0.9	608.744	2	49.6231	327000	777000	14711	F120181122_PF_meso_Human_pool4.raw	2	2	O14530	Cysteinylation	C6:Cysteinylation:1000.00	O14530|TXND9_HUMAN											O14530
QENNNFC(+119.00)SV	QENNNFCSV	109.73	1172.42	9	0.7	587.22	2	35.3611	114000	621000	8869	F120181122_PF_meso_Human_pool6.raw	1	1	O14607	Cysteinylation	C7:Cysteinylation:1000.00	O14607|UTY_HUMAN;O15550|KDM6A_HUMAN;O15054|KDM6B_HUMAN											O14607
AAVNVIC(+119.00)EL	AAVNVICEL	51.79	1049.49	9	2.5	525.753	2	70.4283	2280000	17800000	22652	F120181122_PF_meso_Human_pool9.raw	2	2	O14617	Cysteinylation	C7:Cysteinylation:1000.00	O14617|AP3D1_HUMAN											O14617
SEQAAFNC(+119.00)F	SEQAAFNCF	84.96	1134.41	9	0.8	568.215	2	56.5287	89900	483000	17305	F120181122_PF_meso_Human_pool4.raw	1	1	O15119	Cysteinylation	C8:Cysteinylation:1000.00	O15119|TBX3_HUMAN											O15119
NEPDLAQC(+119.00)F	NEPDLAQCF	62.84	1154.44	9	1.1	578.228	2	60.4146	1550000	6010000	18851	F120181122_PF_meso_Human_pool5.raw	2	2	O15392	Cysteinylation	C8:Cysteinylation:1000.00	O15392|BIRC5_HUMAN	Baculoviral IAP repeat-containing protein 5 (Apoptosis inhibitor 4) (Apoptosis inhibitor survivin)	BIRC5 API4 IAP4	Protein in T_Antigen								O15392
LSQDC(+119.00)FWTK	LSQDCFWTK	85.82	1245.52	9	1.8	623.768	2	46.1858	72800	335000	13229	F120181122_PF_meso_Human_pool4.raw	1	1	O60610	Cysteinylation	C5:Cysteinylation:1000.00	O60610|DIAP1_HUMAN											O60610
SEAC(+119.00)RELGF	SEACRELGF	65.86	1129.45	9	1	565.736	2	40.6357	53000	178000	11244	F120181122_PF_meso_Human_pool3.raw	1	1	O60613	Cysteinylation	C4:Cysteinylation:1000.00	O60613|SEP15_HUMAN											O60613
SVYPDIC(+119.00)TI	SVYPDICTI	65.37	1128.48	9	2.2	565.25	2	71.4035	980000	4010000	23188	F120181122_PF_meso_Human_pool7.raw	1	1	O60678	Cysteinylation	C7:Cysteinylation:1000.00	O60678|ANM3_HUMAN											O60678
AVIDSGVC(+119.00)R	AVIDSGVCR	51.28	1037.46	9	0.9	519.741	2	25.8513	29200	206000	5129	F120181122_PF_meso_Human_pool4.raw	1	1	O60684	Cysteinylation	C8:Cysteinylation:1000.00	O60684|IMA7_HUMAN;O15131|IMA6_HUMAN											O60684
QENPC(+119.00)LGQV	QENPCLGQV	27.38	1105.45	9	1.3	553.736	2	39.2042	162000	546000	10348	F120181122_PF_meso_Human_pool6.raw	1	1	O75094	Cysteinylation	C5:Cysteinylation:1000.00	O75094|SLIT3_HUMAN											O75094
KENEFSC(+119.00)EV	KENEFSCEV	102.67	1202.46	9	2.8	602.238	2	30.5265	174000	712000	6978	F120181122_PF_meso_Human_pool8.raw	1	1	O75362	Cysteinylation	C7:Cysteinylation:1000.00	O75362|ZN217_HUMAN											O75362
SEAGTGFC(+119.00)F	SEAGTGFCF	67.16	1036.36	9	2.1	1037.37	1	64.3892	12700000	85300000	20416	F120181122_PF_meso_Human_pool7.raw	3	3	O75394	Cysteinylation	C8:Cysteinylation:1000.00	O75394|RM33_HUMAN											O75394
C(+119.00)QADLASSL	CQADLASSL	19.65	1025.42	9	-1.7	513.716	2	51.344	36900	163000	15601	F120181122_PF_meso_Human_pool2.raw	1	1	O75417	Cysteinylation	C1:Cysteinylation:1000.00	O75417|DPOLQ_HUMAN											O75417
C(+119.00)ETQLPVSF	CETQLPVSF	97.79	1141.48	9	2.5	571.748	2	72.7366	145000	632000	23669	F120181122_PF_meso_Human_pool8.raw	1	1	O75643	Cysteinylation	C1:Cysteinylation:1000.00	O75643|U520_HUMAN											O75643
SDC(+119.00)GKAFSW	SDCGKAFSW	74.64	1118.42	9	1.1	560.217	2	46.3557	305000	1600000	13264	F120181122_PF_meso_Human_pool6.raw	2	2	O75820	Cysteinylation	C3:Cysteinylation:1000.00	O75820|ZN189_HUMAN											O75820
SVAALPVC(+119.00)K	SVAALPVCK	58.62	1005.5	9	2	503.758	2	31.4034	439000	2600000	7335	F120181122_PF_meso_Human_pool7.raw	1	1	O75865	Cysteinylation	C8:Cysteinylation:1000.00	O75865|TPC6A_HUMAN											O75865
QEGTHELC(+119.00)Y	QEGTHELCY	38.22	1197.44	9	2.4	599.73	2	29.7462	669000	3490000	6645	F120181122_PF_meso_Human_pool7.raw	1	1	O76094	Cysteinylation	C8:Cysteinylation:1000.00	O76094|SRP72_HUMAN											O76094
NQFC(+119.00)SVHTL	NQFCSVHTL	70.43	1166.48	9	1.3	584.252	2	36.3168	48400	183000	9620	F120181122_PF_meso_Human_pool2.raw	1	1	O94905	Cysteinylation	C4:Cysteinylation:1000.00	O94905|ERLN2_HUMAN											O94905
SENNAC(+119.00)INF	SENNACINF	86.47	1129.42	9	1	565.718	2	49.1206	537000	4960000	14664	F120181122_PF_meso_Human_pool2.raw	2	2	O94921	Cysteinylation	C6:Cysteinylation:1000.00	O94921|CDK14_HUMAN											O94921
SEHVPC(+119.00)NGF	SEHVPCNGF	42.43	1107.41	9	1.9	554.714	2	29.5593	68600	343000	6548	F120181122_PF_meso_Human_pool8.raw	1	1	O94952	Cysteinylation	C6:Cysteinylation:1000.00	O94952|FBX21_HUMAN											O94952
SDFEVGEC(+119.00)W	SDFEVGECW	99.77	1189.41	9	1.8	595.711	2	73.1033	107000	434000	23835	F120181122_PF_meso_Human_pool8.raw	1	1	O94972	Cysteinylation	C8:Cysteinylation:1000.00	O94972|TRI37_HUMAN											O94972
KTC(+119.00)EEILNY	KTCEEILNY	33.25	1230.53	9	0.5	616.272	2	42.2648	51300	154000	11723	F120181122_PF_meso_Human_pool5.raw	1	1	O95072	Cysteinylation	C3:Cysteinylation:1000.00	O95072|REC8_HUMAN											O95072
TVSDC(+119.00)VHQV	TVSDCVHQV	91.65	1105.45	9	1.2	553.736	2	24.8259	903000	6390000	4698	F120181122_PF_meso_Human_pool4.raw	1	1	O95340	Cysteinylation	C5:Cysteinylation:1000.00	O95340|PAPS2_HUMAN											O95340
VLYPGC(+119.00)DTL	VLYPGCDTL	54.56	1098.47	9	0.7	550.245	2	61.1572	202000	878000	19108	F120181122_PF_meso_Human_pool4.raw	1	1	O95573	Cysteinylation	C6:Cysteinylation:1000.00	O95573|ACSL3_HUMAN											O95573
AQSLTTC(+119.00)EV	AQSLTTCEV	41.3	1069.44	9	0.5	535.73	2	35.8506	61600	201000	9064	F120181122_PF_meso_Human_pool6.raw	1	1	O95785	Cysteinylation	C7:Cysteinylation:1000.00	O95785|WIZ_HUMAN											O95785
SEDPGLC(+119.00)EV	SEDPGLCEV	31.17	1066.39	9	2.2	534.206	2	45.5426	121000	553000	12908	F120181122_PF_meso_Human_pool8.raw	1	1	O95825	Cysteinylation	C7:Cysteinylation:1000.00	O95825|QORL1_HUMAN											O95825
IESGPGC(+119.00)TW	IESGPGCTW	58.75	1067.41	9	2.3	534.711	2	45.5768	279000	1100000	12670	F120181122_PF_meso_Human_pool9.raw	1	1	P05107	Cysteinylation	C7:Cysteinylation:1000.00	P05107|ITB2_HUMAN											P05107
LEQVC(+119.00)NPII	LEQVCNPII	103.54	1146.54	9	0.8	574.279	2	63.0453	896000	8370000	19844	F120181122_PF_meso_Human_pool6.raw	2	2	P0DMV9	Cysteinylation	C5:Cysteinylation:1000.00	P0DMV9|HS71B_HUMAN;P0DMV8|HS71A_HUMAN	Heat shock 70 kDa protein 1B (Heat shock 70 kDa protein 2) (HSP70-2) (HSP70.2)	HSPA1B HSP72	Protein in T_Antigen								P0DMV9
SEQVFTC(+119.00)SV	SEQVFTCSV	63.87	1117.44	9	0.4	559.73	2	48.8766	36000	198000	13182	F120181122_PF_meso_Human_pool1.raw	1	1	P10074	Cysteinylation	C7:Cysteinylation:1000.00	P10074|TZAP_HUMAN											P10074
TEDQYQLC(+119.00)Y	TEDQYQLCY	100.89	1280.47	9	0.7	641.244	2	56.9674	592000	4910000	17764	F120181122_PF_meso_Human_pool2.raw	2	2	P10586	Cysteinylation	C8:Cysteinylation:1000.00	P10586|PTPRF_HUMAN											P10586
TVYEC(+119.00)VVEK	TVYECVVEK	105.1	1187.52	9	1.6	594.768	2	31.9522	319000	1680000	7531	F120181122_PF_meso_Human_pool7.raw	1	1	P11171	Cysteinylation	C5:Cysteinylation:1000.00	P11171|EPB41_HUMAN								Protein 4.1	EPB41	HBPA	P11171
VEIQC(+119.00)PEQV	VEIQCPEQV	55.84	1162.5	9	6.1	582.261	2	43.3562	2040000	6590000	12114	F120181122_PF_meso_Human_pool7.raw	1	1	P13639	Cysteinylation	C5:Cysteinylation:1000.00	P13639|EF2_HUMAN	Elongation factor 2 (EF-2)	EEF2 EF2	Protein in T_Antigen								P13639
AEEDLC(+119.00)QAF	AEEDLCQAF	106.3	1143.42	9	0.6	572.72	2	57.5965	344000	1450000	17968	F120181122_PF_meso_Human_pool3.raw	1	1	P14635	Cysteinylation	C6:Cysteinylation:1000.00	P14635|CCNB1_HUMAN	G2/mitotic-specific cyclin-B1	CCNB1 CCNB	Protein in T_Antigen								P14635
C(+119.00)TTSILHNL	CTTSILHNL	105.09	1119.51	9	2.2	560.761	2	46.1769	1190000	7440000	13273	F120181122_PF_meso_Human_pool7.raw	3	3	P14923	Cysteinylation	C1:Cysteinylation:1000.00	P14923|PLAK_HUMAN	Junction plakoglobin (Catenin gamma) (Desmoplakin III) (Desmoplakin-3)	JUP CTNNG DP3	Protein in T_Antigen								P14923
AEETC(+119.00)APSV	AEETCAPSV	81.15	1024.38	9	0.3	513.201	2	30.9918	436000	4550000	7121	F120181122_PF_meso_Human_pool4.raw	2	2	P24385	Cysteinylation	C5:Cysteinylation:1000.00	P24385|CCND1_HUMAN	G1/S-specific cyclin-D1 (B-cell lymphoma 1 protein) (BCL-1) (BCL-1 oncogene) (PRAD1 oncogene)	CCND1 BCL1 PRAD1	Protein in T_Antigen								P24385
C(+119.00)QEQIEALL	CQEQIEALL	59.78	1164.52	9	1.5	583.266	2	73.386	171000	691000	23738	F120181122_PF_meso_Human_pool9.raw	1	1	P24385	Cysteinylation	C1:Cysteinylation:1000.00	P24385|CCND1_HUMAN	G1/S-specific cyclin-D1 (B-cell lymphoma 1 protein) (BCL-1) (BCL-1 oncogene) (PRAD1 oncogene)	CCND1 BCL1 PRAD1	Protein in T_Antigen								P24385
GEWVGLC(+119.00)KI	GEWVGLCKI	29.76	1122.52	9	4.3	562.27	2	65.1429	637000	421000	21036	F120181122_PF_meso_Human_pool8.raw	1	1	P25398	Cysteinylation	C7:Cysteinylation:1000.00	P25398|RS12_HUMAN											P25398
QENQWVTC(+119.00)F	QENQWVTCF	96.05	1272.49	9	2.4	637.254	2	71.0611	911000	7080000	22776	F120181122_PF_meso_Human_pool9.raw	2	2	P27694	Cysteinylation	C8:Cysteinylation:1000.00	P27694|RFA1_HUMAN	Replication protein A 70 kDa DNA-binding subunit (RP-A p70) (Replication factor A protein 1) (RF-A protein 1) (Single-stranded DNA-binding protein) [Cleaved into: Replication protein A 70 kDa DNA-binding subunit, N-terminally processed]	RPA1 REPA1 RPA70	Protein in T_Antigen								P27694
AEKTGIC(+119.00)KI	AEKTGICKI	102.81	1080.53	9	0.6	541.274	2	21.827	104000	914000	3501	F120181122_PF_meso_Human_pool6.raw	1	1	P29375	Cysteinylation	C7:Cysteinylation:1000.00	P29375|KDM5A_HUMAN											P29375
ITNTDVDC(+119.00)L	ITNTDVDCL	57.83	1111.45	9	2	556.735	2	48.663	140000	756000	13925	F120181122_PF_meso_Human_pool9.raw	1	1	P30279	Cysteinylation	C8:Cysteinylation:1000.00	P30279|CCND2_HUMAN											P30279
GEMERDC(+119.00)QI	GEMERDCQI	24.16	1198.44	9	1.4	600.23	2	25.0979	97300	885000	4877	F120181122_PF_meso_Human_pool5.raw	1	1	P30876	Cysteinylation	C7:Cysteinylation:1000.00	P30876|RPB2_HUMAN											P30876
KEVAYC(+119.00)STY	KEVAYCSTY	36.48	1181.47	9	1.9	591.746	2	27.5814	14900	115000	5864	F120181122_PF_meso_Human_pool5.raw	1	1	P30876	Cysteinylation	C6:Cysteinylation:1000.00	P30876|RPB2_HUMAN											P30876
NAIETMPC(+119.00)V	NAIETMPCV	93.28	1095.44	9	1.6	548.73	2	57.5587	133000	577000	17670	F120181122_PF_meso_Human_pool4.raw	1	1	P31350	Cysteinylation	C8:Cysteinylation:1000.00	P31350|RIR2_HUMAN											P31350
SEC(+119.00)IGSALI	SECIGSALI	33.66	1010.44	9	1.3	506.23	2	62.5566	215000	758000	19613	F120181122_PF_meso_Human_pool6.raw	1	1	P33121	Cysteinylation	C3:Cysteinylation:1000.00	P33121|ACSL1_HUMAN											P33121
QEAFFQC(+119.00)QV	QEAFFQCQV	108.96	1217.48	9	0.7	609.751	2	60.806	325000	1290000	18984	F120181122_PF_meso_Human_pool5.raw	1	1	P33991	Cysteinylation	C7:Cysteinylation:1000.00	P33991|MCM4_HUMAN											P33991
LEALC(+119.00)PQVI	LEALCPQVI	74.67	1103.54	9	1.9	552.776	2	68.4548	279000	1210000	21985	F120181122_PF_meso_Human_pool7.raw	1	1	P35221	Cysteinylation	C5:Cysteinylation:1000.00	P35221|CTNA1_HUMAN											P35221
LEDVNKC(+119.00)VI	LEDVNKCVI	82.01	1150.54	9	-0.6	576.276	2	39.1251	208000	415000	9350	F120181122_PF_meso_Human_pool1.raw	1	1	P35221	Cysteinylation	C7:Cysteinylation:1000.00	P35221|CTNA1_HUMAN;P26232|CTNA2_HUMAN											P35221
SQQEFTSC(+119.00)L	SQQEFTSCL	106.5	1160.45	9	0.7	581.233	2	50.2204	219000	1140000	15039	F120181122_PF_meso_Human_pool3.raw	1	1	P40855	Cysteinylation	C8:Cysteinylation:1000.00	P40855|PEX19_HUMAN											P40855
TENTRFC(+119.00)LI	TENTRFCLI	60.75	1214.54	9	3	608.28	2	53.097	289000	782000	15907	F120181122_PF_meso_Human_pool8.raw	1	1	P40937	Cysteinylation	C7:Cysteinylation:1000.00	P40937|RFC5_HUMAN											P40937
AQC(+119.00)PIVERL	AQCPIVERL	68.71	1146.55	9	1	574.284	2	38.9632	52100	153000	10311	F120181122_PF_meso_Human_pool7.raw	1	1	P46782	Cysteinylation	C3:Cysteinylation:1000.00	P46782|RS5_HUMAN											P46782
C(+119.00)LADELINA	CLADELINA	71.04	1079.46	9	0.5	540.74	2	69.1428	586000	4550000	22296	F120181122_PF_meso_Human_pool5.raw	3	3	P46782	Cysteinylation	C1:Cysteinylation:1000.00	P46782|RS5_HUMAN											P46782
GELYHEQC(+119.00)F	GELYHEQCF	103.98	1243.46	9	1.1	622.741	2	39.5451	521000	3780000	10795	F120181122_PF_meso_Human_pool2.raw	3	3	P48059	Cysteinylation	C8:Cysteinylation:1000.00	P48059|LIMS1_HUMAN;P0CW20|LIMS4_HUMAN;P0CW19|LIMS3_HUMAN											P48059
C(+119.00)VTDISHLV	CVTDISHLV	100.08	1104.49	9	1	553.256	2	56.988	677000	3230000	17437	F120181122_PF_meso_Human_pool5.raw	2	2	P49321	Cysteinylation	C1:Cysteinylation:1000.00	P49321|NASP_HUMAN											P49321
KVTDDLVC(+119.00)L	KVTDDLVCL	77.92	1123.53	9	2.6	562.771	2	59.733	6610000	7080000	18554	F120181122_PF_meso_Human_pool7.raw	2	2	P49458	Cysteinylation	C8:Cysteinylation:1000.00	P49458|SRP09_HUMAN											P49458
SEKILLLC(+119.00)V	SEKILLLCV	74.79	1135.6	9	2.5	568.808	2	110.148	824000	2600000	38356	F120181122_PF_meso_Human_pool7.raw	5	5	P49721	Cysteinylation	C8:Cysteinylation:1000.00	P49721|PSB2_HUMAN											P49721
C(+119.00)QNAQTFNL	CQNAQTFNL	50.11	1156.46	9	0.5	579.241	2	53.6005	69100	336000	16420	F120181122_PF_meso_Human_pool3.raw	1	1	P51532	Cysteinylation	C1:Cysteinylation:1000.00	P51532|SMCA4_HUMAN											P51532
TENVVVC(+119.00)QY	TENVVVCQY	49.5	1172.48	9	3.5	587.251	2	43.6064	50600	268000	12136	F120181122_PF_meso_Human_pool7.raw	1	1	P52655	Cysteinylation	C7:Cysteinylation:1000.00	P52655|TF2AA_HUMAN											P52655
NLYPGC(+119.00)ENV	NLYPGCENV	63.67	1126.44	9	3.1	564.23	2	47.7235	676000	3270000	13528	F120181122_PF_meso_Human_pool9.raw	1	1	P53355	Cysteinylation	C6:Cysteinylation:1000.00	P53355|DAPK1_HUMAN											P53355
ATADYIC(+119.00)KV	ATADYICKV	98.07	1101.48	9	3.4	551.751	2	36.7889	2840000	24800000	9316	F120181122_PF_meso_Human_pool9.raw	3	3	P53396	Cysteinylation	C7:Cysteinylation:1000.00	P53396|ACLY_HUMAN											P53396
AEIPLVVC(+119.00)I	AEIPLVVCI	93.79	1074.55	9	2.7	538.281	2	90.7456	3150000	26700000	30847	F120181122_PF_meso_Human_pool8.raw	6	6	P53597	Cysteinylation	C8:Cysteinylation:1000.00	P53597|SUCA_HUMAN											P53597
AVNIVC(+119.00)HSK	AVNIVCHSK	89.7	1088.51	9	2	545.265	2	21.1094			3253	F120181122_PF_meso_Human_pool4.raw	1	1	P55036	Cysteinylation	C6:Cysteinylation:1000.00	P55036|PSMD4_HUMAN											P55036
GEDTPHVC(+119.00)W	GEDTPHVCW	48.68	1161.42	9	1.7	581.721	2	45.5769	643000	1980000	12972	F120181122_PF_meso_Human_pool4.raw	1	1	P57764	Cysteinylation	C8:Cysteinylation:1000.00	P57764|GSDMD_HUMAN											P57764
TEIGPMSC(+119.00)F	TEIGPMSCF	108.17	1102.41	9	2.9	552.216	2	67.4747	484000	3820000	21577	F120181122_PF_meso_Human_pool8.raw	2	2	P62487	Cysteinylation	C8:Cysteinylation:1000.00	P62487|RPB7_HUMAN											P62487
QEAC(+119.00)EAYLV	QEACEAYLV	64.93	1143.46	9	0.2	572.738	2	53.3104	615000	5380000	16343	F120181122_PF_meso_Human_pool2.raw	2	2	P68431	Cysteinylation	C4:Cysteinylation:1000.00	P68431|H31_HUMAN											P68431
YELYDPC(+119.00)TV	YELYDPCTV	108.84	1220.47	9	0.4	611.245	2	67.535	365000	1550000	21665	F120181122_PF_meso_Human_pool5.raw	1	1	P83876	Cysteinylation	C7:Cysteinylation:1000.00	P83876|TXN4A_HUMAN											P83876
FEDTNLC(+119.00)AI	FEDTNLCAI	102.5	1143.46	9	1.8	572.739	2	63.074	5550000	69300000	20102	F120181122_PF_meso_Human_pool5.raw	3	3	P84243	Cysteinylation	C7:Cysteinylation:1000.00	P84243|H33_HUMAN;P0DPK5|H3Y2_HUMAN;P68431|H31_HUMAN;P0DPK2|H3Y1_HUMAN	Histone H3.3	H3F3A H3.3A H3F3 PP781; H3F3B H3.3B	Protein in T_Antigen								P84243
SESSSYVC(+119.00)V	SESSSYVCV	105.39	1078.39	9	2.5	540.206	2	43.0049	217000	1040000	11900	F120181122_PF_meso_Human_pool8.raw	1	1	P98160	Cysteinylation	C8:Cysteinylation:1000.00	P98160|PGBM_HUMAN											P98160
AEVNNNPC(+119.00)L	AEVNNNPCL	96.3	1091.44	9	0.9	546.728	2	33.0331	55400	287000	7984	F120181122_PF_meso_Human_pool5.raw	1	1	P98164	Cysteinylation	C8:Cysteinylation:1000.00	P98164|LRP2_HUMAN											P98164
SENEFTC(+119.00)GY	SENEFTCGY	100.64	1167.38	9	2.6	584.701	2	46.7534	859000	7560000	13166	F120181122_PF_meso_Human_pool9.raw	2	2	P98164	Cysteinylation	C7:Cysteinylation:1000.00	P98164|LRP2_HUMAN											P98164
AEESTLFC(+119.00)F	AEESTLFCF	109	1164.45	9	1.3	583.232	2	85.8055	4660000	45100000	28908	F120181122_PF_meso_Human_pool6.raw	4	4	Q00610	Cysteinylation	C8:Cysteinylation:1000.00	Q00610|CLH1_HUMAN											Q00610
DENDVITC(+119.00)F	DENDVITCF	110.29	1173.43	9	2.1	587.726	2	77.7244	12200000	138000000	25837	F120181122_PF_meso_Human_pool6.raw	8	8	Q00839	Cysteinylation	C8:Cysteinylation:1000.00	Q00839|HNRPU_HUMAN											Q00839
SEADAC(+119.00)ELW	SEADACELW	108.6	1141.41	9	1.2	571.712	2	65.2936	1170000	4730000	20760	F120181122_PF_meso_Human_pool6.raw	2	2	Q01082	Cysteinylation	C6:Cysteinylation:1000.00	Q01082|SPTB2_HUMAN											Q01082
SEWSQPVC(+119.00)F	SEWSQPVCF	81.31	1200.46	9	3.3	601.238	2	71.8418	170000	746000	23311	F120181122_PF_meso_Human_pool8.raw	1	1	Q01113	Cysteinylation	C8:Cysteinylation:1000.00	Q01113|IL9R_HUMAN											Q01113
VIANINNC(+119.00)L	VIANINNCL	29.75	1091.51	9	0.9	546.764	2	53.8112	485000	2250000	16492	F120181122_PF_meso_Human_pool3.raw	1	1	Q03169	Cysteinylation	C8:Cysteinylation:1000.00	Q03169|TNAP2_HUMAN											Q03169
RETDC(+119.00)GVHI	RETDCGVHI	105.94	1147.47	9	2.1	383.5	3	24.4155	4460000	29100000	5323	F120181122_PF_meso_Human_pool8.raw	21	21	Q06210	Cysteinylation	C5:Cysteinylation:1000.00	Q06210|GFPT1_HUMAN;O94808|GFPT2_HUMAN											Q06210
GEYKAPQC(+119.00)I	GEYKAPQCI	90.85	1126.48	9	2.2	564.248	2	30.138	849000	8310000	6807	F120181122_PF_meso_Human_pool7.raw	2	2	Q07864	Cysteinylation	C8:Cysteinylation:1000.00	Q07864|DPOE1_HUMAN											Q07864
EEFDC(+119.00)AFRL	EEFDCAFRL	46.08	1247.5	9	0.9	624.757	2	90.9382	639000	912000	31348	F120181122_PF_meso_Human_pool2.raw	4	4	Q08J23	Cysteinylation	C5:Cysteinylation:1000.00	Q08J23|NSUN2_HUMAN											Q08J23
TSLPSAIC(+119.00)K	TSLPSAICK	83.57	1037.49	9	2.3	519.753	2	31.3472	315000	1670000	7278	F120181122_PF_meso_Human_pool7.raw	1	1	Q13045	Cysteinylation	C8:Cysteinylation:1000.00	Q13045|FLII_HUMAN											Q13045
PSSETVIC(+119.00)R	PSSETVICR	35.65	1109.48	9	0.6	555.751	2	31.4589	817000	4620000	7290	F120181122_PF_meso_Human_pool6.raw	3	3	Q13118	Cysteinylation	C8:Cysteinylation:1000.00	Q13118|KLF10_HUMAN	Krueppel-like factor 10 (EGR-alpha) (Transforming growth factor-beta-inducible early growth response protein 1) (TGFB-inducible early growth response protein 1) (TIEG-1)	KLF10 TIEG TIEG1	Protein in T_Antigen								Q13118
EEAMFHC(+119.00)QF	EEAMFHCQF	111.25	1259.44	9	0.8	630.73	2	48.3729	271000	1650000	14167	F120181122_PF_meso_Human_pool5.raw	2	2	Q13308	Cysteinylation	C7:Cysteinylation:1000.00	Q13308|PTK7_HUMAN											Q13308
SEASGFC(+119.00)YV	SEASGFCYV	108.06	1080.39	9	0.9	541.204	2	56.3172	3080000	25300000	17418	F120181122_PF_meso_Human_pool3.raw	2	2	Q13547	Cysteinylation	C7:Cysteinylation:1000.00	Q13547|HDAC1_HUMAN;Q92769|HDAC2_HUMAN											Q13547
IEIGYVC(+119.00)SV	IEIGYVCSV	27.01	1100.49	9	1.4	551.253	2	68.0799	339000	1190000	21842	F120181122_PF_meso_Human_pool6.raw	1	1	Q13889	Cysteinylation	C7:Cysteinylation:1000.00	Q13889|TF2H3_HUMAN											Q13889
TEMPC(+119.00)QALV	TEMPCQALV	84.31	1109.46	9	0.2	555.736	2	53.8249	829000	3080000	16547	F120181122_PF_meso_Human_pool2.raw	1	1	Q14008	Cysteinylation	C5:Cysteinylation:1000.00	Q14008|CKAP5_HUMAN											Q14008
SEILPSTC(+119.00)I	SEILPSTCI	24.91	1080.48	9	1.4	541.251	2	63.3154	115000	580000	20019	F120181122_PF_meso_Human_pool5.raw	1	1	Q14966	Cysteinylation	C8:Cysteinylation:1000.00	Q14966|ZN638_HUMAN											Q14966
AEGPEVIC(+119.00)A	AEGPEVICA	44.02	1006.41	9	2.3	504.213	2	44.1244	214000	954000	12308	F120181122_PF_meso_Human_pool8.raw	1	1	Q15021	Cysteinylation	C8:Cysteinylation:1000.00	Q15021|CND1_HUMAN											Q15021
GEFLEVTC(+119.00)I	GEFLEVTCI	102.74	1128.48	9	1.2	565.251	2	80.8417	323000	1080000	27255	F120181122_PF_meso_Human_pool3.raw	1	1	Q15046	Cysteinylation	C8:Cysteinylation:1000.00	Q15046|SYK_HUMAN											Q15046
DESLVYLC(+119.00)Y	DESLVYLCY	86.06	1222.49	9	2.4	612.253	2	88.0482	169000	669000	29520	F120181122_PF_meso_Human_pool9.raw	1	1	Q15155	Cysteinylation	C8:Cysteinylation:1000.00	Q15155|NOMO1_HUMAN;Q5JPE7|NOMO2_HUMAN											Q15155
AEEC(+119.00)FFERV	AEECFFERV	58.65	1247.5	9	2	416.84	3	53.0768	714000	3000000	16002	F120181122_PF_meso_Human_pool7.raw	4	4	Q15363	Cysteinylation	C4:Cysteinylation:1000.00	Q15363|TMED2_HUMAN											Q15363
TVIC(+119.00)STINK	TVICSTINK	26.29	1096.53	9	-2	549.27	2	26.8739			5550	F120181122_PF_meso_Human_pool5.raw	1	1	Q15652	Cysteinylation	C4:Cysteinylation:1000.00	Q15652|JHD2C_HUMAN											Q15652
SEPAFWC(+119.00)SI	SEPAFWCSI	31.43	1157.45	9	0.4	579.735	2	84.1687	538000	1400000	28259	F120181122_PF_meso_Human_pool5.raw	1	1	Q15796	Cysteinylation	C7:Cysteinylation:1000.00	Q15796|SMAD2_HUMAN											Q15796
GEHC(+119.00)DFTIL	GEHCDFTIL	102.71	1152.46	9	2.3	1153.47	1	59.5536	15000000	57200000	18269	F120181122_PF_meso_Human_pool9.raw	20	20	Q16181	Cysteinylation	C4:Cysteinylation:1000.00	Q16181|SEPT7_HUMAN											Q16181
GENDVIGC(+119.00)F	GENDVIGCF	57.74	1071.4	9	1.4	536.709	2	66.3257	242000	1090000	21229	F120181122_PF_meso_Human_pool6.raw	1	1	Q1KMD3	Cysteinylation	C8:Cysteinylation:1000.00	Q1KMD3|HNRL2_HUMAN											Q1KMD3
QESLFKC(+119.00)EV	QESLFKCEV	39.23	1200.52	9	0.5	601.267	2	42.9897	218000	520000	11954	F120181122_PF_meso_Human_pool4.raw	1	1	Q2QGD7	Cysteinylation	C7:Cysteinylation:1000.00	Q2QGD7|ZXDC_HUMAN											Q2QGD7
GTYVGLTC(+119.00)K	GTYVGLTCK	103.11	1059.47	9	0.3	530.745	2	28.9192	155000	1030000	6356	F120181122_PF_meso_Human_pool6.raw	1	1	Q309B1	Cysteinylation	C8:Cysteinylation:1000.00	Q309B1|TR16L_HUMAN;O95361|TRI16_HUMAN											Q309B1
STSSHC(+119.00)LLY	STSSHCLLY	79.16	1128.46	9	0.6	565.238	2	34.0753	278000	1200000	8725	F120181122_PF_meso_Human_pool2.raw	1	1	Q49AG3	Cysteinylation	C6:Cysteinylation:1000.00	Q49AG3|ZBED5_HUMAN											Q49AG3
SEASTC(+119.00)VII	SEASTCVII	38.8	1040.45	9	0.6	521.235	2	52.4188	167000	691000	15937	F120181122_PF_meso_Human_pool3.raw	2	2	Q4J6C6	Cysteinylation	C6:Cysteinylation:1000.00	Q4J6C6|PPCEL_HUMAN								Prolyl endopeptidase-like	PREPL	HBPA	Q4J6C6
AEDGTLQC(+119.00)I	AEDGTLQCI	74.03	1067.43	9	2.7	534.722	2	47.3037	689000	3370000	13373	F120181122_PF_meso_Human_pool9.raw	2	2	Q53EP0	Cysteinylation	C8:Cysteinylation:1000.00	Q53EP0|FND3B_HUMAN	Fibronectin type III domain-containing protein 3B (Factor for adipocyte differentiation 104) (HCV NS5A-binding protein 37)	FNDC3B FAD104 NS5ABP37 UNQ2421/PRO4979/PRO34274	Protein in T_Antigen								Q53EP0
SQIYC(+119.00)IENA	SQIYCIENA	84	1158.47	9	0.9	580.243	2	51.5123	1230000	5330000	14177	F120181122_PF_meso_Human_pool1.raw	1	1	Q53HC9	Cysteinylation	C5:Cysteinylation:1000.00	Q53HC9|EIPR1_HUMAN											Q53HC9
SDC(+119.00)GKSFTW	SDCGKSFTW	23.3	1148.43	9	-0.7	575.222	2	44.6642	30600	92200	12625	F120181122_PF_meso_Human_pool5.raw	1	1	Q5JVG2	Cysteinylation	C3:Cysteinylation:1000.00	Q5JVG2|ZN484_HUMAN											Q5JVG2
VEFNKQVC(+119.00)I	VEFNKQVCI	93.95	1197.55	9	1.7	599.786	2	48.8885	1730000	10400000	14366	F120181122_PF_meso_Human_pool4.raw	5	5	Q5T1M5	Cysteinylation	C8:Cysteinylation:1000.00	Q5T1M5|FKB15_HUMAN											Q5T1M5
SEYC(+119.00)LPSIL	SEYCLPSIL	51.13	1142.5	9	0.7	572.259	2	86.5594	98600	301000	29213	F120181122_PF_meso_Human_pool5.raw	1	1	Q5TBA9	Cysteinylation	C4:Cysteinylation:1000.00	Q5TBA9|FRY_HUMAN											Q5TBA9
SQADC(+119.00)AVLI	SQADCAVLI	86.15	1037.45	9	2	519.736	2	56.5287	8360000	87700000	17188	F120181122_PF_meso_Human_pool4.raw	4	4	Q5VTE0	Cysteinylation	C5:Cysteinylation:1000.00	Q5VTE0|EF1A3_HUMAN;Q05639|EF1A2_HUMAN;P68104|EF1A1_HUMAN											Q5VTE0
C(+119.00)SSKPRVEY	CSSKPRVEY	42.26	1186.51	9	1.6	594.265	2	22.3129	118000	278000	3715	F120181122_PF_meso_Human_pool5.raw	1	1	Q68D06	Cysteinylation	C1:Cysteinylation:1000.00	Q68D06|SLN13_HUMAN											Q68D06
AETLSTNC(+119.00)I	AETLSTNCI	32.37	1069.44	9	2.7	535.73	2	44.2751	31400	179000	12203	F120181122_PF_meso_Human_pool9.raw	1	1	Q6P0N0	Cysteinylation	C8:Cysteinylation:1000.00	Q6P0N0|M18BP_HUMAN											Q6P0N0
GETAVLQC(+119.00)I	GETAVLQCI	48.95	1051.47	9	-0.2	526.742	2	58.6699	184000	766000	18155	F120181122_PF_meso_Human_pool5.raw	1	1	Q6UXM1	Cysteinylation	C8:Cysteinylation:1000.00	Q6UXM1|LRIG3_HUMAN;O94898|LRIG2_HUMAN											Q6UXM1
AEEAALTC(+119.00)W	AEEAALTCW	72.97	1111.43	9	1.1	556.725	2	63.6174	129000	685000	20098	F120181122_PF_meso_Human_pool6.raw	1	1	Q7L7V1	Cysteinylation	C8:Cysteinylation:1000.00	Q7L7V1|DHX32_HUMAN											Q7L7V1
QEYNQFC(+119.00)VI	QEYNQFCVI	58.13	1261.51	9	2.1	631.764	2	69.765	1810000	6450000	22550	F120181122_PF_meso_Human_pool7.raw	2	2	Q7Z392	Cysteinylation	C7:Cysteinylation:1000.00	Q7Z392|TPC11_HUMAN											Q7Z392
QQADIC(+119.00)DTL	QQADICDTL	76.83	1124.45	9	2.2	563.232	2	47.7529	821000	4060000	13600	F120181122_PF_meso_Human_pool9.raw	1	1	Q7Z695	Cysteinylation	C6:Cysteinylation:1000.00	Q7Z695|ADCK2_HUMAN											Q7Z695
SETQQQLC(+119.00)V	SETQQQLCV	31.55	1153.47	9	2.1	577.746	2	38.4738	65100	361000	10119	F120181122_PF_meso_Human_pool7.raw	1	1	Q86WI3	Cysteinylation	C8:Cysteinylation:1000.00	Q86WI3|NLRC5_HUMAN											Q86WI3
HEDC(+119.00)GVASL	HEDCGVASL	98.28	1048.4	9	2.7	525.206	2	29.557	255000	1370000	6579	F120181122_PF_meso_Human_pool8.raw	1	1	Q86Y56	Cysteinylation	C4:Cysteinylation:1000.00	Q86Y56|DAAF5_HUMAN											Q86Y56
AEVPLSDC(+119.00)V	AEVPLSDCV	53.55	1050.44	9	0.2	526.227	2	53.614	26800	174000	16517	F120181122_PF_meso_Human_pool2.raw	1	1	Q8IUR6	Cysteinylation	C8:Cysteinylation:1000.00	Q8IUR6|CRERF_HUMAN											Q8IUR6
EEAALNKC(+119.00)Y	EEAALNKCY	59.38	1158.47	9	1.2	580.244	2	26.5264	196000	735000	5416	F120181122_PF_meso_Human_pool5.raw	1	1	Q8IV38	Cysteinylation	C8:Cysteinylation:1000.00	Q8IV38|ANKY2_HUMAN											Q8IV38
AENERLLC(+119.00)F	AENERLLCF	40.87	1212.53	9	1.8	607.272	2	56.7103	429000	2250000	17147	F120181122_PF_meso_Human_pool9.raw	2	2	Q8IWY9	Cysteinylation	C8:Cysteinylation:1000.00	Q8IWY9|CDAN1_HUMAN											Q8IWY9
AEAASPLC(+119.00)V	AEAASPLCV	71.08	978.415	9	0.7	490.216	2	49.6027	70400	345000	13478	F120181122_PF_meso_Human_pool1.raw	1	1	Q8N2S1	Cysteinylation	C8:Cysteinylation:1000.00	Q8N2S1|LTBP4_HUMAN											Q8N2S1
C(+119.00)ENVYHLVY	CENVYHLVY	94.48	1257.52	9	0.3	629.767	2	55.0075	562000	943000	16564	F120181122_PF_meso_Human_pool6.raw	2	2	Q8N3U4	Cysteinylation	C1:Cysteinylation:1000.00	Q8N3U4|STAG2_HUMAN;Q8WVM7|STAG1_HUMAN											Q8N3U4
AEVVC(+119.00)LEMV	AEVVCLEMV	82.33	1110.48	9	2.4	556.247	2	76.0314	288000	1240000	24836	F120181122_PF_meso_Human_pool9.raw	2	2	Q8N766	Cysteinylation	C5:Cysteinylation:1000.00	Q8N766|EMC1_HUMAN											Q8N766
SEIDC(+119.00)ADKF	SEIDCADKF	95.11	1145.44	9	2.1	573.727	2	36.5775	955000	4420000	9112	F120181122_PF_meso_Human_pool9.raw	2	2	Q8NB46	Cysteinylation	C5:Cysteinylation:1000.00	Q8NB46|ANR52_HUMAN											Q8NB46
IEAPSSTC(+119.00)V	IEAPSSTCV	57.31	1024.42	9	0.5	513.219	2	37.9957	692000	3490000	9900	F120181122_PF_meso_Human_pool6.raw	1	1	Q8NCD3	Cysteinylation	C8:Cysteinylation:1000.00	Q8NCD3|HJURP_HUMAN											Q8NCD3
GVADIIDC(+119.00)V	GVADIIDCV	105.05	1022.44	9	1.9	512.23	2	81.2453	8130000	36300000	26099	F120181122_PF_meso_Human_pool1.raw	5	5	Q8NCF5	Cysteinylation	C8:Cysteinylation:1000.00	Q8NCF5|NF2IP_HUMAN											Q8NCF5
AAYPQVRC(+119.00)Y	AAYPQVRCY	81.2	1188.51	9	2.3	595.261	2	33.4415	53300	162000	8139	F120181122_PF_meso_Human_pool8.raw	2	2	Q8NCG7	Cysteinylation	C8:Cysteinylation:1000.00	Q8NCG7|DGLB_HUMAN											Q8NCG7
AENEC(+119.00)FKLI	AENECFKLI	49.84	1184.52	9	2.8	593.269	2	52.6508	130000	313000	15817	F120181122_PF_meso_Human_pool7.raw	1	1	Q8TAS1	Cysteinylation	C5:Cysteinylation:1000.00	Q8TAS1|UHMK1_HUMAN											Q8TAS1
GEKPYTC(+119.00)EV	GEKPYTCEV	79.07	1143.46	9	1.2	572.738	2	26.0078	157000	952000	5180	F120181122_PF_meso_Human_pool5.raw	1	1	Q8TF20	Cysteinylation	C7:Cysteinylation:1000.00	Q8TF20|ZN721_HUMAN											Q8TF20
IEEHLNC(+119.00)TI	IEEHLNCTI	60.68	1189.51	9	2.4	595.764	2	36.8123	128000	410000	9188	F120181122_PF_meso_Human_pool9.raw	1	1	Q92499	Cysteinylation	C7:Cysteinylation:1000.00	Q92499|DDX1_HUMAN											Q92499
SQIYPVVC(+119.00)V	SQIYPVVCV	99.41	1125.52	9	2.2	563.768	2	69.311	387000	1520000	22347	F120181122_PF_meso_Human_pool7.raw	1	1	Q92575	Cysteinylation	C8:Cysteinylation:1000.00	Q92575|UBXN4_HUMAN											Q92575
SEFC(+119.00)ELEVF	SEFCELEVF	37.11	1220.47	9	1	611.246	2	88.5024	69600	213000	29963	F120181122_PF_meso_Human_pool6.raw	1	1	Q92624	Cysteinylation	C4:Cysteinylation:1000.00	Q92624|APBP2_HUMAN											Q92624
GVVDIYNC(+119.00)V	GVVDIYNCV	63.23	1099.47	9	1.2	550.743	2	67.6867	146000	629000	21715	F120181122_PF_meso_Human_pool6.raw	1	1	Q92729	Cysteinylation	C8:Cysteinylation:1000.00	Q92729|PTPRU_HUMAN;Q15262|PTPRK_HUMAN;P28827|PTPRM_HUMAN											Q92729
SQYDC(+119.00)VTFL	SQYDCVTFL	77.52	1193.47	9	1	597.746	2	77.3929	794000	3570000	24392	F120181122_PF_meso_Human_pool1.raw	2	2	Q92889	Cysteinylation	C5:Cysteinylation:1000.00	Q92889|XPF_HUMAN											Q92889
SEGAFKEC(+119.00)Y	SEGAFKECY	28.77	1151.43	9	1.9	576.722	2	30.5287	42700	259000	7008	F120181122_PF_meso_Human_pool7.raw	1	1	Q96AX1	Cysteinylation	C8:Cysteinylation:1000.00	Q96AX1|VP33A_HUMAN											Q96AX1
AEEPRVLC(+119.00)I	AEEPRVLCI	71.79	1147.54	9	1	574.777	2	49.7919	583000	2980000	14512	F120181122_PF_meso_Human_pool6.raw	2	2	Q96K76	Cysteinylation	C8:Cysteinylation:1000.00	Q96K76|UBP47_HUMAN											Q96K76
YENVPIPC(+119.00)V	YENVPIPCV	100.05	1151.5	9	2.6	576.758	2	69.8539	336000	2330000	22470	F120181122_PF_meso_Human_pool7.raw	2	2	Q96KQ7	Cysteinylation	C8:Cysteinylation:1000.00	Q96KQ7|EHMT2_HUMAN											Q96KQ7
SEFDC(+119.00)FSDL	SEFDCFSDL	63.51	1180.41	9	3.1	591.212	2	80.4624	3680000	29400000	26616	F120181122_PF_meso_Human_pool9.raw	2	2	Q96RK1	Cysteinylation	C5:Cysteinylation:1000.00	Q96RK1|CITE4_HUMAN											Q96RK1
C(+119.00)EQNIPFVF	CEQNIPFVF	105.5	1214.51	9	3.3	608.264	2	91.047	33000	122000	30972	F120181122_PF_meso_Human_pool8.raw	1	1	Q96T21	Cysteinylation	C1:Cysteinylation:1000.00	Q96T21|SEBP2_HUMAN											Q96T21
AENDVIGC(+119.00)F	AENDVIGCF	107.7	1085.42	9	3.2	543.718	2	65.6561	1240000	8890000	20873	F120181122_PF_meso_Human_pool6.raw	3	3	Q9BUJ2	Cysteinylation	C8:Cysteinylation:1000.00	Q9BUJ2|HNRL1_HUMAN											Q9BUJ2
AELIMSRC(+119.00)I	AELIMSRCI	83.37	1153.53	9	0.7	385.518	3	47.4368	253000	1190000	13639	F120181122_PF_meso_Human_pool6.raw	2	2	Q9BVK8	Cysteinylation	C8:Cysteinylation:1000.00	Q9BVK8|TM147_HUMAN											Q9BVK8
GVSDLVC(+119.00)FV	GVSDLVCFV	84.16	1056.46	9	1	529.24	2	90.6787	91600	262000	30795	F120181122_PF_meso_Human_pool6.raw	1	1	Q9H0H0	Cysteinylation	C7:Cysteinylation:1000.00	Q9H0H0|INT2_HUMAN											Q9H0H0
STDPAALC(+119.00)K	STDPAALCK	91.86	1023.44	9	1.2	512.727	2	22.43	179000	1420000	4052	F120181122_PF_meso_Human_pool3.raw	1	1	Q9H175	Cysteinylation	C8:Cysteinylation:1000.00	Q9H175|CSRN2_HUMAN											Q9H175
QEIANVVC(+119.00)L	QEIANVVCL	84.23	1106.51	9	1.8	554.263	2	70.1383	140000	661000	22668	F120181122_PF_meso_Human_pool8.raw	1	1	Q9H1B5	Cysteinylation	C8:Cysteinylation:1000.00	Q9H1B5|XYLT2_HUMAN											Q9H1B5
SVEQAVYYC(+119.00)	SVEQAVYYC	52.46	1179.46	9	2.4	590.737	2	46.7598	295000	1350000	13341	F120181122_PF_meso_Human_pool8.raw	1	1	Q9H2P0	Cysteinylation	C9:Cysteinylation:1000.00	Q9H2P0|ADNP_HUMAN											Q9H2P0
RVIVEVC(+119.00)EV	RVIVEVCEV	83.22	1163.57	9	0	582.793	2	106.068	1010000	4420000	38039	F120181122_PF_meso_Human_pool5.raw	18	18	Q9H3M7	Cysteinylation	C7:Cysteinylation:1000.00	Q9H3M7|TXNIP_HUMAN											Q9H3M7
C(+119.00)EFSVQHQI	CEFSVQHQI	113.79	1208.5	9	0.9	605.257	2	41.7531	207000	437000	10265	F120181122_PF_meso_Human_pool1.raw	1	1	Q9H583	Cysteinylation	C1:Cysteinylation:1000.00	Q9H583|HEAT1_HUMAN											Q9H583
NIIC(+119.00)GITSV	NIICGITSV	71.68	1037.49	9	2.1	519.753	2	68.5509	740000	4990000	21997	F120181122_PF_meso_Human_pool7.raw	2	2	Q9HAV0	Cysteinylation	C4:Cysteinylation:1000.00	Q9HAV0|GBB4_HUMAN;P62873|GBB1_HUMAN											Q9HAV0
SEELVPLC(+119.00)Y	SEELVPLCY	46.34	1170.49	9	2.3	586.255	2	75.6371	86000	413000	24820	F120181122_PF_meso_Human_pool8.raw	1	1	Q9HBG6	Cysteinylation	C8:Cysteinylation:1000.00	Q9HBG6|IF122_HUMAN											Q9HBG6
STFDTPYC(+119.00)R	STFDTPYCR	106.76	1207.46	9	2.4	403.496	3	34.5461	1010000	4380000	8541	F120181122_PF_meso_Human_pool7.raw	2	2	Q9NQR4	Cysteinylation	C8:Cysteinylation:1000.00	Q9NQR4|NIT2_HUMAN											Q9NQR4
AQAMIFC(+119.00)HT	AQAMIFCHT	77.34	1139.46	9	1	570.737	2	39.2218	76800	254000	10799	F120181122_PF_meso_Human_pool2.raw	1	1	Q9NUU7	Cysteinylation	C7:Cysteinylation:1000.00	Q9NUU7|DD19A_HUMAN;Q9UMR2|DD19B_HUMAN											Q9NUU7
TELC(+119.00)DLAAI	TELCDLAAI	61.24	1066.47	9	2.9	534.243	2	74.3689	175000	666000	24398	F120181122_PF_meso_Human_pool8.raw	1	1	Q9NYL9	Cysteinylation	C4:Cysteinylation:1000.00	Q9NYL9|TMOD3_HUMAN											Q9NYL9
C(+119.00)EMTVNTEL	CEMTVNTEL	64.85	1157.44	9	0.7	579.729	2	53.0053	165000	1500000	16232	F120181122_PF_meso_Human_pool2.raw	2	2	Q9UBB4	Cysteinylation	C1:Cysteinylation:1000.00	Q9UBB4|ATX10_HUMAN											Q9UBB4
FQFDC(+119.00)TNTL	FQFDCTNTL	55.43	1206.47	9	1.4	604.244	2	68.0196	433000	1570000	21831	F120181122_PF_meso_Human_pool6.raw	1	1	Q9UBF2	Cysteinylation	C5:Cysteinylation:1000.00	Q9UBF2|COPG2_HUMAN;Q9Y678|COPG1_HUMAN											Q9UBF2
AEAVNFC(+119.00)TV	AEAVNFCTV	106.4	1071.44	9	0.3	536.727	2	55.1389	689000	6330000	16970	F120181122_PF_meso_Human_pool3.raw	2	2	Q9UGL1	Cysteinylation	C7:Cysteinylation:1000.00	Q9UGL1|KDM5B_HUMAN								Lysine-specific demethylase 5B (EC 1.14.11.-) (Cancer/testis antigen 31) (CT31) (Histone demethylase JARID1B) (Jumonji/ARID domain-containing protein 1B) (PLU-1) (Retinoblastoma-binding protein 2 homolog 1) (RBP2-H1)	KDM5B JARID1B PLU1 RBBP2H1	CTA	Q9UGL1
AEALLEQC(+119.00)L	AEALLEQCL	78.53	1107.49	9	2.3	554.756	2	64.1184	113000	547000	20289	F120181122_PF_meso_Human_pool7.raw	1	1	Q9ULT0	Cysteinylation	C8:Cysteinylation:1000.00	Q9ULT0|TTC7A_HUMAN											Q9ULT0
STVC(+119.00)VYVNK	STVCVYVNK	46.29	1130.51	9	-0.7	566.263	2	29.2504	33700	132000	6459	F120181122_PF_meso_Human_pool6.raw	1	1	Q9UQR0	Cysteinylation	C4:Cysteinylation:1000.00	Q9UQR0|SCML2_HUMAN											Q9UQR0
C(+119.00)EIDPALVV	CEIDPALVV	62.23	1076.49	9	3.1	539.253	2	72.6109	36300	170000	23658	F120181122_PF_meso_Human_pool7.raw	1	1	Q9Y2A7	Cysteinylation	C1:Cysteinylation:1000.00	Q9Y2A7|NCKP1_HUMAN											Q9Y2A7
EEWEC(+119.00)LNSY	EEWECLNSY	27.9	1290.45	9	1.2	646.236	2	67.6342	233000	998000	21721	F120181122_PF_meso_Human_pool5.raw	1	1	Q9Y2G7	Cysteinylation	C5:Cysteinylation:1000.00	Q9Y2G7|ZFP30_HUMAN											Q9Y2G7
SELEC(+119.00)VTNI	SELECVTNI	29.67	1125.47	9	0.6	563.743	2	59.6359	2710000	7040000	18477	F120181122_PF_meso_Human_pool4.raw	1	1	Q9Y6W5	Cysteinylation	C5:Cysteinylation:1000.00	Q9Y6W5|WASF2_HUMAN											Q9Y6W5
SEVC(+119.00)PPPGY	SEVCPPPGY	107.8	1066.41	9	1.3	534.214	2	42.1386	118000	371000	11342	F120181122_PF_meso_Human_pool6.raw	3	3	Q9Y6X2	Cysteinylation	C4:Cysteinylation:1000.00	Q9Y6X2|PIAS3_HUMAN											Q9Y6X2
GEHSIYC(+119.00)TV	GEHSIYCTV	40.94	1126.44	9	2.3	564.23	2	34.2896	1180000	6600000	7941	F120181122_PF_meso_Human_pool9.raw	5	5	P08174	Cysteinylation	C7:Cysteinylation:1000.00	P08174|DAF_HUMAN											P08174
EEVVVRC(+119.00)SF	EEVVVRCSF	75.18	1185.52	9	0.5	593.767	2	48.8766	310000	1060000	13455	F120181122_PF_meso_Human_pool1.raw	3	3	P16144	Cysteinylation	C7:Cysteinylation:1000.00	P16144|ITB4_HUMAN											P16144
GERPELC(+119.00)RV	GERPELCRV	49.74	1176.54	9	1.5	393.187	3	30.138	642000	859000	7021	F120181122_PF_meso_Human_pool7.raw	2	2	P19174	Cysteinylation	C7:Cysteinylation:1000.00	P19174|PLCG1_HUMAN											P19174
TESAAIAC(+119.00)V	TESAAIACV	91.16	982.41	9	2.1	492.213	2	40.9987	207000	1080000	11149	F120181122_PF_meso_Human_pool8.raw	1	1	P21359	Cysteinylation	C8:Cysteinylation:1000.00	P21359|NF1_HUMAN											P21359
REGDFGC(+119.00)TV	REGDFGCTV	84.45	1101.42	9	2.7	551.72	2	30.4702	1050000	8220000	6918	F120181122_PF_meso_Human_pool7.raw	2	2	P23634	Cysteinylation	C7:Cysteinylation:1000.00	P23634|AT2B4_HUMAN											P23634
EEAPDILC(+119.00)L	EEAPDILCL	68.34	1120.48	9	0.5	561.248	2	85.5398	750000	5640000	28813	F120181122_PF_meso_Human_pool4.raw	2	2	P27695	Cysteinylation	C8:Cysteinylation:1000.00	P27695|APEX1_HUMAN											P27695
AENEDYIC(+119.00)I	AENEDYICI	24.74	1187.45	9	0.9	594.733	2	66.0535	250000	1080000	21045	F120181122_PF_meso_Human_pool6.raw	1	1	P29375	Cysteinylation	C8:Cysteinylation:1000.00	P29375|KDM5A_HUMAN											P29375
C(+119.00)QSGSFDKL	CQSGSFDKL	90.46	1102.44	9	2.1	552.23	2	31.5362	78800	478000	7121	F120181122_PF_meso_Human_pool9.raw	1	1	P35249	Cysteinylation	C1:Cysteinylation:1000.00	P35249|RFC4_HUMAN											P35249
GEKPYVC(+119.00)TV	GEKPYVCTV	75.59	1113.48	9	2.5	557.75	2	29.5653	142000	669000	6596	F120181122_PF_meso_Human_pool7.raw	1	1	P36508	Cysteinylation	C7:Cysteinylation:1000.00	P36508|ZNF76_HUMAN;P52747|ZN143_HUMAN											P36508
TVDPTMYKC(+119.00)	TVDPTMYKC	86.37	1175.47	9	0.3	588.742	2	31.1986	33600	201000	7287	F120181122_PF_meso_Human_pool5.raw	1	1	P48167	Cysteinylation	C9:Cysteinylation:1000.00	P48167|GLRB_HUMAN											P48167
NEASATKC(+119.00)I	NEASATKCI	93.46	1054.44	9	0.5	528.23	2	21.2049	86100	854000	3584	F120181122_PF_meso_Human_pool3.raw	1	1	P49792	Cysteinylation	C8:Cysteinylation:1000.00	P49792|RBP2_HUMAN											P49792
SEFIC(+119.00)RNTF	SEFICRNTF	21.15	1234.51	9	-1.5	618.264	2	50.5313	598000	846000	14709	F120181122_PF_meso_Human_pool4.raw	2	2	P61962	Cysteinylation	C5:Cysteinylation:1000.00	P61962|DCAF7_HUMAN											P61962
QENSFKC(+119.00)EV	QENSFKCEV	25.13	1201.47	9	0.7	601.746	2	27.5108	156000	1430000	5760	F120181122_PF_meso_Human_pool6.raw	1	1	P98168	Cysteinylation	C7:Cysteinylation:1000.00	P98168|ZXDA_HUMAN;P98169|ZXDB_HUMAN											P98168
MESDKFIC(+119.00)I	MESDKFICI	106.15	1203.5	9	0.4	602.756	2	60.6639	7830000	53100000	19862	F120181122_PF_meso_Human_pool8.raw	16	16	Q00610	Cysteinylation	C8:Cysteinylation:1000.00	Q00610|CLH1_HUMAN;P53675|CLH2_HUMAN											Q00610
AQFPGAC(+119.00)GL	AQFPGACGL	66.23	981.405	9	1.1	491.712	2	57.6494	2100000	13300000	17664	F120181122_PF_meso_Human_pool4.raw	3	3	Q13148	Cysteinylation	C7:Cysteinylation:1000.00	Q13148|TADBP_HUMAN											Q13148
GEGKVTC(+119.00)TV	GEGKVTCTV	76.72	1011.44	9	0.6	506.727	2	21.027	112000	919000	3501	F120181122_PF_meso_Human_pool3.raw	1	1	Q14315	Cysteinylation	C7:Cysteinylation:1000.00	Q14315|FLNC_HUMAN											Q14315
LEAC(+119.00)ETRTV	LEACETRTV	33.83	1139.5	9	1.3	570.757	2	24.4363	34700	228000	4569	F120181122_PF_meso_Human_pool4.raw	1	1	Q15149	Cysteinylation	C4:Cysteinylation:1000.00	Q15149|PLEC_HUMAN											Q15149
SEIIKPC(+119.00)SV	SEIIKPCSV	51.37	1093.51	9	2.7	547.766	2	32.8342	145000	774000	7869	F120181122_PF_meso_Human_pool8.raw	1	1	Q15652	Cysteinylation	C7:Cysteinylation:1000.00	Q15652|JHD2C_HUMAN											Q15652
C(+119.00)EISPLISY	CEISPLISY	107.88	1142.5	9	2.9	572.258	2	74.4892	397000	2460000	24361	F120181122_PF_meso_Human_pool8.raw	3	3	Q16222	Cysteinylation	C1:Cysteinylation:1000.00	Q16222|UAP1_HUMAN											Q16222
EEYSNPSC(+119.00)Y	EEYSNPSCY	60.09	1209.4	9	0.2	605.707	2	39.1053	495000	2480000	10434	F120181122_PF_meso_Human_pool5.raw	3	3	Q1RMZ1	Cysteinylation	C8:Cysteinylation:1000.00	Q1RMZ1|SAMTR_HUMAN											Q1RMZ1
GENVTC(+119.00)VEY	GENVTCVEY	106.71	1131.42	9	2	566.719	2	43.7923	115000	595000	12196	F120181122_PF_meso_Human_pool8.raw	1	1	Q460N5	Cysteinylation	C6:Cysteinylation:1000.00	Q460N5|PAR14_HUMAN											Q460N5
GTVDC(+119.00)VQAR	GTVDCVQAR	90.82	1066.45	9	0.6	534.236	2	20.4888	162000	1370000	3323	F120181122_PF_meso_Human_pool2.raw	1	1	Q53EL6	Cysteinylation	C5:Cysteinylation:1000.00	Q53EL6|PDCD4_HUMAN											Q53EL6
KLAEC(+119.00)QDQL	KLAECQDQL	63.2	1165.51	9	0.8	583.764	2	26.7857	81500	668000	5479	F120181122_PF_meso_Human_pool6.raw	1	1	Q5BJF6	Cysteinylation	C5:Cysteinylation:1000.00	Q5BJF6|ODFP2_HUMAN								Outer dense fiber protein 2 (Cenexin) (Outer dense fiber of sperm tails protein 2)	ODF2	CTA	Q5BJF6
AEHPQSPC(+119.00)V	AEHPQSPCV	103.89	1085.43	9	0.9	543.723	2	22.6113	544000	2540000	4101	F120181122_PF_meso_Human_pool3.raw	2	2	Q5VWN6	Cysteinylation	C8:Cysteinylation:1000.00	Q5VWN6|TASO2_HUMAN											Q5VWN6
GERPAC(+119.00)EQW	GERPACEQW	20.87	1193.46	9	2.2	597.738	2	27.936	196000	594000	5925	F120181122_PF_meso_Human_pool7.raw	1	1	Q6P5X5	Cysteinylation	C6:Cysteinylation:1000.00	Q6P5X5|CV039_HUMAN											Q6P5X5
GEFVGGC(+119.00)DI	GEFVGGCDI	37.98	1014.38	9	1.6	508.199	2	53.061	54500	260000	16265	F120181122_PF_meso_Human_pool2.raw	1	1	Q86SX6	Cysteinylation	C7:Cysteinylation:1000.00	Q86SX6|GLRX5_HUMAN											Q86SX6
EEFPNTC(+119.00)KM	EEFPNTCKM	104.38	1216.46	9	2.3	609.237	2	33.499	2020000	12900000	8215	F120181122_PF_meso_Human_pool7.raw	9	9	Q86WA8	Cysteinylation	C7:Cysteinylation:1000.00	Q86WA8|LONP2_HUMAN											Q86WA8
QEQDC(+119.00)VVVI	QEQDCVVVI	53.99	1150.5	9	1.3	576.26	2	58.0229	50800	229000	17895	F120181122_PF_meso_Human_pool4.raw	1	1	Q86YV5	Cysteinylation	C5:Cysteinylation:1000.00	Q86YV5|PRAG1_HUMAN											Q86YV5
VEYEALC(+119.00)KV	VEYEALCKV	69.26	1171.53	9	1.2	586.772	2	42.377	333000	2400000	12142	F120181122_PF_meso_Human_pool2.raw	2	2	Q8IY31	Cysteinylation	C7:Cysteinylation:1000.00	Q8IY31|IFT20_HUMAN											Q8IY31
VEGPSTC(+119.00)LV	VEGPSTCLV	109.95	1022.44	9	1.4	512.23	2	48.511	3690000	30200000	13081	F120181122_PF_meso_Human_pool1.raw	4	4	Q8N1F8	Cysteinylation	C7:Cysteinylation:1000.00	Q8N1F8|S11IP_HUMAN											Q8N1F8
SEIKGVC(+119.00)SV	SEIKGVCSV	33.68	1039.47	9	2.2	520.742	2	28.6008	296000	1880000	6200	F120181122_PF_meso_Human_pool7.raw	1	1	Q8N6Q8	Cysteinylation	C7:Cysteinylation:1000.00	Q8N6Q8|MET25_HUMAN											Q8N6Q8
AEQGRLC(+119.00)GY	AEQGRLCGY	105.38	1114.45	9	0.9	558.236	2	26.213	240000	1960000	5236	F120181122_PF_meso_Human_pool6.raw	2	2	Q8N766	Cysteinylation	C7:Cysteinylation:1000.00	Q8N766|EMC1_HUMAN											Q8N766
SEHFTPSC(+119.00)F	SEHFTPSCF	55.51	1172.43	9	0.8	587.223	2	42.8048	579000	2670000	11858	F120181122_PF_meso_Human_pool4.raw	2	2	Q8NA92	Cysteinylation	C8:Cysteinylation:1000.00	Q8NA92|THAP8_HUMAN											Q8NA92
AQLDQSIC(+119.00)K	AQLDQSICK	25.68	1123.5	9	1.6	562.76	2	25.5254	35100	174000	5013	F120181122_PF_meso_Human_pool5.raw	1	1	Q8NDZ4	Cysteinylation	C8:Cysteinylation:1000.00	Q8NDZ4|DIK2A_HUMAN											Q8NDZ4
C(+119.00)EEGGNKLW	CEEGGNKLW	22.7	1153.45	9	0.8	577.736	2	37.5904	44200	182000	10048	F120181122_PF_meso_Human_pool3.raw	1	1	Q8TBP6	Cysteinylation	C1:Cysteinylation:1000.00	Q8TBP6|S2540_HUMAN											Q8TBP6
KVAEVLSEC(+119.00)	KVAEVLSEC	24.77	1095.49	9	0.4	548.756	2	30.1856	79600	444000	7103	F120181122_PF_meso_Human_pool3.raw	1	1	Q8TEL6	Cysteinylation	C9:Cysteinylation:1000.00	Q8TEL6|TP4AP_HUMAN											Q8TEL6
GVWDNYC(+119.00)VK	GVWDNYCVK	89.46	1201.49	9	0.1	601.754	2	48.6296	30800	143000	14462	F120181122_PF_meso_Human_pool3.raw	1	1	Q92526	Cysteinylation	C7:Cysteinylation:1000.00	Q92526|TCPW_HUMAN;P40227|TCPZ_HUMAN											Q92526
SAAPAITC(+119.00)R	SAAPAITCR	85.17	1007.45	9	0.9	504.736	2	22.7322	52300	384000	4176	F120181122_PF_meso_Human_pool3.raw	1	1	Q92530	Cysteinylation	C8:Cysteinylation:1000.00	Q92530|PSMF1_HUMAN											Q92530
AETLVTRC(+119.00)L	AETLVTRCL	30.76	1123.54	9	1.9	562.778	2	38.5653	45200	189000	10427	F120181122_PF_meso_Human_pool3.raw	1	1	Q92797	Cysteinylation	C8:Cysteinylation:1000.00	Q92797|SYMPK_HUMAN											Q92797
SVNPNC(+119.00)YAK	SVNPNCYAK	37.38	1113.46	9	1.8	557.739	2	23.154			4336	F120181122_PF_meso_Human_pool3.raw	1	1	Q92800	Cysteinylation	C6:Cysteinylation:1000.00	Q92800|EZH1_HUMAN											Q92800
QESGC(+119.00)KIQI	QESGCKIQI	29.91	1123.5	9	1.8	562.758	2	29.3148	300000	1760000	6229	F120181122_PF_meso_Human_pool9.raw	1	1	Q96AE4	Cysteinylation	C5:Cysteinylation:1000.00	Q96AE4|FUBP1_HUMAN											Q96AE4
SVFAC(+119.00)PILR	SVFACPILR	62.52	1123.55	9	0.7	562.785	2	51.3096	657000	2640000	15117	F120181122_PF_meso_Human_pool6.raw	3	3	Q96G75	Cysteinylation	C5:Cysteinylation:1000.00	Q96G75|RMD5B_HUMAN											Q96G75
AESGC(+119.00)KIQI	AESGCKIQI	92.24	1066.48	9	1.6	534.247	2	29.4118	908000	5930000	6278	F120181122_PF_meso_Human_pool9.raw	2	2	Q96I24	Cysteinylation	C5:Cysteinylation:1000.00	Q96I24|FUBP3_HUMAN											Q96I24
LEAETGC(+119.00)KI	LEAETGCKI	27.59	1081.48	9	1	541.748	2	26.1927	33900	406000	5300	F120181122_PF_meso_Human_pool5.raw	1	1	Q96PU8	Cysteinylation	C7:Cysteinylation:1000.00	Q96PU8|QKI_HUMAN								Protein quaking	QKI	HBPA	Q96PU8
SVQC(+119.00)MPVAK	SVQCMPVAK	75.86	1080.48	9	1.3	541.248	2	24.8562	65000	467000	4739	F120181122_PF_meso_Human_pool4.raw	1	1	Q96RE7	Cysteinylation	C4:Cysteinylation:1000.00	Q96RE7|NACC1_HUMAN											Q96RE7
QASDVDYC(+119.00)V	QASDVDYCV	78.98	1117.41	9	2.3	559.711	2	42.8803	34100	196000	11867	F120181122_PF_meso_Human_pool7.raw	1	1	Q96SN8	Cysteinylation	C8:Cysteinylation:1000.00	Q96SN8|CK5P2_HUMAN											Q96SN8
SAATTYFC(+119.00)K	SAATTYFCK	55.49	1109.45	9	-0.1	555.733	2	30.2556	29300	203000	6862	F120181122_PF_meso_Human_pool8.raw	1	1	Q99487	Cysteinylation	C8:Cysteinylation:1000.00	Q99487|PAFA2_HUMAN											Q99487
SEANFC(+119.00)TGI	SEANFCTGI	97.86	1059.4	9	0.6	530.709	2	50.8838	1070000	8160000	15365	F120181122_PF_meso_Human_pool2.raw	3	3	Q9BPX1	Cysteinylation	C6:Cysteinylation:1000.00	Q9BPX1|DHB14_HUMAN											Q9BPX1
EEEFIERC(+119.00)F	EEEFIERCF	109.12	1319.52	9	1	440.847	3	54.827	2840000	19800000	16508	F120181122_PF_meso_Human_pool6.raw	10	10	Q9BPZ3	Cysteinylation	C8:Cysteinylation:1000.00	Q9BPZ3|PAIP2_HUMAN											Q9BPZ3
GEKGPAC(+119.00)LV	GEKGPACLV	92	991.447	9	2.4	496.732	2	31.5286	661000	4020000	7186	F120181122_PF_meso_Human_pool9.raw	2	2	Q9BTE3	Cysteinylation	C7:Cysteinylation:1000.00	Q9BTE3|MCMBP_HUMAN											Q9BTE3
AEKC(+119.00)PNLTY	AEKCPNLTY	36.22	1156.49	9	1.3	579.253	2	29.1732	199000	487000	6517	F120181122_PF_meso_Human_pool7.raw	1	1	Q9BTT0	Cysteinylation	C4:Cysteinylation:1000.00	Q9BTT0|AN32E_HUMAN											Q9BTT0
AEKSGIC(+119.00)KI	AEKSGICKI	100.32	1066.52	9	0.5	534.266	2	21.0633	106000	960000	3213	F120181122_PF_meso_Human_pool6.raw	1	1	Q9BY66	Cysteinylation	C7:Cysteinylation:1000.00	Q9BY66|KDM5D_HUMAN;P41229|KDM5C_HUMAN											Q9BY66
C(+119.00)EALTPLAY	CEALTPLAY	92.22	1098.47	9	2	550.246	2	66.5669	66800	301000	21245	F120181122_PF_meso_Human_pool6.raw	1	1	Q9BYK8	Cysteinylation	C1:Cysteinylation:1000.00	Q9BYK8|HELZ2_HUMAN											Q9BYK8
AEQVAVC(+119.00)QY	AEQVAVCQY	64.1	1128.46	9	1	565.238	2	37.7842	62000	337000	9808	F120181122_PF_meso_Human_pool6.raw	1	1	Q9BZR9	Cysteinylation	C7:Cysteinylation:1000.00	Q9BZR9|TRIM8_HUMAN											Q9BZR9
QEDGKVIC(+119.00)W	QEDGKVICW	31.45	1195.5	9	1.3	598.76	2	47.5271	777000	2110000	13793	F120181122_PF_meso_Human_pool5.raw	1	1	Q9C035	Cysteinylation	C8:Cysteinylation:1000.00	Q9C035|TRIM5_HUMAN											Q9C035
EEEVPKC(+119.00)SF	EEEVPKCSF	71.98	1185.47	9	2.4	593.743	2	32.679	18700	113000	7849	F120181122_PF_meso_Human_pool7.raw	1	1	Q9H0G5	Cysteinylation	C7:Cysteinylation:1000.00	Q9H0G5|NSRP1_HUMAN											Q9H0G5
TEEGC(+119.00)IQAW	TEEGCIQAW	95.6	1154.44	9	0.9	578.228	2	55.7115	198000	868000	17247	F120181122_PF_meso_Human_pool3.raw	1	1	Q9H0K6	Cysteinylation	C5:Cysteinylation:1000.00	Q9H0K6|PUS7L_HUMAN											Q9H0K6
AVGPAMC(+119.00)GV	AVGPAMCGV	54.01	922.371	9	2.9	462.194	2	44.2188	34000	177000	12152	F120181122_PF_meso_Human_pool9.raw	1	1	Q9H1I8	Cysteinylation	C7:Cysteinylation:1000.00	Q9H1I8|ASCC2_HUMAN											Q9H1I8
LEVFPTC(+119.00)SV	LEVFPTCSV	54.59	1112.49	9	1.5	557.252	2	69.2808	36300	239000	22325	F120181122_PF_meso_Human_pool7.raw	1	1	Q9H467	Cysteinylation	C7:Cysteinylation:1000.00	Q9H467|CUED2_HUMAN											Q9H467
VENEC(+119.00)YQVF	VENECYQVF	25.93	1248.48	9	0.1	625.249	2	59.2694	199000	893000	18405	F120181122_PF_meso_Human_pool4.raw	1	1	Q9H496	Cysteinylation	C5:Cysteinylation:1000.00	Q9H496|IFG15_HUMAN											Q9H496
DENDTC(+119.00)LVY	DENDTCLVY	112.73	1189.43	9	1.1	595.723	2	61.2461	104000	483000	18065	F120181122_PF_meso_Human_pool1.raw	1	1	Q9HBG6	Cysteinylation	C6:Cysteinylation:1000.00	Q9HBG6|IF122_HUMAN											Q9HBG6
QEQPGTAC(+119.00)L	QEQPGTACL	111.2	1064.43	9	0.8	533.222	2	34.0311	338000	1710000	8375	F120181122_PF_meso_Human_pool5.raw	2	2	Q9NQW6	Cysteinylation	C8:Cysteinylation:1000.00	Q9NQW6|ANLN_HUMAN								Actin-binding protein anillin	ANLN	HBPA	Q9NQW6
AENFPFC(+119.00)TI	AENFPFCTI	105.92	1159.47	9	0.5	580.743	2	81.9609	3180000	20300000	27362	F120181122_PF_meso_Human_pool5.raw	15	15	Q9NTK5	Cysteinylation	C7:Cysteinylation:1000.00	Q9NTK5|OLA1_HUMAN											Q9NTK5
GEVELQC(+119.00)GI	GEVELQCGI	43.56	1065.45	9	0.4	533.732	2	53.0959	330000	1490000	16283	F120181122_PF_meso_Human_pool2.raw	1	1	Q9UBL3	Cysteinylation	C7:Cysteinylation:1000.00	Q9UBL3|ASH2L_HUMAN											Q9UBL3
QEGERVLC(+119.00)F	QEGERVLCF	107.95	1198.51	9	1	600.265	2	49.6048	2820000	23100000	14634	F120181122_PF_meso_Human_pool6.raw	6	6	Q9UBU8	Cysteinylation	C8:Cysteinylation:1000.00	Q9UBU8|MO4L1_HUMAN											Q9UBU8
AEKEDYIC(+119.00)V	AEKEDYICV	50.49	1187.48	9	0.5	594.751	2	41.4697	1150000	8020000	11729	F120181122_PF_meso_Human_pool2.raw	4	4	Q9UGL1	Cysteinylation	C8:Cysteinylation:1000.00	Q9UGL1|KDM5B_HUMAN								Lysine-specific demethylase 5B (EC 1.14.11.-) (Cancer/testis antigen 31) (CT31) (Histone demethylase JARID1B) (Jumonji/ARID domain-containing protein 1B) (PLU-1) (Retinoblastoma-binding protein 2 homolog 1) (RBP2-H1)	KDM5B JARID1B PLU1 RBBP2H1	CTA	Q9UGL1
AEQTGIC(+119.00)KV	AEQTGICKV	82.79	1066.48	9	1.3	534.249	2	23.5981	1100000	8110000	4256	F120181122_PF_meso_Human_pool5.raw	2	2	Q9UGL1	Cysteinylation	C7:Cysteinylation:1000.00	Q9UGL1|KDM5B_HUMAN								Lysine-specific demethylase 5B (EC 1.14.11.-) (Cancer/testis antigen 31) (CT31) (Histone demethylase JARID1B) (Jumonji/ARID domain-containing protein 1B) (PLU-1) (Retinoblastoma-binding protein 2 homolog 1) (RBP2-H1)	KDM5B JARID1B PLU1 RBBP2H1	CTA	Q9UGL1
VEADGVNC(+119.00)I	VEADGVNCI	83.28	1037.42	9	2.5	519.716	2	42.3985	448000	2120000	11651	F120181122_PF_meso_Human_pool7.raw	2	2	Q9UI12	Cysteinylation	C8:Cysteinylation:1000.00	Q9UI12|VATH_HUMAN											Q9UI12
SEQAAQC(+119.00)YI	SEQAAQCYI	100.05	1130.44	9	2.5	566.227	2	43.0668	79200	358000	11902	F120181122_PF_meso_Human_pool8.raw	1	1	Q9UJX2	Cysteinylation	C7:Cysteinylation:1000.00	Q9UJX2|CDC23_HUMAN											Q9UJX2
NTQGSFIC(+119.00)K	NTQGSFICK	98.81	1115.47	9	0.5	558.746	2	25.7929	61000	456000	5066	F120181122_PF_meso_Human_pool6.raw	1	1	Q9ULI3	Cysteinylation	C8:Cysteinylation:1000.00	Q9ULI3|HEG1_HUMAN											Q9ULI3
SEDDRTSC(+119.00)I	SEDDRTSCI	19.9	1143.42	9	0.4	572.717	2	22.2264	21800	194000	4024	F120181122_PF_meso_Human_pool2.raw	1	1	Q9ULJ7	Cysteinylation	C8:Cysteinylation:1000.00	Q9ULJ7|ANR50_HUMAN											Q9ULJ7
SSC(+119.00)GLPLGK	SSCGLPLGK	66.11	979.447	9	0.4	490.732	2	30.3958	9590	43600	5813	F120181122_PF_meso_Human_pool1.raw	1	1	Q9UPQ0	Cysteinylation	C3:Cysteinylation:1000.00	Q9UPQ0|LIMC1_HUMAN											Q9UPQ0
LQSDVTC(+119.00)QV	LQSDVTCQV	91.77	1110.47	9	0.6	556.243	2	37.3917	824000	4580000	9662	F120181122_PF_meso_Human_pool6.raw	2	2	Q9UPT9	Cysteinylation	C7:Cysteinylation:1000.00	Q9UPT9|UBP22_HUMAN											Q9UPT9
SELGKIC(+119.00)SV	SELGKICSV	50.97	1053.48	9	1	527.751	2	40.8869	903000	1280000	9915	F120181122_PF_meso_Human_pool1.raw	1	1	Q9Y252	Cysteinylation	C7:Cysteinylation:1000.00	Q9Y252|RNF6_HUMAN											Q9Y252
NTC(+119.00)PYVHNI	NTCPYVHNI	21.58	1178.48	9	0.9	590.252	2	31.461	93500	643000	7595	F120181122_PF_meso_Human_pool3.raw	1	1	Q9Y2Y1	Cysteinylation	C3:Cysteinylation:1000.00	Q9Y2Y1|RPC10_HUMAN											Q9Y2Y1
STADLIRC(+119.00)K	STADLIRCK	73.54	1124.53	9	0.4	563.275	2	23.8407	53500	381000	4359	F120181122_PF_meso_Human_pool5.raw	1	1	Q9Y4W2	Cysteinylation	C8:Cysteinylation:1000.00	Q9Y4W2|LAS1L_HUMAN											Q9Y4W2
TVAEC(+119.00)VLYY	TVAECVLYY	62.03	1178.5	9	1.6	590.258	2	67.3374	34100	150000	21522	F120181122_PF_meso_Human_pool7.raw	1	1	Q9Y618	Cysteinylation	C5:Cysteinylation:1000.00	Q9Y618|NCOR2_HUMAN	Nuclear receptor corepressor 2 (N-CoR2) (CTG repeat protein 26) (SMAP270) (Silencing mediator of retinoic acid and thyroid hormone receptor) (SMRT) (T3 receptor-associating factor) (TRAC) (Thyroid-, retinoic-acid-receptor-associated corepressor)	NCOR2 CTG26	Protein in T_Antigen								Q9Y618
GEYEEPYC(+119.00)SV	GEYEEPYCSV	43.47	1293.45	10	3.1	647.736	2	50.4639	76000	343000	14641	F120181122_PF_meso_Human_pool9.raw	1	1	A5YM72	Cysteinylation	C8:Cysteinylation:1000.00	A5YM72|CRNS1_HUMAN								Carnosine synthase 1	CARNS1	HBPA	A5YM72
IEYDDFVEC(+119.00)L	IEYDDFVECL	76.96	1363.53	10	0.6	682.775	2	91.5209	2340000	16600000	31117	F120181122_PF_meso_Human_pool6.raw	2	2	O43920	Cysteinylation	C9:Cysteinylation:1000.00	O43920|NDUS5_HUMAN											O43920
RLPDSGVYVC(+119.00)	RLPDSGVYVC	38.73	1226.54	10	0.4	614.28	2	41.1495	42800	247000	11183	F120181122_PF_meso_Human_pool5.raw	2	2	O75147	Cysteinylation	C10:Cysteinylation:1000.00	O75147|OBSL1_HUMAN											O75147
YIIEQGVC(+119.00)YL	YIIEQGVCYL	75.28	1318.59	10	1.6	660.307	2	79.2137	1190000	3900000	25202	F120181122_PF_meso_Human_pool1.raw	3	3	O75396	Cysteinylation	C8:Cysteinylation:1000.00	O75396|SC22B_HUMAN											O75396
TEDDGIYTC(+119.00)I	TEDDGIYTCI	88.19	1247.47	10	1.1	624.744	2	63.6072	267000	1020000	20073	F120181122_PF_meso_Human_pool4.raw	1	1	O75962	Cysteinylation	C9:Cysteinylation:1000.00	O75962|TRIO_HUMAN											O75962
QEC(+119.00)PNSGILW	QECPNSGILW	49.17	1264.52	10	2.4	633.27	2	71.8073	218000	885000	23118	F120181122_PF_meso_Human_pool9.raw	1	1	O94906	Cysteinylation	C3:Cysteinylation:1000.00	O94906|PRP6_HUMAN											O94906
GVIDILPNC(+119.00)V	GVIDILPNCV	68.52	1160.56	10	0.9	581.288	2	83.9264	193000	1200000	28478	F120181122_PF_meso_Human_pool3.raw	2	2	O95260	Cysteinylation	C9:Cysteinylation:1000.00	O95260|ATE1_HUMAN											O95260
SEIC(+119.00)GANHSF	SEICGANHSF	76.38	1182.44	10	2.1	592.23	2	29.2624	133000	863000	6489	F120181122_PF_meso_Human_pool7.raw	1	1	P00403	Cysteinylation	C4:Cysteinylation:1000.00	P00403|COX2_HUMAN											P00403
GSSYPVC(+119.00)VSK	GSSYPVCVSK	76.51	1144.49	10	1.1	573.254	2	27.8243	249000	1870000	5921	F120181122_PF_meso_Human_pool5.raw	2	2	P00973	Cysteinylation	C7:Cysteinylation:1000.00	P00973|OAS1_HUMAN											P00973
ATWSDLGLC(+119.00)K	ATWSDLGLCK	31.3	1211.53	10	0.9	606.775	2	54.7564	331000	1050000	16616	F120181122_PF_meso_Human_pool5.raw	2	2	P04156	Cysteinylation	C9:Cysteinylation:1000.00	P04156|PRIO_HUMAN											P04156
HPSEGC(+119.00)FCPP	HPSEGCFCPP	22.87	1191.41	10	6.5	1192.43	1	44.7135	9810	72500	11491	F120181122_PF_meso_Human_pool1.raw	1	1	P04275	Cysteinylation	C6:Cysteinylation:11.10	P04275|VWF_HUMAN											P04275
TEIQDVC(+119.00)SAV	TEIQDVCSAV	73.16	1182.49	10	2.3	592.254	2	50.2492	86500	239000	14571	F120181122_PF_meso_Human_pool9.raw	1	1	P09132	Cysteinylation	C7:Cysteinylation:1000.00	P09132|SRP19_HUMAN											P09132
STLTDSLVC(+119.00)K	STLTDSLVCK	113.59	1184.54	10	0.8	395.856	3	41.0387	1620000	7040000	9986	F120181122_PF_meso_Human_pool1.raw	3	3	P13639	Cysteinylation	C9:Cysteinylation:1000.00	P13639|EF2_HUMAN	Elongation factor 2 (EF-2)	EEF2 EF2	Protein in T_Antigen								P13639
EEDEAC(+119.00)GRQY	EEDEACGRQY	112.86	1317.46	10	0.9	440.162	3	21.0585	1800000	15000000	3552	F120181122_PF_meso_Human_pool2.raw	4	4	P14923	Cysteinylation	C6:Cysteinylation:1000.00	P14923|PLAK_HUMAN	Junction plakoglobin (Catenin gamma) (Desmoplakin III) (Desmoplakin-3)	JUP CTNNG DP3	Protein in T_Antigen								P14923
GEITAYEVC(+119.00)Y	GEITAYEVCY	94.79	1265.49	10	1.1	633.757	2	63.8791	3800000	39200000	20251	F120181122_PF_meso_Human_pool4.raw	5	5	P16144	Cysteinylation	C9:Cysteinylation:1000.00	P16144|ITB4_HUMAN											P16144
EETC(+119.00)APSVSY	EETCAPSVSY	109.39	1203.44	10	0.3	602.73	2	43.106	228000	1270000	11948	F120181122_PF_meso_Human_pool6.raw	1	1	P24385	Cysteinylation	C4:Cysteinylation:1000.00	P24385|CCND1_HUMAN	G1/S-specific cyclin-D1 (B-cell lymphoma 1 protein) (BCL-1) (BCL-1 oncogene) (PRAD1 oncogene)	CCND1 BCL1 PRAD1	Protein in T_Antigen								P24385
VAAGGC(+119.00)VVSA	VAAGGCVVSA	48.25	951.415	10	0	476.716	2	30.6296	76700	501000	7012	F120181122_PF_meso_Human_pool4.raw	2	2	P26006	Cysteinylation	C6:Cysteinylation:1000.00	P26006|ITA3_HUMAN											P26006
EELDKALAC(+119.00)F	EELDKALACF	78.64	1256.54	10	2.4	629.28	2	74.1728	660000	1040000	24038	F120181122_PF_meso_Human_pool9.raw	2	2	P30260	Cysteinylation	C9:Cysteinylation:1000.00	P30260|CDC27_HUMAN	Cell division cycle protein 27 homolog (Anaphase-promoting complex subunit 3) (APC3) (CDC27 homolog) (CDC27Hs) (H-NUC)	CDC27 ANAPC3 D0S1430E D17S978E	Protein in T_Antigen								P30260
AELAISKC(+119.00)QF	AELAISKCQF	86.82	1227.56	10	0.9	614.791	2	45.0586	232000	1100000	12794	F120181122_PF_meso_Human_pool4.raw	2	2	P35606	Cysteinylation	C8:Cysteinylation:1000.00	P35606|COPB2_HUMAN											P35606
C(+119.00)EVENAVESW	CEVENAVESW	26.49	1283.48	10	0.7	642.749	2	61.3995	46000	225000	19215	F120181122_PF_meso_Human_pool4.raw	1	1	P47755	Cysteinylation	C1:Cysteinylation:1000.00	P47755|CAZA2_HUMAN											P47755
AEAETEAIC(+119.00)F	AEAETEAICF	104.29	1201.46	10	0.8	601.741	2	62.4682	277000	1190000	19638	F120181122_PF_meso_Human_pool5.raw	1	1	P49327	Cysteinylation	C9:Cysteinylation:1000.00	P49327|FAS_HUMAN											P49327
SEAYFENDC(+119.00)W	SEAYFENDCW	60.44	1381.46	10	1.9	691.738	2	71.1926	118000	533000	23086	F120181122_PF_meso_Human_pool7.raw	2	2	P49589	Cysteinylation	C9:Cysteinylation:1000.00	P49589|SYCC_HUMAN											P49589
SESYIGGNC(+119.00)Y	SESYIGGNCY	91.04	1210.43	10	2.8	606.222	2	44.7899	85000	442000	12585	F120181122_PF_meso_Human_pool8.raw	1	1	P50851	Cysteinylation	C9:Cysteinylation:1000.00	P50851|LRBA_HUMAN											P50851
QVYGFYDEC(+119.00)L	QVYGFYDECL	75.56	1354.52	10	3.1	678.27	2	76.364	560000	2120000	24980	F120181122_PF_meso_Human_pool9.raw	1	1	P60510	Cysteinylation	C9:Cysteinylation:1000.00	P60510|PP4C_HUMAN;P62714|PP2AB_HUMAN;P67775|PP2AA_HUMAN											P60510
VVDC(+119.00)GTGYTK	VVDCGTGYTK	99.18	1160.48	10	0.6	581.251	2	20.6994	101000	711000	3409	F120181122_PF_meso_Human_pool2.raw	2	2	P61158	Cysteinylation	C4:Cysteinylation:1000.00	P61158|ARP3_HUMAN;Q9P1U1|ARP3B_HUMAN											P61158
GENVFGVC(+119.00)HI	GENVFGVCHI	88.74	1192.5	10	2	398.509	3	52.6498	478000	825000	15719	F120181122_PF_meso_Human_pool6.raw	3	3	P62263	Cysteinylation	C8:Cysteinylation:1000.00	P62263|RS14_HUMAN											P62263
TEIGPMSC(+119.00)FI	TEIGPMSCFI	103.29	1215.5	10	0.6	608.758	2	84.5915	613000	4260000	28461	F120181122_PF_meso_Human_pool5.raw	5	5	P62487	Cysteinylation	C8:Cysteinylation:1000.00	P62487|RPB7_HUMAN											P62487
ATGEIYLFC(+119.00)K	ATGEIYLFCK	38.47	1262.57	10	1.3	632.292	2	55.2418	122000	573000	16889	F120181122_PF_meso_Human_pool7.raw	2	2	P98196	Cysteinylation	C9:Cysteinylation:1000.00	P98196|AT11A_HUMAN											P98196
SEADAC(+119.00)ELWI	SEADACELWI	105.81	1254.49	10	1.1	628.255	2	82.6256	197000	741000	27890	F120181122_PF_meso_Human_pool3.raw	1	1	Q01082	Cysteinylation	C6:Cysteinylation:1000.00	Q01082|SPTB2_HUMAN											Q01082
AEHEAC(+119.00)DLLM	AEHEACDLLM	110.76	1249.48	10	0.7	625.748	2	45.298	226000	1960000	12901	F120181122_PF_meso_Human_pool5.raw	3	3	Q13200	Cysteinylation	C6:Cysteinylation:1000.00	Q13200|PSMD2_HUMAN											Q13200
SEAAVPSVC(+119.00)F	SEAAVPSVCF	108.25	1127.46	10	0.6	564.74	2	66.0535	299000	1330000	21051	F120181122_PF_meso_Human_pool6.raw	1	1	Q15149	Cysteinylation	C9:Cysteinylation:1000.00	Q15149|PLEC_HUMAN											Q15149
ASQC(+119.00)GSLIGK	ASQCGSLIGK	93.04	1081.49	10	0.2	541.754	2	23.3741	343000	2540000	4134	F120181122_PF_meso_Human_pool4.raw	1	1	Q15366	Cysteinylation	C4:Cysteinylation:1000.00	Q15366|PCBP2_HUMAN;P57723|PCBP4_HUMAN;P57721|PCBP3_HUMAN	Poly(rC)-binding protein 2 (Alpha-CP2) (Heterogeneous nuclear ribonucleoprotein E2) (hnRNP E2)	PCBP2	Protein in T_Antigen								Q15366
EEVQC(+119.00)DGRSF	EEVQCDGRSF	48.81	1287.49	10	1.5	644.753	2	28.0713	12000	123000	5990	F120181122_PF_meso_Human_pool6.raw	1	1	Q16527	Cysteinylation	C5:Cysteinylation:1000.00	Q16527|CSRP2_HUMAN											Q16527
GLYDGPVC(+119.00)EV	GLYDGPVCEV	95.19	1169.47	10	1	585.746	2	63.9716	2250000	20400000	20299	F120181122_PF_meso_Human_pool4.raw	2	2	Q16555	Cysteinylation	C8:Cysteinylation:1000.00	Q16555|DPYL2_HUMAN								Dihydropyrimidinase-related protein 2	DPYSL2	HBPA	Q16555
SEQSNPFC(+119.00)SY	SEQSNPFCSY	110.78	1279.45	10	0.9	640.734	2	54.7009	716000	4350000	16907	F120181122_PF_meso_Human_pool2.raw	3	3	Q6IQ21	Cysteinylation	C8:Cysteinylation:1000.00	Q6IQ21|ZN770_HUMAN											Q6IQ21
GQYSGMLDC(+119.00)A	GQYSGMLDCA	35.84	1162.41	10	0.5	582.214	2	50.5354	168000	789000	13849	F120181122_PF_meso_Human_pool1.raw	1	1	Q6KCM7	Cysteinylation	C9:Cysteinylation:1000.00	Q6KCM7|SCMC2_HUMAN											Q6KCM7
EELAENC(+119.00)VGY	EELAENCVGY	106.88	1244.47	10	2.5	623.243	2	47.8765	796000	7270000	13806	F120181122_PF_meso_Human_pool8.raw	2	2	Q6PL18	Cysteinylation	C7:Cysteinylation:1000.00	Q6PL18|ATAD2_HUMAN								ATPase family AAA domain-containing protein 2 (EC 3.6.1.3) (AAA nuclear coregulator cancer-associated protein) (ANCCA)	ATAD2 L16 PRO2000	CTA	Q6PL18
QEIIPGGDC(+119.00)Y	QEIIPGGDCY	21.35	1212.48	10	1	607.249	2	58.4056	211000	786000	18327	F120181122_PF_meso_Human_pool2.raw	1	1	Q6ZWJ1	Cysteinylation	C9:Cysteinylation:1000.00	Q6ZWJ1|STXB4_HUMAN											Q6ZWJ1
TEVDDMC(+119.00)FNY	TEVDDMCFNY	48.43	1354.45	10	1.7	678.236	2	71.7675	55700	271000	23320	F120181122_PF_meso_Human_pool6.raw	1	1	Q86W50	Cysteinylation	C7:Cysteinylation:1000.00	Q86W50|MET16_HUMAN											Q86W50
AEIDIC(+119.00)PTNW	AEIDICPTNW	27.97	1279.52	10	2.7	640.77	2	77.844	187000	651000	25606	F120181122_PF_meso_Human_pool9.raw	1	1	Q8N7R7	Cysteinylation	C6:Cysteinylation:1000.00	Q8N7R7|CCYL1_HUMAN											Q8N7R7
SEYENNVQC(+119.00)L	SEYENNVQCL	20.48	1316.5	10	3.4	659.26	2	45.3033	11600	96700	12814	F120181122_PF_meso_Human_pool8.raw	1	1	Q8NF91	Cysteinylation	C9:Cysteinylation:1000.00	Q8NF91|SYNE1_HUMAN											Q8NF91
NVYGFDMSC(+119.00)I	NVYGFDMSCI	110.86	1266.47	10	1	634.246	2	86.2553	534000	3110000	29343	F120181122_PF_meso_Human_pool3.raw	3	3	Q99873	Cysteinylation	C9:Cysteinylation:1000.00	Q99873|ANM1_HUMAN											Q99873
EEIQDVSC(+119.00)AW	EEIQDVSCAW	109.76	1297.5	10	0.7	649.757	2	67.5405	96100	465000	21683	F120181122_PF_meso_Human_pool5.raw	1	1	Q9BQ39	Cysteinylation	C8:Cysteinylation:1000.00	Q9BQ39|DDX50_HUMAN											Q9BQ39
AEVEVEPC(+119.00)KF	AEVEVEPCKF	29.16	1268.54	10	0.6	635.28	2	41.4396	46100	229000	11662	F120181122_PF_meso_Human_pool2.raw	1	1	Q9C0B9	Cysteinylation	C8:Cysteinylation:1000.00	Q9C0B9|ZCHC2_HUMAN											Q9C0B9
TSFDDLIAC(+119.00)V	TSFDDLIACV	40.26	1201.5	10	2.2	601.758	2	94.2773	286000	1170000	32192	F120181122_PF_meso_Human_pool8.raw	1	1	Q9NP73	Cysteinylation	C9:Cysteinylation:1000.00	Q9NP73|ALG13_HUMAN											Q9NP73
TEPPPGITC(+119.00)W	TEPPPGITCW	103.48	1218.5	10	2.2	610.262	2	65.9329	654000	3600000	21110	F120181122_PF_meso_Human_pool6.raw	5	5	Q9NPD8	Cysteinylation	C9:Cysteinylation:1000.00	Q9NPD8|UBE2T_HUMAN											Q9NPD8
NEILDLC(+119.00)HSF	NEILDLCHSF	105.75	1308.55	10	0.5	437.191	3	109.013	1560000	4270000	36962	F120181122_PF_meso_Human_pool1.raw	7	7	Q9UGJ1	Cysteinylation	C7:Cysteinylation:1000.00	Q9UGJ1|GCP4_HUMAN											Q9UGJ1
AEIGELC(+119.00)NLI	AEIGELCNLI	34.94	1192.55	10	1.3	597.283	2	84.8954	1360000	4180000	28604	F120181122_PF_meso_Human_pool5.raw	1	1	Q9UQ13	Cysteinylation	C7:Cysteinylation:1000.00	Q9UQ13|SHOC2_HUMAN											Q9UQ13
MVYDSPLC(+119.00)RL	MVYDSPLCRL	55.23	1314.58	10	3	658.298	2	61.6835			19106	F120181122_PF_meso_Human_pool9.raw	3	3	Q9Y285	Cysteinylation	C8:Cysteinylation:1000.00	Q9Y285|SYFA_HUMAN											Q9Y285
CPQC(+119.00)QRPFQK	CPQCQRPFQK	31.08	1352.58	10	5.2	677.302	2	41.6304	165000	386000	10366	F120181122_PF_meso_Human_pool1.raw	1	1	Q9Y4K3	Cysteinylation	C4:Cysteinylation:12.33	Q9Y4K3|TRAF6_HUMAN											Q9Y4K3
AVFGGHEDC(+119.00)L	AVFGGHEDCL	28.01	1165.45	10	-0.1	583.735	2	41.0681	137000	464000	11428	F120181122_PF_meso_Human_pool3.raw	1	1	Q9Y575	Cysteinylation	C9:Cysteinylation:1000.00	Q9Y575|ASB3_HUMAN											Q9Y575
C(+119.00)EESRGNNQW	CEESRGNNQW	85.75	1340.49	10	1.5	671.254	2	23.7799	251000	2170000	4328	F120181122_PF_meso_Human_pool5.raw	1	1	O75293	Cysteinylation	C1:Cysteinylation:1000.00	O75293|GA45B_HUMAN											O75293
EEVQC(+119.00)EGNSF	EEVQCEGNSF	102.01	1259.44	10	1.4	630.731	2	37.3616	1680000	14500000	9614	F120181122_PF_meso_Human_pool6.raw	3	3	P21291	Cysteinylation	C5:Cysteinylation:1000.00	P21291|CSRP1_HUMAN											P21291
TEAEVRGLC(+119.00)I	TEAEVRGLCI	104.76	1208.55	10	1.7	605.286	2	47.8905	117000	409000	13987	F120181122_PF_meso_Human_pool5.raw	1	1	P62140	Cysteinylation	C9:Cysteinylation:1000.00	P62140|PP1B_HUMAN											P62140
TEAEFAC(+119.00)HSY	TEAEFACHSY	89.79	1275.45	10	3	638.736	2	32.9247	19100	128000	7919	F120181122_PF_meso_Human_pool8.raw	1	1	P98160	Cysteinylation	C7:Cysteinylation:1000.00	P98160|PGBM_HUMAN											P98160
AERC(+119.00)NEPAVW	AERCNEPAVW	21.43	1292.53	10	0.6	647.273	2	37.1084	39800	86800	9854	F120181122_PF_meso_Human_pool3.raw	1	1	Q00610	Cysteinylation	C4:Cysteinylation:1000.00	Q00610|CLH1_HUMAN;P53675|CLH2_HUMAN											Q00610
AEDEQTRTC(+119.00)W	AEDEQTRTCW	31.1	1356.51	10	2.5	679.263	2	28.8118	306000	1550000	6283	F120181122_PF_meso_Human_pool7.raw	1	1	Q13322	Cysteinylation	C9:Cysteinylation:1000.00	Q13322|GRB10_HUMAN											Q13322
SEDEQSRTC(+119.00)W	SEDEQSRTCW	83.76	1358.49	10	0.8	680.253	2	27.5095	387000	2500000	5762	F120181122_PF_meso_Human_pool6.raw	2	2	Q14451	Cysteinylation	C9:Cysteinylation:1000.00	Q14451|GRB7_HUMAN											Q14451
STAAC(+119.00)TELAK	STAACTELAK	40.5	1112.48	10	0.3	557.251	2	21.2762	31700	239000	3630	F120181122_PF_meso_Human_pool2.raw	1	1	Q14558	Cysteinylation	C5:Cysteinylation:1000.00	Q14558|KPRA_HUMAN											Q14558
ATQC(+119.00)GSLIGK	ATQCGSLIGK	22.07	1095.51	10	-0.3	548.761	2	23.7344	44200	336000	4308	F120181122_PF_meso_Human_pool4.raw	1	1	Q15365	Cysteinylation	C4:Cysteinylation:1000.00	Q15365|PCBP1_HUMAN											Q15365
STFPGAEHC(+119.00)L	STFPGAEHCL	65.83	1179.47	10	1	590.744	2	38.0324	192000	448000	10241	F120181122_PF_meso_Human_pool2.raw	1	1	Q3KNT7	Cysteinylation	C9:Cysteinylation:1000.00	Q3KNT7|NSN5B_HUMAN;Q63ZY6|NSN5C_HUMAN;Q96P11|NSUN5_HUMAN											Q3KNT7
GEADC(+119.00)YVQYY	GEADCYVQYY	48.95	1328.47	10	1.4	665.244	2	60.7487	55400	250000	19285	F120181122_PF_meso_Human_pool2.raw	1	1	Q4AC94	Cysteinylation	C5:Cysteinylation:1000.00	Q4AC94|C2CD3_HUMAN											Q4AC94
ATFAGC(+119.00)LQDV	ATFAGCLQDV	80.95	1142.47	10	0.5	572.246	2	61.2596	88300	430000	19176	F120181122_PF_meso_Human_pool5.raw	1	1	Q5IJ48	Cysteinylation	C6:Cysteinylation:1000.00	Q5IJ48|CRUM2_HUMAN								Protein crumbs homolog 2	CRB2	HBPA	Q5IJ48
TLIGDLGAC(+119.00)A	TLIGDLGACA	67.93	1051.47	10	2.3	526.742	2	67.5949	54000	267000	21649	F120181122_PF_meso_Human_pool8.raw	1	1	Q5JTW2	Cysteinylation	C9:Cysteinylation:1000.00	Q5JTW2|CEP78_HUMAN											Q5JTW2
VEDIGGRSC(+119.00)V	VEDIGGRSCV	67.88	1152.49	10	0.6	577.254	2	26.9181	76000	529000	5562	F120181122_PF_meso_Human_pool5.raw	1	1	Q70CQ2	Cysteinylation	C9:Cysteinylation:1000.00	Q70CQ2|UBP34_HUMAN											Q70CQ2
TVLC(+119.00)QPTGGK	TVLCQPTGGK	33.94	1121.52	10	0.2	561.769	2	23.4349	61400	488000	4197	F120181122_PF_meso_Human_pool4.raw	1	1	Q71UM5	Cysteinylation	C4:Cysteinylation:1000.00	Q71UM5|RS27L_HUMAN;P42677|RS27_HUMAN											Q71UM5
TEEAALNKC(+119.00)Y	TEEAALNKCY	28.58	1259.52	10	0.8	630.767	2	28.2251	113000	710000	6031	F120181122_PF_meso_Human_pool6.raw	1	1	Q8IV38	Cysteinylation	C9:Cysteinylation:1000.00	Q8IV38|ANKY2_HUMAN											Q8IV38
SEAC(+119.00)FYNSDY	SEACFYNSDY	78.03	1316.43	10	-0.3	659.225	2	53.3561	58400	338000	14910	F120181122_PF_meso_Human_pool1.raw	1	1	Q8IZ52	Cysteinylation	C4:Cysteinylation:1000.00	Q8IZ52|CHSS2_HUMAN											Q8IZ52
AEIPVGIC(+119.00)RY	AEIPVGICRY	57.48	1238.58	10	0.9	413.868	3	51.3291	325000	2090000	15118	F120181122_PF_meso_Human_pool4.raw	4	4	Q8N108	Cysteinylation	C8:Cysteinylation:1000.00	Q8N108|MIER1_HUMAN											Q8N108
EEDPLGPNC(+119.00)Y	EEDPLGPNCY	100.43	1254.45	10	1.6	628.236	2	54.0497	316000	2420000	15252	F120181122_PF_meso_Human_pool1.raw	2	2	Q8ND56	Cysteinylation	C9:Cysteinylation:1000.00	Q8ND56|LS14A_HUMAN											Q8ND56
TEC(+119.00)TSAVDLW	TECTSAVDLW	79.31	1242.49	10	2.5	622.254	2	72.9005	76800	335000	23555	F120181122_PF_meso_Human_pool9.raw	1	1	Q8TAS1	Cysteinylation	C3:Cysteinylation:1000.00	Q8TAS1|UHMK1_HUMAN											Q8TAS1
AENENGSRC(+119.00)F	AENENGSRCF	104.3	1244.45	10	0.7	623.237	2	21.4479	227000	2000000	3690	F120181122_PF_meso_Human_pool3.raw	2	2	Q8TEY7	Cysteinylation	C9:Cysteinylation:1000.00	Q8TEY7|UBP33_HUMAN											Q8TEY7
NEIESRC(+119.00)EEY	NEIESRCEEY	60.76	1389.52	10	1.1	695.769	2	26.7673	40500	246000	5490	F120181122_PF_meso_Human_pool5.raw	1	1	Q92621	Cysteinylation	C7:Cysteinylation:1000.00	Q92621|NU205_HUMAN											Q92621
STC(+119.00)IYGGAPK	STCIYGGAPK	94.78	1114.48	10	1.4	558.249	2	25.3801	7290	67400	4937	F120181122_PF_meso_Human_pool4.raw	2	2	Q92841	Cysteinylation	C3:Cysteinylation:1000.00	Q92841|DDX17_HUMAN;P17844|DDX5_HUMAN											Q92841
FVADEGIC(+119.00)YL	FVADEGICYL	25.4	1247.52	10	1	624.769	2	79.9453	240000	832000	25436	F120181122_PF_meso_Human_pool1.raw	1	1	Q92890	Cysteinylation	C8:Cysteinylation:1000.00	Q92890|UFD1_HUMAN											Q92890
AATTPLDVC(+119.00)K	AATTPLDVCK	107.17	1136.52	10	0.9	569.269	2	30.0669	346000	2280000	6775	F120181122_PF_meso_Human_pool6.raw	1	1	Q96A46	Cysteinylation	C9:Cysteinylation:1000.00	Q96A46|MFRN2_HUMAN;Q9NYZ2|MFRN1_HUMAN											Q96A46
SEIPIEAC(+119.00)HF	SEIPIEACHF	27.93	1263.53	10	3.7	632.774	2	53.6881			16151	F120181122_PF_meso_Human_pool6.raw	1	1	Q96II8	Cysteinylation	C8:Cysteinylation:1000.00	Q96II8|LRCH3_HUMAN											Q96II8
PC(+119.00)GSEFLFEK	PCGSEFLFEK	39.54	1274.53	10	3.1	638.276	2	48.6988	84200	636000	14567	F120181122_PF_meso_Human_pool2.raw	6	6	Q96MH7	Cysteinylation	C2:Cysteinylation:1000.00	Q96MH7|CE034_HUMAN											Q96MH7
NEGAIDC(+119.00)VNY	NEGAIDCVNY	75.12	1215.45	10	3	608.736	2	48.2757	159000	912000	13983	F120181122_PF_meso_Human_pool8.raw	2	2	Q96QB1	Cysteinylation	C7:Cysteinylation:1000.00	Q96QB1|RHG07_HUMAN											Q96QB1
HLFPGENC(+119.00)TL	HLFPGENCTL	86.34	1248.53	10	1.5	625.273	2	60.6652	124000	304000	19068	F120181122_PF_meso_Human_pool5.raw	2	2	Q96RY5	Cysteinylation	C8:Cysteinylation:1000.00	Q96RY5|CRML_HUMAN											Q96RY5
C(+119.00)GFGGPLARV	CGFGGPLARV	102.79	1094.5	10	1.9	548.258	2	49.9893	140000	263000	14675	F120181122_PF_meso_Human_pool7.raw	1	1	Q9BV38	Cysteinylation	C1:Cysteinylation:1000.00	Q9BV38|WDR18_HUMAN											Q9BV38
TVIDVNIDC(+119.00)A	TVIDVNIDCA	25.69	1180.51	10	1.4	591.265	2	64.3037	150000	604000	20349	F120181122_PF_meso_Human_pool4.raw	1	1	Q9C0C9	Cysteinylation	C9:Cysteinylation:1000.00	Q9C0C9|UBE2O_HUMAN											Q9C0C9
AEDC(+119.00)EFIQRF	AEDCEFIQRF	101.65	1375.55	10	2.6	688.786	2	56.0141	219000	1260000	17008	F120181122_PF_meso_Human_pool7.raw	2	2	Q9UI12	Cysteinylation	C4:Cysteinylation:1000.00	Q9UI12|VATH_HUMAN											Q9UI12
ADADGQIKC(+119.00)W	ADADGQIKCW	80.13	1224.49	10	1.5	613.255	2	39.8547	351000	446000	9537	F120181122_PF_meso_Human_pool1.raw	1	1	Q9Y2X0	Cysteinylation	C9:Cysteinylation:1000.00	Q9Y2X0|MED16_HUMAN											Q9Y2X0
SSLEC(+119.00)IAIPK	SSLECIAIPK	85.31	1178.57	10	0.3	590.293	2	52.6292	298000	951000	15687	F120181122_PF_meso_Human_pool4.raw	2	2	Q9Y4E5	Cysteinylation	C5:Cysteinylation:1000.00	Q9Y4E5|ZN451_HUMAN											Q9Y4E5
TTSDPPNIC(+119.00)K	TTSDPPNICK	64.02	1193.51	10	1.1	597.762	2	22.3392	122000	452000	3963	F120181122_PF_meso_Human_pool3.raw	1	1	Q9Y520	Cysteinylation	C9:Cysteinylation:1000.00	Q9Y520|PRC2C_HUMAN											Q9Y520
SEASADTWC(+119.00)SI	SEASADTWCSI	77.47	1287.47	11	1.5	644.747	2	60.1505	32000	229000	18721	F120181122_PF_meso_Human_pool4.raw	1	1	O14607	Cysteinylation	C9:Cysteinylation:1000.00	O14607|UTY_HUMAN;O15550|KDM6A_HUMAN											O14607
AVYLSTC(+119.00)KDSK	AVYLSTCKDSK	73.55	1332.61	11	-0.5	667.311	2	21.7344	56100	448000	3531	F120181122_PF_meso_Human_pool5.raw	1	1	O15533	Cysteinylation	C7:Cysteinylation:1000.00	O15533|TPSN_HUMAN	Tapasin (TPN) (TPSN) (NGS-17) (TAP-associated protein) (TAP-binding protein)	TAPBP NGS17 TAPA	Protein in T_Antigen								O15533
ASFDATTC(+119.00)IWK	ASFDATTCIWK	51.28	1360.58	11	0.7	681.299	2	57.4029	65800	146000	17770	F120181122_PF_meso_Human_pool6.raw	1	1	O76071	Cysteinylation	C8:Cysteinylation:1000.00	O76071|CIAO1_HUMAN											O76071
GEFEPDGC(+119.00)LKI	GEFEPDGCLKI	41.71	1325.56	11	2.1	663.79	2	58.8441	272000	827000	18095	F120181122_PF_meso_Human_pool7.raw	2	2	O95573	Cysteinylation	C8:Cysteinylation:1000.00	O95573|ACSL3_HUMAN											O95573
EEAAAYIQC(+119.00)QF	EEAAAYIQCQF	63.15	1390.55	11	2.7	696.287	2	67.2654	38100	217000	21558	F120181122_PF_meso_Human_pool6.raw	1	1	P08754	Cysteinylation	C9:Cysteinylation:1000.00	P08754|GNAI3_HUMAN;P63096|GNAI1_HUMAN											P08754
REVADGVFDC(+119.00)W	REVADGVFDCW	100.76	1414.56	11	1.5	708.293	2	65.9014	9270	70300	21280	F120181122_PF_meso_Human_pool3.raw	1	1	P30559	Cysteinylation	C10:Cysteinylation:1000.00	P30559|OXYR_HUMAN											P30559
ATGATFAHIC(+119.00)K	ATGATFAHICK	109.45	1237.56	11	1.8	619.788	2	25.3331	334000	1720000	4883	F120181122_PF_meso_Human_pool8.raw	3	3	P42285	Cysteinylation	C10:Cysteinylation:1000.00	P42285|MTREX_HUMAN											P42285
SLMEESGIC(+119.00)KV	SLMEESGICKV	44.47	1313.57	11	2.6	657.794	2	47.4335			13683	F120181122_PF_meso_Human_pool4.raw	2	2	P53609	Cysteinylation	C9:Cysteinylation:1000.00	P53609|PGTB1_HUMAN											P53609
EENFPDGKVC(+119.00)W	EENFPDGKVCW	108.91	1441.56	11	1.6	481.53	3	58.6007	503000	1420000	18006	F120181122_PF_meso_Human_pool6.raw	4	4	P57727	Cysteinylation	C10:Cysteinylation:1000.00	P57727|TMPS3_HUMAN											P57727
LVIDNGSGMC(+119.00)K	LVIDNGSGMCK	103.81	1254.54	11	2.9	419.189	3	32.2555	385000	2270000	7670	F120181122_PF_meso_Human_pool7.raw	2	2	P63261	Cysteinylation	C10:Cysteinylation:1000.00	P63261|ACTG_HUMAN											P63261
AELTSSAPAC(+119.00)Y	AELTSSAPACY	106.06	1230.49	11	2.5	616.254	2	43.7876	327000	1500000	12190	F120181122_PF_meso_Human_pool7.raw	1	1	Q04727	Cysteinylation	C10:Cysteinylation:1000.00	Q04727|TLE4_HUMAN;Q04726|TLE3_HUMAN;Q04724|TLE1_HUMAN								Transducin-like enhancer protein 4;Transducin-like enhancer protein 2;Transducin-like enhancer protein 1	TLE4	HBPA	Q04727
STFEQC(+119.00)QEWLK	STFEQCQEWLK	95.7	1516.63	11	1.1	759.326	2	50.7202	144000	383000	14953	F120181122_PF_meso_Human_pool4.raw	1	1	Q13615	Cysteinylation	C6:Cysteinylation:1000.00	Q13615|MTMR3_HUMAN											Q13615
C(+119.00)EYYPVVPGKY	CEYYPVVPGKY	106.9	1435.62	11	0.6	718.817	2	54.2407	176000	1180000	16396	F120181122_PF_meso_Human_pool4.raw	3	3	Q14315	Cysteinylation	C1:Cysteinylation:1000.00	Q14315|FLNC_HUMAN											Q14315
NEIGTGGTC(+119.00)QW	NEIGTGGTCQW	113.68	1283.49	11	3	642.756	2	48.4207	8510000	101000000	13021	F120181122_PF_meso_Human_pool1.raw	3	3	Q15436	Cysteinylation	C9:Cysteinylation:1000.00	Q15436|SC23A_HUMAN											Q15436
SEVPVSVVEC(+119.00)F	SEVPVSVVECF	85.69	1312.57	11	0.3	657.293	2	79.012	875000	4470000	26534	F120181122_PF_meso_Human_pool2.raw	2	2	Q2NL82	Cysteinylation	C10:Cysteinylation:1000.00	Q2NL82|TSR1_HUMAN											Q2NL82
KAEC(+119.00)LEDLVSF	KAECLEDLVSF	32.83	1371.61	11	0	686.812	2	59.2372	138000	166000	18691	F120181122_PF_meso_Human_pool3.raw	1	1	Q5H9R7	Cysteinylation	C4:Cysteinylation:1000.00	Q5H9R7|PP6R3_HUMAN											Q5H9R7
SQADC(+119.00)AVLIVA	SQADCAVLIVA	108.47	1207.56	11	1.4	604.788	2	65.9631	2150000	16900000	21077	F120181122_PF_meso_Human_pool6.raw	7	7	Q5VTE0	Cysteinylation	C5:Cysteinylation:1000.00	Q5VTE0|EF1A3_HUMAN;Q05639|EF1A2_HUMAN;P68104|EF1A1_HUMAN											Q5VTE0
SSFYQDSGLC(+119.00)K	SSFYQDSGLCK	103.23	1352.54	11	2.7	677.278	2	37.3621	125000	539000	9431	F120181122_PF_meso_Human_pool9.raw	1	1	Q86XX4	Cysteinylation	C10:Cysteinylation:1000.00	Q86XX4|FRAS1_HUMAN											Q86XX4
EEDPLGPNC(+119.00)YY	EEDPLGPNCYY	78.69	1417.52	11	1.3	709.768	2	65.1798	381000	1530000	20675	F120181122_PF_meso_Human_pool4.raw	1	1	Q8ND56	Cysteinylation	C9:Cysteinylation:1000.00	Q8ND56|LS14A_HUMAN											Q8ND56
EEITIDPTC(+119.00)SW	EEITIDPTCSW	107.73	1411.56	11	2.2	706.791	2	81.1621	450000	3530000	27083	F120181122_PF_meso_Human_pool8.raw	2	2	Q8NF64	Cysteinylation	C9:Cysteinylation:1000.00	Q8NF64|ZMIZ2_HUMAN											Q8NF64
SEIEEHLNC(+119.00)TI	SEIEEHLNCTI	43.41	1405.59	11	0.6	703.802	2	47.0826	200000	681000	13747	F120181122_PF_meso_Human_pool3.raw	1	1	Q92499	Cysteinylation	C9:Cysteinylation:1000.00	Q92499|DDX1_HUMAN											Q92499
SGFSESSLFC(+119.00)K	SGFSESSLFCK	54.04	1309.53	11	2.5	655.776	2	51.6225	63700	323000	15323	F120181122_PF_meso_Human_pool6.raw	1	1	Q9BPU9	Cysteinylation	C10:Cysteinylation:1000.00	Q9BPU9|B9D2_HUMAN											Q9BPU9
ATAGKDDC(+119.00)LLK	ATAGKDDCLLK	109.9	1252.58	11	1.6	627.299	2	22.553	31200	354000	3792	F120181122_PF_meso_Human_pool6.raw	1	1	Q9Y485	Cysteinylation	C8:Cysteinylation:1000.00	Q9Y485|DMXL1_HUMAN;Q8TDJ6|DMXL2_HUMAN											Q9Y485
YQIDPDAC(+119.00)FSA	YQIDPDACFSA	39.6	1347.51	11	1.5	674.766	2	65.698	130000	574000	20915	F120181122_PF_meso_Human_pool4.raw	1	1	P21796	Cysteinylation	C8:Cysteinylation:1000.00	P21796|VDAC1_HUMAN											P21796
QEVQITEARC(+119.00)F	QEVQITEARCF	98.63	1441.63	11	0.5	721.826	2	45.7618	398000	3040000	13361	F120181122_PF_meso_Human_pool3.raw	2	2	P31350	Cysteinylation	C10:Cysteinylation:1000.00	P31350|RIR2_HUMAN											P31350
GTSETFAATC(+119.00)K	GTSETFAATCK	67.39	1233.5	11	-1.1	617.759	2	23.3741	37300	432000	4151	F120181122_PF_meso_Human_pool4.raw	1	1	P49619	Cysteinylation	C10:Cysteinylation:1000.00	P49619|DGKG_HUMAN								Diacylglycerol kinase gamma	DGKG	HBPA	P49619
TEIFPGNGHC(+119.00)Y	TEIFPGNGHCY	76.43	1355.53	11	-0.4	678.772	2	44.3678	245000	1250000	12788	F120181122_PF_meso_Human_pool2.raw	3	3	P98161	Cysteinylation	C10:Cysteinylation:1000.00	P98161|PKD1_HUMAN											P98161
SVPSSETVIC(+119.00)R	SVPSSETVICR	104.15	1295.59	11	0.3	432.87	3	31.489	1880000	15000000	7400	F120181122_PF_meso_Human_pool6.raw	6	6	Q13118	Cysteinylation	C10:Cysteinylation:1000.00	Q13118|KLF10_HUMAN	Krueppel-like factor 10 (EGR-alpha) (Transforming growth factor-beta-inducible early growth response protein 1) (TGFB-inducible early growth response protein 1) (TIEG-1)	KLF10 TIEG TIEG1	Protein in T_Antigen								Q13118
QEVQVPEARC(+119.00)F	QEVQVPEARCF	34.25	1423.62	11	0.9	712.821	2	46.5647	47000	252000	13630	F120181122_PF_meso_Human_pool3.raw	1	1	Q7LG56	Cysteinylation	C10:Cysteinylation:1000.00	Q7LG56|RIR2B_HUMAN											Q7LG56
C(+119.00)SSPAGLSREY	CSSPAGLSREY	25.23	1287.52	11	1.9	644.77	2	30.6211	97000	526000	7018	F120181122_PF_meso_Human_pool7.raw	1	1	Q92963	Cysteinylation	C1:Cysteinylation:1000.00	Q92963|RIT1_HUMAN											Q92963
AVAGQELC(+119.00)QPR	AVAGQELCQPR	92.35	1289.59	11	1.2	645.803	2	26.3686	25800	242000	5324	F120181122_PF_meso_Human_pool4.raw	1	1	Q969F9	Cysteinylation	C8:Cysteinylation:1000.00	Q969F9|HPS3_HUMAN											Q969F9
EEVTIDPTC(+119.00)SW	EEVTIDPTCSW	109.87	1397.55	11	1.4	699.784	2	75.4798	221000	885000	24763	F120181122_PF_meso_Human_pool6.raw	1	1	Q9ULJ6	Cysteinylation	C9:Cysteinylation:1000.00	Q9ULJ6|ZMIZ1_HUMAN											Q9ULJ6
GSSGAC(+119.00)GFSYK	GSSGACGFSYK	109.89	1181.45	11	0.1	591.733	2	27.2064	31600	256000	5632	F120181122_PF_meso_Human_pool6.raw	1	1	Q9UNF1	Cysteinylation	C6:Cysteinylation:1000.00	Q9UNF1|MAGD2_HUMAN											Q9UNF1
GTYADDC(+119.00)LVQR	GTYADDCLVQR	44.36	1358.56	11	1.6	680.288	2	34.1469	20800	143000	8422	F120181122_PF_meso_Human_pool7.raw	1	1	Q9Y324	Cysteinylation	C7:Cysteinylation:1000.00	Q9Y324|FCF1_HUMAN											Q9Y324
AEQQLVDC(+119.00)AQDF	AEQQLVDCAQDF	78.55	1484.59	12	0.9	743.306	2	60.209	303000	1500000	18972	F120181122_PF_meso_Human_pool3.raw	2	2	P09668	Cysteinylation	C8:Cysteinylation:1000.00	P09668|CATH_HUMAN	Pro-cathepsin H [Cleaved into: Cathepsin H mini chain; Cathepsin H (EC 3.4.22.16); Cathepsin H heavy chain; Cathepsin H light chain]	CTSH CPSB	Protein in T_Antigen								P09668
AENPQSTPQHC(+119.00)F	AENPQSTPQHCF	110.88	1476.58	12	1.4	739.298	2	26.7254	435000	3130000	5402	F120181122_PF_meso_Human_pool6.raw	3	3	Q99814	Cysteinylation	C11:Cysteinylation:1000.00	Q99814|EPAS1_HUMAN											Q99814
GEIGIGTPPQC(+119.00)F	GEIGIGTPPQCF	109.95	1336.58	12	1.5	669.299	2	68.3875	4230000	30800000	21989	F120181122_PF_meso_Human_pool6.raw	5	5	P07339	Cysteinylation	C11:Cysteinylation:1000.00	P07339|CATD_HUMAN											P07339
SESSEGGITC(+119.00)SW	SESSEGGITCSW	67.69	1360.49	12	0.9	681.255	2	53.4632	440000	1970000	16409	F120181122_PF_meso_Human_pool2.raw	2	2	P52630	Cysteinylation	C10:Cysteinylation:1000.00	P52630|STAT2_HUMAN											P52630
MEFDPNSNPPC(+119.00)Y	MEFDPNSNPPCY	110.24	1531.54	12	0.4	766.781	2	62.9065	16700000	171000000	20427	F120181122_PF_meso_Human_pool3.raw	10	10	P62487	Cysteinylation	C11:Cysteinylation:1000.00	P62487|RPB7_HUMAN											P62487
DEGSAGLVASC(+119.00)W	DEGSAGLVASCW	82.89	1312.51	12	1.1	657.263	2	76.373	22600	107000	25106	F120181122_PF_meso_Human_pool6.raw	1	1	Q9P2S5	Cysteinylation	C11:Cysteinylation:1000.00	Q9P2S5|WRP73_HUMAN											Q9P2S5
SVPQVIVSC(+119.00)C(+119.00)C(+119.00)E	SVPQVIVSCCCE	29.71	1622.56	12	5.7	812.293	2	43.0627	2100	31600	11990	F120181122_PF_meso_Human_pool5.raw	1	1	Q68DK2	Cysteinylation; Cysteinylation; Cysteinylation	C9:Cysteinylation:1000.00;C10:Cysteinylation:1000.00;C11:Cysteinylation:1000.00	Q68DK2|ZFY26_HUMAN											Q68DK2
C(+119.00)Q(+0.98)ANETIFC(+119.00)EL	CQANETIFCEL	111.27	1508.53	11	1.4	755.275	2	82.5652	540000	1990000	27973	F120181122_PF_meso_Human_pool3.raw	2	2	P26006	Cysteinylation; Cysteinylation; Deamidation (NQ)	C1:Cysteinylation:1000.00;Q2:Deamidation (NQ):14.04;C9:Cysteinylation:1000.00	P26006|ITA3_HUMAN											P26006
SEFFN(+0.98)ASC(+119.00)V	SEFFNASCV	92.14	1122.4	9	1.2	562.209	2	70.5995	383000	1710000	22838	F120181122_PF_meso_Human_pool6.raw	1	1	P08582	Cysteinylation; Deamidation (NQ)	N5:Deamidation (NQ):1000.00;C8:Cysteinylation:1000.00	P08582|TRFM_HUMAN	Melanotransferrin (Melanoma-associated antigen p97) (CD antigen CD228)	MELTF MAP97 MFI2	Protein in T_Antigen								P08582
QEQ(+0.98)PGTAC(+119.00)L	QEQPGTACL	50.97	1065.41	9	-0.1	533.714	2	36.283	12400	93400	9232	F120181122_PF_meso_Human_pool6.raw	1	1	Q9NQW6	Cysteinylation; Deamidation (NQ)	Q3:Deamidation (NQ):9.74;C8:Cysteinylation:1000.00	Q9NQW6|ANLN_HUMAN								Actin-binding protein anillin	ANLN	HBPA	Q9NQW6
DENDVITC(+119.00)FAN(+0.98)	DENDVITCFAN	73.9	1359.5	11	1.3	680.757	2	81.0773	2450000	20100000	27057	F120181122_PF_meso_Human_pool6.raw	2	2	Q00839	Cysteinylation; Deamidation (NQ)	C8:Cysteinylation:1000.00;N11:Deamidation (NQ):58.11	Q00839|HNRPU_HUMAN											Q00839
REGDVAAC(+119.00)YAN(+0.98)	REGDVAACYAN	48.39	1287.49	11	0.7	644.752	2	30.8553	39400	197000	7090	F120181122_PF_meso_Human_pool6.raw	1	1	Q14376	Cysteinylation; Deamidation (NQ)	C8:Cysteinylation:1000.00;N11:Deamidation (NQ):1000.00	Q14376|GALE_HUMAN											Q14376
ELHN(+0.98)C(+119.00)IIDKEV	ELHNCIIDKEV	37.57	1431.64	11	-1.7	716.826	2	71.49	69900	146000	22281	F120181122_PF_meso_Human_pool1.raw	1	1	Q9NUQ6	Cysteinylation; Deamidation (NQ)	N4:Deamidation (NQ):1000.00;C5:Cysteinylation:1000.00	Q9NUQ6|SPS2L_HUMAN											Q9NUQ6
MEFDPN(+0.98)SNPPC(+119.00)Y	MEFDPNSNPPCY	90	1532.53	12	1.3	767.273	2	65.9992	610000	2750000	21069	F120181122_PF_meso_Human_pool4.raw	2	2	P62487	Cysteinylation; Deamidation (NQ)	N6:Deamidation (NQ):11.10;C11:Cysteinylation:1000.00	P62487|RPB7_HUMAN											P62487
MEFDPNSN(+0.98)PPC(+119.00)Y	MEFDPNSNPPCY	88.12	1532.53	12	1.3	767.273	2	65.9992	610000	1380000	21194	F120181122_PF_meso_Human_pool4.raw	1	1	P62487	Cysteinylation; Deamidation (NQ)	N8:Deamidation (NQ):0.00;C11:Cysteinylation:1000.00	P62487|RPB7_HUMAN											P62487
M(+15.99)EFDPN(+0.98)SNPPC(+119.00)Y	MEFDPNSNPPCY	92.17	1548.52	12	1	775.27	2	56.5589	605000	1390000	17412	F120181122_PF_meso_Human_pool4.raw	1	1	P62487	Cysteinylation; Deamidation (NQ); Oxidation (M)	M1:Oxidation (M):1000.00;N6:Deamidation (NQ):17.01;C11:Cysteinylation:1000.00	P62487|RPB7_HUMAN											P62487
M(+15.99)EFDPNSN(+0.98)PPC(+119.00)Y	MEFDPNSNPPCY	88.73	1548.52	12	1	775.27	2	56.5589	605000	1390000	17292	F120181122_PF_meso_Human_pool4.raw	1	1	P62487	Cysteinylation; Deamidation (NQ); Oxidation (M)	M1:Oxidation (M):1000.00;N8:Deamidation (NQ):0.00;C11:Cysteinylation:1000.00	P62487|RPB7_HUMAN											P62487
T(-18.01)C(+119.00)PALKGK	TCPALKGK	25.58	917.446	8	1.1	459.732	2	20.4979	44100	183000	3021	F120181122_PF_meso_Human_pool5.raw	1	1	Q14839	Cysteinylation; Dehydration	T1:Dehydration:1000.00;C2:Cysteinylation:1000.00	Q14839|CHD4_HUMAN											Q14839
YAYTGEC(+119.00)RS(-18.01)	YAYTGECRS	20.16	1149.42	9	-0.4	575.719	2	29.4632	189000	606000	6562	F120181122_PF_meso_Human_pool6.raw	1	1	P30876	Cysteinylation; Dehydration	C7:Cysteinylation:1000.00;S9:Dehydration:30.64	P30876|RPB2_HUMAN											P30876
FSFC(+119.00)REEM(+15.99)	FSFCREEM	37.03	1182.41	8	1.1	592.217	2	36.5841	47200	226000	9387	F120181122_PF_meso_Human_pool5.raw	1	1	O43791	Cysteinylation; Oxidation (M)	C4:Cysteinylation:1000.00;M8:Oxidation (M):1000.00	O43791|SPOP_HUMAN;Q6IQ16|SPOPL_HUMAN											O43791
GENSRTC(+119.00)M(+15.99)I	GENSRTCMI	60.76	1144.43	9	2.7	573.224	2	20.3305	60400	270000	2932	F120181122_PF_meso_Human_pool7.raw	1	1	O00139	Cysteinylation; Oxidation (M)	C7:Cysteinylation:1000.00;M8:Oxidation (M):1000.00	O00139|KIF2A_HUMAN;Q99661|KIF2C_HUMAN											O00139
NEEM(+15.99)LC(+119.00)QEF	NEEMLCQEF	30.51	1276.44	9	0	639.229	2	51.4487	95300	541000	15308	F120181122_PF_meso_Human_pool5.raw	1	1	O15042	Cysteinylation; Oxidation (M)	M4:Oxidation (M):1000.00;C6:Cysteinylation:1000.00	O15042|SR140_HUMAN											O15042
GEM(+15.99)C(+119.00)AFNKV	GEMCAFNKV	113.44	1132.44	9	1	567.227	2	27.9704	70100	326000	4872	F120181122_PF_meso_Human_pool1.raw	1	1	O60244	Cysteinylation; Oxidation (M)	M3:Oxidation (M):1000.00;C4:Cysteinylation:1000.00	O60244|MED14_HUMAN											O60244
M(+15.99)EALPAC(+119.00)LL	MEALPACLL	107.45	1094.48	9	0.7	548.25	2	75.3842	268000	667000	24814	F120181122_PF_meso_Human_pool5.raw	1	1	P04183	Cysteinylation; Oxidation (M)	M1:Oxidation (M):1000.00;C7:Cysteinylation:1000.00	P04183|KITH_HUMAN											P04183
SVM(+15.99)GC(+119.00)DVLK	SVMGCDVLK	65.36	1085.46	9	0.5	543.737	2	27.2586	36300	187000	4660	F120181122_PF_meso_Human_pool1.raw	1	1	P08582	Cysteinylation; Oxidation (M)	M3:Oxidation (M):1000.00;C5:Cysteinylation:1000.00	P08582|TRFM_HUMAN	Melanotransferrin (Melanoma-associated antigen p97) (CD antigen CD228)	MELTF MAP97 MFI2	Protein in T_Antigen								P08582
QEYSC(+119.00)VVKM(+15.99)	QEYSCVVKM	112.79	1220.49	9	0.8	611.253	2	27.313	69100	347000	4653	F120181122_PF_meso_Human_pool1.raw	1	1	P12004	Cysteinylation; Oxidation (M)	C5:Cysteinylation:1000.00;M9:Oxidation (M):1000.00	P12004|PCNA_HUMAN											P12004
GEM(+15.99)ERDC(+119.00)QI	GEMERDCQI	110.5	1214.44	9	1.3	608.228	2	20.9164	208000	1710000	3186	F120181122_PF_meso_Human_pool5.raw	1	1	P30876	Cysteinylation; Oxidation (M)	M3:Oxidation (M):1000.00;C7:Cysteinylation:1000.00	P30876|RPB2_HUMAN											P30876
NAIETM(+15.99)PC(+119.00)V	NAIETMPCV	91.9	1111.43	9	-1.3	556.725	2	41.089	76800	516000	11170	F120181122_PF_meso_Human_pool4.raw	1	1	P31350	Cysteinylation; Oxidation (M)	M6:Oxidation (M):1000.00;C8:Cysteinylation:1000.00	P31350|RIR2_HUMAN											P31350
C(+119.00)EHDFQM(+15.99)LF	CEHDFQMLF	106.53	1303.47	9	2.9	652.743	2	67.586	430000	1720000	21572	F120181122_PF_meso_Human_pool7.raw	4	4	P48059	Cysteinylation; Oxidation (M)	C1:Cysteinylation:1000.00;M7:Oxidation (M):1000.00	P48059|LIMS1_HUMAN;Q7Z4I7|LIMS2_HUMAN											P48059
RM(+15.99)IGQIC(+119.00)EV	RMIGQICEV	27.32	1182.52	9	-0.9	592.268	2	34.0873	344000	968000	8738	F120181122_PF_meso_Human_pool3.raw	1	1	P49815	Cysteinylation; Oxidation (M)	M2:Oxidation (M):1000.00;C7:Cysteinylation:1000.00	P49815|TSC2_HUMAN											P49815
TEIGPM(+15.99)SC(+119.00)F	TEIGPMSCF	93.45	1118.41	9	2.8	560.213	2	51.615	462000	1720000	15362	F120181122_PF_meso_Human_pool8.raw	2	2	P62487	Cysteinylation; Oxidation (M)	M6:Oxidation (M):1000.00;C8:Cysteinylation:1000.00	P62487|RPB7_HUMAN											P62487
M(+15.99)EEC(+119.00)GGVHI	MEECGGVHI	36.3	1108.4	9	2.7	555.208	2	28.3371	57300	361000	5863	F120181122_PF_meso_Human_pool9.raw	1	1	Q00341	Cysteinylation; Oxidation (M)	M1:Oxidation (M):1000.00;C4:Cysteinylation:1000.00	Q00341|VIGLN_HUMAN											Q00341
EEAM(+15.99)FHC(+119.00)QF	EEAMFHCQF	98.73	1275.44	9	0.9	638.727	2	37.6133	285000	1580000	9790	F120181122_PF_meso_Human_pool5.raw	2	2	Q13308	Cysteinylation; Oxidation (M)	M4:Oxidation (M):1000.00;C7:Cysteinylation:1000.00	Q13308|PTK7_HUMAN											Q13308
SVAEC(+119.00)VERM(+15.99)	SVAECVERM	83.91	1157.45	9	2.6	579.735	2	22.8694	37300	265000	3923	F120181122_PF_meso_Human_pool8.raw	1	1	Q13506	Cysteinylation; Oxidation (M)	C5:Cysteinylation:1000.00;M9:Oxidation (M):1000.00	Q13506|NAB1_HUMAN											Q13506
TEM(+15.99)PC(+119.00)QALV	TEMPCQALV	90.01	1125.45	9	0.5	563.734	2	40.3716	1000000	8670000	11186	F120181122_PF_meso_Human_pool2.raw	2	2	Q14008	Cysteinylation; Oxidation (M)	M3:Oxidation (M):1000.00;C5:Cysteinylation:1000.00	Q14008|CKAP5_HUMAN											Q14008
AATSYIM(+15.99)C(+119.00)L	AATSYIMCL	51.03	1106.44	9	1.5	554.232	2	60.5083	436000	4100000	19294	F120181122_PF_meso_Human_pool2.raw	2	2	Q5TH69	Cysteinylation; Oxidation (M)	M7:Oxidation (M):1000.00;C8:Cysteinylation:1000.00	Q5TH69|BIG3_HUMAN								Brefeldin A-inhibited guanine nucleotide-exchange protein 3	ARFGEF3	HBPA	Q5TH69
M(+15.99)QAESC(+119.00)YQL	MQAESCYQL	104.02	1206.44	9	1	604.227	2	41.8808	137000	590000	10388	F120181122_PF_meso_Human_pool1.raw	1	1	Q6PD62	Cysteinylation; Oxidation (M)	M1:Oxidation (M):1000.00;C6:Cysteinylation:1000.00	Q6PD62|CTR9_HUMAN											Q6PD62
EEFPNTC(+119.00)KM(+15.99)	EEFPNTCKM	108.79	1232.45	9	2.5	411.825	3	24.5058	3650000	28200000	4505	F120181122_PF_meso_Human_pool8.raw	14	14	Q86WA8	Cysteinylation; Oxidation (M)	C7:Cysteinylation:1000.00;M9:Oxidation (M):1000.00	Q86WA8|LONP2_HUMAN											Q86WA8
AEVVC(+119.00)LEM(+15.99)V	AEVVCLEMV	91.81	1126.47	9	1.9	1127.48	1	60.9135	326000	1180000	18824	F120181122_PF_meso_Human_pool9.raw	1	1	Q8N766	Cysteinylation; Oxidation (M)	C5:Cysteinylation:1000.00;M8:Oxidation (M):1000.00	Q8N766|EMC1_HUMAN											Q8N766
C(+119.00)EM(+15.99)TVNTEL	CEMTVNTEL	85.14	1173.44	9	0.7	587.727	2	40.8518	99200	513000	11424	F120181122_PF_meso_Human_pool2.raw	1	1	Q9UBB4	Cysteinylation; Oxidation (M)	C1:Cysteinylation:1000.00;M3:Oxidation (M):1000.00	Q9UBB4|ATX10_HUMAN											Q9UBB4
SVAEC(+119.00)QLM(+15.99)K	SVAECQLMK	52.24	1142.48	9	1	572.247	2	22.2815	59600	504000	3684	F120181122_PF_meso_Human_pool6.raw	2	2	P31751	Cysteinylation; Oxidation (M)	C5:Cysteinylation:1000.00;M8:Oxidation (M):1000.00	P31751|AKT2_HUMAN											P31751
AMAM(+15.99)VDHC(+119.00)L	AMAMVDHCL	30.24	1124.41	9	1.9	563.216	2	31.6788	16300	73200	7781	F120181122_PF_meso_Human_pool3.raw	1	1	P43243	Cysteinylation; Oxidation (M)	M4:Oxidation (M):45.01;C8:Cysteinylation:1000.00	P43243|MATR3_HUMAN											P43243
M(+15.99)EESGIC(+119.00)KV	MEESGICKV	34.45	1129.45	9	0.5	565.731	2	23.8957	85000	642000	4324	F120181122_PF_meso_Human_pool6.raw	1	1	P53609	Cysteinylation; Oxidation (M)	M1:Oxidation (M):1000.00;C7:Cysteinylation:1000.00	P53609|PGTB1_HUMAN											P53609
M(+15.99)ESDKFIC(+119.00)I	MESDKFICI	102.86	1219.49	9	3.7	610.756	2	53.6526	12300000	112000000	16018	F120181122_PF_meso_Human_pool8.raw	9	9	Q00610	Cysteinylation; Oxidation (M)	M1:Oxidation (M):1000.00;C8:Cysteinylation:1000.00	Q00610|CLH1_HUMAN;P53675|CLH2_HUMAN											Q00610
TEAIM(+15.99)HDC(+119.00)V	TEAIMHDCV	58.32	1152.42	9	2	577.221	2	23.9055	17700	149000	4333	F120181122_PF_meso_Human_pool8.raw	1	1	Q04637	Cysteinylation; Oxidation (M)	M5:Oxidation (M):1000.00;C8:Cysteinylation:1000.00	Q04637|IF4G1_HUMAN;O43432|IF4G3_HUMAN											Q04637
EEYVC(+119.00)PM(+15.99)EL	EEYVCPMEL	67.46	1246.46	9	1.8	624.236	2	57.0741	130000	285000	17483	F120181122_PF_meso_Human_pool7.raw	1	1	Q86W92	Cysteinylation; Oxidation (M)	C5:Cysteinylation:1000.00;M7:Oxidation (M):1000.00	Q86W92|LIPB1_HUMAN											Q86W92
MEHVSM(+15.99)AC(+119.00)V	MEHVSMACV	84.9	1140.41	9	0.7	571.213	2	26.3982	11600	95700	5679	F120181122_PF_meso_Human_pool2.raw	1	1	Q96S94	Cysteinylation; Oxidation (M)	M6:Oxidation (M):22.07;C8:Cysteinylation:1000.00	Q96S94|CCNL2_HUMAN											Q96S94
AQAM(+15.99)IFC(+119.00)HT	AQAMIFCHT	75.38	1155.45	9	0.9	578.735	2	31.5564	151000	732000	7696	F120181122_PF_meso_Human_pool2.raw	2	2	Q9NUU7	Cysteinylation; Oxidation (M)	M4:Oxidation (M):1000.00;C7:Cysteinylation:1000.00	Q9NUU7|DD19A_HUMAN;Q9UMR2|DD19B_HUMAN											Q9NUU7
SEM(+15.99)APVC(+119.00)AV	SEMAPVCAV	77.08	1040.4	9	2.2	521.207	2	36.0624	388000	2160000	8933	F120181122_PF_meso_Human_pool9.raw	2	2	Q9UBE0	Cysteinylation; Oxidation (M)	M3:Oxidation (M):1000.00;C7:Cysteinylation:1000.00	Q9UBE0|SAE1_HUMAN											Q9UBE0
M(+15.99)ELQAARAC(+119.00)F	MELQAARACF	39.79	1273.53	10	1.5	637.773	2	38.0978	36100	131000	9949	F120181122_PF_meso_Human_pool5.raw	1	1	P29317	Cysteinylation; Oxidation (M)	M1:Oxidation (M):1000.00;C9:Cysteinylation:1000.00	P29317|EPHA2_HUMAN	Ephrin type-A receptor 2 (EC 2.7.10.1) (Epithelial cell kinase) (Tyrosine-protein kinase receptor ECK)	EPHA2 ECK	Protein in T_Antigen								P29317
GSM(+15.99)C(+119.00)ITQFMK	GSMCITQFMK	96.62	1279.51	10	2.1	640.762	2	42.82	34500	120000	11856	F120181122_PF_meso_Human_pool7.raw	1	1	Q13111	Cysteinylation; Oxidation (M)	M3:Oxidation (M):53.33;C4:Cysteinylation:1000.00	Q13111|CAF1A_HUMAN	Chromatin assembly factor 1 subunit A (CAF-1 subunit A) (Chromatin assembly factor I p150 subunit) (CAF-I 150 kDa subunit) (CAF-I p150) (hp150)	CHAF1A CAF CAF1P150	Protein in T_Antigen								Q13111
AEHEAC(+119.00)DLLM(+15.99)	AEHEACDLLM	108.39	1265.47	10	0.7	633.746	2	35.2879	452000	2920000	8974	F120181122_PF_meso_Human_pool5.raw	5	5	Q13200	Cysteinylation; Oxidation (M)	C6:Cysteinylation:1000.00;M10:Oxidation (M):1000.00	Q13200|PSMD2_HUMAN											Q13200
NEM(+15.99)GQHIHC(+119.00)Y	NEMGQHIHCY	71.51	1365.49	10	1.4	683.755	2	20.0602	37600	339000	2791	F120181122_PF_meso_Human_pool6.raw	1	1	Q96A56	Cysteinylation; Oxidation (M)	M3:Oxidation (M):1000.00;C9:Cysteinylation:1000.00	Q96A56|T53I1_HUMAN											Q96A56
NVYGFDM(+15.99)SC(+119.00)I	NVYGFDMSCI	106.64	1282.47	10	0.5	642.243	2	68.506	549000	2410000	22323	F120181122_PF_meso_Human_pool3.raw	3	3	Q99873	Cysteinylation; Oxidation (M)	M7:Oxidation (M):1000.00;C9:Cysteinylation:1000.00	Q99873|ANM1_HUMAN											Q99873
NLYPYC(+119.00)DYEM(+15.99)	NLYPYCDYEM	72.38	1444.5	10	2.4	723.258	2	61.2974	222000	1450000	19087	F120181122_PF_meso_Human_pool7.raw	2	2	P16144	Cysteinylation; Oxidation (M)	C6:Cysteinylation:1000.00;M10:Oxidation (M):1000.00	P16144|ITB4_HUMAN											P16144
TEIGPM(+15.99)SC(+119.00)FI	TEIGPMSCFI	92.22	1231.49	10	1.5	616.756	2	66.4295	1490000	9130000	21258	F120181122_PF_meso_Human_pool5.raw	7	7	P62487	Cysteinylation; Oxidation (M)	M6:Oxidation (M):1000.00;C8:Cysteinylation:1000.00	P62487|RPB7_HUMAN											P62487
M(+15.99)EDGTC(+119.00)KVTY	MEDGTCKVTY	28.71	1280.47	10	0.9	641.246	2	24.7971	37900	347000	4747	F120181122_PF_meso_Human_pool5.raw	1	1	Q14315	Cysteinylation; Oxidation (M)	M1:Oxidation (M):1000.00;C6:Cysteinylation:1000.00	Q14315|FLNC_HUMAN											Q14315
SEM(+15.99)EGC(+119.00)RNLL	SEMEGCRNLL	39.02	1285.51	10	1	643.764	2	30.5439	64900	415000	7318	F120181122_PF_meso_Human_pool2.raw	1	1	Q5JPI3	Cysteinylation; Oxidation (M)	M3:Oxidation (M):1000.00;C6:Cysteinylation:1000.00	Q5JPI3|CC038_HUMAN											Q5JPI3
GQYSGM(+15.99)LDC(+119.00)A	GQYSGMLDCA	43.4	1178.4	10	1.1	590.211	2	35.0559	89700	477000	7682	F120181122_PF_meso_Human_pool1.raw	1	1	Q6KCM7	Cysteinylation; Oxidation (M)	M6:Oxidation (M):1000.00;C9:Cysteinylation:1000.00	Q6KCM7|SCMC2_HUMAN											Q6KCM7
SSFC(+119.00)GDM(+15.99)EKL	SSFCGDMEKL	29.43	1250.46	10	0.7	626.24	2	31.9009	143000	690000	7527	F120181122_PF_meso_Human_pool4.raw	1	1	Q9BZZ5	Cysteinylation; Oxidation (M)	C4:Cysteinylation:1000.00;M7:Oxidation (M):1000.00	Q9BZZ5|API5_HUMAN											Q9BZZ5
SENGM(+15.99)TALC(+119.00)Y	SENGMTALCY	92.97	1222.43	10	0.8	612.225	2	41.9918	425000	1430000	11791	F120181122_PF_meso_Human_pool3.raw	1	1	Q9C0D5	Cysteinylation; Oxidation (M)	M5:Oxidation (M):1000.00;C9:Cysteinylation:1000.00	Q9C0D5|TANC1_HUMAN											Q9C0D5
SLM(+15.99)EESGIC(+119.00)KV	SLMEESGICKV	60.59	1329.56	11	1.4	665.791	2	33.624	295000	1570000	8488	F120181122_PF_meso_Human_pool3.raw	3	3	P53609	Cysteinylation; Oxidation (M)	M3:Oxidation (M):1000.00;C9:Cysteinylation:1000.00	P53609|PGTB1_HUMAN											P53609
LVVDNGSGM(+15.99)C(+119.00)K	LVVDNGSGMCK	47.46	1256.52	11	0.5	629.269	2	21.8893	16000	175000	3605	F120181122_PF_meso_Human_pool5.raw	1	1	P60709	Cysteinylation; Oxidation (M)	M9:Oxidation (M):1000.00;C10:Cysteinylation:1000.00	P60709|ACTB_HUMAN;Q562R1|ACTBL_HUMAN											P60709
LVIDNGSGM(+15.99)C(+119.00)K	LVIDNGSGMCK	106.86	1270.54	11	2	424.52	3	25.3772	687000	7080000	4949	F120181122_PF_meso_Human_pool7.raw	3	3	P63261	Cysteinylation; Oxidation (M)	M9:Oxidation (M):1000.00;C10:Cysteinylation:1000.00	P63261|ACTG_HUMAN											P63261
ATM(+15.99)SGVTTC(+119.00)LR	ATMSGVTTCLR	93.41	1273.55	11	1.6	637.782	2	25.7393	15300	124000	4838	F120181122_PF_meso_Human_pool9.raw	1	1	P68371	Cysteinylation; Oxidation (M)	M3:Oxidation (M):1000.00;C9:Cysteinylation:1000.00	P68371|TBB4B_HUMAN;Q9BVA1|TBB2B_HUMAN;Q13885|TBB2A_HUMAN;P07437|TBB5_HUMAN											P68371
M(+15.99)EFDPNSNPPC(+119.00)Y	MEFDPNSNPPCY	109.13	1547.54	12	1.2	774.779	2	56.1066	18800000	158000000	17407	F120181122_PF_meso_Human_pool3.raw	17	17	P62487	Cysteinylation; Oxidation (M)	M1:Oxidation (M):1000.00;C11:Cysteinylation:1000.00	P62487|RPB7_HUMAN											P62487
STM(+15.99)PGM(+15.99)IC(+119.00)K	STMPGMICK	87.51	1117.43	9	1.3	559.722	2	19.5608	39800	306000	2621	F120181122_PF_meso_Human_pool8.raw	1	1	P04198	Cysteinylation; Oxidation (M); Oxidation (M)	M3:Oxidation (M):1000.00;M6:Oxidation (M):1000.00;C8:Cysteinylation:1000.00	P04198|MYCN_HUMAN											P04198
GSM(+15.99)C(+119.00)ITQFM(+15.99)K	GSMCITQFMK	103.11	1295.5	10	1.9	648.759	2	29.8968	60800	187000	6720	F120181122_PF_meso_Human_pool7.raw	1	1	Q13111	Cysteinylation; Oxidation (M); Oxidation (M)	M3:Oxidation (M):1000.00;C4:Cysteinylation:1000.00;M9:Oxidation (M):1000.00	Q13111|CAF1A_HUMAN	Chromatin assembly factor 1 subunit A (CAF-1 subunit A) (Chromatin assembly factor I p150 subunit) (CAF-I 150 kDa subunit) (CAF-I p150) (hp150)	CHAF1A CAF CAF1P150	Protein in T_Antigen								Q13111
M(+15.99)QM(+15.99)SPALTC(+119.00)LV	MQMSPALTCLV	79.77	1343.56	11	1.2	672.789	2	66.6346	124000	489000	21264	F120181122_PF_meso_Human_pool4.raw	1	1	P05121	Cysteinylation; Oxidation (M); Oxidation (M)	M1:Oxidation (M):1000.00;M3:Oxidation (M):1000.00;C9:Cysteinylation:1000.00	P05121|PAI1_HUMAN											P05121
Q(+0.98)PIIYLPN	QPIIYLPN	21.85	957.517	8	1.1	958.528	1	92.2075	395000	1290000	30419	F120181122_PF_meso_Human_pool1.raw	1	1	#CONTAM#Hsap38.chr8.83069354.83069722.+	Deamidation (NQ)	Q1:Deamidation (NQ):50.34	#CONTAM#Hsap38.chr8.83069354.83069722.+
PPVAQ(+0.98)QPQ	PPVAQQPQ	27.68	864.434	8	1.2	865.444	1	40.8159	49800	158000	11078	F120181122_PF_meso_Human_pool5.raw	1	1	O14964	Deamidation (NQ)	Q5:Deamidation (NQ):0.00	O14964|HGS_HUMAN											O14964
Q(+0.98)AAALPPT	QAAALPPT	35.43	768.402	8	0.9	769.412	1	53.433	81600	388000	16386	F120181122_PF_meso_Human_pool2.raw	1	1	O15020	Deamidation (NQ)	Q1:Deamidation (NQ):1000.00	O15020|SPTN2_HUMAN								Spectrin beta chain, non-erythrocytic 2	SPTBN2	HBPA	O15020
N(+0.98)PQVDLQA	NPQVDLQA	43.37	884.424	8	0.7	443.22	2	41.4149	120000	649000	11231	F120181122_PF_meso_Human_pool6.raw	1	1	O60264	Deamidation (NQ)	N1:Deamidation (NQ):6.59	O60264|SMCA5_HUMAN;P28370|SMCA1_HUMAN											O60264
PFLFSQ(+0.98)HS	PFLFSQHS	27.75	962.45	8	0.9	963.46	1	98.2225	216000	771000	33819	F120181122_PF_meso_Human_pool4.raw	1	1	O60524	Deamidation (NQ)	Q6:Deamidation (NQ):1000.00	O60524|NEMF_HUMAN											O60524
QIDLQ(+0.98)KKK	QIDLQKKK	24.47	1000.59	8	0.7	501.305	2	22.5134	38000	230000	3766	F120181122_PF_meso_Human_pool4.raw	1	1	O75128	Deamidation (NQ)	Q5:Deamidation (NQ):11.12	O75128|COBL_HUMAN											O75128
AEQ(+0.98)LLSKC	AEQLLSKC	26.54	891.437	8	-3	892.444	1	76.8366	548000	2350000	25365	F120181122_PF_meso_Human_pool5.raw	1	1	O75400	Deamidation (NQ)	Q3:Deamidation (NQ):1000.00	O75400|PR40A_HUMAN											O75400
Q(+0.98)ENQKIGW	QENQKIGW	105.1	1002.48	8	0.2	502.247	2	38.1067	72100	354000	10253	F120181122_PF_meso_Human_pool3.raw	1	1	O94851	Deamidation (NQ)	Q1:Deamidation (NQ):0.00	O94851|MICA2_HUMAN											O94851
Q(+0.98)HSKPVDV	QHSKPVDV	20.59	909.456	8	1.1	455.737	2	23.0318	12000	122000	4021	F120181122_PF_meso_Human_pool4.raw	1	1	O95428	Deamidation (NQ)	Q1:Deamidation (NQ):1000.00	O95428|PPN_HUMAN											O95428
KSTKQ(+0.98)AFA	KSTKQAFA	27.11	880.465	8	2.2	441.241	2	22.2491	10100	97100	3710	F120181122_PF_meso_Human_pool7.raw	1	1	O95714	Deamidation (NQ)	Q5:Deamidation (NQ):1000.00	O95714|HERC2_HUMAN;Q9BVR0|HRC23_HUMAN											O95714
SYLN(+0.98)VTRK	SYLNVTRK	51.01	980.529	8	1.2	491.274	2	54.9904	445000	1520000	16442	F120181122_PF_meso_Human_pool4.raw	6	6	P07339	Deamidation (NQ)	N4:Deamidation (NQ):1000.00	P07339|CATD_HUMAN											P07339
Q(+0.98)SFVPVRP	QSFVPVRP	99.37	929.497	8	2	465.757	2	53.4677	430000	1990000	15974	F120181122_PF_meso_Human_pool7.raw	3	3	P22735	Deamidation (NQ)	Q1:Deamidation (NQ):1000.00	P22735|TGM1_HUMAN											P22735
QEQ(+0.98)LLLKK	QEQLLLKK	50.76	999.596	8	3.3	500.807	2	43.0971	110000	488000	11937	F120181122_PF_meso_Human_pool8.raw	1	1	P42224	Deamidation (NQ)	Q3:Deamidation (NQ):18.53	P42224|STAT1_HUMAN	Signal transducer and activator of transcription 1-alpha/beta (Transcription factor ISGF-3 components p91/p84)	STAT1	Protein in T_Antigen								P42224
QALQ(+0.98)IPAA	QALQIPAA	27.43	811.444	8	2.3	812.453	1	53.316	2890000	8000000	15941	F120181122_PF_meso_Human_pool7.raw	3	3	P46940	Deamidation (NQ)	Q4:Deamidation (NQ):41.59	P46940|IQGA1_HUMAN											P46940
ISNAQ(+0.98)ALL	ISNAQALL	19.85	829.455	8	2.7	830.464	1	68.647	462000	1860000	21920	F120181122_PF_meso_Human_pool9.raw	1	1	P51116	Deamidation (NQ)	Q5:Deamidation (NQ):4.64	P51116|FXR2_HUMAN											P51116
TQ(+0.98)VERLET	TQVERLET	38.36	975.487	8	1.1	488.752	2	28.3423	27200	193000	6109	F120181122_PF_meso_Human_pool6.raw	1	1	Q03001	Deamidation (NQ)	Q2:Deamidation (NQ):1000.00	Q03001|DYST_HUMAN											Q03001
LNQ(+0.98)HNLKI	LNQHNLKI	62.64	979.545	8	1.3	490.782	2	32.5022	488000	356000	7665	F120181122_PF_meso_Human_pool2.raw	1	1	Q13459	Deamidation (NQ)	Q3:Deamidation (NQ):7.32	Q13459|MYO9B_HUMAN											Q13459
LQ(+0.98)DQLLKL	LQDQLLKL	30.71	970.57	8	0.9	486.294	2	68.3336	490000	643000	22189	F120181122_PF_meso_Human_pool2.raw	2	2	Q15643	Deamidation (NQ)	Q2:Deamidation (NQ):42.28	Q15643|TRIPB_HUMAN											Q15643
VIILN(+0.98)HPG	VIILNHPG	21.35	862.491	8	1.9	863.5	1	110.036	5380000	3950000	39448	F120181122_PF_meso_Human_pool8.raw	3	3	Q5VTE0	Deamidation (NQ)	N5:Deamidation (NQ):1000.00	Q5VTE0|EF1A3_HUMAN;Q05639|EF1A2_HUMAN;P68104|EF1A1_HUMAN											Q5VTE0
IQQ(+0.98)IVQRL	IQQIVQRL	21.12	997.592	8	2.4	998.602	1	49.7053	359000	1470000	14598	F120181122_PF_meso_Human_pool7.raw	1	1	Q63HN8	Deamidation (NQ)	Q3:Deamidation (NQ):14.02	Q63HN8|RN213_HUMAN											Q63HN8
TN(+0.98)FCLDKL	TNFCLDKL	31.67	953.453	8	0.3	477.735	2	68.1004	27300	143000	21890	F120181122_PF_meso_Human_pool4.raw	1	1	Q6NZY4	Deamidation (NQ)	N2:Deamidation (NQ):1000.00	Q6NZY4|ZCHC8_HUMAN											Q6NZY4
YKEAVAQ(+0.98)Y	YKEAVAQY	51.98	971.46	8	2.8	972.472	1	33.5322	91400	439000	8124	F120181122_PF_meso_Human_pool6.raw	1	1	Q6PGP7	Deamidation (NQ)	Q7:Deamidation (NQ):1000.00	Q6PGP7|SKI3_HUMAN											Q6PGP7
SQALSN(+0.98)VP	SQALSNVP	22.84	815.403	8	2	816.411	1	41.4051	80700	561000	11256	F120181122_PF_meso_Human_pool8.raw	1	1	Q86TB3	Deamidation (NQ)	N6:Deamidation (NQ):25.11	Q86TB3|ALPK2_HUMAN											Q86TB3
Q(+0.98)QLAHLLL	QQLAHLLL	31.88	935.544	8	1.1	468.781	2	81.0664	11200	53100	27328	F120181122_PF_meso_Human_pool2.raw	1	1	Q86YV5	Deamidation (NQ)	Q1:Deamidation (NQ):0.00	Q86YV5|PRAG1_HUMAN											Q86YV5
VEN(+0.98)GVHKL	VENGVHKL	45.92	895.476	8	2.1	448.746	2	28.2169	7650	71500	5831	F120181122_PF_meso_Human_pool9.raw	1	1	Q8IXS6	Deamidation (NQ)	N3:Deamidation (NQ):1000.00	Q8IXS6|PALM2_HUMAN								Paralemmin-2	PALM2	HBPA	Q8IXS6
Q(+0.98)KSAALII	QKSAALII	29.61	843.506	8	0.4	844.516	1	93.5492	4300000	12800000	32269	F120181122_PF_meso_Human_pool5.raw	1	1	Q8IZT6	Deamidation (NQ)	Q1:Deamidation (NQ):1000.00	Q8IZT6|ASPM_HUMAN											Q8IZT6
LQ(+0.98)ALITLK	LQALITLK	24.91	899.569	8	0.4	450.793	2	63.2586	40200	105000	20298	F120181122_PF_meso_Human_pool2.raw	1	1	Q8WXH0	Deamidation (NQ)	Q2:Deamidation (NQ):1000.00	Q8WXH0|SYNE2_HUMAN											Q8WXH0
Q(+0.98)YLLHLNN	QYLLHLNN	21.58	1014.51	8	-7.1	1015.52	1	66.7596	52500	178000	21688	F120181122_PF_meso_Human_pool2.raw	1	1	Q92636	Deamidation (NQ)	Q1:Deamidation (NQ):53.33	Q92636|FAN_HUMAN											Q92636
EQ(+0.98)PLTAKK	EQPLTAKK	104.63	914.507	8	0.5	458.262	2	19.3101	45400	441000	2787	F120181122_PF_meso_Human_pool3.raw	1	1	Q9H173	Deamidation (NQ)	Q2:Deamidation (NQ):1000.00	Q9H173|SIL1_HUMAN											Q9H173
DPN(+0.98)LIHVL	DPNLIHVL	22.28	920.497	8	3	921.507	1	52.2119	1300000	1360000	16101	F120181122_PF_meso_Human_pool7.raw	1	1	Q9NR09	Deamidation (NQ)	N3:Deamidation (NQ):1000.00	Q9NR09|BIRC6_HUMAN											Q9NR09
VQ(+0.98)NQKQKQ	VQNQKQKQ	23.2	1000.53	8	0.4	501.274	2	27.4794	24600	241000	5738	F120181122_PF_meso_Human_pool6.raw	1	1	O14965	Deamidation (NQ)	Q2:Deamidation (NQ):14.40	O14965|AURKA_HUMAN											O14965
ESPRPSQ(+0.98)K	ESPRPSQK	28.64	928.461	8	5.3	465.241	2	29.4016	89900	396000	6512	F120181122_PF_meso_Human_pool6.raw	1	1	O94782	Deamidation (NQ)	Q7:Deamidation (NQ):1000.00	O94782|UBP1_HUMAN											O94782
QPVPLQ(+0.98)TI	QPVPLQTI	33.33	895.501	8	2	896.51	1	65.3815	4530000	2630000	20387	F120181122_PF_meso_Human_pool8.raw	1	1	O95714	Deamidation (NQ)	Q6:Deamidation (NQ):38.32	O95714|HERC2_HUMAN;Q9BVR0|HRC23_HUMAN											O95714
AQ(+0.98)GKPLAL	AQGKPLAL	72.66	797.465	8	1.1	399.741	2	34.5039	67700	323000	8885	F120181122_PF_meso_Human_pool2.raw	1	1	P46060	Deamidation (NQ)	Q2:Deamidation (NQ):1000.00	P46060|RAGP1_HUMAN											P46060
QEYLN(+0.98)SIL	QEYLNSIL	21.32	979.486	8	8.4	490.755	2	66.7666	36500	175000	21423	F120181122_PF_meso_Human_pool7.raw	1	1	P51531	Deamidation (NQ)	N5:Deamidation (NQ):28.70	P51531|SMCA2_HUMAN;P51532|SMCA4_HUMAN											P51531
LEAQLRQ(+0.98)L	LEAQLRQL	66.76	970.545	8	0.3	486.281	2	41.4043	1190000	3530000	11512	F120181122_PF_meso_Human_pool3.raw	1	1	Q13439	Deamidation (NQ)	Q7:Deamidation (NQ):25.67	Q13439|GOGA4_HUMAN											Q13439
LN(+0.98)QHNLKI	LNQHNLKI	75.77	979.545	8	1.3	490.782	2	32.5022	488000	1780000	8826	F120181122_PF_meso_Human_pool2.raw	5	5	Q13459	Deamidation (NQ)	N2:Deamidation (NQ):8.69	Q13459|MYO9B_HUMAN											Q13459
EEN(+0.98)KLVKK	EENKLVKK	43.01	987.56	8	2.8	494.789	2	32.7136	126000	203000	7840	F120181122_PF_meso_Human_pool8.raw	1	1	Q16181	Deamidation (NQ)	N3:Deamidation (NQ):1000.00	Q16181|SEPT7_HUMAN											Q16181
DDDN(+0.98)FLGA	DDDNFLGA	31.64	866.329	8	0.9	867.34	1	43.7128	276000	1220000	12163	F120181122_PF_meso_Human_pool5.raw	2	2	Q16531	Deamidation (NQ)	N4:Deamidation (NQ):1000.00	Q16531|DDB1_HUMAN											Q16531
N(+0.98)KLEVAPT	NKLEVAPT	38.32	871.465	8	3.2	436.741	2	37.0004	5810	40300	9308	F120181122_PF_meso_Human_pool9.raw	1	1	Q5VT06	Deamidation (NQ)	N1:Deamidation (NQ):1000.00	Q5VT06|CE350_HUMAN											Q5VT06
Q(+0.98)LARPLPV	QLARPLPV	30.38	893.533	8	1.3	447.776	2	50.9444	146000	492000	15121	F120181122_PF_meso_Human_pool6.raw	3	3	Q8TAT6	Deamidation (NQ)	Q1:Deamidation (NQ):1000.00	Q8TAT6|NPL4_HUMAN											Q8TAT6
AVAVAKN(+0.98)R	AVAVAKNR	24.44	828.482	8	0.8	415.25	2	22.7322	27900	228000	4185	F120181122_PF_meso_Human_pool3.raw	1	1	Q969S3	Deamidation (NQ)	N7:Deamidation (NQ):1000.00	Q969S3|ZN622_HUMAN											Q969S3
YQ(+0.98)FTGIKK	YQFTGIKK	20.84	984.528	8	-2.4	493.27	2	32.8025	36000	190000	7629	F120181122_PF_meso_Human_pool9.raw	1	1	Q96IX5	Deamidation (NQ)	Q2:Deamidation (NQ):1000.00	Q96IX5|ATPMK_HUMAN											Q96IX5
QQ(+0.98)KNVEVK	QQKNVEVK	20.15	972.524	8	1	487.271	2	23.8334	137000	892000	4313	F120181122_PF_meso_Human_pool6.raw	1	1	Q9UBU8	Deamidation (NQ)	Q2:Deamidation (NQ):0.00	Q9UBU8|MO4L1_HUMAN											Q9UBU8
HEFLGQQ(+0.98)I	HEFLGQQI	75.26	971.471	8	2.5	486.745	2	51.5578	91500	471000	15445	F120181122_PF_meso_Human_pool6.raw	2	2	Q9UJC3	Deamidation (NQ)	Q7:Deamidation (NQ):17.01	Q9UJC3|HOOK1_HUMAN											Q9UJC3
YRLSPN(+0.98)EY	YRLSPNEY	26.47	1041.48	8	2.3	1042.49	1	28.2526	59000	237000	5000	F120181122_PF_meso_Human_pool1.raw	1	1	Q9UN72	Deamidation (NQ)	N6:Deamidation (NQ):1000.00	Q9UN72|PCDA7_HUMAN;Q9Y5H5|PCDA9_HUMAN;Q9UN74|PCDA4_HUMAN											Q9UN72
GEN(+0.98)HQRLV	GENHQRLV	109.36	952.473	8	1	477.245	2	21.2442	42500	387000	3278	F120181122_PF_meso_Human_pool6.raw	1	1	Q9Y5A7	Deamidation (NQ)	N3:Deamidation (NQ):25.66	Q9Y5A7|NUB1_HUMAN											Q9Y5A7
KTLKQQ(+0.98)LPP	KTLKQQLPP	29.61	1052.62	9	2.4	527.32	2	45.7166	60100	311000	12975	F120181122_PF_meso_Human_pool7.raw	1	1	Q7RTY7	Deamidation (NQ)	Q6:Deamidation (NQ):17.01	Q7RTY7|OVCH1_HUMAN											Q7RTY7
Q(+0.98)GHLLSPLL	QGHLLSPLL	28.3	977.555	9	-0.3	489.786	2	71.2422	15900	47400	23064	F120181122_PF_meso_Human_pool4.raw	1	1	#CONTAM#Hsap38.chr8.70778373.70779188.-	Deamidation (NQ)	Q1:Deamidation (NQ):1000.00	#CONTAM#Hsap38.chr8.70778373.70779188.-
KEAEFLQ(+0.98)KL	KEAEFLQKL	35.18	1105.6	9	-2.2	553.807	2	84.8599	106000	586000	28721	F120181122_PF_meso_Human_pool8.raw	5	5	A2A3N6	Deamidation (NQ)	Q7:Deamidation (NQ):1000.00	A2A3N6|PIPSL_HUMAN;Q99755|PI51A_HUMAN;O60331|PI51C_HUMAN;O14986|PI51B_HUMAN											A2A3N6
EEWN(+0.98)KSDQY	EEWNKSDQY	51.3	1198.48	9	2.6	600.248	2	37.1226	85700	417000	9568	F120181122_PF_meso_Human_pool8.raw	1	1	O00237	Deamidation (NQ)	N4:Deamidation (NQ):0.00	O00237|RN103_HUMAN											O00237
TEAN(+0.98)VVRKF	TEANVVRKF	32.23	1063.57	9	-9.6	532.787	2	51.2972	1150000	3780000	14223	F120181122_PF_meso_Human_pool1.raw	7	7	O00391	Deamidation (NQ)	N4:Deamidation (NQ):1000.00	O00391|QSOX1_HUMAN											O00391
LGSQ(+0.98)PVVLR	LGSQPVVLR	93.18	968.565	9	0.7	485.291	2	38.4025	268000	1080000	10408	F120181122_PF_meso_Human_pool2.raw	1	1	O00468	Deamidation (NQ)	Q4:Deamidation (NQ):1000.00	O00468|AGRIN_HUMAN											O00468
EEQ(+0.98)QTLSRL	EEQQTLSRL	34.53	1103.55	9	0.6	552.782	2	34.9284	17200	110000	7687	F120181122_PF_meso_Human_pool1.raw	1	1	O00635	Deamidation (NQ)	Q3:Deamidation (NQ):17.01	O00635|TRI38_HUMAN											O00635
GQ(+0.98)YGNPLNK	GQYGNPLNK	72.65	990.477	9	0.2	496.247	2	30.6721	6450	41900	7016	F120181122_PF_meso_Human_pool6.raw	1	1	O14672	Deamidation (NQ)	Q2:Deamidation (NQ):47.09	O14672|ADA10_HUMAN											O14672
AENN(+0.98)HTVAF	AENNHTVAF	112.06	1002.44	9	0.9	502.229	2	35.5864	1280000	11600000	7865	F120181122_PF_meso_Human_pool1.raw	2	2	O15031	Deamidation (NQ)	N4:Deamidation (NQ):0.00	O15031|PLXB2_HUMAN											O15031
N(+0.98)EADRTLIY	NEADRTLIY	59.88	1094.52	9	0.7	548.271	2	44.1723	159000	490000	12304	F120181122_PF_meso_Human_pool4.raw	1	1	O15145	Deamidation (NQ)	N1:Deamidation (NQ):1000.00	O15145|ARPC3_HUMAN											O15145
RAPN(+0.98)TDAAR	RAPNTDAAR	32.27	971.479	9	4.4	486.75	2	25.9722	20300	156000	5184	F120181122_PF_meso_Human_pool4.raw	1	1	O15231	Deamidation (NQ)	N4:Deamidation (NQ):1000.00	O15231|ZN185_HUMAN											O15231
VTQ(+0.98)NGGLYK	VTQNGGLYK	74.22	979.497	9	1.5	490.758	2	23.7772	742000	559000	4252	F120181122_PF_meso_Human_pool4.raw	1	1	O15270	Deamidation (NQ)	Q3:Deamidation (NQ):14.02	O15270|SPTC2_HUMAN											O15270
LDPN(+0.98)FLDAY	LDPNFLDAY	24.65	1067.48	9	3.1	534.75	2	80.7953	102000	604000	26767	F120181122_PF_meso_Human_pool9.raw	1	1	O15294	Deamidation (NQ)	N4:Deamidation (NQ):1000.00	O15294|OGT1_HUMAN	UDP-N-acetylglucosamine--peptide N-acetylglucosaminyltransferase 110 kDa subunit (EC 2.4.1.255) (O-GlcNAc transferase subunit p110) (O-linked N-acetylglucosamine transferase 110 kDa subunit) (OGT)	OGT	Protein in T_Antigen								O15294
SAAGFIAN(+0.98)L	SAAGFIANL	57.76	863.439	9	0.7	864.448	1	83.2993	1090000	7160000	27961	F120181122_PF_meso_Human_pool6.raw	2	2	O15460	Deamidation (NQ)	N8:Deamidation (NQ):1000.00	O15460|P4HA2_HUMAN											O15460
Q(+0.98)EVGYSIRF	QEVGYSIRF	31.32	1098.53	9	-5	550.272	2	88.2627	16400	68100	29651	F120181122_PF_meso_Human_pool9.raw	1	1	O43143	Deamidation (NQ)	Q1:Deamidation (NQ):1000.00	O43143|DHX15_HUMAN											O43143
QEILDNVQ(+0.98)V	QEILDNVQV	45.9	1057.53	9	0.9	529.773	2	67.8958	50500	276000	21782	F120181122_PF_meso_Human_pool6.raw	1	1	O43303	Deamidation (NQ)	Q8:Deamidation (NQ):22.85	O43303|CP110_HUMAN								Centriolar coiled-coil protein of 110 kDa	CCP110	HBPA	O43303
ISLKEIQ(+0.98)VL	ISLKEIQVL	24.95	1042.63	9	1	522.323	2	77.5886	515000	325000	25929	F120181122_PF_meso_Human_pool3.raw	2	2	O43439	Deamidation (NQ)	Q7:Deamidation (NQ):1000.00	O43439|MTG8R_HUMAN											O43439
HEFADLN(+0.98)LV	HEFADLNLV	22.01	1057.51	9	2.5	529.764	2	92.6273	41600	319000	31841	F120181122_PF_meso_Human_pool3.raw	2	2	O43739	Deamidation (NQ)	N7:Deamidation (NQ):1000.00	O43739|CYH3_HUMAN											O43739
KPLEN(+0.98)AVFK	KPLENAVFK	41.15	1045.58	9	2.4	523.8	2	53.7173	905000	4490000	15287	F120181122_PF_meso_Human_pool1.raw	4	4	O60318	Deamidation (NQ)	N5:Deamidation (NQ):1000.00	O60318|GANP_HUMAN											O60318
EQ(+0.98)VQRDIGF	EQVQRDIGF	49.44	1091.52	9	0	546.771	2	47.207	328000	1360000	13593	F120181122_PF_meso_Human_pool4.raw	1	1	O60353	Deamidation (NQ)	Q2:Deamidation (NQ):33.18	O60353|FZD6_HUMAN											O60353
Q(+0.98)IAELNHEL	QIAELNHEL	38.19	1066.53	9	0.8	534.274	2	48.0111	206000	945000	13906	F120181122_PF_meso_Human_pool5.raw	1	1	O60447	Deamidation (NQ)	Q1:Deamidation (NQ):46.62	O60447|EVI5_HUMAN											O60447
TESEQ(+0.98)ADTW	TESEQADTW	50.29	1066.41	9	1.9	534.213	2	42.1852	34100	70100	11592	F120181122_PF_meso_Human_pool7.raw	1	1	O60934	Deamidation (NQ)	Q5:Deamidation (NQ):1000.00	O60934|NBN_HUMAN											O60934
TAN(+0.98)VRIEEK	TANVRIEEK	35.17	1059.56	9	0.4	530.787	2	22.0947	52800	525000	3922	F120181122_PF_meso_Human_pool3.raw	2	2	O75044	Deamidation (NQ)	N3:Deamidation (NQ):1000.00	O75044|SRGP2_HUMAN;P0DJJ0|SRG2C_HUMAN											O75044
Q(+0.98)EFSFFDKV	QEFSFFDKV	105.59	1146.52	9	2.4	574.27	2	79.1747	1170000	2910000	26304	F120181122_PF_meso_Human_pool8.raw	3	3	O75182	Deamidation (NQ)	Q1:Deamidation (NQ):1000.00	O75182|SIN3B_HUMAN											O75182
PTGN(+0.98)HVNEI	PTGNHVNEI	26.69	980.456	9	0.6	491.237	2	36.4879	20600	146000	9304	F120181122_PF_meso_Human_pool4.raw	1	1	O75410	Deamidation (NQ)	N4:Deamidation (NQ):47.09	O75410|TACC1_HUMAN											O75410
STSKDVLN(+0.98)K	STSKDVLNK	22.49	991.519	9	-9.1	496.763	2	19.3671	60300	980000	2869	F120181122_PF_meso_Human_pool2.raw	3	3	O75417	Deamidation (NQ)	N8:Deamidation (NQ):1000.00	O75417|DPOLQ_HUMAN											O75417
TEFN(+0.98)KTESV	TEFNKTESV	59.23	1054.48	9	0.7	528.25	2	31.5493	65500	406000	7352	F120181122_PF_meso_Human_pool6.raw	1	1	O75581	Deamidation (NQ)	N4:Deamidation (NQ):1000.00	O75581|LRP6_HUMAN											O75581
Q(+0.98)TYVGITEK	QTYVGITEK	75.73	1038.52	9	2.2	520.27	2	34.5243			8560	F120181122_PF_meso_Human_pool7.raw	1	1	O75643	Deamidation (NQ)	Q1:Deamidation (NQ):1000.00	O75643|U520_HUMAN											O75643
AFQ(+0.98)ERLNSY	AFQERLNSY	31.05	1127.52	9	-9.6	564.765	2	41.2073	705000	4590000	10208	F120181122_PF_meso_Human_pool1.raw	3	3	O75694	Deamidation (NQ)	Q3:Deamidation (NQ):0.00	O75694|NU155_HUMAN											O75694
SEIQLN(+0.98)NKV	SEIQLNNKV	28.96	1044.55	9	2.6	523.281	2	38.8625	2900000	12800000	10214	F120181122_PF_meso_Human_pool9.raw	1	1	O75886	Deamidation (NQ)	N6:Deamidation (NQ):12.28	O75886|STAM2_HUMAN											O75886
SVAGINHN(+0.98)I	SVAGINHNI	111.35	924.466	9	0.5	463.242	2	34.9607	200000	1190000	7636	F120181122_PF_meso_Human_pool1.raw	2	2	O75976	Deamidation (NQ)	N8:Deamidation (NQ):14.04	O75976|CBPD_HUMAN											O75976
Q(+0.98)ARGITCIV	QARGITCIV	103.92	960.506	9	1.9	481.261	2	40.6472	943000	7150000	10960	F120181122_PF_meso_Human_pool8.raw	5	5	O95147	Deamidation (NQ)	Q1:Deamidation (NQ):1000.00	O95147|DUS14_HUMAN											O95147
NLYN(+0.98)NLTNV	NLYNNLTNV	113.37	1064.51	9	1.1	533.266	2	76.3021	147000	625000	24034	F120181122_PF_meso_Human_pool1.raw	1	1	O95450	Deamidation (NQ)	N4:Deamidation (NQ):14.02	O95450|ATS2_HUMAN											O95450
AEAIQ(+0.98)TVKV	AEAIQTVKV	36.07	958.534	9	0.9	480.276	2	36.4593	137000	321000	8237	F120181122_PF_meso_Human_pool1.raw	1	1	O95625	Deamidation (NQ)	Q5:Deamidation (NQ):1000.00	O95625|ZBT11_HUMAN											O95625
TEGQ(+0.98)VGKLL	TEGQVGKLL	88.83	944.518	9	0.5	473.268	2	39.9345	21700	111000	10686	F120181122_PF_meso_Human_pool4.raw	1	1	P05423	Deamidation (NQ)	Q4:Deamidation (NQ):1000.00	P05423|RPC4_HUMAN											P05423
REYQELMN(+0.98)V	REYQELMNV	64.95	1181.54	9	-0.3	591.778	2	51.2123			15162	F120181122_PF_meso_Human_pool6.raw	1	1	P05787	Deamidation (NQ)	N8:Deamidation (NQ):41.53	P05787|K2C8_HUMAN											P05787
TEN(+0.98)QTRQVV	TENQTRQVV	97.68	1074.53	9	0.8	538.274	2	23.6678	626000	4560000	4526	F120181122_PF_meso_Human_pool3.raw	2	2	P06756	Deamidation (NQ)	N3:Deamidation (NQ):30.46	P06756|ITAV_HUMAN											P06756
IFHFQ(+0.98)LWQF	IFHFQLWQF	31.55	1265.62	9	3.6	633.823	2	105.105			36608	F120181122_PF_meso_Human_pool5.raw	1	1	P07384	Deamidation (NQ)	Q5:Deamidation (NQ):56.34	P07384|CAN1_HUMAN											P07384
QQ(+0.98)QKQEVQW	QQQKQEVQW	23.79	1201.57	9	9.7	601.801	2	34.534	293000	1380000	8884	F120181122_PF_meso_Human_pool2.raw	1	1	P07476	Deamidation (NQ)	Q2:Deamidation (NQ):23.10	P07476|INVO_HUMAN											P07476
KSN(+0.98)ALDIIF	KSNALDIIF	26.59	1020.55	9	1.8	1021.56	1	80.5149	3730000	6960000	26830	F120181122_PF_meso_Human_pool7.raw	7	7	P09871	Deamidation (NQ)	N3:Deamidation (NQ):1000.00	P09871|C1S_HUMAN											P09871
TAAQN(+0.98)LKNK	TAAQNLKNK	63.33	987.535	9	1.5	494.777	2	20.8845	27500	237000	3221	F120181122_PF_meso_Human_pool5.raw	1	1	P11532	Deamidation (NQ)	N5:Deamidation (NQ):0.00	P11532|DMD_HUMAN											P11532
SEADQ(+0.98)LGKI	SEADQLGKI	47.65	960.476	9	0.3	481.247	2	37.9448	597000	795000	9187	F120181122_PF_meso_Human_pool1.raw	1	1	P11802	Deamidation (NQ)	Q5:Deamidation (NQ):1000.00	P11802|CDK4_HUMAN	Cyclin-dependent kinase 4 (EC 2.7.11.22) (Cell division protein kinase 4) (PSK-J3)	CDK4	Protein in T_Antigen								P11802
SESIGYTN(+0.98)F	SESIGYTNF	67.44	1017.43	9	1.4	1018.44	1	67.4462	2200000	9310000	21671	F120181122_PF_meso_Human_pool6.raw	1	1	P12110	Deamidation (NQ)	N8:Deamidation (NQ):1000.00	P12110|CO6A2_HUMAN											P12110
VAFPLSHN(+0.98)L	VAFPLSHNL	105.91	997.523	9	-1	499.77	2	67.749			22011	F120181122_PF_meso_Human_pool3.raw	2	2	P12110	Deamidation (NQ)	N8:Deamidation (NQ):1000.00	P12110|CO6A2_HUMAN											P12110
IAQDRN(+0.98)IAI	IAQDRNIAI	46.08	1013.55	9	1.1	1014.56	1	37.4616	1220000	1700000	8730	F120181122_PF_meso_Human_pool1.raw	1	1	P12270	Deamidation (NQ)	N6:Deamidation (NQ):12.33	P12270|TPR_HUMAN											P12270
GEN(+0.98)GGRALV	GENGGRALV	28.12	872.435	9	2.5	437.226	2	29.6265	1460000	8460000	6594	F120181122_PF_meso_Human_pool7.raw	2	2	P16435	Deamidation (NQ)	N3:Deamidation (NQ):1000.00	P16435|NCPR_HUMAN											P16435
Q(+0.98)EVFEKATF	QEVFEKATF	110.27	1098.52	9	0	550.27	2	52.3368	999000	5030000	15740	F120181122_PF_meso_Human_pool6.raw	2	2	P19338	Deamidation (NQ)	Q1:Deamidation (NQ):1000.00	P19338|NUCL_HUMAN											P19338
VEN(+0.98)VPPLRW	VENVPPLRW	47.38	1109.59	9	-5.9	555.799	2	64.2701	137000	337000	20581	F120181122_PF_meso_Human_pool2.raw	3	3	P19438	Deamidation (NQ)	N3:Deamidation (NQ):1000.00	P19438|TNR1A_HUMAN											P19438
GVFRGIQ(+0.98)DV	GVFRGIQDV	36.82	990.513	9	2.6	496.265	2	55.9201	203000	566000	17337	F120181122_PF_meso_Human_pool7.raw	2	2	P19544	Deamidation (NQ)	Q7:Deamidation (NQ):1000.00	P19544|WT1_HUMAN	Wilms tumor protein (WT33)	WT1	Protein in T_Antigen								P19544
Q(+0.98)PSVLLELG	QPSVLLELG	21.97	955.523	9	0.8	956.533	1	77.7448	1690000	4090000	26195	F120181122_PF_meso_Human_pool2.raw	1	1	P21964	Deamidation (NQ)	Q1:Deamidation (NQ):1000.00	P21964|COMT_HUMAN											P21964
KIAKESQ(+0.98)FL	KIAKESQFL	51.48	1063.59	9	0.2	532.804	2	83.6557	887000	1160000	28113	F120181122_PF_meso_Human_pool5.raw	11	11	P35221	Deamidation (NQ)	Q7:Deamidation (NQ):1000.00	P35221|CTNA1_HUMAN											P35221
AQ(+0.98)IDELKLQ	AQIDELKLQ	30.9	1057.57	9	1	1058.58	1	74.8733	1530000	7340000	24619	F120181122_PF_meso_Human_pool5.raw	1	1	P35580	Deamidation (NQ)	Q2:Deamidation (NQ):71.72	P35580|MYH10_HUMAN											P35580
DLARAQ(+0.98)AVL	DLARAQAVL	21.06	956.529	9	8.5	479.277	2	70.54	1520000	882000	21717	F120181122_PF_meso_Human_pool1.raw	2	2	P36776	Deamidation (NQ)	Q6:Deamidation (NQ):1000.00	P36776|LONM_HUMAN											P36776
N(+0.98)AIKWNFTK	NAIKWNFTK	60.4	1121.59	9	-9.4	561.797	2	88.8654	120000	849000	30006	F120181122_PF_meso_Human_pool6.raw	4	4	P36969	Deamidation (NQ)	N1:Deamidation (NQ):56.99	P36969|GPX4_HUMAN											P36969
KLEELEQ(+0.98)KY	KLEELEQKY	42.45	1179.6	9	0.7	394.209	3	49.5446	526000	1010000	13980	F120181122_PF_meso_Human_pool2.raw	4	4	P42224	Deamidation (NQ)	Q7:Deamidation (NQ):1000.00	P42224|STAT1_HUMAN	Signal transducer and activator of transcription 1-alpha/beta (Transcription factor ISGF-3 components p91/p84)	STAT1	Protein in T_Antigen								P42224
Q(+0.98)VVPVLVHL	QVVPVLVHL	36.04	1003.61	9	2.3	502.812	2	76.6038	1490000	1100000	24606	F120181122_PF_meso_Human_pool7.raw	2	2	P42285	Deamidation (NQ)	Q1:Deamidation (NQ):1000.00	P42285|MTREX_HUMAN											P42285
KLQQ(+0.98)ELEFL	KLQQELEFL	25.54	1147.61	9	-0.9	574.814	2	88.6114			28917	F120181122_PF_meso_Human_pool1.raw	1	1	P43686	Deamidation (NQ)	Q4:Deamidation (NQ):14.02	P43686|PRS6B_HUMAN											P43686
Q(+0.98)EFVNITKY	QEFVNITKY	106.12	1141.57	9	2.8	571.792	2	56.2887	2570000	9680000	17106	F120181122_PF_meso_Human_pool7.raw	2	2	P46821	Deamidation (NQ)	Q1:Deamidation (NQ):44.28	P46821|MAP1B_HUMAN								Microtubule-associated protein 1B;MAP1B heavy chain;MAP1 light chain LC1	MAP1B	HBPA	P46821
QEFVN(+0.98)ITKY	QEFVNITKY	109.23	1141.57	9	0.2	571.792	2	55.2395	208000	741000	16820	F120181122_PF_meso_Human_pool5.raw	1	1	P46821	Deamidation (NQ)	N5:Deamidation (NQ):35.82	P46821|MAP1B_HUMAN								Microtubule-associated protein 1B;MAP1B heavy chain;MAP1 light chain LC1	MAP1B	HBPA	P46821
AQ(+0.98)NFTIKEK	AQNFTIKEK	48.31	1078.57	9	2.4	540.292	2	38.4154	380000	1790000	10039	F120181122_PF_meso_Human_pool8.raw	2	2	P48764	Deamidation (NQ)	Q2:Deamidation (NQ):24.44	P48764|SL9A3_HUMAN											P48764
PNNEAIRN(+0.98)A	PNNEAIRNA	23.1	998.478	9	0.4	999.488	1	30.6119	1470000	6310000	6243	F120181122_PF_meso_Human_pool1.raw	1	1	P55036	Deamidation (NQ)	N8:Deamidation (NQ):14.62	P55036|PSMD4_HUMAN;A2A3N6|PIPSL_HUMAN											P55036
EEFQ(+0.98)FIKKA	EEFQFIKKA	96.51	1139.59	9	4	570.804	2	55.2471	486000	1180000	16626	F120181122_PF_meso_Human_pool5.raw	4	4	P55081	Deamidation (NQ)	Q4:Deamidation (NQ):1000.00	P55081|MFAP1_HUMAN											P55081
TN(+0.98)AEVLKVL	TNAEVLKVL	31.12	986.565	9	3	987.575	1	55.714	11100000	25600000	16998	F120181122_PF_meso_Human_pool8.raw	3	3	P60660	Deamidation (NQ)	N2:Deamidation (NQ):1000.00	P60660|MYL6_HUMAN;P14649|MYL6B_HUMAN											P60660
MEQ(+0.98)VIFKYL	MEQVIFKYL	52.83	1170.6	9	7.2	586.313	2	109.116	324000	295000	38378	F120181122_PF_meso_Human_pool3.raw	1	1	P61158	Deamidation (NQ)	Q3:Deamidation (NQ):1000.00	P61158|ARP3_HUMAN											P61158
TGPLLKFQ(+0.98)I	TGPLLKFQI	32.06	1016.59	9	5.1	509.305	2	59.1668	324000	453000	18236	F120181122_PF_meso_Human_pool9.raw	1	1	P62341	Deamidation (NQ)	Q8:Deamidation (NQ):1000.00	P62341|SELT_HUMAN											P62341
KQVEEIFN(+0.98)L	KQVEEIFNL	43.8	1119.58	9	0.7	560.8	2	86.937	86300	486000	29318	F120181122_PF_meso_Human_pool4.raw	1	1	P78347	Deamidation (NQ)	N8:Deamidation (NQ):56.47	P78347|GTF2I_HUMAN											P78347
HSIN(+0.98)ITRVY	HSINITRVY	45.93	1102.58	9	0.9	552.298	2	55.4065	60300	135000	17003	F120181122_PF_meso_Human_pool5.raw	1	1	P78357	Deamidation (NQ)	N4:Deamidation (NQ):1000.00	P78357|CNTP1_HUMAN								Contactin-associated protein 1	CNTNAP1	HBPA	P78357
EAAQ(+0.98)LLQIL	EAAQLLQIL	26.38	998.565	9	1	500.291	2	95.4208	837000	2770000	32753	F120181122_PF_meso_Human_pool4.raw	2	2	P98175	Deamidation (NQ)	Q4:Deamidation (NQ):47.09	P98175|RBM10_HUMAN											P98175
TDQ(+0.98)LPLIIV	TDQLPLIIV	43.29	1011.59	9	0.1	1012.6	1	101.158	1650000	8100000	34974	F120181122_PF_meso_Human_pool5.raw	3	3	Q00610	Deamidation (NQ)	Q3:Deamidation (NQ):1000.00	Q00610|CLH1_HUMAN;P53675|CLH2_HUMAN											Q00610
ACCN(+0.98)PVPPL	ACCNPVPPL	28	913.404	9	6.3	914.419	1	114.801			40470	F120181122_PF_meso_Human_pool5.raw	1	1	Q01780	Deamidation (NQ)	N4:Deamidation (NQ):1000.00	Q01780|EXOSX_HUMAN											Q01780
SEIEN(+0.98)VHGF	SEIENVHGF	42.36	1031.46	9	0.8	516.737	2	50.3897	55000	312000	14873	F120181122_PF_meso_Human_pool5.raw	1	1	Q12959	Deamidation (NQ)	N5:Deamidation (NQ):1000.00	Q12959|DLG1_HUMAN											Q12959
TALQ(+0.98)TLHLR	TALQTLHLR	63.97	1052.6	9	2.7	527.308	2	54.4893	2300000	1280000	16055	F120181122_PF_meso_Human_pool7.raw	2	2	Q13045	Deamidation (NQ)	Q4:Deamidation (NQ):1000.00	Q13045|FLII_HUMAN											Q13045
SQ(+0.98)GTPISLK	SQGTPISLK	22.7	930.502	9	2.1	466.259	2	31.8926	2210000	5070000	7282	F120181122_PF_meso_Human_pool8.raw	1	1	Q13111	Deamidation (NQ)	Q2:Deamidation (NQ):1000.00	Q13111|CAF1A_HUMAN	Chromatin assembly factor 1 subunit A (CAF-1 subunit A) (Chromatin assembly factor I p150 subunit) (CAF-I 150 kDa subunit) (CAF-I p150) (hp150)	CHAF1A CAF CAF1P150	Protein in T_Antigen								Q13111
Q(+0.98)EDLRTFSW	QEDLRTFSW	105.66	1181.54	9	0.5	591.777	2	71.9518	3850000	20600000	23904	F120181122_PF_meso_Human_pool3.raw	9	9	Q13283	Deamidation (NQ)	Q1:Deamidation (NQ):1000.00	Q13283|G3BP1_HUMAN											Q13283
PMSAQ(+0.98)LPGI	PMSAQLPGI	23.97	913.458	9	-0.9	914.464	1	88.2218	263000	1010000	29850	F120181122_PF_meso_Human_pool7.raw	1	1	Q13435	Deamidation (NQ)	Q5:Deamidation (NQ):1000.00	Q13435|SF3B2_HUMAN											Q13435
YQ(+0.98)GPGIPEL	YQGPGIPEL	53.45	973.476	9	0.8	974.486	1	81.0929	16700000	116000000	27569	F120181122_PF_meso_Human_pool2.raw	4	4	Q13438	Deamidation (NQ)	Q2:Deamidation (NQ):1000.00	Q13438|OS9_HUMAN	Protein OS-9 (Amplified in osteosarcoma 9)	OS9	Protein in T_Antigen								Q13438
HQSGIVQ(+0.98)LL	HQSGIVQLL	104.67	994.545	9	0	498.281	2	97.5647	41000	212000	33867	F120181122_PF_meso_Human_pool3.raw	5	5	Q13685	Deamidation (NQ)	Q7:Deamidation (NQ):61.30	Q13685|AAMP_HUMAN											Q13685
Q(+0.98)EILLACSY	QEILLACSY	71.22	1039.49	9	0.5	1040.5	1	97.5347	84900	269000	33909	F120181122_PF_meso_Human_pool3.raw	1	1	Q13698	Deamidation (NQ)	Q1:Deamidation (NQ):1000.00	Q13698|CAC1S_HUMAN											Q13698
AQ(+0.98)GKKMPSK	AQGKKMPSK	19.37	974.522	9	-6.7	488.266	2	19.9209	59300	161000	2759	F120181122_PF_meso_Human_pool4.raw	1	1	Q14008	Deamidation (NQ)	Q2:Deamidation (NQ):1000.00	Q14008|CKAP5_HUMAN											Q14008
Q(+0.98)ENLKPKQF	QENLKPKQF	108.15	1131.59	9	1.6	566.804	2	26.445	186000	924000	5299	F120181122_PF_meso_Human_pool8.raw	1	1	Q14289	Deamidation (NQ)	Q1:Deamidation (NQ):14.63	Q14289|FAK2_HUMAN								Protein-tyrosine kinase 2-beta	PTK2B	HBPA	Q14289
Q(+0.98)EVTNNLEF	QEVTNNLEF	65.01	1093.49	9	0.1	547.755	2	67.929	467000	2260000	21817	F120181122_PF_meso_Human_pool6.raw	1	1	Q14444	Deamidation (NQ)	Q1:Deamidation (NQ):15.43	Q14444|CAPR1_HUMAN											Q14444
QPVFIQ(+0.98)LLQ	QPVFIQLLQ	26.47	1085.61	9	1.7	1086.62	1	103.586	105000	191000	35669	F120181122_PF_meso_Human_pool9.raw	1	1	Q14571	Deamidation (NQ)	Q6:Deamidation (NQ):0.00	Q14571|ITPR2_HUMAN	Inositol 1,4,5-trisphosphate receptor type 2 (IP3 receptor isoform 2) (IP3R 2) (InsP3R2) (Type 2 inositol 1,4,5-trisphosphate receptor) (Type 2 InsP3 receptor)	ITPR2	Protein in T_Antigen								Q14571
ATQ(+0.98)SFSTFR	ATQSFSTFR	68.53	1044.49	9	3.3	523.254	2	36.7323	19000	99900	8383	F120181122_PF_meso_Human_pool1.raw	1	1	Q14999	Deamidation (NQ)	Q3:Deamidation (NQ):1000.00	Q14999|CUL7_HUMAN											Q14999
Q(+0.98)EVTQDLHY	QEVTQDLHY	93.43	1132.5	9	-1.4	567.26	2	43.6118	294000	1900000	12511	F120181122_PF_meso_Human_pool2.raw	1	1	Q15019	Deamidation (NQ)	Q1:Deamidation (NQ):52.86	Q15019|SEPT2_HUMAN											Q15019
SQ(+0.98)TTVYEKL	SQTTVYEKL	26.81	1068.53	9	-8.2	535.271	2	36.2458	27000	134000	8149	F120181122_PF_meso_Human_pool1.raw	1	1	Q15058	Deamidation (NQ)	Q2:Deamidation (NQ):1000.00	Q15058|KIF14_HUMAN											Q15058
SVN(+0.98)GKVLSK	SVNGKVLSK	105.59	931.534	9	0	466.776	2	21.3258	1730000	16800000	3606	F120181122_PF_meso_Human_pool3.raw	4	4	Q15155	Deamidation (NQ)	N3:Deamidation (NQ):1000.00	Q15155|NOMO1_HUMAN;Q5JPE7|NOMO2_HUMAN											Q15155
NQ(+0.98)AQLRILK	NQAQLRILK	82.21	1083.64	9	1.9	542.829	2	74.865			24550	F120181122_PF_meso_Human_pool6.raw	3	3	Q15303	Deamidation (NQ)	Q2:Deamidation (NQ):0.00	Q15303|ERBB4_HUMAN											Q15303
NQ(+0.98)IKKIENL	NQIKKIENL	52.25	1099.62	9	-1	550.82	2	98.8792	28000	160000	34169	F120181122_PF_meso_Human_pool4.raw	3	3	Q15435	Deamidation (NQ)	Q2:Deamidation (NQ):9.34	Q15435|PP1R7_HUMAN											Q15435
EN(+0.98)FTILQVV	ENFTILQVV	23.13	1062.56	9	0.6	1063.57	1	100.757	969000	1580000	34931	F120181122_PF_meso_Human_pool4.raw	1	1	Q15562	Deamidation (NQ)	N2:Deamidation (NQ):56.99	Q15562|TEAD2_HUMAN;Q15561|TEAD4_HUMAN;Q99594|TEAD3_HUMAN											Q15562
Q(+0.98)ELLLCTAY	QELLLCTAY	21.3	1053.51	9	-2.8	1054.51	1	98.6736	101000	331000	32896	F120181122_PF_meso_Human_pool1.raw	1	1	Q15562	Deamidation (NQ)	Q1:Deamidation (NQ):1000.00	Q15562|TEAD2_HUMAN											Q15562
QQQ(+0.98)SFVQIL	QQQSFVQIL	20.86	1090.57	9	1.4	546.292	2	62.2552	120000	548000	19609	F120181122_PF_meso_Human_pool5.raw	1	1	Q15642	Deamidation (NQ)	Q3:Deamidation (NQ):11.06	Q15642|CIP4_HUMAN											Q15642
QEKAFFAQ(+0.98)L	QEKAFFAQL	55.38	1081.54	9	-1.9	541.78	2	76.1336	22000	97400	25339	F120181122_PF_meso_Human_pool3.raw	2	2	Q16236	Deamidation (NQ)	Q8:Deamidation (NQ):13.38	Q16236|NF2L2_HUMAN											Q16236
N(+0.98)YFQTLIEV	NYFQTLIEV	41.09	1126.55	9	2.4	1127.56	1	103.337	478000	1340000	35788	F120181122_PF_meso_Human_pool8.raw	1	1	Q17R89	Deamidation (NQ)	N1:Deamidation (NQ):16.66	Q17R89|RHG44_HUMAN								Rho GTPase-activating protein 44	ARHGAP44	HBPA	Q17R89
INLKQ(+0.98)LNVQ	INLKQLNVQ	53.16	1069.61	9	2.4	535.816	2	40.5231	1010000	2410000	9634	F120181122_PF_meso_Human_pool1.raw	2	2	Q2LD37	Deamidation (NQ)	Q5:Deamidation (NQ):17.01	Q2LD37|BLTP1_HUMAN											Q2LD37
VTVENVQ(+0.98)EL	VTVENVQEL	20.48	1030.52	9	0.1	516.268	2	57.9683	87400	468000	18166	F120181122_PF_meso_Human_pool3.raw	1	1	Q53G59	Deamidation (NQ)	Q7:Deamidation (NQ):26.31	Q53G59|KLH12_HUMAN											Q53G59
AEYN(+0.98)RTAIP	AEYNRTAIP	100.59	1034.5	9	2	518.26	2	38.0262	763000	3910000	9737	F120181122_PF_meso_Human_pool9.raw	3	3	Q5FYB1	Deamidation (NQ)	N4:Deamidation (NQ):1000.00	Q5FYB1|ARSI_HUMAN											Q5FYB1
DEAVRN(+0.98)ITW	DEAVRNITW	104.4	1103.52	9	2.4	552.771	2	61.2974	648000	2310000	19132	F120181122_PF_meso_Human_pool7.raw	1	1	Q5FYB1	Deamidation (NQ)	N6:Deamidation (NQ):1000.00	Q5FYB1|ARSI_HUMAN											Q5FYB1
Q(+0.98)SIPDELVI	QSIPDELVI	20.42	1013.53	9	0.7	1014.54	1	86.8597	827000	2130000	29568	F120181122_PF_meso_Human_pool3.raw	1	1	Q5TCS8	Deamidation (NQ)	Q1:Deamidation (NQ):1000.00	Q5TCS8|KAD9_HUMAN											Q5TCS8
PGPLIVN(+0.98)NK	PGPLIVNNK	28.08	951.539	9	1.8	476.778	2	51.2327	21700	157000	15140	F120181122_PF_meso_Human_pool8.raw	1	1	Q5VSL9	Deamidation (NQ)	N7:Deamidation (NQ):8.69	Q5VSL9|STRP1_HUMAN											Q5VSL9
SQ(+0.98)VEAHHSL	SQVEAHHSL	51.76	1007.47	9	-1.4	504.741	2	20.0952	30500	121000	2919	F120181122_PF_meso_Human_pool5.raw	1	1	Q5VUD6	Deamidation (NQ)	Q2:Deamidation (NQ):1000.00	Q5VUD6|DIK1B_HUMAN											Q5VUD6
Q(+0.98)EAAAVAAA	QEAAAVAAA	35.14	801.387	9	1.2	802.397	1	28.6892	114000	767000	6620	F120181122_PF_meso_Human_pool2.raw	1	1	Q5VYV0	Deamidation (NQ)	Q1:Deamidation (NQ):1000.00	Q5VYV0|FOXB2_HUMAN											Q5VYV0
GEFGN(+0.98)YSLL	GEFGNYSLL	25.88	999.455	9	1.1	1000.47	1	91.0095	3530000	22900000	31018	F120181122_PF_meso_Human_pool6.raw	2	2	Q68CP4	Deamidation (NQ)	N5:Deamidation (NQ):1000.00	Q68CP4|HGNAT_HUMAN											Q68CP4
IEGQ(+0.98)RVLQI	IEGQRVLQI	40.07	1055.6	9	-0.1	1056.61	1	102.703	5050000	3320000	35394	F120181122_PF_meso_Human_pool6.raw	4	4	Q68CP9	Deamidation (NQ)	Q4:Deamidation (NQ):19.86	Q68CP9|ARID2_HUMAN											Q68CP9
EIRKLQ(+0.98)EEL	EIRKLQEEL	38.82	1157.63	9	0.6	386.885	3	44.4887	981000	5430000	13161	F120181122_PF_meso_Human_pool3.raw	7	7	Q6AZY7	Deamidation (NQ)	Q6:Deamidation (NQ):1000.00	Q6AZY7|SCAR3_HUMAN											Q6AZY7
GEILRN(+0.98)VTI	GEILRNVTI	101.92	1014.57	9	2.4	508.294	2	59.565	5970000	25200000	18565	F120181122_PF_meso_Human_pool9.raw	6	6	Q6AZY7	Deamidation (NQ)	N6:Deamidation (NQ):1000.00	Q6AZY7|SCAR3_HUMAN											Q6AZY7
Q(+0.98)EAQHVLFL	QEAQHVLFL	59.09	1084.56	9	0.4	543.287	2	68.5985	645000	1940000	22140	F120181122_PF_meso_Human_pool5.raw	2	2	Q6PK04	Deamidation (NQ)	Q1:Deamidation (NQ):5.77	Q6PK04|CC137_HUMAN											Q6PK04
QEFSKN(+0.98)ISV	QEFSKNISV	105.96	1051.52	9	1.2	526.769	2	42.9987	2310000	12000000	12206	F120181122_PF_meso_Human_pool3.raw	3	3	Q6UWY5	Deamidation (NQ)	N6:Deamidation (NQ):20.54	Q6UWY5|OLFL1_HUMAN											Q6UWY5
EENN(+0.98)RTFLL	EENNRTFLL	113.51	1135.55	9	1.1	568.785	2	63.5508	279000	782000	18921	F120181122_PF_meso_Human_pool1.raw	2	2	Q6V0I7	Deamidation (NQ)	N4:Deamidation (NQ):10.11	Q6V0I7|FAT4_HUMAN											Q6V0I7
YELRN(+0.98)GEAI	YELRNGEAI	77.29	1064.51	9	0.7	533.266	2	45.0188	129000	376000	12986	F120181122_PF_meso_Human_pool3.raw	1	1	Q6ZN55	Deamidation (NQ)	N5:Deamidation (NQ):1000.00	Q6ZN55|ZN574_HUMAN											Q6ZN55
ELVQRIQ(+0.98)TL	ELVQRIQTL	20.73	1099.62	9	3	550.821	2	75.1468			24446	F120181122_PF_meso_Human_pool9.raw	1	1	Q6ZSZ5	Deamidation (NQ)	Q7:Deamidation (NQ):28.36	Q6ZSZ5|ARHGI_HUMAN											Q6ZSZ5
Q(+0.98)AFAQVFNK	QAFAQVFNK	109.35	1052.53	9	-1.4	527.272	2	45.3238	28500	178000	12838	F120181122_PF_meso_Human_pool5.raw	1	1	Q7L1Q6	Deamidation (NQ)	Q1:Deamidation (NQ):42.68	Q7L1Q6|5MP2_HUMAN											Q7L1Q6
RVAQ(+0.98)SLHQL	RVAQSLHQL	46.01	1051.58	9	0.1	526.798	2	50.8637	16800000	69900000	14503	F120181122_PF_meso_Human_pool3.raw	83	83	Q7Z494	Deamidation (NQ)	Q4:Deamidation (NQ):82.63	Q7Z494|NPHP3_HUMAN											Q7Z494
Q(+0.98)TSDVVIHR	QTSDVVIHR	86.27	1054.54	9	-9.3	528.274	2	22.5558	44600	802000	3845	F120181122_PF_meso_Human_pool5.raw	2	2	Q86UL8	Deamidation (NQ)	Q1:Deamidation (NQ):1000.00	Q86UL8|MAGI2_HUMAN								Membrane-associated guanylate kinase, WW and PDZ domain-containing protein 2	MAGI2	HBPA	Q86UL8
SVN(+0.98)SHIYQR	SVNSHIYQR	46.56	1103.54	9	-8.8	552.772	2	23.6462	35700	270000	4245	F120181122_PF_meso_Human_pool4.raw	3	3	Q8IVG5	Deamidation (NQ)	N3:Deamidation (NQ):38.32	Q8IVG5|SAM9L_HUMAN											Q8IVG5
TEIGQ(+0.98)IKNV	TEIGQIKNV	43.01	1001.54	9	-0.1	501.778	2	36.6301	197000	879000	8224	F120181122_PF_meso_Human_pool1.raw	2	2	Q8IWR1	Deamidation (NQ)	Q5:Deamidation (NQ):24.24	Q8IWR1|TRI59_HUMAN											Q8IWR1
Q(+0.98)LRLTEQHF	QLRLTEQHF	31.44	1171.6	9	2.9	391.541	3	63.112	204000	311000	19878	F120181122_PF_meso_Human_pool8.raw	3	3	Q8IY18	Deamidation (NQ)	Q1:Deamidation (NQ):19.20	Q8IY18|SMC5_HUMAN											Q8IY18
Q(+0.98)EVERILYF	QEVERILYF	20.97	1196.61	9	3.1	599.313	2	83.0353	39300	185000	27818	F120181122_PF_meso_Human_pool8.raw	2	2	Q8NB78	Deamidation (NQ)	Q1:Deamidation (NQ):1000.00	Q8NB78|KDM1B_HUMAN											Q8NB78
Q(+0.98)NSNLIHQK	QNSNLIHQK	30.83	1081.55	9	0.3	541.785	2	27.7272	16500	140000	5870	F120181122_PF_meso_Human_pool4.raw	1	1	Q8NCM8	Deamidation (NQ)	Q1:Deamidation (NQ):11.06	Q8NCM8|DYHC2_HUMAN											Q8NCM8
LEN(+0.98)DTLLVV	LENDTLLVV	23.18	1015.54	9	0.7	1016.55	1	89.1139	518000	2120000	30149	F120181122_PF_meso_Human_pool4.raw	1	1	Q8TEQ8	Deamidation (NQ)	N3:Deamidation (NQ):1000.00	Q8TEQ8|PIGO_HUMAN											Q8TEQ8
EVLAILLQ(+0.98)D	EVLAILLQD	24.04	1013.56	9	2.2	1014.57	1	105.952	132000	428000	36602	F120181122_PF_meso_Human_pool9.raw	1	1	Q8WYA6	Deamidation (NQ)	Q8:Deamidation (NQ):1000.00	Q8WYA6|CTBL1_HUMAN											Q8WYA6
Q(+0.98)AESERPIL	QAESERPIL	62.07	1042.53	9	0.9	1043.54	1	44.51	364000	1820000	12494	F120181122_PF_meso_Human_pool4.raw	1	1	Q8WYQ5	Deamidation (NQ)	Q1:Deamidation (NQ):1000.00	Q8WYQ5|DGCR8_HUMAN											Q8WYQ5
IN(+0.98)SGGGVRF	INSGGGVRF	32.14	906.456	9	1.3	454.237	2	34.8052	125000	635000	9003	F120181122_PF_meso_Human_pool2.raw	1	1	Q92547	Deamidation (NQ)	N2:Deamidation (NQ):1000.00	Q92547|TOPB1_HUMAN											Q92547
SVQ(+0.98)EYFVRK	SVQEYFVRK	20.91	1155.59	9	0.4	386.206	3	47.6909	4320	23800	14066	F120181122_PF_meso_Human_pool2.raw	1	1	Q92547	Deamidation (NQ)	Q3:Deamidation (NQ):1000.00	Q92547|TOPB1_HUMAN											Q92547
PEQ(+0.98)LIKEAF	PEQLIKEAF	22.41	1074.56	9	0.3	1075.57	1	93.9518	2800000	4480000	32539	F120181122_PF_meso_Human_pool3.raw	3	3	Q92621	Deamidation (NQ)	Q3:Deamidation (NQ):1000.00	Q92621|NU205_HUMAN											Q92621
Q(+0.98)EFNLPVRY	QEFNLPVRY	84.23	1165.58	9	3.1	583.798	2	65.1812	282000	610000	20526	F120181122_PF_meso_Human_pool9.raw	1	1	Q96IJ6	Deamidation (NQ)	Q1:Deamidation (NQ):32.97	Q96IJ6|GMPPA_HUMAN											Q96IJ6
PN(+0.98)GQIEYVI	PNGQIEYVI	23.66	1032.51	9	2.5	517.265	2	79.9466	161000	740000	26308	F120181122_PF_meso_Human_pool9.raw	1	1	Q96QU1	Deamidation (NQ)	N2:Deamidation (NQ):8.22	Q96QU1|PCD15_HUMAN											Q96QU1
AGLQ(+0.98)FPVGR	AGLQFPVGR	46.87	944.508	9	0.5	473.262	2	50.7639	47900	132000	14889	F120181122_PF_meso_Human_pool6.raw	1	1	Q96QV6	Deamidation (NQ)	Q4:Deamidation (NQ):1000.00	Q96QV6|H2A1A_HUMAN;P04908|H2A1B_HUMAN;Q99878|H2A1J_HUMAN;Q8IUE6|H2A2B_HUMAN;P0C0S5|H2AZ_HUMAN;P16104|H2AX_HUMAN;P0C0S8|H2A1_HUMAN;Q93077|H2A1C_HUMAN;Q96KK5|H2A1H_HUMAN;Q9BTM1|H2AJ_HUMAN;Q7L7L0|H2A3_HUMAN;Q71UI9|H2AV_HUMAN;Q6FI13|H2A2A_HUMAN;Q16777|H2A2C_HUMAN;P20671|H2A1D_HUMAN											Q96QV6
N(+0.98)LGTHLSRV	NLGTHLSRV	20.79	996.535	9	0.8	499.275	2	60.4484	943000	6800000	19875	F120181122_PF_meso_Human_pool8.raw	9	9	Q99490	Deamidation (NQ)	N1:Deamidation (NQ):1000.00	Q99490|AGAP2_HUMAN;Q9UPQ3|AGAP1_HUMAN								Arf-GAP with GTPase, ANK repeat and PH domain-containing protein 2	AGAP2	HBPA	Q99490
N(+0.98)LDIYVIGL	NLDIYVIGL	21.03	1019.55	9	3	1020.56	1	96.6445	480000	1710000	32911	F120181122_PF_meso_Human_pool9.raw	1	1	Q9BT40	Deamidation (NQ)	N1:Deamidation (NQ):1000.00	Q9BT40|INP5K_HUMAN											Q9BT40
LGMQ(+0.98)PYPPL	LGMQPYPPL	24.21	1015.5	9	3	508.761	2	86.5668	280000	542000	29190	F120181122_PF_meso_Human_pool8.raw	1	1	Q9BYN7	Deamidation (NQ)	Q4:Deamidation (NQ):1000.00	Q9BYN7|ZN341_HUMAN											Q9BYN7
GEEN(+0.98)GAHTI	GEENGAHTI	37.39	927.393	9	0.7	464.705	2	24.3341	39600	310000	4834	F120181122_PF_meso_Human_pool2.raw	1	1	Q9BZK7	Deamidation (NQ)	N4:Deamidation (NQ):1000.00	Q9BZK7|TBL1R_HUMAN											Q9BZK7
LDRINAQ(+0.98)YL	LDRINAQYL	32.32	1105.58	9	-0.3	1106.58	1	81.4886	52900	244000	27160	F120181122_PF_meso_Human_pool7.raw	1	1	Q9H6D7	Deamidation (NQ)	Q7:Deamidation (NQ):11.10	Q9H6D7|HAUS4_HUMAN											Q9H6D7
Q(+0.98)EYPDLIHI	QEYPDLIHI	95.33	1127.55	9	0.1	564.784	2	75.2868	416000	630000	24867	F120181122_PF_meso_Human_pool4.raw	1	1	Q9H930	Deamidation (NQ)	Q1:Deamidation (NQ):1000.00	Q9H930|SP14L_HUMAN											Q9H930
Q(+0.98)EVIKQSNV	QEVIKQSNV	70.63	1044.55	9	0.8	523.282	2	25.0397	22800	150000	4796	F120181122_PF_meso_Human_pool4.raw	1	1	Q9HBE1	Deamidation (NQ)	Q1:Deamidation (NQ):52.68	Q9HBE1|PATZ1_HUMAN											Q9HBE1
LPLN(+0.98)TIMLL	LPLNTIMLL	38.14	1027.6	9	4.9	1028.61	1	95.6189	8020000	1480000	31261	F120181122_PF_meso_Human_pool4.raw	1	1	Q9HCM3	Deamidation (NQ)	N4:Deamidation (NQ):1000.00	Q9HCM3|K1549_HUMAN											Q9HCM3
LVRDQ(+0.98)TPLI	LVRDQTPLI	36.82	1054.6	9	2.3	1055.61	1	57.1793	289000	795000	17321	F120181122_PF_meso_Human_pool9.raw	1	1	Q9HCM3	Deamidation (NQ)	Q5:Deamidation (NQ):1000.00	Q9HCM3|K1549_HUMAN											Q9HCM3
Q(+0.98)EAQVLKQL	QEAQVLKQL	91.07	1056.58	9	1.2	529.3	2	46.0653	451000	1660000	13128	F120181122_PF_meso_Human_pool4.raw	1	1	Q9NZ72	Deamidation (NQ)	Q1:Deamidation (NQ):0.00	Q9NZ72|STMN3_HUMAN								Stathmin-3	STMN3	HBPA	Q9NZ72
TN(+0.98)LMLLPAK	TNLMLLPAK	26.34	1000.56	9	6.6	501.293	2	65.2361	8950	62100	19625	F120181122_PF_meso_Human_pool1.raw	1	1	Q9NZJ4	Deamidation (NQ)	N2:Deamidation (NQ):1000.00	Q9NZJ4|SACS_HUMAN											Q9NZJ4
LPAEQ(+0.98)LCIV	LPAEQLCIV	25.39	985.515	9	-2.5	986.523	1	89.4515	565000	1980000	30391	F120181122_PF_meso_Human_pool4.raw	1	1	Q9NZM1	Deamidation (NQ)	Q5:Deamidation (NQ):1000.00	Q9NZM1|MYOF_HUMAN											Q9NZM1
Q(+0.98)ELLMAHDF	QELLMAHDF	102.16	1103.5	9	1.1	552.757	2	66.1698	85300	431000	21453	F120181122_PF_meso_Human_pool2.raw	2	2	Q9NZN4	Deamidation (NQ)	Q1:Deamidation (NQ):1000.00	Q9NZN4|EHD2_HUMAN											Q9NZN4
TN(+0.98)LQKQREL	TNLQKQREL	65.69	1129.61	9	0.9	565.813	2	22.1907	15200	176000	3669	F120181122_PF_meso_Human_pool6.raw	1	1	Q9UBU8	Deamidation (NQ)	N2:Deamidation (NQ):54.01	Q9UBU8|MO4L1_HUMAN											Q9UBU8
DQ(+0.98)VYALKLK	DQVYALKLK	23.26	1077.61	9	3	539.812	2	91.5299	406000	272000	30468	F120181122_PF_meso_Human_pool9.raw	1	1	Q9UIA9	Deamidation (NQ)	Q2:Deamidation (NQ):1000.00	Q9UIA9|XPO7_HUMAN											Q9UIA9
PEFSN(+0.98)FSKV	PEFSNFSKV	92.6	1054.5	9	2.1	528.257	2	59.0364	770000	3150000	18243	F120181122_PF_meso_Human_pool7.raw	1	1	Q9UKK3	Deamidation (NQ)	N5:Deamidation (NQ):1000.00	Q9UKK3|PARP4_HUMAN											Q9UKK3
Q(+0.98)TAAKELLK	QTAAKELLK	47.24	1001.58	9	-4.2	501.794	2	56.5773	128000	1140000	17633	F120181122_PF_meso_Human_pool2.raw	10	10	Q9ULA0	Deamidation (NQ)	Q1:Deamidation (NQ):1000.00	Q9ULA0|DNPEP_HUMAN											Q9ULA0
TGVLQ(+0.98)TLTL	TGVLQTLTL	66.32	945.538	9	2.8	473.778	2	51.8139	651000	2020000	15407	F120181122_PF_meso_Human_pool7.raw	4	4	Q9ULA0	Deamidation (NQ)	Q5:Deamidation (NQ):1000.00	Q9ULA0|DNPEP_HUMAN											Q9ULA0
SEN(+0.98)QTVTSV	SENQTVTSV	30.31	964.435	9	0.2	483.226	2	34.6079	43200	240000	8605	F120181122_PF_meso_Human_pool4.raw	1	1	Q9ULF5	Deamidation (NQ)	N3:Deamidation (NQ):12.28	Q9ULF5|S39AA_HUMAN								Zinc transporter ZIP10	SLC39A10	HBPA	Q9ULF5
IQ(+0.98)AAQLLQL	IQAAQLLQL	53.59	997.581	9	2.6	499.799	2	89.2815	538000	2140000	30245	F120181122_PF_meso_Human_pool7.raw	2	2	Q9ULV0	Deamidation (NQ)	Q2:Deamidation (NQ):28.73	Q9ULV0|MYO5B_HUMAN											Q9ULV0
VEFGVQQ(+0.98)EI	VEFGVQQEI	54.6	1048.51	9	1.3	525.263	2	67.8988	149000	407000	21889	F120181122_PF_meso_Human_pool6.raw	1	1	Q9ULV0	Deamidation (NQ)	Q7:Deamidation (NQ):14.02	Q9ULV0|MYO5B_HUMAN											Q9ULV0
STN(+0.98)NPSELR	STNNPSELR	98.32	1017.47	9	5.3	509.748	2	21.4479	1260000	3490000	3905	F120181122_PF_meso_Human_pool3.raw	1	1	Q9UNS2	Deamidation (NQ)	N3:Deamidation (NQ):17.01	Q9UNS2|CSN3_HUMAN											Q9UNS2
HQAVIAEQ(+0.98)L	HQAVIAEQL	24.44	1008.52	9	-9.5	505.266	2	41.1966	48600	255000	11501	F120181122_PF_meso_Human_pool2.raw	1	1	Q9UP83	Deamidation (NQ)	Q8:Deamidation (NQ):62.39	Q9UP83|COG5_HUMAN											Q9UP83
N(+0.98)ETVATQLW	NETVATQLW	77.95	1061.5	9	2.5	1062.51	1	88.0423	176000	746000	29546	F120181122_PF_meso_Human_pool9.raw	1	1	Q9UP95	Deamidation (NQ)	N1:Deamidation (NQ):34.90	Q9UP95|S12A4_HUMAN											Q9UP95
TEHN(+0.98)TTVLV	TEHNTTVLV	112.16	1013.5	9	1.4	507.761	2	37.2059	1180000	4030000	8532	F120181122_PF_meso_Human_pool1.raw	3	3	Q9Y5F2	Deamidation (NQ)	N4:Deamidation (NQ):1000.00	Q9Y5F2|PCDBB_HUMAN											Q9Y5F2
LFRNPVTN(+0.98)D	LFRNPVTND	26.56	1075.53	9	5.1	1076.54	1	48.3647	233000	508000	14050	F120181122_PF_meso_Human_pool6.raw	1	1	Q9Y6Q9	Deamidation (NQ)	N8:Deamidation (NQ):11.12	Q9Y6Q9|NCOA3_HUMAN											Q9Y6Q9
YANN(+0.98)AIKTY	YANNAIKTY	109.07	1057.51	9	0.8	529.763	2	41.1388	2170000	9570000	10137	F120181122_PF_meso_Human_pool1.raw	3	3	O43520	Deamidation (NQ)	N4:Deamidation (NQ):10.11	O43520|AT8B1_HUMAN											O43520
LN(+0.98)SLVSRHL	LNSLVSRHL	50.85	1038.58	9	1.1	520.3	2	51.6031	337000	423000	14476	F120181122_PF_meso_Human_pool1.raw	1	1	O94762	Deamidation (NQ)	N2:Deamidation (NQ):1000.00	O94762|RECQ5_HUMAN											O94762
SAQ(+0.98)LSQLQK	SAQLSQLQK	73.8	1002.53	9	0.7	502.276	2	26.3757	647000	3410000	5561	F120181122_PF_meso_Human_pool5.raw	1	1	P02545	Deamidation (NQ)	Q3:Deamidation (NQ):29.32	P02545|LMNA_HUMAN											P02545
QEVN(+0.98)FQEYV	QEVNFQEYV	52.54	1155.51	9	2.1	578.763	2	77.212	34900	180000	25478	F120181122_PF_meso_Human_pool8.raw	1	1	P06703	Deamidation (NQ)	N4:Deamidation (NQ):3.29	P06703|S10A6_HUMAN											P06703
Q(+0.98)EIATYRSL	QEIATYRSL	33.74	1080.55	9	-9.2	541.276	2	40.3395	204000	1150000	11268	F120181122_PF_meso_Human_pool2.raw	1	1	P08727	Deamidation (NQ)	Q1:Deamidation (NQ):1000.00	P08727|K1C19_HUMAN											P08727
Q(+0.98)IFNGTFVK	QIFNGTFVK	103.6	1053.55	9	2.3	1054.56	1	54.0227			16287	F120181122_PF_meso_Human_pool7.raw	3	3	P18124	Deamidation (NQ)	Q1:Deamidation (NQ):19.05	P18124|RL7_HUMAN											P18124
Q(+0.98)EENITRAL	QEENITRAL	92.75	1073.54	9	1.1	537.777	2	40.522	106000	565000	11296	F120181122_PF_meso_Human_pool2.raw	1	1	P19388	Deamidation (NQ)	Q1:Deamidation (NQ):44.44	P19388|RPAB1_HUMAN											P19388
AN(+0.98)VVRNISY	ANVVRNISY	24.23	1035.53	9	-6.5	518.773	2	39.1251	577000	2430000	9343	F120181122_PF_meso_Human_pool1.raw	1	1	P28065	Deamidation (NQ)	N2:Deamidation (NQ):0.00	P28065|PSB9_HUMAN											P28065
KLDAQ(+0.98)VQEL	KLDAQVQEL	34.14	1043.55	9	-0.3	522.783	2	47.7826	409000	2540000	14117	F120181122_PF_meso_Human_pool3.raw	2	2	P35580	Deamidation (NQ)	Q5:Deamidation (NQ):32.28	P35580|MYH10_HUMAN											P35580
Q(+0.98)ADWTAKKL	QADWTAKKL	37.62	1060.56	9	1.1	531.287	2	33.291	1450000	10200000	7760	F120181122_PF_meso_Human_pool4.raw	8	8	P35580	Deamidation (NQ)	Q1:Deamidation (NQ):1000.00	P35580|MYH10_HUMAN											P35580
GFGQ(+0.98)GGSVF	GFGQGGSVF	38.38	855.376	9	2.4	856.386	1	80.4059			26732	F120181122_PF_meso_Human_pool8.raw	1	1	P35658	Deamidation (NQ)	Q4:Deamidation (NQ):1000.00	P35658|NU214_HUMAN	Nuclear pore complex protein Nup214 (214 kDa nucleoporin) (Nucleoporin Nup214) (Protein CAN)	NUP214 CAIN CAN KIAA0023	Protein in T_Antigen								P35658
QDQ(+0.98)GLKKVI	QDQGLKKVI	75.35	1028.59	9	2.2	515.302	2	28.7829	290000	268000	5714	F120181122_PF_meso_Human_pool9.raw	2	2	P42285	Deamidation (NQ)	Q3:Deamidation (NQ):32.28	P42285|MTREX_HUMAN											P42285
AIYN(+0.98)DVLTK	AIYNDVLTK	22.87	1036.54	9	2	519.282	2	47.0854	318000	281000	13360	F120181122_PF_meso_Human_pool3.raw	1	1	P46100	Deamidation (NQ)	N4:Deamidation (NQ):1000.00	P46100|ATRX_HUMAN											P46100
SQ(+0.98)MPVPVHV	SQMPVPVHV	46.74	993.495	9	-3.3	497.755	2	48.5178	85600	312000	14180	F120181122_PF_meso_Human_pool4.raw	1	1	P48553	Deamidation (NQ)	Q2:Deamidation (NQ):1000.00	P48553|TPC10_HUMAN											P48553
KNLKN(+0.98)EITK	KNLKNEITK	24.74	1087.62	9	0.6	544.821	2	19.6516	5860	84400	2681	F120181122_PF_meso_Human_pool4.raw	1	1	P53621	Deamidation (NQ)	N5:Deamidation (NQ):7.77	P53621|COPA_HUMAN											P53621
QSAELQ(+0.98)RLA	QSAELQRLA	35.16	1015.53	9	1.6	508.774	2	46.6285	405000	322000	13918	F120181122_PF_meso_Human_pool2.raw	2	2	P54259	Deamidation (NQ)	Q6:Deamidation (NQ):56.99	P54259|ATN1_HUMAN;Q9P2R6|RERE_HUMAN											P54259
KITN(+0.98)LRVNL	KITNLRVNL	22.42	1070.64	9	0.7	536.332	2	47.6297	133000	174000	13793	F120181122_PF_meso_Human_pool3.raw	1	1	P55268	Deamidation (NQ)	N4:Deamidation (NQ):25.70	P55268|LAMB2_HUMAN											P55268
Q(+0.98)EAQVFRGL	QEAQVFRGL	48.69	1047.53	9	5	524.777	2	52.4716	113000	202000	15652	F120181122_PF_meso_Human_pool8.raw	2	2	P56181	Deamidation (NQ)	Q1:Deamidation (NQ):22.45	P56181|NDUV3_HUMAN											P56181
TFDTQ(+0.98)ITKK	TFDTQITKK	59	1081.57	9	-1.5	541.789	2	25.9406	128000	261000	5018	F120181122_PF_meso_Human_pool7.raw	1	1	P78527	Deamidation (NQ)	Q5:Deamidation (NQ):1000.00	P78527|PRKDC_HUMAN											P78527
N(+0.98)ESEYTVKW	NESEYTVKW	107.51	1155.51	9	1.2	578.763	2	60.1763	3020000	22500000	18885	F120181122_PF_meso_Human_pool6.raw	4	4	P78536	Deamidation (NQ)	N1:Deamidation (NQ):1000.00	P78536|ADA17_HUMAN	Disintegrin and metalloproteinase domain-containing protein 17 (ADAM 17) (EC 3.4.24.86) (Snake venom-like protease) (TNF-alpha convertase) (TNF-alpha-converting enzyme) (CD antigen CD156b)	ADAM17 CSVP TACE	Protein in T_Antigen								P78536
Q(+0.98)AAASSSVP	QAAASSSVP	40.17	817.382	9	0.3	818.391	1	28.722	16300	70000	6275	F120181122_PF_meso_Human_pool4.raw	1	1	Q03001	Deamidation (NQ)	Q1:Deamidation (NQ):1000.00	Q03001|DYST_HUMAN											Q03001
SQ(+0.98)EEKQLLR	SQEEKQLLR	34.96	1130.59	9	0.4	566.305	2	29.6638	86600	381000	7001	F120181122_PF_meso_Human_pool2.raw	3	3	Q07283	Deamidation (NQ)	Q2:Deamidation (NQ):42.89	Q07283|TRHY_HUMAN											Q07283
KENPNQYN(+0.98)Y	KENPNQYNY	84.41	1169.5	9	-8.6	585.753	2	25.4651	10800	65000	5000	F120181122_PF_meso_Human_pool5.raw	1	1	Q13620	Deamidation (NQ)	N8:Deamidation (NQ):26.31	Q13620|CUL4B_HUMAN											Q13620
VAGIIN(+0.98)DAK	VAGIINDAK	28.08	900.492	9	3.2	451.255	2	35.861	42200	68100	8932	F120181122_PF_meso_Human_pool7.raw	1	1	Q14008	Deamidation (NQ)	N6:Deamidation (NQ):1000.00	Q14008|CKAP5_HUMAN											Q14008
KTAQALAQ(+0.98)L	KTAQALAQL	103.31	943.534	9	1.2	472.776	2	36.6198	11800	137000	9658	F120181122_PF_meso_Human_pool3.raw	1	1	Q14157	Deamidation (NQ)	Q8:Deamidation (NQ):49.79	Q14157|UBP2L_HUMAN											Q14157
Q(+0.98)RESLPIYK	QRESLPIYK	24.47	1133.61	9	2.5	567.813	2	41.8377	78600	297000	11199	F120181122_PF_meso_Human_pool9.raw	1	1	Q14562	Deamidation (NQ)	Q1:Deamidation (NQ):1000.00	Q14562|DHX8_HUMAN											Q14562
KAYNQ(+0.98)THLY	KAYNQTHLY	23.37	1137.55	9	2.5	569.781	2	30.1934	163000	655000	6786	F120181122_PF_meso_Human_pool8.raw	2	2	Q14563	Deamidation (NQ)	Q5:Deamidation (NQ):0.00	Q14563|SEM3A_HUMAN											Q14563
KFVQ(+0.98)NGRAW	KFVQNGRAW	22.39	1105.57	9	6.1	553.794	2	53.4722	76900	324000	16139	F120181122_PF_meso_Human_pool8.raw	1	1	Q15434	Deamidation (NQ)	Q4:Deamidation (NQ):11.06	Q15434|RBMS2_HUMAN											Q15434
AFQ(+0.98)APAVKK	AFQAPAVKK	69.57	959.544	9	5.8	480.782	2	24.9798	52200	133000	4872	F120181122_PF_meso_Human_pool7.raw	1	1	Q15629	Deamidation (NQ)	Q3:Deamidation (NQ):1000.00	Q15629|TRAM1_HUMAN											Q15629
SVVQ(+0.98)SVLSK	SVVQSVLSK	25.37	946.534	9	0.8	474.276	2	38.7793	27300	164000	10553	F120181122_PF_meso_Human_pool3.raw	1	1	Q5T7W0	Deamidation (NQ)	Q4:Deamidation (NQ):1000.00	Q5T7W0|ZN618_HUMAN											Q5T7W0
AQ(+0.98)AGASTTL	AQAGASTTL	56.68	819.397	9	1.2	820.408	1	32.547	76300	292000	7746	F120181122_PF_meso_Human_pool5.raw	1	1	Q5VST9	Deamidation (NQ)	Q2:Deamidation (NQ):1000.00	Q5VST9|OBSCN_HUMAN											Q5VST9
GEAN(+0.98)GVWKY	GEANGVWKY	85.03	1023.47	9	0.8	512.742	2	50.9352	125000	481000	15110	F120181122_PF_meso_Human_pool4.raw	1	1	Q6NUQ4	Deamidation (NQ)	N4:Deamidation (NQ):1000.00	Q6NUQ4|TM214_HUMAN											Q6NUQ4
EEN(+0.98)NRTFLL	EENNRTFLL	47.99	1135.55	9	0.1	568.784	2	62.0465	57400	205000	19882	F120181122_PF_meso_Human_pool2.raw	1	1	Q6V0I7	Deamidation (NQ)	N3:Deamidation (NQ):0.00	Q6V0I7|FAT4_HUMAN											Q6V0I7
Q(+0.98)EPNVKETY	QEPNVKETY	47.24	1107.51	9	-0.7	554.763	2	29.0283	56600	136000	6358	F120181122_PF_meso_Human_pool5.raw	1	1	Q71F23	Deamidation (NQ)	Q1:Deamidation (NQ):22.45	Q71F23|CENPU_HUMAN											Q71F23
STN(+0.98)SHPILR	STNSHPILR	59.3	1024.53	9	-8	513.269	2	20.9707	205000	1540000	3165	F120181122_PF_meso_Human_pool6.raw	1	1	Q86XK2	Deamidation (NQ)	N3:Deamidation (NQ):1000.00	Q86XK2|FBX11_HUMAN											Q86XK2
ALYQ(+0.98)TKFQE	ALYQTKFQE	21.47	1127.55	9	5.2	564.787	2	37.4397	11800	94100	9988	F120181122_PF_meso_Human_pool3.raw	1	1	Q86Y46	Deamidation (NQ)	Q4:Deamidation (NQ):19.86	Q86Y46|K2C73_HUMAN;Q3SY84|K2C71_HUMAN											Q86Y46
Q(+0.98)EHQGHQTF	QEHQGHQTF	79.55	1111.47	9	0.4	556.743	2	19.7841	61100	489000	2755	F120181122_PF_meso_Human_pool5.raw	1	1	Q8IYM9	Deamidation (NQ)	Q1:Deamidation (NQ):6.63	Q8IYM9|TRI22_HUMAN											Q8IYM9
TTAN(+0.98)LTVNK	TTANLTVNK	61.86	961.508	9	0.3	481.763	2	25.4592	75100	485000	4950	F120181122_PF_meso_Human_pool4.raw	1	1	Q8IZA0	Deamidation (NQ)	N4:Deamidation (NQ):49.79	Q8IZA0|K319L_HUMAN											Q8IZA0
HEN(+0.98)QTKPSI	HENQTKPSI	111.24	1053.51	9	-0.6	527.763	2	21.2219	1150000	7210000	3436	F120181122_PF_meso_Human_pool5.raw	2	2	Q8NC54	Deamidation (NQ)	N3:Deamidation (NQ):12.28	Q8NC54|KCT2_HUMAN											Q8NC54
GPAAQ(+0.98)APAL	GPAAQAPAL	33.61	795.413	9	2.3	398.714	2	44.4868	24300	173000	12481	F120181122_PF_meso_Human_pool8.raw	1	1	Q8NDG6	Deamidation (NQ)	Q5:Deamidation (NQ):1000.00	Q8NDG6|TDRD9_HUMAN											Q8NDG6
AEITN(+0.98)GNAV	AEITNGNAV	60.08	888.419	9	2.4	889.428	1	41.2796	1320000	5790000	11273	F120181122_PF_meso_Human_pool7.raw	2	2	Q8TEQ6	Deamidation (NQ)	N5:Deamidation (NQ):0.00	Q8TEQ6|GEMI5_HUMAN											Q8TEQ6
Q(+0.98)VIPASEPK	QVIPASEPK	62.05	968.518	9	-0.1	485.267	2	27.0025	13500	53100	5598	F120181122_PF_meso_Human_pool4.raw	1	1	Q92558	Deamidation (NQ)	Q1:Deamidation (NQ):1000.00	Q92558|WASF1_HUMAN								Wiskott-Aldrich syndrome protein family member 1	WASF1	HBPA	Q92558
AQ(+0.98)LDREAQV	AQLDREAQV	35.03	1029.51	9	1	515.764	2	26.9181	2330000	11600000	5581	F120181122_PF_meso_Human_pool5.raw	1	1	Q92616	Deamidation (NQ)	Q2:Deamidation (NQ):70.10	Q92616|GCN1_HUMAN											Q92616
Q(+0.98)SSSWTRVF	QSSSWTRVF	86.89	1097.51	9	1.8	549.765	2	55.4343	100000	427000	16638	F120181122_PF_meso_Human_pool9.raw	1	1	Q92934	Deamidation (NQ)	Q1:Deamidation (NQ):1000.00	Q92934|BAD_HUMAN											Q92934
AQ(+0.98)LTALAAQ	AQLTALAAQ	80.53	886.476	9	1	887.486	1	50.8555	375000	1670000	15374	F120181122_PF_meso_Human_pool2.raw	1	1	Q96A49	Deamidation (NQ)	Q2:Deamidation (NQ):20.69	Q96A49|SYAP1_HUMAN											Q96A49
SSYSRN(+0.98)HTY	SSYSRNHTY	23.46	1114.47	9	-0.4	558.243	2	20.6614	116000	249000	3347	F120181122_PF_meso_Human_pool3.raw	1	1	Q96AY3	Deamidation (NQ)	N6:Deamidation (NQ):1000.00	Q96AY3|FKB10_HUMAN											Q96AY3
AEKN(+0.98)GYVTV	AEKNGYVTV	109.05	980.481	9	2.2	491.249	2	33.1055	389000	2380000	8012	F120181122_PF_meso_Human_pool8.raw	2	2	Q96H20	Deamidation (NQ)	N4:Deamidation (NQ):1000.00	Q96H20|SNF8_HUMAN											Q96H20
RTVN(+0.98)VSVPK	RTVNVSVPK	22.86	999.571	9	1.7	500.794	2	26.9107	769000	933000	5576	F120181122_PF_meso_Human_pool7.raw	1	1	Q96KA5	Deamidation (NQ)	N4:Deamidation (NQ):1000.00	Q96KA5|CLP1L_HUMAN											Q96KA5
Q(+0.98)EIPVNVRF	QEIPVNVRF	82.29	1101.58	9	2.1	551.799	2	63.6902	1020000	4260000	19786	F120181122_PF_meso_Human_pool9.raw	3	3	Q96KP4	Deamidation (NQ)	Q1:Deamidation (NQ):65.97	Q96KP4|CNDP2_HUMAN											Q96KP4
Q(+0.98)EGVPRPSY	QEGVPRPSY	108.49	1032.49	9	0.5	517.252	2	32.2752	46900	159000	7678	F120181122_PF_meso_Human_pool6.raw	1	1	Q96Q89	Deamidation (NQ)	Q1:Deamidation (NQ):1000.00	Q96Q89|KI20B_HUMAN											Q96Q89
QEQ(+0.98)VIKHLT	QEQVIKHLT	22.63	1095.59	9	5.1	548.806	2	90.202	7560	40100	30444	F120181122_PF_meso_Human_pool9.raw	1	1	Q96SN8	Deamidation (NQ)	Q3:Deamidation (NQ):5.47	Q96SN8|CK5P2_HUMAN											Q96SN8
Q(+0.98)ISIPFLLK	QISIPFLLK	39.8	1058.64	9	0.1	530.326	2	98.015	57200	67400	33708	F120181122_PF_meso_Human_pool7.raw	1	1	Q96TA1	Deamidation (NQ)	Q1:Deamidation (NQ):1000.00	Q96TA1|NIBA2_HUMAN											Q96TA1
TDLQ(+0.98)KSEEL	TDLQKSEEL	41.76	1062.51	9	2.7	532.264	2	38.3139	32600	178000	10391	F120181122_PF_meso_Human_pool3.raw	1	1	Q99459	Deamidation (NQ)	Q4:Deamidation (NQ):1000.00	Q99459|CDC5L_HUMAN											Q99459
FQ(+0.98)NEVARQL	FQNEVARQL	37.81	1104.56	9	-4.7	553.284	2	38.8602	152000	169000	10316	F120181122_PF_meso_Human_pool2.raw	1	1	Q9BS26	Deamidation (NQ)	Q2:Deamidation (NQ):0.00	Q9BS26|ERP44_HUMAN											Q9BS26
AEHADTVQ(+0.98)L	AEHADTVQL	71.5	983.456	9	2.7	492.737	2	32.2577	40400	271000	7429	F120181122_PF_meso_Human_pool9.raw	1	1	Q9BSJ2	Deamidation (NQ)	Q8:Deamidation (NQ):1000.00	Q9BSJ2|GCP2_HUMAN											Q9BSJ2
TVDEKN(+0.98)YTK	TVDEKNYTK	25	1097.52	9	0.5	549.771	2	19.1291	86900	1470000	2748	F120181122_PF_meso_Human_pool3.raw	1	1	Q9BV57	Deamidation (NQ)	N6:Deamidation (NQ):1000.00	Q9BV57|MTND_HUMAN											Q9BV57
KLTHGVMN(+0.98)K	KLTHGVMNK	33.85	1027.55	9	2	514.783	2	19.1134	1540000	5360000	3596	F120181122_PF_meso_Human_pool8.raw	1	1	Q9BYW2	Deamidation (NQ)	N8:Deamidation (NQ):1000.00	Q9BYW2|SETD2_HUMAN	Histone-lysine N-methyltransferase SETD2 (EC 2.1.1.43) (HIF-1) (Huntingtin yeast partner B) (Huntingtin-interacting protein 1) (HIP-1) (Huntingtin-interacting protein B) (Lysine N-methyltransferase 3A) (Protein-lysine N-methyltransferase SETD2) (EC 2.1.1.-) (SET domain-containing protein 2) (hSET2) (p231HBP)	SETD2 HIF1 HYPB KIAA1732 KMT3A SET2 HSPC069	Protein in T_Antigen								Q9BYW2
ATAQ(+0.98)FKINK	ATAQFKINK	88.15	1020.56	9	0.7	511.288	2	29.3539	18700	152000	6501	F120181122_PF_meso_Human_pool7.raw	1	1	Q9BZD4	Deamidation (NQ)	Q4:Deamidation (NQ):41.53	Q9BZD4|NUF2_HUMAN								Kinetochore protein Nuf2 (hNuf2) (hNuf2R) (hsNuf2) (Cell division cycle-associated protein 1)	NUF2 CDCA1 NUF2R	CTA	Q9BZD4
SEN(+0.98)GAGKPW	SENGAGKPW	103.42	945.419	9	2	473.718	2	29.8278	256000	1720000	6675	F120181122_PF_meso_Human_pool8.raw	1	1	Q9H089	Deamidation (NQ)	N3:Deamidation (NQ):1000.00	Q9H089|LSG1_HUMAN											Q9H089
TN(+0.98)VVVPRSK	TNVVVPRSK	54.89	999.571	9	-3.5	500.792	2	54.6564	276000	2090000	15277	F120181122_PF_meso_Human_pool1.raw	8	8	Q9H2P0	Deamidation (NQ)	N2:Deamidation (NQ):1000.00	Q9H2P0|ADNP_HUMAN											Q9H2P0
KVQ(+0.98)LPSLSK	KVQLPSLSK	20.16	999.596	9	0.3	500.807	2	51.3096	174000	549000	15268	F120181122_PF_meso_Human_pool6.raw	1	1	Q9H3E2	Deamidation (NQ)	Q3:Deamidation (NQ):1000.00	Q9H3E2|SNX25_HUMAN											Q9H3E2
[truncated: 6,455 more rows]

## Sheet: PE_samples_PTM
Peptide	Peptide	-10LgP	Mass	Length	Delta 1/k0	ppm	m/z	z	RT	1/k0 Range	Area Pt7462	Intensity Pt7462	Scan	Precursor Id	Source File	#Spec	#Spec Pt7462	Accession	PTM	AScore	Accession_orig	Protein names_x	Gene names_x	Protein_Present in T_Tantigen	T_antigen_ACCESSION	T_antigen_HLA allele	T_antigen_Epitope type	Present in Tantigen as epitope	Protein names_CTA	Gene names_y	Present in CTA	Entry
[truncated: 1,963 more rows]

[truncated: 1 more sheets: Benign_lung_PTM]
