# Supplementary material for: Multiple Classes of Antigen Contribute to the Antigenic Landscape of Mesothelioma
Source: Mol Cell Proteomics. 2025 Feb 5;24(3):100925. doi: 10.1016/j.mcpro.2025.100925 (PMC11929013; doi:10.1016/j.mcpro.2025.100925)
Supplement: Supplementary datafile 5 [file mmc5.xlsx]

## Sheet: CellLine_HERV_Peptides
Peptide	Alternate_I/L_Peptide	Prosit_USE_PCC	Prosit_USE_SA	DeepLC_dRT_Value	-10LgP	Mass	Length	ppm	m/z	Same z in SP	z	RT	Area UWA_PDCL_PF_Fusion	Intensity UWA_PDCL_PF_Fusion	Scan	Source File	Scan	#Spec	#Spec UWA_PDCL_PF_Fusion	Accession	PTM	AScore	Accession_orig
AEAGGSPEV		0.98	0.89	0.71591	97.94	815.366	9	1.5	816.377		2	24.2018	112000	660000	4445	F120181122_PF_meso_Human_pool6	F6:4445	1	1	#CONTAM#Hsap38.chr3.68828125.68829150.-			Hsap38.chr3.68828125.68829150.-
AEVGRSPEV		0.97	0.87	-0.147383	77.41	942.477	9	0.8	472.247		2	109.582	1170000	2360000	25376	F120181122_PF_meso_Human_pool10	F10:25376	5	5	#CONTAM#Hsap38.chr5.60052210.60052863.+			Hsap38.chr5.60052210.60052863.+
AIINSLPTK		0.96	0.85	-1.27452	113.21	955.57	9	0.4	478.794		2	35.4706	250000	460000	9479	F120181122_PF_meso_Human_pool8	F8:9479	2	2	#CONTAM#Hsap38.chr2.150960777.150961259.+;#CONTAM#Hsap38.chr7.32840338.32840970.-			Hsap38.chr2.150960777.150961259.+;Hsap38.chr7.32840338.32840970.-
AILLPQPLK		0.94	0.82	-2.99814	85	991.643	9	1.9	496.83		1	50.1831	24600000	168000000	14531	F120181122_PF_meso_Human_pool6	F6:14531	26	26	#CONTAM#Hsap38.chr14.92042810.92043094.-			Hsap38.chr14.92042810.92043094.-
AILLPQPPK		0.82	0.67	2.13247	109.36	975.612	9	0.6	976.621		2	22.9629			3955	F120181122_PF_meso_Human_pool6	F6:3955	1	1	#CONTAM#Hsap38.chr12.42877205.42878011.+;#CONTAM#Hsap38.chr12.60778185.60778754.+;#CONTAM#Hsap38.chr8.83340514.83341191.-;#CONTAM#Hsap38.chr12.61540959.61541900.+;#CONTAM#Hsap38.chr5.44152259.44153044.-			Hsap38.chr12.42877205.42878011.+;Hsap38.chr12.60778185.60778754.+;Hsap38.chr8.83340514.83341191.-;Hsap38.chr12.61540959.61541900.+;Hsap38.chr5.44152259.44153044.-
ANIILPGK		0.97	0.87	-8.30296	25.01	824.512	8	1.5	825.523		1	103.198	3830000	17500000	34863	F120181122_PF_meso_Human_pool1	F1:34863	2	2	#CONTAM#Hsap38.chr2.124593488.124597210.-;#CONTAM#Hsap38.chr9.63351335.63353560.+			Hsap38.chr2.124593488.124597210.-;Hsap38.chr9.63351335.63353560.+
ATLLPSPKP		0.88	0.69	-5.31119	24.36	922.549	9	1.6	462.282		1	69.9009	223000	582000	22926	F120181122_PF_meso_Human_pool2	F2:22926	2	2	#CONTAM#Hsap38.chr2.188037896.188038276.+			Hsap38.chr2.188037896.188038276.+
EEINNLREKVM(+15.99)		0.73	0.59	-15.2865	69.94	1389.69	11	0.9	695.856		2	31.7392	55200	254000	7737	F120181122_PF_meso_Human_pool3	F3:7737	1	1	#CONTAM#Hsap38.chr7.94663299.94664531.+;Q86TG7	Oxidation (M)	M11:Oxidation (M):1000.00	Hsap38.chr7.94663299.94664531.+;Q86TG7|PEG10_HUMAN
EIPFDPAI		0.28	0.03	20.3059	22.87	900.459	8	0.9	901.469		2	24.4788	4350000	20900000	4513	F120181122_PF_meso_Human_pool6	F6:4513	2	2	#CONTAM#Hsap38.chr7.94663299.94664531.+;Q86TG7			Hsap38.chr7.94663299.94664531.+;Q86TG7|PEG10_HUMAN
FEDPQRREV		1	0.97	1.78552	106.8	1174.57	9	0.6	588.295		2	59.4386	333000	2010000	18190	F120181122_PF_meso_Human_pool9	F9:18190	2	2	#CONTAM#Hsap38.chr5.14642732.14643325.-			Hsap38.chr5.14642732.14643325.-
GISPPIPQK		0.91	0.77	1.63534	109.54	935.544	9	1.8	468.78		2	56.1031	16100	55600	16886	F120181122_PF_meso_Human_pool9	F9:16886	1	1	#CONTAM#Hsap38.chr3.46328466.46329635.-			Hsap38.chr3.46328466.46329635.-
HEYVAQNGI		0.92	0.78	0.0317096	106.81	1029.49	9	2.7	515.753		2	35.8029	187000	937000	9142	F120181122_PF_meso_Human_pool8	F8:9142	2	2	#CONTAM#Hsap38.chr15.62017636.62019150.-;#CONTAM#Hsap38.chr1.171376718.171378151.+;#CONTAM#Hsap38.chr14.18349306.18350964.+;#CONTAM#Hsap38.chr1.166780748.166781629.-;#CONTAM#Hsap38.chr12.28275271.28276116.+;#CONTAM#Hsap38.chr6.133519298.133519969.+;#CONTAM#Hsap38.chr10.76220421.76221497.+;#CONTAM#Hsap38.chr14.59666744.59667559.+;#CONTAM#Hsap38.chr7.31622907.31623776.+;#CONTAM#Hsap38.chr1.41209031…			Hsap38.chr15.62017636.62019150.-;Hsap38.chr1.171376718.171378151.+;Hsap38.chr14.18349306.18350964.+;Hsap38.chr1.166780748.166781629.-;Hsap38.chr12.28275271.28276116.+;Hsap38.chr6.133519298.133519969.+;Hsap38.chr10.76220421.76221497.+;Hsap38.chr14.59666744.59667559.+;Hsap38.chr7.31622907.31623776.+;Hsap38.chr1.41209031.41209936.+;Hsap38.chr12.21285158.21287803.+;Hsap38.chr12.372379.373449.-;Hsap38…
HPVQ(+0.98)VGFIAGM		0.1	0.13	-10.7638	22.06	1155.57	11	7.3	578.8		2	81.6936	21800	61500	27481	F120181122_PF_meso_Human_pool3	F3:27481	1	1	#CONTAM#Hsap38.chrX.118415085.118415390.-	Deamidation (NQ)	Q4:Deamidation (NQ):1000.00	Hsap38.chrX.118415085.118415390.-
IPLLAICP		No prosit frag available		15.7923	55.42	838.499	8	2.8	839.508		1	27.9166	3350000	21200000	6259	F120181122_PF_meso_Human_pool3	F3:6259	2	2	#CONTAM#Hsap38.chr22.31384491.31385225.-			Hsap38.chr22.31384491.31385225.-
ITALDIIEY		0.68	0.58	8.62087	48.42	1049.56	9	2.7	1050.57		2	85.0505	2770000	27300000	27527	F120181122_PF_meso_Human_pool1	F1:27527	8	8	#CONTAM#Hsap38.chr7.94664474.94665679.+;Q86TG7			Hsap38.chr7.94664474.94665679.+;Q86TG7|PEG10_HUMAN
ITRSEIVTI		0.81	0.67	47.7322	60.49	1030.6	9	1	516.31		1	110.559	1260000	6380000	25916	F120181122_PF_meso_Human_pool10	F10:25916	1	1	#CONTAM#Hsap38.chr9.63351335.63353560.+			Hsap38.chr9.63351335.63353560.+
LGRDLLTQL		0.82	0.67	19.1732	69.58	1027.6	9	1.1	1028.61		2	33.8961	443000	1750000	8727	F120181122_PF_meso_Human_pool7	F7:8727	5	5	#CONTAM#Hsap38.chr6.149550306.149550605.-			Hsap38.chr6.149550306.149550605.-
NIYAKIFNKI		0.89	0.75	2.65523	19.91	1222.71	10	2.4	612.362		2	41.0055	52200	578000	11499	F120181122_PF_meso_Human_pool2	F2:11499	2	2	#CONTAM#Hsap38.chr5.45495664.45496566.-;#CONTAM#Hsap38.chr1.171376718.171378151.+			Hsap38.chr5.45495664.45496566.-;Hsap38.chr1.171376718.171378151.+
QEELSHLEV		0.95	0.85	11.5182	93.19	1082.52	9	0.2	542.271		1	40.552	380000	1800000	11289	F120181122_PF_meso_Human_pool2	F2:11289	2	2	#CONTAM#Hsap38.chr7.114058792.114059280.+			Hsap38.chr7.114058792.114059280.+
QENPIVSAK		0.67	0.51	-1.62695	20.47	984.524	9	0.9	493.271		1	90.3356	8670000	28400000	30654	F120181122_PF_meso_Human_pool4	F4:30654	29	29	#CONTAM#Hsap38.chr18.61709991.61710593.+			Hsap38.chr18.61709991.61710593.+
Q(+0.98)PIIYLPN		0.2	0.03	0.821767	21.85	957.517	8	1.1	958.528		1	92.2075	395000	1290000	30419	F120181122_PF_meso_Human_pool1	F1:30419	1	1	#CONTAM#Hsap38.chr8.83069354.83069722.+	Deamidation (NQ)	Q1:Deamidation (NQ):50.34	Hsap38.chr8.83069354.83069722.+
SAALPLPRL		0.94	0.82	-6.01258	37.04	936.576	9	1.9	469.296		2	23.3683	38600	245000	4438	F120181122_PF_meso_Human_pool3	F3:4438	1	1	#CONTAM#Hsap38.chr4.135906815.135907207.-			Hsap38.chr4.135906815.135907207.-
SGYKINVQK	SGYKLNVQK	0.9	0.78	0.73661	109.82	1035.57	9	0.2	518.794		2	54.165	2990000	9020000	16401	F120181122_PF_meso_Human_pool7	F7:16401	5	5	#CONTAM#Hsap38.chr7.42949596.42949970.+			Hsap38.chr7.42949596.42949970.+
SQLLLHAL	SQLLIHAL	0.79	0.62	15.4299	28.1	893.533	8	1.3	894.544		2	25.646	245000	1710000	5053	F120181122_PF_meso_Human_pool5	F5:5053	1	1	#CONTAM#Hsap38.chr16.10445717.10445995.-			Hsap38.chr16.10445717.10445995.-
SSLQPLPPR		1	0.95	-5.83681	105.51	993.561	9	2.6	497.789		1	106.666	3710000	10900000	37325	F120181122_PF_meso_Human_pool8	F8:37325	2	2	#CONTAM#Hsap38.chr10.102198909.102199373.-			Hsap38.chr10.102198909.102199373.-
TATTAVRLL		0.95	0.83	0.56205	36.3	944.565	9	2.3	473.291		2	31.0183	97900	495000	7184	F120181122_PF_meso_Human_pool8	F8:7184	1	1	#CONTAM#Hsap38.chr7.94664474.94665679.+;Q86TG7			Hsap38.chr7.94664474.94665679.+;Q86TG7|PEG10_HUMAN
TEFVPQIPGY		0.97	0.86	1.85108	113.7	1149.57	10	-0.1	575.794		2	45.5328	49300	188000	12881	F120181122_PF_meso_Human_pool7	F7:12881	1	1	#CONTAM#Hsap38.chr7.29639299.29639766.-			Hsap38.chr7.29639299.29639766.-
VILLPQPPK		0.94	0.81	2.8302	104.28	1003.64	9	2	502.83		2	47.0655	361000	1890000	13534	F120181122_PF_meso_Human_pool5	F5:13534	1	1	#CONTAM#Hsap38.chr7.94663299.94664531.+;Q86TG7			Hsap38.chr7.94663299.94664531.+;Q86TG7|PEG10_HUMAN
VVFSNSVKK		0.97	0.85	-1.46642	91.98	1006.58	9	1.6	504.3		2	97.184	2560000	689000	33069	F120181122_PF_meso_Human_pool3	F3:33069	2	2	#CONTAM#Hsap38.chr10.109607457.109609181.+			Hsap38.chr10.109607457.109609181.+

## Sheet: PE_HERV_Peptides
Peptide	Alternate_I/L_Peptide	USE_SP PCC score	USE_SP_SA	-10LgP	Mass	Length	Delta 1/k0	ppm	m/z	z	RT	RT_SP_Only	RT_SP_In_MHC	dRT_Using_SP	dRT_DeepLC	1/k0 Range	Area RK_Pt4724	Intensity RK_Pt4724	Scan	Precursor Id	Source File	#Spec	#Spec RK_Pt4724	Accession		PTM	AScore	Accession_orig	Protein names_x	Gene names_x	Protein_Present in T_Tantigen	T_antigen_ACCESSION	T_antigen_HLA allele	T_antigen_Epitope type	Present in Tantigen as epitope	Protein names_CTA	Gene names_y	Present in CTA	Entry	Entry name	Status	Protein names_y	Gene names	Involvement in disease	Function [CC]	charge	Peptide_clean	GRAVY_kyte_doo
DLLRKLRA		0.79	0.59	15.88	983.624	8	0	-6.4	328.877	3	15.1061	18.2265	16.8615	-3.1204	-11.3852	0.6859-0.7030	1060	16800	744734	19310	25-Aug-23_20230825_KP_UWA_PE_P7089_S1-A3_1_2506.d	1	1	Hsap38.chrX.142267779.142268165.+				#CONTAM#Hsap38.chr8.144955749.144956873.-																		2	FVYPPAVPNP	0.18
EIAAIINSL		0.82	0.61	34.76	942.539	9	0	3.5	943.544	1	50.9086	53.4974		-2.5888	0.723267	1.4753-1.4918	4190	48100	2565217	123769	25-Aug-23_20230825_KP_UWA_PE_P4724_S1-A1_1_2504.d	2	2	Hsap38.chr11.55597395.55598252.-;Hsap38.chr3.41772241.41774919.+;Hsap38.chr3.158636642.158640322.+;Hsap38.chr7.134242200.134244521.+;Hsap38.chr1.83184723.83185997.+;Hsap38.chrX.69784009.69787347.-;Hsap38.chr3.16955276.16957045.-;Hsap38.chr12.69861361.69863484.-;Hsap38.chrX.20704019.20705767.-;Hsap38.chr7.39024709.39025350.-;Hsap38.chr8.126801043.126802326.-;Hsap38.chr12.33230924.33233491.+;Hsap38…				#CONTAM#Hsap38.chr5.120210802.120211572.-																		1	IFGTVSPI	1.5625
EIKEDTNKW		0.93	0.75	56.71	1161.57	9	0	-3.1	581.786	2	11.2729	9.297	10.0629	1.9759	0.086087	0.8864-0.9034	314	7630	559467	15399	25-Aug-23_20230825_KP_UWA_PE_P4724_S1-A1_1_2504.d	1	1	Hsap38.chr9.31933343.31935202.-		Oxidation (M)	M2:Oxidation (M):1000.00	#CONTAM#Hsap38.chrY.16045995.16046546.+																		3	IMRKPLSKL	-0.0777778
ELIALTQALR		1	0.93	95.5	1126.67	10	0	-2.8	564.338	2	41.2205	41.0932	41.4606	0.1273	5.13924	0.9101-0.9271	456	7570	2081962	100762	25-Aug-23_20230825_KP_UWA_PE_P4724_S1-A1_1_2504.d	1	1	Hsap38.chr14.106200930.106201397.-;Hsap38.chr6.28769969.28770283.-;Hsap38.chr19.36326881.36327351.-;Hsap38.chr19.37557241.37557732.-;Hsap38.chr6.86477654.86477932.+		Phosphorylation (STY)	S4:Phosphorylation (STY):1000.00	#CONTAM#Hsap38.chr7.94663299.94664531.+;Q86TG7|PEG10_HUMAN																		3	KPRSPPRAL	-1.43333
EVAKSLSAL		0.78	0.58	62.49	916.523	9	0	-4	917.522	1	21.2543	19.6	20.8	1.6543	-1.05082	1.4483-1.4648	457	4820	1066707	44103	25-Aug-23_20230825_KP_UWA_PE_P4724_S1-A1_1_2504.d	1	1	Hsap38.chr7.94663299.94664531.+;Q86TG7				#CONTAM#Hsap38.chr3.105603404.105604099.-																		2	KLNQVVTSLAAA	0.75
EWKSALHQAD		0.96	0.81	35.03	1183.56	10	0	14.4	592.794	2	14.2243	14.2838	9.8532	-0.0595	0.561808	0.9623-0.9792			709596	23796	25-Aug-23_20230825_KP_UWA_PE_P4724_S1-A1_1_2504.d	1	1	Hsap38.chr8.118550636.118554124.+				#CONTAM#Hsap38.chr19.27709184.27710125.-;#CONTAM#Hsap38.chr19.24322759.24323334.+;#CONTAM#Hsap38.chr10.39045417.39045905.+																		1	TGVTGPLS	0.425
FMLHKPVSL		0.59	0.39	29.54	1070.59	9	0	14	536.308	2	18.6296	28.2377	24.3145	-9.6081	-11.617	0.8898-0.9068	2990	45600	922881	26769	25-Aug-23_20230825_KP_UWA_PE_P7089_S1-A3_1_2506.d	2	2	Hsap38.chr5.44987615.44987917.+				#CONTAM#Hsap38.chr9.112393772.112394068.-																		2	KHSALITSSL	0.37
FVYPPAVPNP		0.04	0.07	10.46	1099.57	10	0	-3.5	550.787	2	44.2709	39.2276	39.2276	5.0433	2.90056	0.8667-0.8837	862	4970	2212874	83846	26-Aug-23_20230825_KP_UWA_PE_P7462_S1-A4_1_2507.d	1	1	Hsap38.chr8.144955749.144956873.-				#CONTAM#Hsap38.chr2.102911671.102912231.-																		1	TSAGTLHAA	0.377778
IFGTVSPI		0.14	0.15	13.72	832.469	8	0	-0.3	833.472	1	40.8296	41.771	41.771	-0.9414	-2.37373	1.3723-1.3889	8350	32300	2064323	99887	25-Aug-23_20230825_KP_UWA_PE_P4724_S1-A1_1_2504.d	1	1	Hsap38.chr5.120210802.120211572.-				#CONTAM#Hsap38.chr5.44987615.44987917.+																		2	FMLHKPVSL	0.777778
IM(+15.99)RKPLSKL		0.28	0.23	32.98	1100.67	9	0	-11.6	367.892	3	10.6304	7.3975		3.2329	-5.54014	0.7441-0.7611	1110	11600	518098	9082	26-Aug-23_20230825_KP_UWA_PE_P7462_S1-A4_1_2507.d	1	1	Hsap38.chrY.16045995.16046546.+				#CONTAM#Hsap38.chr4.72654903.72656078.+;#CONTAM#Hsap38.chr9.31933343.31935202.-																		1	LETTTLNF	0.1625
IS(+79.97)KLINVI		NA		12.19	978.552	8	0	-9.6	979.544	1	53.4954	44.4	43.9	9.0954	13.0868	1.5437-1.5601	3430	60200	2700026	130562	25-Aug-23_20230825_KP_UWA_PE_P4724_S1-A1_1_2504.d	1	1	Hsap38.chr3.29095573.29095881.-				#CONTAM#Hsap38.chr7.94663299.94664531.+;Q86TG7|PEG10_HUMAN																		1	EVAKSLSAL	0.711111
KHSALITSSL		0.51	0.33	15.86	1055.6	10	0	-3.9	528.8	2	27.2776	18.3782	18.3782	8.8994	5.25597	0.8586-0.8755	7040	36800	1350730	46186	26-Aug-23_20230825_KP_UWA_PE_P7462_S1-A4_1_2507.d	1	1	Hsap38.chr9.112393772.112394068.-				#CONTAM#Hsap38.chrX.142267779.142268165.+																		3	DLLRKLRA	-0.4
KLNQVVTSLAAA		0.49	0.33	37.89	1213.7	12	0	-8.4	607.85	2	32.6524	27.5657	27.5657	5.0867	7.21346	0.9264-0.9433	2900	20100	1626634	58438	26-Aug-23_20230825_KP_UWA_PE_P7462_S1-A4_1_2507.d	1	1	Hsap38.chr3.105603404.105604099.-				#CONTAM#Hsap38.chr11.28028646.28030937.+;#CONTAM#Hsap38.chr3.162379749.162381953.-;#CONTAM#Hsap38.chrX.138459193.138459789.+;#CONTAM#Hsap38.chr7.108938105.108940924.-;#CONTAM#Hsap38.chr1.45288001.45288927.+;#CONTAM#Hsap38.chr2.123800699.123801337.-;#CONTAM#Hsap38.chr5.113648373.113649956.+;#CONTAM#Hsap38.chr1.189757495.189759237.+;#CONTAM#Hsap38.chrX.85060734.85061870.-;#CONTAM#Hsap38.chr14.36695…																		2	LNRPIIGSEI	0.3
KPRS(+79.97)PPRAL		0.35	0.24	72.13	1100.59	9	0	4.8	367.868	3	7.1529	8.0638	8.0638	-0.9109	-0.878847	0.6722-0.6893	169	3890	346465	3565	26-Aug-23_20230825_KP_UWA_PE_P7462_S1-A4_1_2507.d	1	1	Hsap38.chr7.94663299.94664531.+;Q86TG7				#CONTAM#Hsap38.chr3.163910449.163910997.+																		2	PSTLFISQPIIL	1.24167
LETTTLNF		0.63	0.47	16.89	937.476	8	0	-7.9	938.471	1	38.7282	37.0177	37.0177	1.7105	2.62244	1.4773-1.4937	327	5880	1958370	94518	25-Aug-23_20230825_KP_UWA_PE_P4724_S1-A1_1_2504.d	1	1	Hsap38.chr4.72654903.72656078.+;Hsap38.chr9.31933343.31935202.-				#CONTAM#Hsap38.chr4.20631817.20632110.-																		1	MAVLPGLIA	2.2
LNRPIIGSEI		0.79	0.52	77.07	1110.64	10	0	-2.7	556.322	2	32.7306	28.4572		4.2734	3.72448	0.8939-0.9108	325	5810	1631399	58631	26-Aug-23_20230825_KP_UWA_PE_P7462_S1-A4_1_2507.d	1	1	Hsap38.chr11.28028646.28030937.+;Hsap38.chr3.162379749.162381953.-;Hsap38.chrX.138459193.138459789.+;Hsap38.chr7.108938105.108940924.-;Hsap38.chr1.45288001.45288927.+;Hsap38.chr2.123800699.123801337.-;Hsap38.chr5.113648373.113649956.+;Hsap38.chr1.189757495.189759237.+;Hsap38.chrX.85060734.85061870.-;Hsap38.chr14.36695695.36696900.-;Hsap38.chr4.61940151.61943441.-;Hsap38.chr10.52842645.52843901.-;…				#CONTAM#Hsap38.chr11.55597395.55598252.-;#CONTAM#Hsap38.chr3.41772241.41774919.+;#CONTAM#Hsap38.chr3.158636642.158640322.+;#CONTAM#Hsap38.chr7.134242200.134244521.+;#CONTAM#Hsap38.chr1.83184723.83185997.+;#CONTAM#Hsap38.chrX.69784009.69787347.-;#CONTAM#Hsap38.chr3.16955276.16957045.-;#CONTAM#Hsap38.chr12.69861361.69863484.-;#CONTAM#Hsap38.chrX.20704019.20705767.-;#CONTAM#Hsap38.chr7.39024709.3902…																		1	EIAAIINSL	1.45556
MAVLPGLIA		0.81	0.57	21.77	883.52	9	0	4.6	884.525	1	54.4076	53.1248	53.0924	1.2828	1.25627	1.4463-1.4628			2714601	100941	25-Aug-23_20230825_KP_UWA_PE_P7089_S1-A3_1_2506.d	1	1	Hsap38.chr4.20631817.20632110.-				#CONTAM#Hsap38.chr16.35073184.35073609.-																		1	YGPLPAGII	1.03333
PSTLFISQPIIL		0.81	0.58	84.83	1327.78	12	0	9	664.896	2	53.7718	54.1928	54.1521	-0.421	-0.855221	0.9792-0.9960	2060	62500	2678871	97215	25-Aug-23_20230825_KP_UWA_PE_P6215_S1-A2_1_2505.d	1	1	Hsap38.chr3.163910449.163910997.+				#CONTAM#Hsap38.chrX.55299768.55300712.-;#CONTAM#Hsap38.chrX.142323662.142324075.-;#CONTAM#Hsap38.chr11.98015878.98016453.+;#CONTAM#Hsap38.chr1.53007989.53009005.+;#CONTAM#Hsap38.chr6.51898780.51900171.+;#CONTAM#Hsap38.chr21.8768823.8770268.-																		1	SIYEASIIL	1.41111
QALSHDLLY	QALSHDLIY	1	1	16.21	1058.54	9	0	-0.9	530.273	2	30.9931	27.2759	27.3611	3.7172	3.5337	0.8789-0.8959	7830	52500	1537411	53035	25-Aug-23_20230825_KP_UWA_PE_P7089_S1-A3_1_2506.d	1	1	Hsap38.chr4.8484754.8485980.-				#CONTAM#Hsap38.chr13.80153078.80154631.+;Q9UN81|LORF1_HUMAN																		3	TPRHIIVRF	0.166667
SIYEASIIL	SLYEASIIL	0.9	0.72	20.73	1007.55	9	0	1.1	1008.56	1	49.901	52.8337		-2.9327	-2.09818	1.5561-1.5725	1550	8870	2487482	94802	26-Aug-23_20230825_KP_UWA_PE_P7462_S1-A4_1_2507.d	1	1	Hsap38.chrX.55299768.55300712.-;Hsap38.chrX.142323662.142324075.-;Hsap38.chr11.98015878.98016453.+;Hsap38.chr1.53007989.53009005.+;Hsap38.chr6.51898780.51900171.+;Hsap38.chr21.8768823.8770268.-				#CONTAM#Hsap38.chr9.31933343.31935202.-																		2	EIKEDTNKW	-2.1
TEIQTTIRQ(+0.98)Y		0.97	0.83	105.81	1252.63	10	0	0.8	627.318	2	19.9275	18.6589	19.4757	1.2686	0.189342	0.9352-0.9521	438	9180	984826	29278	26-Aug-23_20230825_KP_UWA_PE_P7462_S1-A4_1_2507.d	2	2	Hsap38.chrY.20531361.20532467.+;Hsap38.chr19.42806037.42808370.-				#CONTAM#Hsap38.chr8.118550636.118554124.+																		2	EWKSALHQAD	-1.19
TGVTGPLS		0.51	0.35	25.75	730.386	8	0	-7	731.385	1	18.9053	16.6159		2.2894	1.18553	1.2967-1.3133	754	5360	942119	36863	25-Aug-23_20230825_KP_UWA_PE_P4724_S1-A1_1_2504.d	1	1	Hsap38.chr19.27709184.27710125.-;Hsap38.chr19.24322759.24323334.+;Hsap38.chr10.39045417.39045905.+		Deamidation (NQ)	Q9:Deamidation (NQ):71.86	#CONTAM#Hsap38.chrY.20531361.20532467.+;#CONTAM#Hsap38.chr19.42806037.42808370.-																		2	TEIQTTIRQY	-0.94
TPRHIIVRF		0.93	0.74	90.56	1137.68	9	0	-6.2	380.228	3	20.9877	22.8621	17.9608	-1.8744	-3.17304	0.7728-0.7898	7140	320000	1040845	31957	26-Aug-23_20230825_KP_UWA_PE_P7462_S1-A4_1_2507.d	3	3	Hsap38.chr13.80153078.80154631.+;Q9UN81				#CONTAM#Hsap38.chr4.8484754.8485980.-																		2	QALSHDLLY	0.1
TSAGTLHAA		0.56	0.37	32.45	827.414	9	0	-9.3	828.408	1	15.7087	5.6304	9.8366	10.0783	7.34128	1.3392-1.3558	545	5160	779723	20771	25-Aug-23_20230825_KP_UWA_PE_P7089_S1-A3_1_2506.d	1	1	Hsap38.chr2.102911671.102912231.-				#CONTAM#Hsap38.chr14.106200930.106201397.-;#CONTAM#Hsap38.chr6.28769969.28770283.-;#CONTAM#Hsap38.chr19.36326881.36327351.-;#CONTAM#Hsap38.chr19.37557241.37557732.-;#CONTAM#Hsap38.chr6.86477654.86477932.+																		2	ELIALTQALR	0.73
YGPLPAGII		0.85	0.64	42.22	899.512	9	0	2	900.514	1	52.2119	54.3643	54.1865	-2.1524	2.83033	1.4516-1.4681	957	2440	2600554	93574	25-Aug-23_20230825_KP_UWA_PE_P6215_S1-A2_1_2505.d	1	1	Hsap38.chr16.35073184.35073609.-				Phosphorylation (STY)	S2:Phosphorylation (STY):1000.00	#CONTAM#Hsap38.chr3.29095573.29095881.-																		1

## Sheet: Benign_Lung_HERV
Peptide	Peptide_Clean	-10LgP	Mass	Length	ppm	m/z	z	RT	Area HGR_Lung_samples	Intensity HGR_Lung_samples	Scan	Source File	#Spec	#Spec HGR_Lung_samples	Accession	Match_with_HsapDB	Accession	PTM	AScore
PQTFRTNK	PQTFRTNK	22.05	990.525	8	2.9	496.271	2	13.6697			479	170407_AM_AUT01-DN12_Lung_W6-32_10_DDA_2_400-650mz_msms46_standard.raw	1	1	#CONTAM#Hsap38.chr1.224891672.224892841.+	env,TLV_coat|ENV,ENV_D-type_betaretroviridae|ENV,ENV_gammaretroviridae	#CONTAM#Hsap38.chr1.224891672.224892841.+
HLGKEEVT	HLGKEEVT	32.17	911.471	8	-0.5	456.743	2	14.1548	47200	340000	586	160806_AM_AUT01-DN05_Lung_W6-32_10_DDA_2_400-650mz_msms11_standard.raw	1	1	#CONTAM#Hsap38.chr14.66777066.66778331.+		#CONTAM#Hsap38.chr14.66777066.66778331.+
LIKKKKEQ(+0.98)I	LIKKKKEQI	53.57	1127.73	9	-0.7	564.871	2	14.1074	152000	1220000	660	170623_AM_AUT01-DN15_Lung_W6-32_10_DDA_3_400-650mz_msms3_standard.raw	1	1	#CONTAM#Hsap38.chr1.152431432.152434815.-		#CONTAM#Hsap38.chr1.152431432.152434815.-	Deamidation (NQ)	Q8:Deamidation (NQ):1000.00
LIKKKEDL	LIKKKEDL	55.79	985.617	8	-1	493.815	2	15.0387	67100	453000	904	170623_AM_AUT01-DN15_Lung_W6-32_10_DDA_2_400-650mz_msms2_standard.raw	1	1	#CONTAM#Hsap38.chr11.63110318.63112630.-		#CONTAM#Hsap38.chr11.63110318.63112630.-
Q(+0.98)RRAKQLI	QRRAKQLI	27.38	1012.61	8	2.1	507.315	2	15.1706	6940	59100	940	170623_AM_AUT01-DN15_Lung_W6-32_10_DDA_3_400-650mz_msms3_standard.raw	1	1	#CONTAM#Hsap38.chr12.107216486.107217190.+		#CONTAM#Hsap38.chr12.107216486.107217190.+	Deamidation (NQ)	Q1:Deamidation (NQ):13.97
LSKTGTEGTY	LSKTGTEGTY	75.32	1055.51	10	0.1	528.764	2	21.4011	394000	2380000	2883	170407_AM_AUT01-DN12_Lung_W6-32_10_DDA_3_400-650mz_msms47_standard.raw	6	6	#CONTAM#Hsap38.chr4.101568379.101568891.+		#CONTAM#Hsap38.chr4.101568379.101568891.+
KISVQKSQA	KISVQKSQA	21.93	987.571	9	-0.5	494.793	2	23.707	32100	122000	3027	160902_AM_AUT01-DN13_Lung_W6-32_10_DDA_2_400-650mz_msms39_standard.raw	1	1	#CONTAM#Hsap38.chr16.79853172.79854059.-;#CONTAM#Hsap38.chr5.25631514.25631897.+		#CONTAM#Hsap38.chr16.79853172.79854059.-;#CONTAM#Hsap38.chr5.25631514.25631897.+
HSIPSGHVY	HSIPSGHVY	79.86	995.482	9	0.2	498.749	2	26.9959	24500	107000	4263	170407_AM_AUT01-DN12_Lung_W6-32_10_DDA_1new_400-650mz_msms50_standard.raw	1	1	#CONTAM#Hsap38.chr7.94664474.94665679.+;Q86TG7|PEG10_HUMAN		PEG10
HQ(+0.98)MAKSLFTR	HQMAKSLFTR	39.86	1218.62	10	-8.9	407.21	3	27.8412	75300	148000	4274	160906_AM_AUT01-DN14_Lung_W6-32_10_DDA_3_400-650mz_msms32_standard.raw	1	1	#CONTAM#Hsap38.chr1.227626782.227627321.-		#CONTAM#Hsap38.chr1.227626782.227627321.-	Deamidation (NQ)	Q2:Deamidation (NQ):1000.00
HQLRAIQL	HQLRAIQL	35.36	977.577	8	-0.8	489.795	2	30.8186	12700	115000	4647	160711_AM_AUT01-DN08_Lung_W6-32_20_DDA_2_400-650mz_msms2_standard.raw	2	2	#CONTAM#Hsap38.chr20.23741337.23741591.+		#CONTAM#Hsap38.chr20.23741337.23741591.+
KENPRPISL	KENPRPISL	42.17	1052.6	9	-1.3	527.306	2	29.7425	55900	224000	4759	160902_AM_AUT01-DN06_Lung_W6-32_10_DDA_3_400-650mz_msms4_standard.raw	1	1	#CONTAM#Hsap38.chr11.103855942.103856805.+		#CONTAM#Hsap38.chr11.103855942.103856805.+
LAKHVAQ(+0.98)SLQ(+0.98)	LAKHVAQSLQ	19.42	1095.59	10	3.8	548.806	2	31.4122			4939	171010_AM_AUT01-DN17_Lung_W6-32_10_DDA_3_400-650mz_msms12_standard.raw	1	1	#CONTAM#Hsap38.chr10.97556920.97557468.-		#CONTAM#Hsap38.chr10.97556920.97557468.-	Deamidation (NQ); Deamidation (NQ)	Q7:Deamidation (NQ):1000.00;Q10:Deamidation (NQ):1000.00
IAKLRQEI	IAKLRQEI	87.29	969.597	8	-0.1	485.806	2	30.1989	527000	4380000	5524	170623_AM_AUT01-DN15_Lung_W6-32_10_DDA_2_400-650mz_msms2_standard.raw	6	6	#CONTAM#Hsap38.chrX.33912762.33913133.+		#CONTAM#Hsap38.chrX.33912762.33913133.+
TPRHIIVRF	TPRHIIVRF	105.71	1137.68	9	0.2	569.846	2	33.8735	546000	2430000	5922	160902_AM_AUT01-DN06_Lung_W6-32_10_DDA_2_400-650mz_msms3_standard.raw	2	2	#CONTAM#Hsap38.chr13.80153078.80154631.+;Q9UN81|LORF1_HUMAN		LORF1
MRYHFTSV	MRYHFTSV	28.41	1039.49	8	-0.9	520.752	2	34.774	6770000	78500000	6096	160906_AM_AUT01-DN14_Lung_W6-32_10_DDA_3_400-650mz_msms32_standard.raw	9	9	#CONTAM#Hsap38.chr12.63189874.63191697.+		#CONTAM#Hsap38.chr12.63189874.63191697.+
IKQ(+0.98)VLSELQR	IKQVLSELQR	23.2	1213.7	10	-1.2	405.575	3	35.3412	476000	1270000	6284	160906_AM_AUT01-DN14_Lung_W6-32_10_DDA_2_400-650mz_msms31_standard.raw	1	1	#CONTAM#Hsap38.chrX.69784009.69787347.-;#CONTAM#Hsap38.chr4.19078595.19081969.-;#CONTAM#Hsap38.chr6.2066548.2069118.+		#CONTAM#Hsap38.chrX.69784009.69787347.-;#CONTAM#Hsap38.chr4.19078595.19081969.-;#CONTAM#Hsap38.chr6.2066548.2069118.+	Deamidation (NQ)	Q3:Deamidation (NQ):30.10
LGADRTYL	LGADRTYL	23.17	907.476	8	2.7	454.747	2	39.0147	56100	357000	7312	160806_AM_AUT01-DN04_Lung_W6-32_10_DDA_2_400-650mz_msms35_standard.raw	1	1	#CONTAM#Hsap38.chr6.112424730.112425575.+		#CONTAM#Hsap38.chr6.112424730.112425575.+
GGTGTIPSKL	GGTGTIPSKL	36.34	929.518	10	-0.9	465.766	2	36.6874	60200	222000	7523	170407_AM_AUT01-DN12_Lung_W6-32_10_DDA_3_400-650mz_msms47_standard.raw	1	1	#CONTAM#Hsap38.chrX.65614925.65617357.-		#CONTAM#Hsap38.chrX.65614925.65617357.-
ATRDIETAL	ATRDIETAL	17.21	988.519	9	0.8	495.267	2	42.3719	54700	224000	7705	160902_AM_AUT01-DN13_Lung_W6-32_10_DDA_1_400-650mz_msms38_standard.raw	1	1	#CONTAM#Hsap38.chr9.136782857.136783357.-		#CONTAM#Hsap38.chr9.136782857.136783357.-
LYAHKLENL	LYAHKLENL	80	1099.6	9	0.2	550.809	2	37.7113	657000	3260000	7782	170407_AM_AUT01-DN12_Lung_W6-32_10_DDA_3_400-650mz_msms47_standard.raw	8	8	#CONTAM#Hsap38.chr19.29135781.29136635.+;#CONTAM#Hsap38.chrX.17909938.17910573.-;#CONTAM#Hsap38.chr1.106708553.106709401.-;#CONTAM#Hsap38.chr1.172880677.172881447.-		#CONTAM#Hsap38.chr19.29135781.29136635.+;#CONTAM#Hsap38.chrX.17909938.17910573.-;#CONTAM#Hsap38.chr1.106708553.106709401.-;#CONTAM#Hsap38.chr1.172880677.172881447.-
EAQKAASTLY	EAQKAASTLY	16.4	1080.55	10	0.8	541.28	2	38.9169	114000	528000	8146	170623_AM_AUT01-DN15_Lung_W6-32_10_DDA_3_400-650mz_msms3_standard.raw	1	1	#CONTAM#Hsap38.chr5.179051903.179053243.-		#CONTAM#Hsap38.chr5.179051903.179053243.-
ASEITSHIY	ASEITSHIY	25.66	1019.49	9	-0.4	510.753	2	39.8853	983000	10000000	8428	170623_AM_AUT01-DN15_Lung_W6-32_10_DDA_3_400-650mz_msms3_standard.raw	7	7	#CONTAM#Hsap38.chr10.59532034.59533494.+;#CONTAM#Hsap38.chr14.24755075.24756214.-		#CONTAM#Hsap38.chr10.59532034.59533494.+;#CONTAM#Hsap38.chr14.24755075.24756214.-
PTRQNLSL	PTRQNLSL	31.87	927.514	8	1.6	464.765	2	43.4505			8514	160806_AM_AUT01-DN05_Lung_W6-32_10_DDA_3_400-650mz_msms12_standard.raw	1	1	#CONTAM#Hsap38.chr3.163805784.163806167.+		#CONTAM#Hsap38.chr3.163805784.163806167.+
KELIQEQL	KELIQEQL	45.76	999.56	8	-0.1	500.787	2	46.9261	92900	261000	9227	160902_AM_AUT01-DN13_Lung_W6-32_10_DDA_3_400-650mz_msms40_standard.raw	1	1	#CONTAM#Hsap38.chr1.205860640.205861230.+		#CONTAM#Hsap38.chr1.205860640.205861230.+
VQ(+0.98)NLHKLI	VQNLHKLI	24.67	964.571	8	-0.6	483.292	2	42.4371	17400	105000	9238	170623_AM_AUT01-DN15_Lung_W6-32_10_DDA_2_400-650mz_msms2_standard.raw	1	1	#CONTAM#Hsap38.chr7.145236901.145239405.-		#CONTAM#Hsap38.chr7.145236901.145239405.-	Deamidation (NQ)	Q2:Deamidation (NQ):27.96
INQIKATF	INQIKATF	124.05	933.528	8	-6	467.769	2	48.0465	5880000	33500000	11787	160806_AM_AUT01-DN04_Lung_Tue39L243_10_DDA_2_400-1000mz_msms41_standard.raw	6	6	#CONTAM#Hsap38.chr1.35075586.35075882.+		#CONTAM#Hsap38.chr1.35075586.35075882.+
AIIQSLPTK	AIIQSLPTK	16.3	969.586	9	-0.1	485.8	2	55.9792	21900000	180000000	11810	160311_DK_AUT01-DN02_Lung_W6-32_8_DDA_2_400-650mz_msms9_standard.raw	25	25	#CONTAM#Hsap38.chr6.130478697.130479782.+		#CONTAM#Hsap38.chr6.130478697.130479782.+
RELIVRVL	RELIVRVL	37.91	996.644	8	-0.2	499.329	2	58.3833	35100	154000	12053	160902_AM_AUT01-DN13_Lung_W6-32_10_DDA_1_400-650mz_msms38_standard.raw	1	1	#CONTAM#Hsap38.chr6.119768329.119768682.-		#CONTAM#Hsap38.chr6.119768329.119768682.-
QALSHDLLY	QALSHDLLY	47.17	1058.54	9	0.9	530.278	2	53.1627	17200000	148000000	12265	170623_AM_AUT01-DN15_Lung_W6-32_10_DDA_1_400-650mz_msms1_standard.raw	19	19	#CONTAM#Hsap38.chr4.8484754.8485980.-		#CONTAM#Hsap38.chr4.8484754.8485980.-
AQRAELVAL	AQRAELVAL	19.61	969.561	9	0.1	485.788	2	59.9816	183000	653000	13073	160902_AM_AUT01-DN06_Lung_W6-32_10_DDA_1_400-650mz_msms2_standard.raw	1	1	#CONTAM#Hsap38.chrY.23829370.23830110.+		#CONTAM#Hsap38.chrY.23829370.23830110.+
YAAIDKANALF	YAAIDKANALF	81.93	1195.62	11	0.3	598.819	2	58.4401	427000	5640000	13223	171010_AM_AUT01-DN17_Lung_W6-32_10_DDA_3_400-650mz_msms12_standard.raw	12	12	#CONTAM#Hsap38.chr1.204237552.204237998.+		#CONTAM#Hsap38.chr1.204237552.204237998.+
IALKRALEL	IALKRALEL	49.84	1025.66	9	0.1	513.837	2	60.3628	269000	1960000	13358	160806_AM_AUT01-DN04_Lung_W6-32_10_DDA_1_400-650mz_msms34_standard.raw	1	1	#CONTAM#Hsap38.chr5.115079954.115080442.-		#CONTAM#Hsap38.chr5.115079954.115080442.-
SIVAPQ(+0.98)PQ(+0.98)M	SIVAPQPQM	19.53	971.463	9	-0.2	486.739	2	56.1882	42200	157000	13420	170407_AM_AUT01-DN12_Lung_W6-32_10_DDA_2_400-650mz_msms46_standard.raw	1	1	#CONTAM#Hsap38.chr16.10418516.10419760.-		#CONTAM#Hsap38.chr16.10418516.10419760.-	Deamidation (NQ); Deamidation (NQ)	Q6:Deamidation (NQ):1000.00;Q8:Deamidation (NQ):1000.00
LSSRSITIL	LSSRSITIL	23.25	988.592	9	3.1	495.305	2	62.7525	8030	79900	13843	160906_AM_AUT01-DN14_Lung_W6-32_10_DDA_2_400-650mz_msms31_standard.raw	1	1	#CONTAM#Hsap38.chr3.4163996.4164379.-		#CONTAM#Hsap38.chr3.4163996.4164379.-
AILLPQPPK	AILLPQPPK	99.97	975.612	9	0.1	488.813	2	59.5265	11300000	95400000	13930	170407_AM_AUT01-DN12_Lung_W6-32_10_DDA_1new_400-650mz_msms50_standard.raw	62	62	#CONTAM#Hsap38.chr14.92042810.92043094.-		#CONTAM#Hsap38.chr14.92042810.92043094.-
QDLHLINEI	QDLHLINEI	20.87	1093.58	9	7.4	547.8	2	64.3351	4210000	19600000	14138	160902_AM_AUT01-DN13_Lung_W6-32_10_DDA_2_400-650mz_msms39_standard.raw	5	5	#CONTAM#Hsap38.chr8.132082659.132083066.-;#CONTAM#Hsap38.chr9.75354034.75354615.-		#CONTAM#Hsap38.chr8.132082659.132083066.-;#CONTAM#Hsap38.chr9.75354034.75354615.-
GETPSLLKI	GETPSLLKI	23.58	956.554	9	0.8	479.285	2	64.9478	99300	450000	14482	160806_AM_AUT01-DN05_Lung_W6-32_10_DDA_2_400-650mz_msms11_standard.raw	2	2	#CONTAM#Hsap38.chrY.17335311.17335919.+;#CONTAM#Hsap38.chr2.31690485.31690937.-;#CONTAM#Hsap38.chr9.77411477.77412583.+		#CONTAM#Hsap38.chrY.17335311.17335919.+;#CONTAM#Hsap38.chr2.31690485.31690937.-;#CONTAM#Hsap38.chr9.77411477.77412583.+
ITRSEIVTI	ITRSEIVTI	40.27	1030.6	9	0.3	516.308	2	66.4424	951000	4100000	14908	160806_AM_AUT01-DN05_Lung_W6-32_10_DDA_3_400-650mz_msms12_standard.raw	1	1	#CONTAM#Hsap38.chr10.109607457.109609181.+		#CONTAM#Hsap38.chr10.109607457.109609181.+
VILLPQPPK	VILLPQPPK	77.06	1003.64	9	0.4	502.829	2	63.5659	329000	608000	15744	170407_AM_AUT01-DN12_Lung_W6-32_10_DDA_3_400-650mz_msms47_standard.raw	2	2	#CONTAM#Hsap38.chr7.42949596.42949970.+		#CONTAM#Hsap38.chr7.42949596.42949970.+
DLLAKAVLTPC	DLLAKAVLTPC	17.02	1142.64	11	-1.5	572.325	2	72.9752	5770	35500	16201	160902_AM_AUT01-DN13_Lung_W6-32_10_DDA_3_400-650mz_msms40_standard.raw	1	1	#CONTAM#Hsap38.chr19.27710613.27711518.-		#CONTAM#Hsap38.chr19.27710613.27711518.-
NFIGQT(+79.97)LQ	NFIGQTLQ	18.89	999.443	8	0.8	500.729	2	71.8035	306000	1390000	16404	160906_AM_AUT01-DN14_Lung_W6-32_10_DDA_3_400-650mz_msms32_standard.raw	2	2	#CONTAM#Hsap38.chr19.20280658.20281533.+		#CONTAM#Hsap38.chr19.20280658.20281533.+	Phosphorylation (STY)	T6:Phosphorylation (STY):1000.00
MIKTLSII	MIKTLSII	17.54	917.562	8	-3	459.787	2	67.4111	37000	181000	16712	170623_AM_AUT01-DN15_Lung_W6-32_10_DDA_1_400-650mz_msms1_standard.raw	1	1	#CONTAM#Hsap38.chrX.131926930.131927709.+		#CONTAM#Hsap38.chrX.131926930.131927709.+
ALLEATLKP	ALLEATLKP	40.96	954.575	9	-0.5	478.295	2	67.6258	33700	153000	16744	170407_AM_AUT01-DN12_Lung_W6-32_10_DDA_1new_400-650mz_msms50_standard.raw	1	1	#CONTAM#Hsap38.chr8.18216006.18216371.-		#CONTAM#Hsap38.chr8.18216006.18216371.-
AQICRWQVSY	AQICRWQVSY	21.14	1252.6	10	-7.3	627.304	2	73.9038	22700	144000	17095	160806_AM_AUT01-DN05_Lung_W6-32_10_DDA_1_400-650mz_msms10_standard.raw	1	1	#CONTAM#Hsap38.chr3.125741858.125742151.+		#CONTAM#Hsap38.chr3.125741858.125742151.+
VQKLISVI	VQKLISVI	90.87	898.585	8	-0.1	450.3	2	68.418	852000	3940000	17244	170407_AM_AUT01-DN12_Lung_W6-32_10_DDA_2_400-650mz_msms46_standard.raw	7	7	#CONTAM#Hsap38.chr4.30583618.30584355.-		#CONTAM#Hsap38.chr4.30583618.30584355.-
FIISAQNLL	FIISAQNLL	26.26	1017.59	9	1.1	509.801	2	77.9138	254000	1130000	17850	160902_AM_AUT01-DN06_Lung_W6-32_10_DDA_2_400-650mz_msms3_standard.raw	4	4	#CONTAM#Hsap38.chrX.110660884.110661402.+		#CONTAM#Hsap38.chrX.110660884.110661402.+
QIINKLPFI	QIINKLPFI	26.59	1084.66	9	0.3	543.34	2	80.4551	4500	34600	18371	160902_AM_AUT01-DN13_Lung_W6-32_10_DDA_2_400-650mz_msms39_standard.raw	1	1	#CONTAM#Hsap38.chr1.46921292.46921813.-		#CONTAM#Hsap38.chr1.46921292.46921813.-
IQYLFIIKIL	IQYLFIIKIL	20.11	1262.8	10	-9	632.402	2	86.4764			18593	160711_AM_AUT01-DN08_Lung_W6-32_20_DDA_3_400-650mz_msms3_standard.raw	1	1	#CONTAM#Hsap38.chr14.48759468.48759893.+		#CONTAM#Hsap38.chr14.48759468.48759893.+
PVPLLLKLF	PVPLLLKLF	74.43	1038.68	9	4.5	520.352	2	108.657	71000000	534000000	18619	171010_AM_AUT01-DN17_Lung_Tue39L243_10_DDA_3_400-1000mz_msms18_standard.raw	14	14	#CONTAM#Hsap38.chr10.126591056.126591772.+		#CONTAM#Hsap38.chr10.126591056.126591772.+
SLLRTILQ(+0.98)V	SLLRTILQV	56.53	1042.64	9	-0.1	522.327	2	84.4698	42900	197000	19415	160902_AM_AUT01-DN13_Lung_W6-32_10_DDA_2_400-650mz_msms39_standard.raw	1	1	#CONTAM#Hsap38.chr5.139508681.139509406.+		#CONTAM#Hsap38.chr5.139508681.139509406.+	Deamidation (NQ)	Q8:Deamidation (NQ):1000.00
LNPYTLLTQ(+0.98)I	LNPYTLLTQI	16.9	1175.64	10	-8.8	588.824	2	85.1953	675000	3070000	19647	160902_AM_AUT01-DN13_Lung_W6-32_10_DDA_2_400-650mz_msms39_standard.raw	2	2	#CONTAM#Hsap38.chr2.213466764.213467171.-		#CONTAM#Hsap38.chr2.213466764.213467171.-	Deamidation (NQ)	Q9:Deamidation (NQ):44.44
LFNIVLGVLAS	LFNIVLGVLAS	22.46	1144.69	11	-0.2	573.35	2	84.9151	100000	429000	19740	161019_LF_AUT01-DN11_Lung_W6-32_10_DDA_3_400-650mz_msms8_standard.raw	3	3	#CONTAM#Hsap38.chr16.79853172.79854059.-		#CONTAM#Hsap38.chr16.79853172.79854059.-
GLGIQQWLL	GLGIQQWLL	22.61	1026.59	9	-1.5	514.3	2	90.9725	6810	39300	20994	160902_AM_AUT01-DN13_Lung_W6-32_10_DDA_3_400-650mz_msms40_standard.raw	1	1	#CONTAM#Hsap38.chr11.50634817.50635617.-		#CONTAM#Hsap38.chr11.50634817.50635617.-
LFADVMTVY	LFADVMTVY	37.26	1057.52	9	0.3	529.765	2	83.7847	90000	198000	21709	170407_AM_AUT01-DN12_Lung_W6-32_10_DDA_1new_400-650mz_msms50_standard.raw	1	1	#CONTAM#Hsap38.chr3.107474035.107474796.+;#CONTAM#Hsap38.chr3.88892032.88892430.+		#CONTAM#Hsap38.chr3.107474035.107474796.+;#CONTAM#Hsap38.chr3.88892032.88892430.+
LLQYIGDLLF	LLQYIGDLLF	19.4	1193.67	10	-0.3	597.842	2	87.1661	59000	468000	21728	171010_AM_AUT01-DN17_Lung_W6-32_10_DDA_2_400-650mz_msms11_standard.raw	3	3	#CONTAM#Hsap38.chr7.135177418.135178116.+		#CONTAM#Hsap38.chr7.135177418.135178116.+
FIPGM(+15.99)QVSF	FIPGMQVSF	35.22	1040.5	9	-2.2	521.256	2	83.0501	1030000	1330000	21783	170407_AM_AUT01-DN12_Lung_W6-32_10_DDA_3_400-650mz_msms47_standard.raw	4	4	#CONTAM#Hsap38.chr11.98751606.98752859.+		#CONTAM#Hsap38.chr11.98751606.98752859.+	Oxidation (M)	M5:Oxidation (M):1000.00
GNHFFLIL	GNHFFLIL	24.72	959.523	8	-0.1	480.769	2	96.8156	9440	70400	22411	160902_AM_AUT01-DN06_Lung_W6-32_10_DDA_3_400-650mz_msms4_standard.raw	1	1	#CONTAM#Hsap38.chr3.180540069.180540638.-		#CONTAM#Hsap38.chr3.180540069.180540638.-
WLM(+15.99)PVIPAL	WLMPVIPAL	26.01	1054.59	9	0.3	528.302	2	100.583	96000	233000	24164	160906_AM_AUT01-DN14_Lung_W6-32_10_DDA_3_400-650mz_msms32_standard.raw	4	4	#CONTAM#Hsap38.chr9.21630957.21631901.+;#CONTAM#Hsap38.chr1.174313110.174313712.-;#CONTAM#Hsap38.chr4.122388017.122388550.-		#CONTAM#Hsap38.chr9.21630957.21631901.+;#CONTAM#Hsap38.chr1.174313110.174313712.-;#CONTAM#Hsap38.chr4.122388017.122388550.-	Oxidation (M)	M3:Oxidation (M):1000.00
FIIAQIIPK	FIIAQIIPK	87.29	1041.66	9	1.1	521.837	2	92.04	347000	763000	24346	170407_AM_AUT01-DN12_Lung_W6-32_10_DDA_3_400-650mz_msms47_standard.raw	1	1	#CONTAM#Hsap38.chr3.112256436.112257017.+		#CONTAM#Hsap38.chr3.112256436.112257017.+
QKLLLLIN	QKLLLLIN	22.77	953.627	8	3.7	477.823	2	101.056	1970	7970	24555	160906_AM_AUT01-DN14_Lung_Tue39L243_10_DDA_3_400-1000mz_msms39_standard.raw	1	1	#CONTAM#Hsap38.chr3.139009799.139010275.-		#CONTAM#Hsap38.chr3.139009799.139010275.-
NQWFFETI	NQWFFETI	16.59	1083.5	8	9.5	542.764	2	102.666	53400	219000	24735	160906_AM_AUT01-DN14_Lung_W6-32_10_DDA_1new_400-650mz_msms35_standard.raw	1	1	#CONTAM#Hsap38.chr6.99826589.99829375.+		#CONTAM#Hsap38.chr6.99826589.99829375.+
ITLPLTFFT	ITLPLTFFT	34.78	1051.6	9	5.5	526.808	2	102.482	138000	1610000	24851	160906_AM_AUT01-DN14_Lung_Tue39L243_10_DDA_2_400-1000mz_msms38_standard.raw	1	1	#CONTAM#Hsap38.chr4.141969717.141970340.+		#CONTAM#Hsap38.chr4.141969717.141970340.+
LNVQKLEVF	LNVQKLEVF	17.1	1088.62	9	-3	545.317	2	95.5553	9820000	14800000	25184	170407_AM_AUT01-DN12_Lung_W6-32_10_DDA_1new_400-650mz_msms50_standard.raw	7	7	#CONTAM#Hsap38.chr7.89361298.89361825.+;#CONTAM#Hsap38.chr2.13423676.13424224.-;#CONTAM#Hsap38.chrX.86643690.86644151.+;#CONTAM#Hsap38.chr21.16783674.16784291.+;#CONTAM#Hsap38.chr1.166405702.166406277.-;#CONTAM#Hsap38.chr10.57885693.57886241.+		#CONTAM#Hsap38.chr7.89361298.89361825.+;#CONTAM#Hsap38.chr2.13423676.13424224.-;#CONTAM#Hsap38.chrX.86643690.86644151.+;#CONTAM#Hsap38.chr21.16783674.16784291.+;#CONTAM#Hsap38.chr1.166405702.166406277.-;#CONTAM#Hsap38.chr10.57885693.57886241.+
LLFANDM(+15.99)IV	LLFANDMIV	28.72	1050.54	9	0.3	526.278	2	95.5532	149000	217000	25659	170407_AM_AUT01-DN12_Lung_W6-32_10_DDA_2_400-650mz_msms46_standard.raw	1	1	#CONTAM#Hsap38.chr2.17366754.17367275.-		#CONTAM#Hsap38.chr2.17366754.17367275.-	Oxidation (M)	M7:Oxidation (M):1000.00
RALLPLLI	RALLPLLI	56.86	907.622	8	3.3	454.82	2	107.866	461000	2830000	30149	160316_DK_AUT01-DN02_Lung_Tue39L243_8_DDA_1_400-1000mz_msms1_standard.raw	2	2	#CONTAM#Hsap38.chr1.174313110.174313712.-		#CONTAM#Hsap38.chr1.174313110.174313712.-
IIIIIIIN	IIIIIIIN	66.99	923.642	8	-0.1	462.828	2	109.099	27400000	115000000	35226	170407_AM_AUT01-DN12_Lung_Tue39L243_10_DDA_3_400-1000mz_msms25_standard.raw	5	5	#CONTAM#Hsap38.chr5.127173213.127173719.-		#CONTAM#Hsap38.chr5.127173213.127173719.-
